# Supplementary material for: Sex-specific expression and function of TRIM28 during mouse primordial germ differentiation
Source: iScience. 2025 Sep 1;28(10):113474. doi: 10.1016/j.isci.2025.113474 (PMC12475620; doi:10.1016/j.isci.2025.113474)
Supplement: Table S4. Read statistics table of read alignment statistics for all datasets used in this study, including those that were obtained through public repositories [file mmc2.xlsx]

## Sheet: Index
Index:
RNA-Seq
E11.5 Statistics	Tab 1
E12.5 Statistics	Tab 2
E13.5 Statistics	Tab 3
ChIP-Seq
E12.5 TRIM28	Tab 4
H3K9me3	Tab 5
d6 PGCLC H3K27ac	Tab 6
E13.5 H3K27ac	Tab 7
ATAC-seq
PGC E10.5	Tab 7
PGC E14.5	Tab 8
Gonadal E10.5	Tab 9
Gonadal E13.5	Tab 10
DNAse-Seq
PGC DNAse-seq	Tab 11

## Sheet: E11.5 RNA-seq
Library:	E11.5 PGC RNA-seq
Source:	This study
Aligner:	STAR/2.7.10a
Library Name	Reads	Aligned Reads	% Aligned (Unique)	Aligned Multimapper	% Aligned (Multi)	Total % Align
E11.5_FCT_1	56232949	27848592	0.495236	3745264	0.0666027	0.561839
E11.5_FCT_2	65488309	33100483	0.505441	4327676	0.0660832	0.571524
E11.5_FCT_3	56463599	33225635	0.588443	2827146	0.0500702	0.638514
E11.5_FCKO_1	64278952	32408842	0.504191	3199243	0.0497712	0.553962
E11.5_FCKO_2	53095067	26662080	0.502157	4023624	0.0757815	0.577939
E11.5_FCKO_3	64347881	30630683	0.476017	4540378	0.0705599	0.546577
E11.5_MCT_1	77995376	43023189	0.551612	4951930	0.06349	0.615102
E11.5_MCT_2	92555105	47773116	0.516159	5481030	0.0592191	0.575378
E11.5_MCT_3	61538973	33255103	0.540391	3511365	0.0570592	0.59745
E11.5_MCT_4	66918789	37791623	0.564739	3716627	0.0555394	0.620278
E11.5_MCKO_1	104626047	52949564	0.506084	6589808	0.0629844	0.569068
E11.5_MCKO_2	73963899	41485826	0.560893	4505262	0.0609116	0.621805
E11.5_MCKO_3	75743057	34985684	0.4619	4010624	0.0529504	0.51485
E11.5_MCKO_4	85585751	41450469	0.484315	4294477	0.0501775	0.534493

## Sheet: E12.5 RNA-seq
Library:	E12.5 PGC RNA-seq
Source:	This study
Aligner:	STAR/2.7.10a
Library Name	Reads	Aligned Reads	% Aligned (Unique)	Aligned Multimapper	% Aligned (Multi)	Total % Align
E12.5_FCT_1	50863923	25950809	0.510201	2676435	0.0526195	0.56282
E12.5_FCT_2	44124399	24601134	0.55754	2286731	0.0518246	0.609365
E12.5_FCT_3	42589410	24714992	0.580308	2297651	0.0539489	0.634257
E12.5_FCT_4	56833797	32929182	0.579394	3000263	0.0527901	0.632184
E12.5_FCKO_1	43822196	23474430	0.535674	2605994	0.0594674	0.595142
E12.5_FCKO_2	40741894	22787759	0.55932	2611644	0.0641022	0.623422
E12.5_FCKO_3	40654714	21377782	0.525838	2448104	0.060217	0.586055
E12.5_FCKO_4	65616569	36167531	0.551195	3873168	0.0590273	0.610222
E12.5_MCT_1	92377295	49756404	0.538622	5597599	0.060595	0.599217
E12.5_MCT_2	88769957	49084309	0.552938	5208302	0.0586719	0.61161
E12.5_MCT_3	98113816	57641966	0.587501	5496317	0.0560198	0.643521
E12.5_MCT_4	94199583	54531487	0.578893	5378963	0.0571018	0.635995
E12.5_MCKO_1	80291047	44335413	0.552184	4785244	0.0595987	0.611782
E12.5_MCKO_2	90702941	49389393	0.544518	5870668	0.0647241	0.609242
E12.5_MCKO_4	117579391	60293778	0.512792	6640120	0.0564735	0.569266

## Sheet: E13.5 RNA-seq
Library:	E13.5 PGC RNA-seq
Source:	This study
Aligner:	STAR/2.7.10a
Library Name	Reads	Aligned Reads	% Aligned (Unique)	Aligned Multimapper	% Aligned (Multi)	Total % Align
E13.5_FCT_1	83529877	58854035	0.704587	9419395	0.112767	0.817353
E13.5_FCT_2	78922245	47769362	0.605271	11758646	0.14899	0.754261
E13.5_FCT_3	89866964	57795605	0.643124	11547830	0.128499	0.771623
E13.5_FCKO_1	107986644	62015575	0.574289	16528815	0.153064	0.727353
E13.5_FCKO_2	133444488	70215154	0.526175	23956887	0.179527	0.705702
E13.5_FCKO_3	94712463	53344078	0.563221	15430424	0.162919	0.72614
E13.5_MCT_1	65066449	38572353	0.592815	10081976	0.154949	0.747764
E13.5_MCT_2	62309625	40627887	0.652032	7958185	0.12772	0.779752
E13.5_MCT_3	54894656	33456807	0.609473	7912867	0.144146	0.753619
E13.5_MCKO_1	64135435	37713309	0.588026	9135634	0.142443	0.730469
E13.5_MCKO_3	45512371	25050732	0.550416	7283008	0.160023	0.710438
E13.5_MCKO_4	34213548	19184056	0.560715	5394772	0.157679	0.718395
E13.5_MCKO_5	81440405	44610769	0.547772	13168837	0.161699	0.709471

## Sheet: 2C mESC RNA-seq
Library:	MERVL/Zscan4+ mESCs
Source:	GEO GSE75751
Aligner:	STAR/2.7.9a
Library Name	Study Name	Reads	Aligned Reads	% Aligned (Unique)	Aligned Multimapper	% Aligned (Multi)	Total % Align
SRR2980403	MERVL/Zscan4+ Rep 1	14189933	9939004	70.04	1447116	10.2	80.24
SRR2980403	MERVL/Zscan4+ Rep 2	14948231	9753012	65.25	1470330	9.84	75.09
SRR2980405	MERVL/Zscan4+ Rep 3	16095234	10701489	66.49	1621728	10.08	76.57
SRR2980406	E14 mESC NegativeControl_Rep1	15967820	11966645	74.94	1355140	8.49	83.43
SRR2980407	E14 mESC NegativeControl_Rep2	14253382	12044194	84.5	1264708	8.87	93.37
SRR2980408	E14 mESC NegativeControl_Rep3	16910494	13883953	82.1	2128510	12.59	94.69

## Sheet: TRIM28 ChIP-Seq
Library:	TRIM28 E12.5 ChIP-seq
Source:	This study
Aligner:	STAR/2.7.9a
Library Name	Reads	Aligned Reads	% Aligned (Unique)	Aligned Multimapper	% Aligned (Multi)	Total % Align	Deduplicated Reads (Singletons)	Deduplicated Reads (Paired)	% Aligned Survive	Input Cells
E125_XX_TRIM28_1	36461208	22589735	61.96	856797	2.35	0.643054	33730447	1.68652e+07	0.719306	425000
E125_XX_TRIM28_2	58596324	36907242	62.99	1398157	2.39	0.653717	56762150	28381075	0.740916	475000
E125_XX_Inp_1	76888642	48559228	63.16	1684333	2.19	0.653459	75121271	3.75606e+07	0.747571	NA
E125_XX_Inp_2	57563194	38512470	66.9	1551965	2.7	0.696008	59937014	29968507	0.748008	NA
E125_XY_TRIM28_1	85699467	53836064	62.82	2176568	2.54	0.653594	83516205	4.17581e+07	0.745512	377500
E125_XY_TRIM28_2	57790897	35858978	62.05	1397850	2.42	0.644683	55303644	27651822	0.742195	362500
E125_XY_Inp_1	67320199	43244122	64.24	1408597	2.09	0.663289	65869246	32934623	0.737573	NA
E125_XY_Inp_2	81807161	55247556	67.53	1871767	2.29	0.698219	84550425	4.22752e+07	0.740121	NA
FrIP Scores:
XY_1	0.024
XY_2	0.024
XX_1	0.022
XX_2	0.022													q

## Sheet: H3K9me3 ChIP-Seq
Library:	PGC H3K9me3 ChIP, E10.5 and E13.5
Source:	GSE141182 (NCBI GEO)
Aligner:	STAR/2.7.9a, SRA Tools 3.0.5
Library Name	Study Name	Reads	Aligned Reads	% Aligned (Unique)	Aligned Multimapper	% Aligned (Multi)	Total % Align	Deduplicated Reads (Singletons)	Deduplicated Reads (Paired)	% Aligned Survive
SRR10560100	E10.5_PGC_H3K9me3_Rep1	28854912	21642707	75.01	3006880	10.42	85.43	33335882	16667941	67.6196
SRR10560104	E10.5_PGC_H3K9me3_Rep2	20148437	12970058	64.37	3223691	16	80.37	19853942	9926971	61.3013
SRR13296472	E10.5_PGC_H3K9me3_Rep3	31610593	24640896	77.95	2947415	9.32	87.27	21850120	10925060	39.6003
SRR10560101	E10.5_PGC_Input_Rep1	27341130	22582960	82.6	1440184	5.27	87.87	43900978	21950489	91.3723
SRR10560105	E10.5_PGC_Input_Rep2	47325176	40200298	84.94	2577617	5.45	90.39	75079596	37539798	87.7551
SRR13296477	E10.5_PGC_Input_Rep2	25067168	21112935	84.23	1333539	5.32	89.55	37510284	18755142	83.555
SRR10560108	E13.5_XX_PGC_H3K9me3_Rep1	10162171	6912547	68.02	1372319	13.5	81.52	10176304	5088152	61.415
SRR10560114	E13.5_XX_PGC_H3K9me3_Rep2	12256892	8438090	68.84	1683440	13.73	82.57	8604646	4302323	42.5066
SRR13296474	E13.5_XX_PGC_H3K9me3_Rep3	31636953	13332343	42.14	1926393	6.09	48.23	15768076	7884038	51.669
SRR10560106	E13.5_XX_PGC_Input_Rep1	27512626	23274697	84.6	1449178	5.27	89.87	45878180	22939090	92.7811
SRR10560112	E13.5_XX_PGC_Input_Rep2	31216926	26746375	85.68	1623120	5.2	90.88	46750954	23375477	82.3965
SRR13296479	E13.5_XX_PGC_Input_Rep3	22975832	19408815	84.47	1264631	5.5	89.97	36111032	18055516	87.3368
SRR10560111	E13.5_XY_PGC_H3K9me3_Rep1	15930363	8697193	54.6	2935661	18.43	73.03	12227958	6113979	52.5579
SRR10560117	E13.5_XY_PGC_H3K9me3_Rep2	12715062	7603894	59.8	2216475	17.43	77.23	12386106	6193053	63.0633
SRR13296476	E13.5_XY_PGC_H3K9me3_Rep3	44091482	28420395	64.46	6959361	15.78	80.24	10945026	5472513	15.4679
SRR10560109	E13.5_XY_PGC_Input_Rep1	20865962	17412898	83.45	1205252	5.78	89.23	34800646	17400323	93.4589
SRR10560115	E13.5_XY_PGC_Input_Rep2	32985315	27301627	82.77	1926643	5.84	88.61	51986508	25993254	88.9319
SRR13296481	E13.5_XY_PGC_Input_Rep3	22084678	18675518	84.56	1299067	5.88	90.44	34405410	17202705	86.123

## Sheet: d6 PGCLC H3K27ac ChIP-Seq
Library:	d6 PGCLC H3K27ac
Source:	GSE60204 (NCBI GEO)
Aligner:	Convert to basespace SRA Tools 2.9.4, STAR/2.7.9a
Library Name	Reads	Aligned Reads	% Aligned (Unique)	Aligned Multimapper	% Aligned (Multi)	Total % Align	Deduplicated Reads	% Aligned Survive
SRR1539456	108498469	65103068	60	5603760	5.16	65.16	47216577	66.778
SRR1539457	90325666	41670943	46.13	3975063	4.4	50.53	35893284	78.634
SRR1539503	42448403	25488487	60.05	2913775	6.86	66.91	25530024	89.8873
SRR1539504	40622470	25348014	62.4	2905183	7.15	69.55	25215833	89.2495

## Sheet: E13.5 H3K27ac
Library:	PGC H3K27ac ChIP-seq, E13.5
Source:	DRA006633 (DDBJ)
Aligner:	STAR/2.7.9a, SRA Tools 3.0.5
Library Name	Study Name	Reads	Aligned Reads	% Aligned (Unique)	Aligned Multimapper	% Aligned (Multi)	Total % Align	Deduplicated Reads (Singletons)	Deduplicated Reads (Paired)	% Aligned Survive
DRR126197	E13.5_XY_PGC_H3K27ac_Rep1	27912962	25555865	91.56	949489	3.4	94.96	47066102	23533051	88.786
DRR126198	E13.5_XY_PGC_H3K27ac_Rep2	26052388	24152459	92.71	743189	2.85	95.56	43735722	21867861	87.8381
DRR126199	E13.5_XY_PGC_Input	26550495	22316074	84.05	2025299	7.63	91.68	44625166	22312583	91.6653
DRR126183	E13.5_XX_PGC_H3K27ac_Rep1	29530168	27520552	93.19	663454	2.25	95.44	47581913	23790957	84.413
DRR126184	E13.5_XX_PGC_H3K27ac_Rep2	31265472	29053327	92.92	796079	2.55	95.47	52716131	26358066	88.3035
DRR126248	E13.5_XX_PGC_Input	22659311	19097175	84.28	1698681	7.5	91.78	38149695	19074848	91.7243

## Sheet: E10.5 PGC ATAC-seq
Library:	E10.5 PGC ATAC-seq
Source:	This study
Aligner:	STAR/2.7.9a
Sample	Reads (Paired Raw)	Reads Aligned (Paired)	% Align Unique	Multimap Align	% Align Mmap	Total Align %	No MT (Singleton)	% Align to MT	Dedup (Singleton)	% Dup	% Survive
E105-Male-WT1	14952910	10873820	72.72	1244226	8.32	81.04	20884271	86.1701	6223178	0.297984	0.256773
E105-Male-WT2	23592935	14344869	60.8	2484958	10.53	71.33	23790007	70.6781	5997701	0.25211	0.178187
E105-Male-WT3	18605272	12231662	65.74	2109856	11.34	77.08	20012652	69.7717	3562306	0.178003	0.124196
E105-Male-WT4	27754564	15762050	56.79	2723907	9.81	66.6	26937777	72.8601	3211305	0.119212	0.086858
E105-Male-MT2	31308100	12430061	39.7	1558494	4.98	44.68	23662800	84.5791	2570844	0.108645	0.091891
E105-Male-MT3	43315366	26505913	61.19	2546201	5.88	67.07	53459136	92.0056	4515416	0.0844648	0.0777123
E105-Male-MT4	63464739	42697985	67.28	5697699	8.98	76.26	78814403	81.4271	4100127	0.0520226	0.0423605
E105-Male-MT5	25072512	11499376	45.86	1424369	5.68	51.54	21714198	84.0089	1039606	0.0478768	0.0402208
E105-Male-MT7	29643512	15474668	52.2	1356674	4.58	56.78	32199580	95.6536	3199738	0.099372	0.095053
E105-Female-WT1	20606233	12979929	62.99	1005112	4.88	67.87	26142479	93.4659	4829100	0.184722	0.172652
E105-Female-WT3	49609688	30400299	61.28	4331078	8.73	70.01	53067686	76.3973	2579878	0.0486149	0.0371405
E105-Female-WT4	98257305	65937261	67.11	9324974	9.49	76.6	115930126	77.0175	4061833	0.0350369	0.0269845
E105-Female-WT5	18750095	11691994	62.36	1469843	7.84	70.2	21293256	80.8901	2800501	0.131521	0.106387
E105-Female-MT1	17618715	13433352	76.24	1288137	7.31	83.55	26403016	89.6751	7785004	0.294853	0.26441
E105-Female-MT4	29819328	18037505	60.49	1411557	4.73	65.22	38407646	98.7391	8784929	0.228729	0.225845
E105-Female-MT5	17784066	12334207	69.36	2237836	12.58	81.94	20283658	69.5979	1805345	0.089005	0.0619455
E105-Female-MT6	36388508	8874939	24.39	1173448	3.22	27.61	17204918	85.6103	946985	0.0550416	0.0471213

[truncated: 4 more sheets: E14.5 PGC ATAC-seq, E10.5 Gonadal ATAC-seq, E13.5 Gonadal ATAC-Seq, PGC DNAse-Seq]
