# Supplementary material for: Sex-specific expression and function of TRIM28 during mouse primordial germ differentiation
Source: iScience. 2025 Sep 1;28(10):113474. doi: 10.1016/j.isci.2025.113474 (PMC12475620; doi:10.1016/j.isci.2025.113474)
Supplement: Table S5. List of transposable element loci, which change accessibility during PGC differentiation, related to Figure 1A — Contains the loci of peaks and overlapping TEs identified in the analysis in 1A and used for Figure S2A. [file mmc3.xlsx]

## Sheet: Index
Excel Sheet	Description
XY_OO	XY PGCs, Open at E10.5 and E14.5
XY_CC	XY PGCs, TE-overlapping peaks Closed at E10.5 and E14.5
XY_OC	XY PGCs, TE-overlapping peaks Open at E10.5 and Closed at E14.5
XY_CO	XY PGCs, TE-overlapping peaks Closed at E10.5 and Open at E14.5
XX_OO	XX PGCs, Open at E10.5 and E14.5
XX_CC	XX PGCs, TE-overlapping peaks Closed at E10.5 and E14.5
XX_OC	XX PGCs, TE-overlapping peaks Open at E10.5 and Closed at E14.5
XX_CO	XX PGCs, TE-overlapping peaks Closed at E10.5 and Open at E14.5

## Sheet: XY_OO
Chr	Peak Start	Peak End	DupID	GeneID	FamilyID	ClassID
6	3094477	3094893	L1MdA_II_dup1634	L1MdA_II	L1	LINE
6	3151613	3152479	RLTR11A2_dup880	RLTR11A2	ERVK	LTR
6	3159669	3160168	MMETn-int_dup205	MMETn-int	ERVK	LTR
6	3268525	3268839	RLTRETN_Mm_dup368	RLTRETN_Mm	ERVK	LTR
6	3269010	3269141	RLTR9E_dup380	RLTR9E	ERVK	LTR
6	3339325	3339590	IAPEY4_I_dup122	IAPEY4_I	ERVK	LTR
6	3365564	3365973	ERVB7_4-LTR_MM_dup47	ERVB7_4-LTR_MM	ERVK	LTR
6	3396110	3396604	RLTR9D_dup202	RLTR9D	ERVK	LTR
6	3447498	3447765	Lx8_dup17429	Lx8	L1	LINE
6	3456045	3456332	B2_Mm1a_dup5889	B2_Mm1a	B2	SINE
6	3552410	3553150	ERVB7_1-LTR_MM_dup189	ERVB7_1-LTR_MM	ERVK	LTR
6	3557313	3557418	RLTR13G_dup266	RLTR13G	ERVK	LTR
6	3585068	3585240	L1MdA_III_dup2812	L1MdA_III	L1	LINE
6	3672035	3672221	RLTR9E_dup381	RLTR9E	ERVK	LTR
6	3677565	3678765	MMERVK9E_I_dup435	MMERVK9E_I	ERVK	LTR
6	3741394	3741932	B1_Mm_dup13082	B1_Mm	Alu	SINE
6	4000878	4001004	Lx8_dup17436	Lx8	L1	LINE
6	4092093	4092898	L1MdTf_III_dup1450	L1MdTf_III	L1	LINE
6	4174215	4174403	RLTR10C_dup606	RLTR10C	ERVK	LTR
6	4180155	4180435	RLTR10C_dup607	RLTR10C	ERVK	LTR
6	4190989	4191585	RLTR44C_dup50	RLTR44C	ERVK	LTR
6	4400065	4400227	B4A_dup33555	B4A	B4	SINE
6	4560076	4560191	MIR_dup12830	MIR	MIR	SINE
6	4653775	4654060	B1_Mm_dup13094	B1_Mm	Alu	SINE
6	4855231	4855759	RLTR9F_dup122	RLTR9F	ERVK	LTR
6	4892087	4892865	RLTR41A2_dup171	RLTR41A2	ERV1	LTR
6	4910159	4911339	LTR102_Mam_dup63	LTR102_Mam	ERVL	LTR
6	4988297	4988509	B1F_dup13241	B1F	Alu	SINE
6	5257907	5258110	RLTR10-int_dup716	RLTR10-int	ERVK	LTR
6	5325106	5325544	RMER13A_dup337	RMER13A	ERVK	LTR
6	5345365	5345632	Lx4B_dup1569	Lx4B	L1	LINE
6	5385127	5386009	MLT1F_dup513	MLT1F	ERVL-MaLR	LTR
6	5401350	5401697	Lx8_dup17466	Lx8	L1	LINE
6	5434682	5434853	LTR33_dup443	LTR33	ERVL	LTR
6	5476625	5476915	RLTR10C_dup608	RLTR10C	ERVK	LTR
6	5480163	5480774	RLTR10C_dup609	RLTR10C	ERVK	LTR
6	5482083	5482901	RLTR9A2_dup52	RLTR9A2	ERVK	LTR
6	5505894	5506271	RLTR10C_dup610	RLTR10C	ERVK	LTR
6	5576539	5577345	RLTR9E_dup383	RLTR9E	ERVK	LTR
6	5707892	5708335	RLTR9D_dup203	RLTR9D	ERVK	LTR
6	5845658	5846275	MTD_dup16659	MTD	ERVL-MaLR	LTR
6	5954799	5955141	RMER20C_Mm_dup509	RMER20C_Mm	ERVK	LTR
6	6099221	6099392	ORR1B1_dup5364	ORR1B1	ERVL-MaLR	LTR
6	6136988	6137098	B3_dup46291	B3	B2	SINE
6	6178387	6178868	RLTR16B_MM_dup372	RLTR16B_MM	ERVK	LTR
6	6180148	6180340	MLT1C2_dup2054	MLT1C2	ERVL-MaLR	LTR
6	6186512	6186843	B1_Mus1_dup29485	B1_Mus1	Alu	SINE
6	6187315	6187851	B1_Mur2_dup8986	B1_Mur2	Alu	SINE
6	6198073	6198366	RLTR9E_dup385	RLTR9E	ERVK	LTR
6	6209300	6209542	RMER10B_dup887	RMER10B	ERVL	LTR
6	6211296	6211892	MTB_Mm_dup1663	MTB_Mm	ERVL-MaLR	LTR
6	6233023	6233286	RLTR31D_MM_dup2138	RLTR31D_MM	ERVK	LTR
6	6279743	6279966	B3_dup46300	B3	B2	SINE
6	6427548	6427686	RLTRETN_Mm_dup374	RLTRETN_Mm	ERVK	LTR
6	6517306	6517568	MTE2b_dup5499	MTE2b	ERVL-MaLR	LTR
6	6555226	6555364	RSINE1_dup36304	RSINE1	B4	SINE
6	6721790	6722058	L1MdGf_II_dup2330	L1MdGf_II	L1	LINE
6	6989161	6990224	L1MdTf_II_dup1301	L1MdTf_II	L1	LINE
6	7101789	7101977	IAPEz-int_dup2368	IAPEz-int	ERVK	LTR
6	7277228	7277762	ERVB7_3-LTR_MM_dup80	ERVB7_3-LTR_MM	ERVK	LTR
6	7441814	7442638	MMERVK9C_I_dup362	MMERVK9C_I	ERVK	LTR
6	7537124	7537433	RMER17A_dup659	RMER17A	ERVK	LTR
6	7673126	7673565	Lx4A_dup3359	Lx4A	L1	LINE
6	7712055	7712251	RLTR41_dup373	RLTR41	ERV1	LTR
6	7723261	7723846	RLTR4_MM-int_dup2361	RLTR4_MM-int	LTR	LTR
6	7731050	7731205	MLT1D_dup2447	MLT1D	ERVL-MaLR	LTR
6	7733153	7733418	L1MB7_dup1831	L1MB7	L1	LINE
6	7847928	7848604	B4A_dup33656	B4A	B4	SINE
6	7856973	7857135	RMER20C_Mm_dup510	RMER20C_Mm	ERVK	LTR
6	7884173	7884702	Lx8_dup17507	Lx8	L1	LINE
6	7924505	7924838	L1MdA_I_dup1566	L1MdA_I	L1	LINE
6	7938520	7938676	Lx3C_dup1972	Lx3C	L1	LINE
6	7943690	7944378	Lx3_Mus_dup3559	Lx3_Mus	L1	LINE
6	7971135	7971288	MLT2D_dup472	MLT2D	ERVL	LTR
6	7983744	7983959	B2_Mm2_dup27639	B2_Mm2	B2	SINE
6	8074313	8074643	RMER13B_dup665	RMER13B	ERVK	LTR
6	8346899	8347256	Lx9_dup14937	Lx9	L1	LINE
6	8397264	8397549	B4_dup21582	B4	B4	SINE
6	8809905	8810395	RLTR13D6_dup266	RLTR13D6	ERVK	LTR
6	8827885	8828674	RLTR20D_dup273	RLTR20D	ERVK	LTR
6	8873488	8873977	B4A_dup33684	B4A	B4	SINE
6	9144893	9145735	L1MdTf_II_dup1313	L1MdTf_II	L1	LINE
6	9603594	9604635	L1MdTf_I_dup862	L1MdTf_I	L1	LINE
6	9655994	9656461	RLTR9D_dup206	RLTR9D	ERVK	LTR
6	9693685	9694061	RMER17B2_dup575	RMER17B2	ERVK	LTR
6	9694316	9694656	RMER17B2_dup576	RMER17B2	ERVK	LTR
6	9889753	9890209	L1MdMus_II_dup3158	L1MdMus_II	L1	LINE
6	10091012	10091403	MMERVK9C_I_dup367	MMERVK9C_I	ERVK	LTR
6	10146968	10147685	L1MdTf_II_dup1314	L1MdTf_II	L1	LINE
6	10313676	10313890	L1MdA_III_dup2844	L1MdA_III	L1	LINE
6	10624955	10625203	L1MdGf_II_dup2349	L1MdGf_II	L1	LINE
6	10690446	10691140	IAPEz-int_dup2385	IAPEz-int	ERVK	LTR
6	10705157	10706070	L1MdTf_I_dup864	L1MdTf_I	L1	LINE
6	10861585	10861917	ERVB7_3-LTR_MM_dup85	ERVB7_3-LTR_MM	ERVK	LTR
6	10870445	10870766	RLTR10B2_dup255	RLTR10B2	ERVK	LTR
6	10926070	10926472	RLTR4_MM-int_dup2374	RLTR4_MM-int	LTR	LTR
6	10944005	10944591	RMER13B_dup673	RMER13B	ERVK	LTR
6	11450905	11452007	L1MdA_I_dup1580	L1MdA_I	L1	LINE
6	11470568	11470668	L1MdF_V_dup4404	L1MdF_V	L1	LINE
6	11680334	11680461	L1MdA_II_dup1655	L1MdA_II	L1	LINE
6	11748427	11749695	L1MdTf_I_dup868	L1MdTf_I	L1	LINE
6	11815246	11815533	RLTR10C_dup615	RLTR10C	ERVK	LTR
6	11832315	11833881	L1MdA_II_dup1659	L1MdA_II	L1	LINE
6	11878039	11878504	Lx2A1_dup826	Lx2A1	L1	LINE
6	11898474	11898805	Lx7_dup10413	Lx7	L1	LINE
6	11969579	11970412	L1MdTf_II_dup1318	L1MdTf_II	L1	LINE
6	11998457	11998843	ORR1D1_dup7155	ORR1D1	ERVL-MaLR	LTR
6	12014484	12015174	MTE2b_dup5521	MTE2b	ERVL-MaLR	LTR
6	12020833	12021078	MTC_dup8373	MTC	ERVL-MaLR	LTR
6	12052079	12052353	Lx2_dup5651	Lx2	L1	LINE
6	12097150	12098181	RLTR10_dup858	RLTR10	ERVK	LTR
6	12107049	12108115	ERVB7_4-LTR_MM_dup48	ERVB7_4-LTR_MM	ERVK	LTR
6	12124918	12125874	ORR1E_dup8120	ORR1E	ERVL-MaLR	LTR
6	12126340	12127251	RLTR9D_dup209	RLTR9D	ERVK	LTR
6	12129357	12129878	RMER13A_dup339	RMER13A	ERVK	LTR
6	12150136	12150867	ORR1B2_dup3060	ORR1B2	ERVL-MaLR	LTR
6	12369008	12369598	L1MdA_II_dup1667	L1MdA_II	L1	LINE
6	12646755	12646941	L1MdTf_I_dup870	L1MdTf_I	L1	LINE
6	12671627	12672331	L1MdA_I_dup1585	L1MdA_I	L1	LINE
6	12700054	12700209	ORR1C2_dup3745	ORR1C2	ERVL-MaLR	LTR
6	12767746	12767915	B3A_dup29695	B3A	B2	SINE
6	12768039	12768552	RLTR10C_dup618	RLTR10C	ERVK	LTR
6	12799934	12800052	RLTRETN_Mm_dup378	RLTRETN_Mm	ERVK	LTR
6	12815422	12816322	RLTR11A2_dup889	RLTR11A2	ERVK	LTR
6	12835122	12835397	RLTR9D_dup210	RLTR9D	ERVK	LTR
6	12846937	12847173	B3A_dup29696	B3A	B2	SINE
6	12876777	12877457	RLTR13D6_dup268	RLTR13D6	ERVK	LTR
6	12957942	12958304	RMER15_dup5806	RMER15	ERVL	LTR
6	12998768	12999694	RMER17B2_dup580	RMER17B2	ERVK	LTR
6	13060856	13061695	RMER17D2_dup531	RMER17D2	ERVK	LTR
6	13099913	13100758	RLTR10A_dup255	RLTR10A	ERVK	LTR
6	13133948	13134315	RMER20C_Mm_dup511	RMER20C_Mm	ERVK	LTR
6	13164108	13164293	RLTR20B5_MM_dup226	RLTR20B5_MM	ERVK	LTR
6	13323912	13324162	RMER17A2_dup573	RMER17A2	ERVK	LTR
6	13330684	13330853	L1MdTf_I_dup871	L1MdTf_I	L1	LINE
6	13474659	13475156	ERVB7_3-LTR_MM_dup89	ERVB7_3-LTR_MM	ERVK	LTR
6	13571356	13571792	L1MdGf_II_dup2370	L1MdGf_II	L1	LINE
6	13639492	13639914	L1M4a1_dup297	L1M4a1	L1	LINE
6	13732414	13732591	Lx2_dup5668	Lx2	L1	LINE
6	13747911	13748405	LTR40a_dup187	LTR40a	ERVL	LTR
6	13773677	13773949	IAPLTR1_Mm_dup545	IAPLTR1_Mm	ERVK	LTR
6	13852954	13854405	ERVB7_1-LTR_MM_dup193	ERVB7_1-LTR_MM	ERVK	LTR
6	13949609	13950124	RMER17D_dup361	RMER17D	ERVK	LTR
6	14315652	14315980	L1MdF_I_dup3256	L1MdF_I	L1	LINE
6	14453400	14453733	RLTR9D_dup211	RLTR9D	ERVK	LTR
6	14473255	14473539	Lx3B_dup1921	Lx3B	L1	LINE
6	14486659	14486886	RLTR9D_dup212	RLTR9D	ERVK	LTR
6	14546514	14546749	L1MdA_III_dup2801	L1MdA_III	L1	LINE
6	14571556	14571932	RLTR27_dup466	RLTR27	ERVK	LTR
6	14794402	14794966	L1MdTf_I_dup876	L1MdTf_I	L1	LINE
6	14801430	14801801	L1MdTf_III_dup1471	L1MdTf_III	L1	LINE
6	14831689	14831933	RLTR10A_dup258	RLTR10A	ERVK	LTR
6	14879712	14879957	L1MdA_II_dup1671	L1MdA_II	L1	LINE
6	14911681	14911852	MTC-int_dup471	MTC-int	ERVL-MaLR	LTR
6	14966382	14966922	L1MdTf_III_dup1473	L1MdTf_III	L1	LINE
6	15163802	15163971	Lx8b_dup8105	Lx8b	L1	LINE
6	15420095	15420294	RLTR20C2_MM_dup1432	RLTR20C2_MM	ERVK	LTR
6	15463036	15463303	RLTR17_dup415	RLTR17	ERVK	LTR
6	15517826	15518781	L1MdA_II_dup1677	L1MdA_II	L1	LINE
6	15648917	15649347	RLTR10B2_dup256	RLTR10B2	ERVK	LTR
6	15662505	15663123	L1_Mur3_dup7470	L1_Mur3	L1	LINE
6	15684630	15685022	L1MdTf_III_dup1476	L1MdTf_III	L1	LINE
6	15997574	15998345	L1MdTf_II_dup1325	L1MdTf_II	L1	LINE
6	16160754	16160855	Lx5c_dup5856	Lx5c	L1	LINE
6	16283846	16284257	LTR16B_dup78	LTR16B	ERVL	LTR
6	16289345	16289569	ORR1B1_dup5430	ORR1B1	ERVL-MaLR	LTR
6	16361791	16362496	RLTR9D_dup214	RLTR9D	ERVK	LTR
6	16391086	16391866	L1MdTf_I_dup881	L1MdTf_I	L1	LINE
6	16734383	16734512	RLTR1B_dup290	RLTR1B	ERV1	LTR
6	17030872	17031191	RMER17C-int_dup594	RMER17C-int	ERVK	LTR
6	17031533	17031816	RLTR19-int_dup751	RLTR19-int	ERVK	LTR
6	17032145	17032688	RMER10B_dup899	RMER10B	ERVL	LTR
6	17069188	17069644	RMER5_dup2431	RMER5	ERV1	LTR
6	17077783	17078437	MLT1H_dup772	MLT1H	ERVL-MaLR	LTR
6	17078684	17078810	L1MdA_I_dup1594	L1MdA_I	L1	LINE
6	17098256	17099122	Lx8_dup17735	Lx8	L1	LINE
6	17240168	17240285	B1_Mm_dup13215	B1_Mm	Alu	SINE
6	17434036	17434272	RMER15_dup5826	RMER15	ERVL	LTR
6	17671071	17671453	ID_B1_dup34951	ID_B1	B4	SINE
6	17671583	17671813	IAPEY2_LTR_dup328	IAPEY2_LTR	ERVK	LTR
6	17674478	17674952	Lx9_dup15170	Lx9	L1	LINE
6	17687157	17687361	B3A_dup29798	B3A	B2	SINE
6	17773764	17774456	RMER21A_dup135	RMER21A	ERV1	LTR
6	17806558	17807252	MIRb_dup14462	MIRb	MIR	SINE
6	17839931	17840104	B1_Mus2_dup22453	B1_Mus2	Alu	SINE
6	17876759	17877080	L2d2_dup1393	L2d2	L2	LINE
6	17878529	17878935	RLTR9F_dup131	RLTR9F	ERVK	LTR
6	17912001	17912781	RMER10B_dup903	RMER10B	ERVL	LTR
6	17966126	17966455	LTR50_dup146	LTR50	ERVL	LTR
6	18011728	18012031	RLTR11A2_dup896	RLTR11A2	ERVK	LTR
6	18168107	18169155	L1MdTf_III_dup1482	L1MdTf_III	L1	LINE
6	18436033	18436844	MTD_dup16834	MTD	ERVL-MaLR	LTR
6	18493060	18493303	MER57D_dup87	MER57D	ERV1	LTR
6	18494379	18494635	MTD_dup16835	MTD	ERVL-MaLR	LTR
6	18551313	18551719	MTD_dup16838	MTD	ERVL-MaLR	LTR
6	18585617	18586959	L1MdTf_II_dup1332	L1MdTf_II	L1	LINE
6	18638519	18638912	LTRIS2_dup475	LTRIS2	ERV1	LTR
6	18780867	18781064	L1MdGf_II_dup2384	L1MdGf_II	L1	LINE
6	18845886	18846157	MMVL30-int_dup290	MMVL30-int	ERV1	LTR
6	18846898	18847068	RLTR4_MM-int_dup2388	RLTR4_MM-int	LTR	LTR
6	18847600	18849144	RLTR6_Mm_dup65	RLTR6_Mm	ERV1	LTR
6	18856143	18856570	Lx6_dup5819	Lx6	L1	LINE
6	18856950	18857333	Lx6_dup5820	Lx6	L1	LINE
6	18859037	18859509	RLTR13C1_dup131	RLTR13C1	ERVK	LTR
6	18859832	18860048	IAPLTR2a_dup263	IAPLTR2a	ERVK	LTR
6	18899781	18900868	L1MdTf_III_dup1484	L1MdTf_III	L1	LINE
6	18936966	18937121	MTD_dup16847	MTD	ERVL-MaLR	LTR
6	18937217	18937358	Lx7_dup10549	Lx7	L1	LINE
6	18988669	18989254	L1MdGf_I_dup935	L1MdGf_I	L1	LINE
6	18997064	18997753	IAPEY2_LTR_dup331	IAPEY2_LTR	ERVK	LTR
6	19074673	19075368	L1MdTf_I_dup883	L1MdTf_I	L1	LINE
6	19145594	19146976	L1MdTf_I_dup884	L1MdTf_I	L1	LINE
6	19258731	19258884	RLTR44E_dup39	RLTR44E	ERVK	LTR
6	20023293	20024223	L1MdTf_I_dup886	L1MdTf_I	L1	LINE
6	20119877	20120323	L1MdA_III_dup2895	L1MdA_III	L1	LINE
6	20134066	20134243	L1MdGf_I_dup936	L1MdGf_I	L1	LINE
6	20188154	20189120	L1MdA_II_dup1628	L1MdA_II	L1	LINE
6	20521002	20521434	L1MdF_III_dup4179	L1MdF_III	L1	LINE
6	20550903	20551034	L1MdTf_III_dup1489	L1MdTf_III	L1	LINE
6	20686392	20687747	MMERVK9E_I_dup445	MMERVK9E_I	ERVK	LTR
6	20697573	20697769	RLTR10_dup878	RLTR10	ERVK	LTR
6	20793450	20794147	L1MdTf_II_dup1339	L1MdTf_II	L1	LINE
6	20939603	20939758	L1MdFanc_II_dup4382	L1MdFanc_II	L1	LINE
6	21014228	21014748	L1MdTf_I_dup887	L1MdTf_I	L1	LINE
6	21026401	21027347	L1MdTf_III_dup1490	L1MdTf_III	L1	LINE
6	21385204	21385491	RMER17A2_dup580	RMER17A2	ERVK	LTR
6	21393694	21395304	L1MdTf_I_dup890	L1MdTf_I	L1	LINE
6	21756482	21756834	RMER10A_dup1328	RMER10A	ERVL	LTR
6	21767950	21768298	L2_dup5924	L2	L2	LINE
6	21800283	21800774	RLTR10C_dup621	RLTR10C	ERVK	LTR
6	21894453	21894689	MamRTE1_dup1330	MamRTE1	RTE-Bo.B	LINE
6	21954977	21955312	MTD_dup16869	MTD	ERVL-MaLR	LTR
6	21955421	21955694	Lx8_dup17857	Lx8	L1	LINE
6	22125001	22125626	L1MdTf_I_dup892	L1MdTf_I	L1	LINE
6	22347588	22347927	MER21B_dup523	MER21B	ERVL	LTR
6	22360741	22360868	RMER17B_dup673	RMER17B	ERVK	LTR
6	22361009	22361531	RMER17B_dup674	RMER17B	ERVK	LTR
6	22390398	22390508	B3A_dup29872	B3A	B2	SINE
6	22402819	22403032	ORR1D1_dup7242	ORR1D1	ERVL-MaLR	LTR
6	22412385	22412701	ORR1G_dup2802	ORR1G	ERVL-MaLR	LTR
6	22432682	22432843	B3A_dup29874	B3A	B2	SINE
6	22444845	22445156	RLTR9D2_dup66	RLTR9D2	ERVK	LTR
6	22446794	22446980	B3A_dup29875	B3A	B2	SINE
6	22521293	22521461	LTR16B_dup82	LTR16B	ERVL	LTR
6	22645515	22645771	L1MdA_II_dup1692	L1MdA_II	L1	LINE
6	22706027	22706259	MLT1C2_dup2088	MLT1C2	ERVL-MaLR	LTR
6	22719969	22720281	Lx2_dup5751	Lx2	L1	LINE
6	23090791	23090891	ERVB7_2B-LTR_MM_dup169	ERVB7_2B-LTR_MM	ERVK	LTR
6	23520749	23520937	RMER6C_dup1762	RMER6C	ERVK	LTR
6	23557717	23557828	L1MdTf_III_dup1494	L1MdTf_III	L1	LINE
6	23674712	23675363	L1MdTf_I_dup894	L1MdTf_I	L1	LINE
6	23811120	23811686	RLTR10B2_dup258	RLTR10B2	ERVK	LTR
6	24069185	24069568	L1MdTf_III_dup1497	L1MdTf_III	L1	LINE
6	24196348	24196693	MMERVK9C_I_dup380	MMERVK9C_I	ERVK	LTR
6	24197923	24198051	ERVB7_2B-LTR_MM_dup170	ERVB7_2B-LTR_MM	ERVK	LTR
6	24275919	24276300	RLTR10_dup886	RLTR10	ERVK	LTR
6	24491744	24492614	L1MdTf_II_dup1354	L1MdTf_II	L1	LINE
6	24608085	24608468	L2a_dup7947	L2a	L2	LINE
6	24632890	24632990	MLTR25A_dup785	MLTR25A	ERVK	LTR
6	24642327	24642556	RLTR11A2_dup900	RLTR11A2	ERVK	LTR
6	24673318	24673949	L1MdTf_II_dup1357	L1MdTf_II	L1	LINE
6	24710142	24710513	Lx2B2_dup3428	Lx2B2	L1	LINE
6	24894474	24894895	MERVL_2A-int_dup1299	MERVL_2A-int	ERVL	LTR
6	25023881	25024357	RLTR44A_dup59	RLTR44A	ERVK	LTR
6	25041953	25042070	L1MdF_IV_dup6597	L1MdF_IV	L1	LINE
6	25065723	25066284	RLTR9E_dup396	RLTR9E	ERVK	LTR
6	25098259	25098678	RLTR13G_dup273	RLTR13G	ERVK	LTR
6	25283667	25283866	B1_Mur3_dup9931	B1_Mur3	Alu	SINE
6	25356413	25356513	Lx7_dup10696	Lx7	L1	LINE
6	25508078	25508296	L1MdV_I_dup3958	L1MdV_I	L1	LINE
6	25540711	25541066	RLTR10-int_dup746	RLTR10-int	ERVK	LTR
6	25542000	25542451	RLTR10-int_dup748	RLTR10-int	ERVK	LTR
6	25557206	25557852	L1MdTf_II_dup1362	L1MdTf_II	L1	LINE
6	25781245	25781591	IAPEY2_LTR_dup332	IAPEY2_LTR	ERVK	LTR
6	25801160	25801708	RLTR9E_dup397	RLTR9E	ERVK	LTR
6	25931021	25931712	RLTR44B_dup60	RLTR44B	ERVK	LTR
6	25988279	25988835	L1MdTf_III_dup1503	L1MdTf_III	L1	LINE
6	26035941	26036474	RLTR10C_dup623	RLTR10C	ERVK	LTR
6	26214263	26214729	Lx5_dup5216	Lx5	L1	LINE
6	26248461	26248751	L1MdA_II_dup1703	L1MdA_II	L1	LINE
6	26279839	26280087	L1MdA_II_dup1708	L1MdA_II	L1	LINE
6	26301554	26302145	RLTR13D6_dup271	RLTR13D6	ERVK	LTR
6	26318845	26319186	RLTR10C_dup624	RLTR10C	ERVK	LTR
6	26338909	26339187	Lx5_dup5435	Lx5	L1	LINE
6	26393809	26394084	IAPEz-int_dup2451	IAPEz-int	ERVK	LTR
6	26476021	26476834	RLTR10_dup896	RLTR10	ERVK	LTR
6	26605015	26605437	L1MdTf_II_dup1289	L1MdTf_II	L1	LINE
6	26776239	26777339	RLTR13E_dup161	RLTR13E	ERVK	LTR
6	26898557	26898826	RLTR10D2_dup64	RLTR10D2	ERVK	LTR
6	26960769	26961055	L1MdA_I_dup1604	L1MdA_I	L1	LINE
6	27078301	27078757	L1MdF_I_dup3341	L1MdF_I	L1	LINE
6	27223343	27223587	L1MdA_II_dup1711	L1MdA_II	L1	LINE
6	27262520	27263055	RLTR13D6_dup264	RLTR13D6	ERVK	LTR
6	27271645	27271907	RLTR10C_dup625	RLTR10C	ERVK	LTR
6	27509130	27509520	RLTR44D_dup24	RLTR44D	ERVK	LTR
6	28099495	28099677	RMER20C_Mm_dup517	RMER20C_Mm	ERVK	LTR
6	28170295	28170500	ERVB7_1-LTR_MM_dup199	ERVB7_1-LTR_MM	ERVK	LTR
6	28178137	28178507	L1MdA_I_dup1555	L1MdA_I	L1	LINE
6	28202077	28203128	MTC_dup8499	MTC	ERVL-MaLR	LTR
6	28220875	28221200	Lx7_dup10796	Lx7	L1	LINE
6	28399842	28400074	B3_dup46872	B3	B2	SINE
6	28561250	28561535	ORR1A3_dup1572	ORR1A3	ERVL-MaLR	LTR
6	28596726	28597192	RLTR10A_dup262	RLTR10A	ERVK	LTR
6	28597392	28597570	Lx9_dup15479	Lx9	L1	LINE
6	28895782	28896208	L2b_dup5078	L2b	L2	LINE
6	28903246	28903569	MTEa_dup6263	MTEa	ERVL-MaLR	LTR
6	28903869	28904067	B1F_dup13413	B1F	Alu	SINE
6	28915088	28915278	B3A_dup29994	B3A	B2	SINE
6	28919239	28919716	LTR104_Mam_dup82	LTR104_Mam	Gypsy	LTR
6	28927583	28928426	IAPEz-int_dup2462	IAPEz-int	ERVK	LTR
6	28928921	28930236	RLTR10A_dup263	RLTR10A	ERVK	LTR
6	28935261	28935513	RLTR10A_dup264	RLTR10A	ERVK	LTR
6	28979662	28979847	MTEb_dup4202	MTEb	ERVL-MaLR	LTR
6	29002760	29003248	B1_Mus1_dup29918	B1_Mus1	Alu	SINE
6	29005815	29006025	L1ME1_dup1244	L1ME1	L1	LINE
6	29016687	29017682	L2a_dup7988	L2a	L2	LINE
6	29020165	29020513	ID_B1_dup35116	ID_B1	B4	SINE
6	29083076	29083454	MLT1H2_dup394	MLT1H2	ERVL-MaLR	LTR
6	29084413	29084826	MLT1K_dup831	MLT1K	ERVL-MaLR	LTR
6	29118237	29118876	ID_B1_dup35122	ID_B1	B4	SINE
6	29223495	29223824	RLTR23_dup467	RLTR23	ERV1	LTR
6	29321974	29322257	B1_Mur1_dup13416	B1_Mur1	Alu	SINE
6	29449584	29449788	MLTR31C_MM_dup34	MLTR31C_MM	ERVK	LTR
6	29539488	29539797	ID_B1_dup35187	ID_B1	B4	SINE
6	29592147	29592384	RLTR20C2_MM_dup1452	RLTR20C2_MM	ERVK	LTR
6	29639142	29639841	RMER17B_dup683	RMER17B	ERVK	LTR
6	29669875	29670228	RLTR10A_dup266	RLTR10A	ERVK	LTR
6	29671878	29672040	RMER17C_dup2060	RMER17C	ERVK	LTR
6	29672887	29674012	MLT1A0_dup3109	MLT1A0	ERVL-MaLR	LTR
6	29679893	29680236	RLTR10C_dup626	RLTR10C	ERVK	LTR
6	29882292	29882449	B4A_dup34207	B4A	B4	SINE
6	29977287	29977554	RLTR10-int_dup755	RLTR10-int	ERVK	LTR
6	29978102	29978252	RLTR10_dup907	RLTR10	ERVK	LTR
6	29998532	29999069	MTD_dup17001	MTD	ERVL-MaLR	LTR
6	30026731	30027159	MLT1F-int_dup106	MLT1F-int	ERVL-MaLR	LTR
6	30034346	30034446	B1F2_dup5875	B1F2	Alu	SINE
6	30046997	30047097	B1_Mus1_dup29989	B1_Mus1	Alu	SINE
6	30075314	30075922	MTC_dup8515	MTC	ERVL-MaLR	LTR
6	30132466	30132930	MIRb_dup14594	MIRb	MIR	SINE
6	30154750	30155049	RSINE1_dup36916	RSINE1	B4	SINE
6	30161994	30162459	ID_B1_dup35281	ID_B1	B4	SINE
6	30177338	30177741	PB1D10_dup20089	PB1D10	Alu	SINE
6	30199845	30200039	PB1D9_dup9257	PB1D9	Alu	SINE
6	30215318	30216044	B2_Mm2_dup28072	B2_Mm2	B2	SINE
6	30227510	30227949	B4_dup21861	B4	B4	SINE
6	30228399	30228804	ORR1C2_dup3828	ORR1C2	ERVL-MaLR	LTR
6	30256041	30256144	ID_B1_dup35289	ID_B1	B4	SINE
6	30336974	30337344	B1_Mus2_dup22723	B1_Mus2	Alu	SINE
6	30353412	30354071	B1_Mus2_dup22728	B1_Mus2	Alu	SINE
6	30356115	30356582	MIR_dup13116	MIR	MIR	SINE
6	30356849	30357259	ORR1A1-int_dup860	ORR1A1-int	ERVL-MaLR	LTR
6	30396632	30397190	RLTR10C_dup627	RLTR10C	ERVK	LTR
6	30456073	30457340	RLTR10C_dup628	RLTR10C	ERVK	LTR
6	30468636	30469046	B4_dup21877	B4	B4	SINE
6	30902083	30902468	RLTR10C_dup629	RLTR10C	ERVK	LTR
6	30918048	30918547	IAPLTR2b_dup480	IAPLTR2b	ERVK	LTR
6	31217052	31217350	L3_dup3268	L3	CR1	LINE
6	31349643	31349860	MLT1C2_dup2107	MLT1C2	ERVL-MaLR	LTR
6	31614570	31614885	L1MB3_dup1679	L1MB3	L1	LINE
6	31675433	31675575	MTC_dup8525	MTC	ERVL-MaLR	LTR
6	31780270	31780465	IAPEz-int_dup2466	IAPEz-int	ERVK	LTR
6	31781361	31781565	IAPLTR1_Mm_dup557	IAPLTR1_Mm	ERVK	LTR
6	32070370	32071614	L1MdTf_I_dup898	L1MdTf_I	L1	LINE
6	32756606	32756739	MLT1L_dup507	MLT1L	ERVL-MaLR	LTR
6	32833579	32833919	ORR1D1_dup7312	ORR1D1	ERVL-MaLR	LTR
6	33305756	33306003	B1_Mus1_dup30114	B1_Mus1	Alu	SINE
6	33642192	33642585	L1MdTf_II_dup1367	L1MdTf_II	L1	LINE
6	33664498	33664739	MER68B_dup69	MER68B	ERVL	LTR
6	33791282	33791403	ORR1F_dup7118	ORR1F	ERVL-MaLR	LTR
6	33830879	33831007	PB1D11_dup4984	PB1D11	Alu	SINE
6	34164207	34164695	ORR1D1_dup7325	ORR1D1	ERVL-MaLR	LTR
6	34219546	34220071	MTEa_dup6313	MTEa	ERVL-MaLR	LTR
6	34299617	34299730	MTD_dup17071	MTD	ERVL-MaLR	LTR
6	34308784	34309068	IAPLTR2b_dup485	IAPLTR2b	ERVK	LTR
6	34321285	34321699	Lx3C_dup2062	Lx3C	L1	LINE
6	34321914	34322126	MER31A_dup208	MER31A	ERV1	LTR
6	34383316	34383617	RMER15_dup5900	RMER15	ERVL	LTR
6	34567774	34567908	MTD_dup17076	MTD	ERVL-MaLR	LTR
6	34651907	34652265	ORR1E_dup8326	ORR1E	ERVL-MaLR	LTR
6	34843703	34844327	B4_dup21985	B4	B4	SINE
6	34964257	34964430	RMER15_dup5907	RMER15	ERVL	LTR
6	35139647	35140176	RLTR10C_dup632	RLTR10C	ERVK	LTR
6	35225521	35226442	Lx3C_dup2063	Lx3C	L1	LINE
6	35239088	35239263	PB1_dup3756	PB1	Alu	SINE
6	35297013	35297407	L2a_dup8084	L2a	L2	LINE
6	35306340	35306793	MER101B_dup15	MER101B	ERV1	LTR
6	35316795	35316970	L1MdGf_I_dup951	L1MdGf_I	L1	LINE
6	35372002	35372844	L1MdTf_II_dup1368	L1MdTf_II	L1	LINE
6	35423228	35423851	L1MdTf_II_dup1369	L1MdTf_II	L1	LINE
6	35460789	35461340	RLTR44E_dup43	RLTR44E	ERVK	LTR
6	35754950	35755129	L1MdA_II_dup1718	L1MdA_II	L1	LINE
6	35848145	35848992	RLTR9D_dup221	RLTR9D	ERVK	LTR
6	36473815	36474574	L1MdTf_I_dup906	L1MdTf_I	L1	LINE
6	36663997	36664162	RLTR11A2_dup912	RLTR11A2	ERVK	LTR
6	36876340	36876465	L1M2_dup4840	L1M2	L1	LINE
6	37419759	37420065	ID_B1_dup35590	ID_B1	B4	SINE
6	37593057	37593534	RMER13A1_dup334	RMER13A1	ERVK	LTR
6	37613604	37613910	RMER17C2_dup1117	RMER17C2	ERVK	LTR
6	37665836	37666071	RLTR9A3_dup193	RLTR9A3	ERVK	LTR
6	37718017	37718242	RLTR9E_dup399	RLTR9E	ERVK	LTR
6	37744646	37744988	RLTR4_MM-int_dup2418	RLTR4_MM-int	LTR	LTR
6	37764972	37765409	ERVB7_1-LTR_MM_dup201	ERVB7_1-LTR_MM	ERVK	LTR
6	37792199	37792416	ERVB7_3-LTR_MM_dup92	ERVB7_3-LTR_MM	ERVK	LTR
6	37802321	37803015	RLTR13D4_dup75	RLTR13D4	ERVK	LTR
6	37872590	37872879	RMER21B_dup469	RMER21B	ERV1	LTR
6	37913513	37913757	RLTR9D_dup223	RLTR9D	ERVK	LTR
6	37984416	37984898	MLT1A0_dup3150	MLT1A0	ERVL-MaLR	LTR
6	38193295	38193529	L1MA4A_dup1100	L1MA4A	L1	LINE
6	38270272	38270570	ORR1C2_dup3868	ORR1C2	ERVL-MaLR	LTR
6	38282027	38282168	B2_Mm2_dup28368	B2_Mm2	B2	SINE
6	38310590	38310862	RLTR11A2_dup914	RLTR11A2	ERVK	LTR
6	38338872	38339258	MLTR25A_dup798	MLTR25A	ERVK	LTR
6	38716625	38716989	L2_dup6063	L2	L2	LINE
6	38786571	38787312	RLTR26_dup122	RLTR26	ERVK	LTR
6	38866080	38866409	PB1D10_dup20337	PB1D10	Alu	SINE
6	38903137	38903822	ID_B1_dup35724	ID_B1	B4	SINE
6	38911408	38911682	IAPEY_LTR_dup206	IAPEY_LTR	ERVK	LTR
6	38969474	38969663	B4_dup22085	B4	B4	SINE
6	39109079	39109835	B3A_dup30432	B3A	B2	SINE
6	39176008	39176167	RLTR12D_dup297	RLTR12D	ERVK	LTR
6	39226412	39226689	RMER10A_dup1363	RMER10A	ERVL	LTR
6	39235079	39235557	ORR1D2_dup5343	ORR1D2	ERVL-MaLR	LTR
6	39246597	39247126	Lx8_dup18241	Lx8	L1	LINE
6	39325498	39325809	MIR3_dup5185	MIR3	MIR	SINE
6	39370419	39370835	B1_Mur2_dup9270	B1_Mur2	Alu	SINE
6	39372584	39372960	B3_dup47698	B3	B2	SINE
6	39392857	39392977	B3_dup47701	B3	B2	SINE
6	39393719	39393873	B1_Mur1_dup13672	B1_Mur1	Alu	SINE
6	39402089	39402420	ID_B1_dup35793	ID_B1	B4	SINE
6	39407667	39407970	RLTR45_dup365	RLTR45	ERVK	LTR
6	39414598	39414877	RLTR1B_dup297	RLTR1B	ERV1	LTR
6	39422084	39423480	MLTR14_dup2202	MLTR14	ERV1	LTR
6	39424893	39425227	RMER15_dup5936	RMER15	ERVL	LTR
6	39499231	39499527	B1F2_dup5967	B1F2	Alu	SINE
6	39510356	39511036	ID_B1_dup35806	ID_B1	B4	SINE
6	39515192	39515591	MLT1O_dup171	MLT1O	ERVL-MaLR	LTR
6	39536248	39536525	PB1D10_dup20375	PB1D10	Alu	SINE
6	39657312	39657643	RLTR17_dup430	RLTR17	ERVK	LTR
6	39682673	39683038	ORR1B1_dup5616	ORR1B1	ERVL-MaLR	LTR
6	39735475	39735688	RMER17C_dup2080	RMER17C	ERVK	LTR
6	39735835	39736004	RMER10A_dup1364	RMER10A	ERVL	LTR
6	39757783	39758036	PB1D10_dup20392	PB1D10	Alu	SINE
6	39801308	39801757	RLTR10C_dup633	RLTR10C	ERVK	LTR
6	40213105	40213329	B3_dup47794	B3	B2	SINE
6	40213728	40214087	B3_dup47795	B3	B2	SINE
6	40518362	40519053	L1MdTf_II_dup1377	L1MdTf_II	L1	LINE
6	40823838	40824110	MER67D_dup181	MER67D	ERV1	LTR
6	40948119	40949216	L1MdA_I_dup1622	L1MdA_I	L1	LINE
6	41266556	41266754	RLTR17_dup434	RLTR17	ERVK	LTR
6	41369190	41369998	RMER12_dup962	RMER12	ERVK	LTR
6	41378638	41378803	L1MdF_III_dup4249	L1MdF_III	L1	LINE
6	41539967	41540339	IAPLTR2_Mm_dup551	IAPLTR2_Mm	ERVK	LTR
6	41784031	41784825	L1MdA_II_dup1730	L1MdA_II	L1	LINE
6	41903604	41903768	RLTR10_dup919	RLTR10	ERVK	LTR
6	41905225	41905331	RLTR10-int_dup762	RLTR10-int	ERVK	LTR
6	41905872	41906115	RLTR10_dup920	RLTR10	ERVK	LTR
6	41987692	41987833	MERVL_2A-int_dup1313	MERVL_2A-int	ERVL	LTR
6	42070797	42071013	L1MdA_III_dup2804	L1MdA_III	L1	LINE
6	42127812	42128497	L1MdN_I_dup605	L1MdN_I	L1	LINE
6	42138100	42139792	L1MdTf_II_dup1378	L1MdTf_II	L1	LINE
6	42475348	42475895	L1MdTf_I_dup910	L1MdTf_I	L1	LINE
6	42535414	42535886	RLTR27_dup477	RLTR27	ERVK	LTR
6	42740467	42740724	L1MdTf_II_dup1380	L1MdTf_II	L1	LINE
6	42751828	42752124	L1MdA_III_dup2980	L1MdA_III	L1	LINE
6	42952744	42952872	RLTR10-int_dup765	RLTR10-int	ERVK	LTR
6	42984582	42985004	RLTR26_dup125	RLTR26	ERVK	LTR
6	43044092	43044332	RMER5_dup2507	RMER5	ERV1	LTR
6	43158886	43159600	RLTR10A_dup268	RLTR10A	ERVK	LTR
6	43303486	43303863	L1MdGf_I_dup957	L1MdGf_I	L1	LINE
6	43586112	43586693	RLTR34C_MM_dup126	RLTR34C_MM	ERVK	LTR
6	43602540	43603424	L1MdTf_II_dup1382	L1MdTf_II	L1	LINE
6	43654241	43654833	RLTR28_dup712	RLTR28	ERVL	LTR
6	43720455	43721472	L1MdTf_I_dup911	L1MdTf_I	L1	LINE
6	43756174	43756385	RLTR44C_dup53	RLTR44C	ERVK	LTR
6	43806921	43807300	RLTR9E_dup400	RLTR9E	ERVK	LTR
6	44396825	44397485	L1MdTf_II_dup1387	L1MdTf_II	L1	LINE
6	44397527	44397645	RMER2_dup776	RMER2	ERV1	LTR
6	44707934	44708426	L1MdTf_II_dup1390	L1MdTf_II	L1	LINE
6	44762492	44762897	L1MdA_I_dup1631	L1MdA_I	L1	LINE
6	45151340	45151450	L1MdA_I_dup1634	L1MdA_I	L1	LINE
6	45462599	45463129	L1MdTf_III_dup1530	L1MdTf_III	L1	LINE
6	45612394	45612525	L1MdA_II_dup1631	L1MdA_II	L1	LINE
6	46058438	46058700	B3A_dup30637	B3A	B2	SINE
6	46264311	46265221	L1MdTf_III_dup1448	L1MdTf_III	L1	LINE
6	46554038	46554741	L1MdTf_II_dup1394	L1MdTf_II	L1	LINE
6	47034368	47034737	RLTR10C_dup634	RLTR10C	ERVK	LTR
6	47167120	47167649	RLTR17_dup438	RLTR17	ERVK	LTR
6	47229990	47230176	L2a_dup8171	L2a	L2	LINE
6	47236430	47237128	ID_B1_dup35916	ID_B1	B4	SINE
6	47252716	47253020	MTEa_dup6397	MTEa	ERVL-MaLR	LTR
6	47333023	47333431	RMER17B_dup693	RMER17B	ERVK	LTR
6	47403202	47403393	RLTR13D4_dup79	RLTR13D4	ERVK	LTR
6	47504181	47504377	ORR1D2_dup5397	ORR1D2	ERVL-MaLR	LTR
6	47511150	47511493	ORR1G_dup2868	ORR1G	ERVL-MaLR	LTR
6	47610515	47610701	B3_dup48082	B3	B2	SINE
6	47624294	47625195	RMER12B_dup278	RMER12B	ERVK	LTR
6	47634473	47634854	RMER12B_dup291	RMER12B	ERVK	LTR
6	47635100	47635273	L1MdMus_II_dup3318	L1MdMus_II	L1	LINE
6	47638787	47639803	L1MdMus_II_dup3319	L1MdMus_II	L1	LINE
6	47651463	47651892	RMER12B_dup312	RMER12B	ERVK	LTR
6	47652024	47652515	L1MdMus_II_dup3322	L1MdMus_II	L1	LINE
6	47658906	47659348	RMER12B_dup321	RMER12B	ERVK	LTR
6	47659623	47660047	RMER12B_dup323	RMER12B	ERVK	LTR
6	47660194	47660601	RMER12B_dup324	RMER12B	ERVK	LTR
6	47714766	47715251	RMER12B_dup331	RMER12B	ERVK	LTR
6	47716027	47718658	RMER12B_dup334	RMER12B	ERVK	LTR
6	47718994	47720203	L1MdMus_II_dup3326	L1MdMus_II	L1	LINE
6	47720321	47723152	RMER12B_dup340	RMER12B	ERVK	LTR
6	47723463	47723986	RMER12B_dup343	RMER12B	ERVK	LTR
6	47726441	47727286	RMER12B_dup345	RMER12B	ERVK	LTR
6	47731373	47731504	RMER12B_dup351	RMER12B	ERVK	LTR
6	47732242	47732604	RMER12B_dup352	RMER12B	ERVK	LTR
6	47746611	47747189	RMER12B_dup370	RMER12B	ERVK	LTR
6	47752082	47753096	RMER12B_dup375	RMER12B	ERVK	LTR
6	47753311	47754269	L1MdMus_II_dup3334	L1MdMus_II	L1	LINE
6	47757425	47757737	B2_Mm2_dup28644	B2_Mm2	B2	SINE
6	47767532	47767948	ORR1D2_dup5402	ORR1D2	ERVL-MaLR	LTR
6	47771414	47771757	Lx6_dup6066	Lx6	L1	LINE
6	47772014	47772238	B2_Mm1t_dup8547	B2_Mm1t	B2	SINE
6	47776606	47777151	RLTR26D_MM_dup97	RLTR26D_MM	ERVK	LTR
6	47812066	47812193	B3_dup48095	B3	B2	SINE
6	47822564	47823060	RLTR9B_dup64	RLTR9B	ERVK	LTR
6	47831623	47832113	RLTR10C_dup636	RLTR10C	ERVK	LTR
6	47848991	47849529	Lx5c_dup6110	Lx5c	L1	LINE
6	47882897	47883050	MIRc_dup7150	MIRc	MIR	SINE
6	48033550	48033764	Lx8b_dup8402	Lx8b	L1	LINE
6	48075582	48075964	RMER13B_dup696	RMER13B	ERVK	LTR
6	48149339	48149924	L1MdTf_III_dup1534	L1MdTf_III	L1	LINE
6	48397652	48397793	RMER13A2_dup507	RMER13A2	ERVK	LTR
6	48459322	48459718	MTEb_dup4321	MTEb	ERVL-MaLR	LTR
6	48529879	48530275	RMER21A_dup138	RMER21A	ERV1	LTR
6	48531545	48532213	RLTR42_dup85	RLTR42	ERVK	LTR
6	48652675	48653386	RLTR9F_dup137	RLTR9F	ERVK	LTR
6	49050303	49050474	B2_Mm2_dup28694	B2_Mm2	B2	SINE
6	49109329	49110134	Lx5_dup5573	Lx5	L1	LINE
6	49128414	49128753	B1_Mur1_dup13777	B1_Mur1	Alu	SINE
6	49210367	49210732	B3_dup48215	B3	B2	SINE
6	49213289	49213703	B3_dup48216	B3	B2	SINE
6	49217267	49217733	RMER17B_dup694	RMER17B	ERVK	LTR
6	49218180	49219668	Lx5b_dup2560	Lx5b	L1	LINE
6	49250676	49251390	RLTR9A2_dup53	RLTR9A2	ERVK	LTR
6	49252081	49252183	B1_Mm_dup13685	B1_Mm	Alu	SINE
6	49291765	49292093	RLTR4_MM-int_dup2455	RLTR4_MM-int	LTR	LTR
6	49301598	49301849	RLTR20A2B_MM_dup180	RLTR20A2B_MM	ERVK	LTR
6	49305207	49305595	RLTR16C_MM_dup122	RLTR16C_MM	ERVK	LTR
6	49315241	49316154	RLTR20C2_MM_dup1482	RLTR20C2_MM	ERVK	LTR
6	49329471	49330173	RMER12_dup984	RMER12	ERVK	LTR
6	49332216	49332391	B3_dup48234	B3	B2	SINE
6	49335585	49335810	B4A_dup34887	B4A	B4	SINE
6	49360099	49360583	RMER15_dup6002	RMER15	ERVL	LTR
6	49382520	49382620	RMER10A_dup1378	RMER10A	ERVL	LTR
6	49510604	49511022	L1MdA_III_dup3007	L1MdA_III	L1	LINE
6	50104116	50104363	MTE2b_dup5753	MTE2b	ERVL-MaLR	LTR
6	50240301	50240765	RMER20C_Mm_dup537	RMER20C_Mm	ERVK	LTR
6	50295645	50295938	PB1D7_dup8004	PB1D7	Alu	SINE
6	50396407	50397090	LTR16E1_dup166	LTR16E1	ERVL	LTR
6	50399248	50399578	RLTR10C_dup639	RLTR10C	ERVK	LTR
6	50423265	50423565	RLTR10C_dup640	RLTR10C	ERVK	LTR
6	50439666	50440240	RLTR10C_dup641	RLTR10C	ERVK	LTR
6	50502859	50503996	MTE2a_dup5436	MTE2a	ERVL-MaLR	LTR
6	50578629	50578913	MIRb_dup14886	MIRb	MIR	SINE
6	51030383	51030697	B4A_dup34956	B4A	B4	SINE
6	51265434	51265655	MTEb_dup4327	MTEb	ERVL-MaLR	LTR
6	51339529	51340167	L2b_dup5201	L2b	L2	LINE
6	51356517	51357227	MIRc_dup7174	MIRc	MIR	SINE
6	51372254	51372890	RLTR16_dup440	RLTR16	ERVK	LTR
6	51390691	51391028	RMER20C_Mm_dup538	RMER20C_Mm	ERVK	LTR
6	51406303	51406621	RMER20B_dup658	RMER20B	ERVK	LTR
6	51406909	51407054	B1_Mur1_dup13814	B1_Mur1	Alu	SINE
6	51429387	51430433	RMER5_dup2532	RMER5	ERV1	LTR
6	51462741	51462992	RMER10A_dup1385	RMER10A	ERVL	LTR
6	51465709	51465964	RLTR20D_dup285	RLTR20D	ERVK	LTR
6	51466767	51466908	RLTR26D_MM_dup99	RLTR26D_MM	ERVK	LTR
6	51486704	51486905	MTC_dup8686	MTC	ERVL-MaLR	LTR
6	51512476	51513144	RMER17B_dup697	RMER17B	ERVK	LTR
6	51531906	51532858	RLTR10C_dup642	RLTR10C	ERVK	LTR
6	51785113	51785455	MTEa_dup6430	MTEa	ERVL-MaLR	LTR
6	52492763	52493093	ORR1D2_dup5444	ORR1D2	ERVL-MaLR	LTR
6	52725987	52726091	B4A_dup35033	B4A	B4	SINE
6	53009823	53009994	B3_dup48468	B3	B2	SINE
6	53159059	53159639	L1MdA_III_dup3012	L1MdA_III	L1	LINE
6	53173275	53173464	RLTRETN_Mm_dup391	RLTRETN_Mm	ERVK	LTR
6	53380003	53380348	L1MdTf_I_dup918	L1MdTf_I	L1	LINE
6	53821261	53822126	RLTR27_dup482	RLTR27	ERVK	LTR
6	54230239	54230451	B3_dup48513	B3	B2	SINE
6	54463095	54463305	MIR_dup13466	MIR	MIR	SINE
6	54561315	54561667	B1_Mus2_dup23357	B1_Mus2	Alu	SINE
6	54657980	54658123	ID2_dup1529	ID2	ID	SINE
6	54695915	54696143	L2c_dup4034	L2c	L2	LINE
6	54830258	54830725	RMER10A_dup1392	RMER10A	ERVL	LTR
6	54831794	54832137	RMER10B_dup939	RMER10B	ERVL	LTR
6	54844420	54844631	ORR1G_dup2890	ORR1G	ERVL-MaLR	LTR
6	54863111	54863673	MTC_dup8715	MTC	ERVL-MaLR	LTR
6	54911720	54912492	MTD_dup17510	MTD	ERVL-MaLR	LTR
6	54930431	54930717	RLTR13D6_dup274	RLTR13D6	ERVK	LTR
6	54999482	54999696	IAPLTR1_Mm_dup558	IAPLTR1_Mm	ERVK	LTR
6	55103566	55103920	MIR_dup13478	MIR	MIR	SINE
6	55283325	55283926	RMER17C_dup2119	RMER17C	ERVK	LTR
6	55490307	55491098	Lx7_dup11130	Lx7	L1	LINE
6	56168783	56169463	L1MdFanc_I_dup3931	L1MdFanc_I	L1	LINE
6	56223450	56223970	L1MdGf_I_dup970	L1MdGf_I	L1	LINE
6	56276010	56277122	L1MdTf_I_dup920	L1MdTf_I	L1	LINE
6	56346330	56346985	RLTR27_dup484	RLTR27	ERVK	LTR
6	56396839	56397008	L1MdA_III_dup3022	L1MdA_III	L1	LINE
6	56530568	56530869	L1MdMus_I_dup4078	L1MdMus_I	L1	LINE
6	56668273	56668559	PB1D7_dup8059	PB1D7	Alu	SINE
6	56673940	56674256	L1MdF_I_dup3431	L1MdF_I	L1	LINE
6	56692931	56693090	PB1D7_dup8060	PB1D7	Alu	SINE
6	56749434	56750136	ORR1C2_dup3976	ORR1C2	ERVL-MaLR	LTR
6	56750921	56751297	B3_dup48619	B3	B2	SINE
6	56777255	56777886	RLTR13D6_dup275	RLTR13D6	ERVK	LTR
6	56778385	56778498	PB1D10_dup20731	PB1D10	Alu	SINE
6	56782100	56782270	MTE2b_dup5791	MTE2b	ERVL-MaLR	LTR
6	56812180	56812280	B3A_dup30980	B3A	B2	SINE
6	56814065	56814574	RLTR17_dup443	RLTR17	ERVK	LTR
6	56843828	56844441	RLTR9E_dup403	RLTR9E	ERVK	LTR
6	56844526	56844724	Lx5_dup5605	Lx5	L1	LINE
6	56908065	56908983	RMER17C2_dup1139	RMER17C2	ERVK	LTR
6	57029814	57030195	L1MdN_I_dup612	L1MdN_I	L1	LINE
6	57652340	57652650	RLTRETN_Mm_dup392	RLTRETN_Mm	ERVK	LTR
6	57678300	57678972	MLTR14_dup2249	MLTR14	ERV1	LTR
6	57773254	57773579	B3_dup48673	B3	B2	SINE
6	57785842	57786190	ORR1D1_dup7587	ORR1D1	ERVL-MaLR	LTR
6	57792555	57792758	L1MdFanc_II_dup4546	L1MdFanc_II	L1	LINE
6	57839178	57839315	Lx3A_dup2676	Lx3A	L1	LINE
6	57896417	57897005	L1MdTf_III_dup1541	L1MdTf_III	L1	LINE
6	58269370	58269592	RLTR9E_dup404	RLTR9E	ERVK	LTR
6	58275305	58275946	L1MdN_I_dup614	L1MdN_I	L1	LINE
6	58480888	58481100	L1MdMus_I_dup4094	L1MdMus_I	L1	LINE
6	58512936	58513141	RLTR13A2_dup40	RLTR13A2	ERVK	LTR
6	58569549	58569704	RMER5_dup2579	RMER5	ERV1	LTR
6	58609293	58609492	MLT1D_dup2631	MLT1D	ERVL-MaLR	LTR
6	58615674	58616002	MTC_dup8803	MTC	ERVL-MaLR	LTR
6	58623798	58624376	MLTR18B_MM_dup162	MLTR18B_MM	ERVK	LTR
6	58646346	58647363	RMER13B_dup700	RMER13B	ERVK	LTR
6	58677930	58678111	IAPLTR2b_dup493	IAPLTR2b	ERVK	LTR
6	58729498	58729936	RLTR34C_MM_dup130	RLTR34C_MM	ERVK	LTR
6	58768673	58769001	L1MdTf_II_dup1409	L1MdTf_II	L1	LINE
6	58794341	58794585	MMERGLN_LTR_dup148	MMERGLN_LTR	ERV1	LTR
6	58800581	58800795	RLTR4_MM-int_dup2476	RLTR4_MM-int	LTR	LTR
6	58802304	58802596	MMERGLN_LTR_dup149	MMERGLN_LTR	ERV1	LTR
6	58857087	58857883	RLTR27_dup486	RLTR27	ERVK	LTR
6	59106349	59107178	L1MdTf_II_dup1412	L1MdTf_II	L1	LINE
6	59145722	59146443	RLTR9D_dup227	RLTR9D	ERVK	LTR
6	59176492	59177935	L1MdTf_II_dup1413	L1MdTf_II	L1	LINE
6	59269382	59269760	L1MdTf_III_dup1549	L1MdTf_III	L1	LINE
6	59281104	59281772	RLTR9D_dup228	RLTR9D	ERVK	LTR
6	59312279	59312850	RLTR9D_dup229	RLTR9D	ERVK	LTR
6	59434543	59434764	RLTR46A_dup49	RLTR46A	ERVK	LTR
6	59498233	59498375	RLTR20A4_dup4940	RLTR20A4	ERVK	LTR
6	59519999	59520188	L1MdA_I_dup1665	L1MdA_I	L1	LINE
6	59607838	59608346	L1MdTf_II_dup1416	L1MdTf_II	L1	LINE
6	59670923	59671138	IAPEz-int_dup2518	IAPEz-int	ERVK	LTR
6	60072068	60072214	L1MdTf_III_dup1553	L1MdTf_III	L1	LINE
6	60194909	60195064	MMERVK9C_I_dup383	MMERVK9C_I	ERVK	LTR
6	60236142	60236814	L1MdTf_III_dup1555	L1MdTf_III	L1	LINE
6	60290008	60290766	L1MdTf_I_dup860	L1MdTf_I	L1	LINE
6	60296034	60296163	L1MdTf_I_dup922	L1MdTf_I	L1	LINE
6	60340653	60341367	RLTR13D6_dup278	RLTR13D6	ERVK	LTR
6	60386016	60386685	MMERVK9C_I_dup385	MMERVK9C_I	ERVK	LTR
6	60552515	60553025	RLTR10A_dup272	RLTR10A	ERVK	LTR
6	60653917	60654129	IAPLTR2b_dup495	IAPLTR2b	ERVK	LTR
6	60670530	60670857	RLTR4_MM-int_dup2488	RLTR4_MM-int	LTR	LTR
6	61239516	61239652	RMER20C_Mm_dup545	RMER20C_Mm	ERVK	LTR
6	61314366	61314513	IAPLTR2a_dup280	IAPLTR2a	ERVK	LTR
6	61861680	61862052	IAPLTR2a_dup283	IAPLTR2a	ERVK	LTR
6	61900135	61900519	L1MdTf_I_dup924	L1MdTf_I	L1	LINE
6	62018433	62019379	L1MdTf_I_dup925	L1MdTf_I	L1	LINE
6	62165083	62165260	L1MdA_III_dup3049	L1MdA_III	L1	LINE
6	62579117	62579408	RMER17B2_dup595	RMER17B2	ERVK	LTR
6	62686334	62687129	L1MdTf_I_dup928	L1MdTf_I	L1	LINE
6	62971575	62972329	L1MdTf_I_dup929	L1MdTf_I	L1	LINE
6	62988092	62988272	L1MdGf_II_dup2504	L1MdGf_II	L1	LINE
6	62992640	62993625	L1MdTf_I_dup930	L1MdTf_I	L1	LINE
6	63219224	63219519	L1MdF_II_dup1167	L1MdF_II	L1	LINE
6	63545538	63546137	RLTR9D_dup232	RLTR9D	ERVK	LTR
6	63546238	63546401	B1_Mus1_dup30946	B1_Mus1	Alu	SINE
6	63644582	63645172	L1Lx_IV_dup4184	L1Lx_IV	L1	LINE
6	63796216	63796488	Lx_dup5142	Lx	L1	LINE
6	63899380	63899833	RLTR10_dup942	RLTR10	ERVK	LTR
6	64098007	64098459	L1MdF_V_dup4703	L1MdF_V	L1	LINE
6	64312942	64313092	MMERVK10C-int_dup1128	MMERVK10C-int	ERVK	LTR
6	64389843	64389970	L1MdF_III_dup4408	L1MdF_III	L1	LINE
6	64858343	64858916	L1MdA_II_dup1775	L1MdA_II	L1	LINE
6	64900084	64900705	L1MdTf_II_dup1439	L1MdTf_II	L1	LINE
6	64950992	64951468	B3_dup48882	B3	B2	SINE
6	64985679	64986290	B1F_dup13940	B1F	Alu	SINE
6	64988320	64989361	Lx3C_dup2150	Lx3C	L1	LINE
6	65023586	65024164	B3_dup48889	B3	B2	SINE
6	65082994	65083523	L1MdGf_II_dup2512	L1MdGf_II	L1	LINE
6	65105100	65105694	MTD_dup17721	MTD	ERVL-MaLR	LTR
6	65114754	65115172	MIRb_dup15092	MIRb	MIR	SINE
6	65185033	65185924	L1MdTf_II_dup1440	L1MdTf_II	L1	LINE
6	65192276	65193279	L1MdTf_II_dup1441	L1MdTf_II	L1	LINE
6	65209251	65209402	L1MdGf_II_dup2514	L1MdGf_II	L1	LINE
6	65551413	65551985	ORR1F_dup7355	ORR1F	ERVL-MaLR	LTR
6	65742863	65743131	RMER17B_dup710	RMER17B	ERVK	LTR
6	65773803	65774052	RLTR23_dup493	RLTR23	ERV1	LTR
6	65804015	65804161	RLTR9D_dup233	RLTR9D	ERVK	LTR
6	65972735	65973298	RLTR44C_dup56	RLTR44C	ERVK	LTR
6	66052710	66053290	L1MdTf_III_dup1574	L1MdTf_III	L1	LINE
6	66166592	66166730	L1MdF_III_dup4417	L1MdF_III	L1	LINE
6	66294328	66294527	L1MdTf_III_dup1575	L1MdTf_III	L1	LINE
6	66351673	66351910	RLTR42-int_dup773	RLTR42-int	ERVK	LTR
6	66421776	66421921	RLTR9C_dup55	RLTR9C	ERVK	LTR
6	66482353	66482584	ERVB7_3-LTR_MM_dup95	ERVB7_3-LTR_MM	ERVK	LTR
6	66505962	66506517	B1F_dup13952	B1F	Alu	SINE
6	66742894	66743028	L1MdFanc_I_dup4022	L1MdFanc_I	L1	LINE
6	66743098	66743768	L1MdTf_II_dup1450	L1MdTf_II	L1	LINE
6	66801814	66801914	L1MdA_II_dup1785	L1MdA_II	L1	LINE
6	66812091	66812608	RLTR10C_dup647	RLTR10C	ERVK	LTR
6	66853788	66854231	L1MdTf_III_dup1578	L1MdTf_III	L1	LINE
6	66899635	66899744	B4A_dup35285	B4A	B4	SINE
6	66906463	66906814	Lx8_dup18882	Lx8	L1	LINE
6	66922164	66922375	B4_dup22518	B4	B4	SINE
6	66958030	66958333	B1_Mur4_dup9220	B1_Mur4	Alu	SINE
6	66972425	66972571	IAPEY3_LTR_dup273	IAPEY3_LTR	ERVK	LTR
6	66985285	66986560	L1MdA_I_dup1557	L1MdA_I	L1	LINE
6	67007271	67008956	MLTR14_dup2285	MLTR14	ERV1	LTR
6	67089445	67089840	B1_Mus2_dup23531	B1_Mus2	Alu	SINE
6	67122870	67123374	B1_Mur1_dup13950	B1_Mur1	Alu	SINE
6	67145347	67146047	RLTR42_dup93	RLTR42	ERVK	LTR
6	67197120	67197220	MMERVK10D3_LTR_dup39	MMERVK10D3_LTR	ERVK	LTR
6	67223367	67223537	MTD_dup17776	MTD	ERVL-MaLR	LTR
6	67273248	67273671	B3_dup49023	B3	B2	SINE
6	67285047	67285370	B1_Mur2_dup9473	B1_Mur2	Alu	SINE
6	67285577	67286038	MTD_dup17780	MTD	ERVL-MaLR	LTR
6	67484773	67485728	L1MdTf_II_dup1452	L1MdTf_II	L1	LINE
6	67487853	67488201	PB1D7_dup8106	PB1D7	Alu	SINE
6	67535404	67535626	RLTR26_dup135	RLTR26	ERVK	LTR
6	67552840	67553024	IAPEy-int_dup163	IAPEy-int	ERVK	LTR
6	67559085	67560627	L1MdTf_II_dup1453	L1MdTf_II	L1	LINE
6	67602940	67603243	L1MdTf_I_dup938	L1MdTf_I	L1	LINE
6	67630363	67630529	RLTR13G_dup279	RLTR13G	ERVK	LTR
6	67671147	67671784	RLTR11B_dup323	RLTR11B	ERVK	LTR
6	67764125	67764702	RLTR9E_dup379	RLTR9E	ERVK	LTR
6	67845769	67845939	L1MdA_III_dup3079	L1MdA_III	L1	LINE
6	67908282	67908838	ERVB7_4-LTR_MM_dup52	ERVB7_4-LTR_MM	ERVK	LTR
6	67989149	67989535	RLTR13D6_dup286	RLTR13D6	ERVK	LTR
6	68338652	68339688	L1MdGf_II_dup2531	L1MdGf_II	L1	LINE
6	68375514	68376242	L1MdGf_II_dup2532	L1MdGf_II	L1	LINE
6	68881141	68881515	RLTR10C_dup654	RLTR10C	ERVK	LTR
6	68922188	68922454	L1MdA_III_dup3085	L1MdA_III	L1	LINE
6	69000310	69001075	L1MdTf_II_dup1455	L1MdTf_II	L1	LINE
6	69012333	69013475	L1MdTf_I_dup939	L1MdTf_I	L1	LINE
6	69406156	69406389	RLTR13E_dup177	RLTR13E	ERVK	LTR
6	69779719	69780355	L1MdTf_III_dup1582	L1MdTf_III	L1	LINE
6	69996628	69997390	L1MdTf_III_dup1449	L1MdTf_III	L1	LINE
6	70029702	70030540	L1MdTf_II_dup1462	L1MdTf_II	L1	LINE
6	70214000	70214477	RMER21A_dup141	RMER21A	ERV1	LTR
6	70320050	70321035	Lx5_dup5704	Lx5	L1	LINE
6	70359892	70360084	RMER21A_dup142	RMER21A	ERV1	LTR
6	70466047	70466947	L1MdV_I_dup4167	L1MdV_I	L1	LINE
6	70501294	70502156	L1MdTf_I_dup940	L1MdTf_I	L1	LINE
6	70617635	70617992	RLTR13D6_dup290	RLTR13D6	ERVK	LTR
6	70731574	70732033	ORR1F_dup7375	ORR1F	ERVL-MaLR	LTR
6	70777325	70777666	RLTR10C_dup658	RLTR10C	ERVK	LTR
6	70782672	70783213	B4A_dup35324	B4A	B4	SINE
6	70888197	70888942	ORR1B1-int_dup21521	ORR1B1-int	ERVL-MaLR	LTR
6	70926867	70927222	B3A_dup31211	B3A	B2	SINE
6	70940574	70942142	Lx5_dup5707	Lx5	L1	LINE
6	71128031	71128458	Lx5c_dup6223	Lx5c	L1	LINE
6	71134075	71134310	MTE2a_dup5499	MTE2a	ERVL-MaLR	LTR
6	71141376	71141818	ORR1B1_dup5821	ORR1B1	ERVL-MaLR	LTR
6	71288161	71288423	MTA_Mm_dup6672	MTA_Mm	ERVL-MaLR	LTR
6	71289333	71289732	ID_B1_dup36540	ID_B1	B4	SINE
6	71399235	71399566	MTC_dup8903	MTC	ERVL-MaLR	LTR
6	71421814	71422038	MTE2b_dup5865	MTE2b	ERVL-MaLR	LTR
6	71426360	71426555	ID_B1_dup36570	ID_B1	B4	SINE
6	71455582	71456893	RLTR10C_dup659	RLTR10C	ERVK	LTR
6	71543604	71544083	RLTR10B2_dup269	RLTR10B2	ERVK	LTR
6	71559825	71560040	B1_Mur1_dup13996	B1_Mur1	Alu	SINE
6	71561906	71562187	PB1D9_dup9582	PB1D9	Alu	SINE
6	71734058	71734706	MamRep605b_dup123	MamRep605b	LTR	LTR
6	71855489	71855809	B3A_dup31320	B3A	B2	SINE
6	71964254	71964364	MTC_dup8915	MTC	ERVL-MaLR	LTR
6	72099352	72100175	RLTR19-int_dup783	RLTR19-int	ERVK	LTR
6	72238080	72238723	MIRb_dup15160	MIRb	MIR	SINE
6	72250543	72250805	B4A_dup35442	B4A	B4	SINE
6	72307079	72307373	B1_Mm_dup13996	B1_Mm	Alu	SINE
6	72457700	72457888	RMER16B_dup27	RMER16B	ERVK	LTR
6	72667492	72668135	L2a_dup8335	L2a	L2	LINE
6	72713940	72714266	MIR3_dup5322	MIR3	MIR	SINE
6	72770572	72771076	MTC_dup8923	MTC	ERVL-MaLR	LTR
6	72771799	72772927	MER74A_dup226	MER74A	ERVL	LTR
6	72897934	72898667	ORR1C2_dup4052	ORR1C2	ERVL-MaLR	LTR
6	72970734	72970896	ID_B1_dup36822	ID_B1	B4	SINE
6	73049147	73049571	MTD_dup17875	MTD	ERVL-MaLR	LTR
6	73127554	73127719	RMER13B_dup706	RMER13B	ERVK	LTR
6	73159014	73159240	B3A_dup31464	B3A	B2	SINE
6	73209078	73210519	RMER10A_dup1423	RMER10A	ERVL	LTR
6	73265483	73265646	RLTR4_MM-int_dup2353	RLTR4_MM-int	LTR	LTR
6	73284301	73284571	Lx2B_dup2562	Lx2B	L1	LINE
6	73321874	73322609	L1MdTf_I_dup942	L1MdTf_I	L1	LINE
6	73344688	73344901	Lx9_dup16294	Lx9	L1	LINE
6	73345046	73345384	MIRb_dup15184	MIRb	MIR	SINE
6	73366079	73366494	L2b_dup5280	L2b	L2	LINE
6	73430871	73431471	L1MdTf_II_dup1467	L1MdTf_II	L1	LINE
6	73876780	73877154	RLTR10C_dup660	RLTR10C	ERVK	LTR
6	74340347	74341314	L1MdTf_III_dup1587	L1MdTf_III	L1	LINE
6	74971549	74971884	Lx_dup5261	Lx	L1	LINE
6	74975320	74975687	RLTR10C_dup661	RLTR10C	ERVK	LTR
6	74978435	74978984	RLTR10C_dup662	RLTR10C	ERVK	LTR
6	75123339	75123500	MLTR25A_dup838	MLTR25A	ERVK	LTR
6	75145172	75145417	Lx3_Mus_dup3969	Lx3_Mus	L1	LINE
6	75386811	75386965	RLTR26_Mus_dup366	RLTR26_Mus	ERVK	LTR
6	75578101	75578350	Lx2B2_dup3716	Lx2B2	L1	LINE
6	76355685	76356112	Lx2B2_dup3727	Lx2B2	L1	LINE
6	76411328	76411567	L1MdA_IV_dup2244	L1MdA_IV	L1	LINE
6	76705537	76705752	L1MdF_I_dup3575	L1MdF_I	L1	LINE
6	77168248	77168427	B3A_dup31683	B3A	B2	SINE
6	77168248	77168427	B3_dup49656	B3	B2	SINE
6	78547068	78547267	L1_Mur2_dup6823	L1_Mur2	L1	LINE
6	79104387	79104642	L1MdTf_II_dup1478	L1MdTf_II	L1	LINE
6	79184932	79185100	L1MdA_III_dup3136	L1MdA_III	L1	LINE
6	79261002	79261588	L1MdTf_II_dup1480	L1MdTf_II	L1	LINE
6	79284360	79284520	L1MdGf_II_dup2584	L1MdGf_II	L1	LINE
6	79349720	79350009	L1MdTf_II_dup1482	L1MdTf_II	L1	LINE
6	79402451	79402886	L1MdTf_III_dup1594	L1MdTf_III	L1	LINE
6	79432319	79432502	MT2B1_dup2704	MT2B1	ERVL	LTR
6	79913437	79913787	RLTR10C_dup663	RLTR10C	ERVK	LTR
6	79945521	79945832	L1MdGf_I_dup1005	L1MdGf_I	L1	LINE
6	81007413	81007628	RLTR10C_dup664	RLTR10C	ERVK	LTR
6	81313217	81313373	RLTR10_dup972	RLTR10	ERVK	LTR
6	81772235	81772718	ORR1E_dup8753	ORR1E	ERVL-MaLR	LTR
6	81782943	81783217	L2a_dup8368	L2a	L2	LINE
6	81901402	81901570	B3_dup49900	B3	B2	SINE
6	82014934	82015060	PB1D9_dup9668	PB1D9	Alu	SINE
6	82137200	82137744	RLTR44C_dup59	RLTR44C	ERVK	LTR
6	82194697	82194801	L1MdTf_III_dup1598	L1MdTf_III	L1	LINE
6	82239198	82239372	L1MdTf_I_dup961	L1MdTf_I	L1	LINE
6	82249552	82249856	Lx9_dup16536	Lx9	L1	LINE
6	82279227	82279574	RLTR13D6_dup292	RLTR13D6	ERVK	LTR
6	82602626	82603387	L1MdTf_II_dup1487	L1MdTf_II	L1	LINE
6	82611055	82611291	MamRep605_dup184	MamRep605	LTR	LTR
6	82665357	82666101	RLTR26_Mus_dup369	RLTR26_Mus	ERVK	LTR
6	82726932	82727242	B2_Mm2_dup29436	B2_Mm2	B2	SINE
6	82732446	82732553	B3A_dup32180	B3A	B2	SINE
6	82868526	82868783	Lx7_dup11624	Lx7	L1	LINE
6	82882316	82882630	MTEb_dup4472	MTEb	ERVL-MaLR	LTR
6	82973667	82973990	ORR1D2_dup5672	ORR1D2	ERVL-MaLR	LTR
6	83073039	83073416	RMER15_dup6252	RMER15	ERVL	LTR
6	83189694	83189808	RLTR11A2_dup955	RLTR11A2	ERVK	LTR
6	83325372	83325775	B1_Mur3_dup10489	B1_Mur3	Alu	SINE
6	83403464	83403685	RLTR20C1_MM_dup2226	RLTR20C1_MM	ERVK	LTR
6	83411191	83411320	RMER5_dup2735	RMER5	ERV1	LTR
6	83549173	83549844	Lx4B_dup1739	Lx4B	L1	LINE
6	83601791	83602468	RMER21A_dup147	RMER21A	ERV1	LTR
6	83867137	83867785	ORR1B2_dup3317	ORR1B2	ERVL-MaLR	LTR
6	83900330	83900452	RMER17D2_dup564	RMER17D2	ERVK	LTR
6	83993926	83994242	RLTR31M_dup112	RLTR31M	ERVK	LTR
6	84021400	84022212	ORR1D1_dup7809	ORR1D1	ERVL-MaLR	LTR
6	84027836	84028317	B4_dup23015	B4	B4	SINE
6	84520371	84520793	B4_dup23058	B4	B4	SINE
6	84570982	84571253	RLTR31D_MM_dup2324	RLTR31D_MM	ERVK	LTR
6	84651242	84651428	RMER21A_dup149	RMER21A	ERV1	LTR
6	84664898	84665524	L1MdTf_I_dup962	L1MdTf_I	L1	LINE
6	84690491	84691131	L1MdA_I_dup1724	L1MdA_I	L1	LINE
6	84741080	84742454	L1MdTf_III_dup1600	L1MdTf_III	L1	LINE
6	84754680	84755174	Lx3B_dup2113	Lx3B	L1	LINE
6	85021604	85022029	RLTR11A2_dup956	RLTR11A2	ERVK	LTR
6	85082087	85082469	RLTR17_dup457	RLTR17	ERVK	LTR
6	85232570	85232964	ID_B1_dup37332	ID_B1	B4	SINE
6	85268213	85268392	B3A_dup32379	B3A	B2	SINE
6	85357649	85358496	RMER10B_dup966	RMER10B	ERVL	LTR
6	85387725	85388182	B3A_dup32391	B3A	B2	SINE
6	85445711	85446067	PB1D11_dup5284	PB1D11	Alu	SINE
6	85459284	85459576	MTD_dup18233	MTD	ERVL-MaLR	LTR
6	85937937	85939317	MURVY-LTR_dup218	MURVY-LTR	ERV1	LTR
6	85981175	85981693	RodERV21-int_dup504	RodERV21-int	ERV1	LTR
6	85987047	85987252	Lx8_dup19452	Lx8	L1	LINE
6	85998008	85998301	B3A_dup32421	B3A	B2	SINE
6	86003145	86003283	MIR_dup13755	MIR	MIR	SINE
6	86074966	86075125	MTD_dup18249	MTD	ERVL-MaLR	LTR
6	86198778	86199132	ID_B1_dup37439	ID_B1	B4	SINE
6	86271393	86271669	B1_Mm_dup14196	B1_Mm	Alu	SINE
6	86289920	86290411	MTD_dup18255	MTD	ERVL-MaLR	LTR
6	86321920	86322311	ORR1C1_dup3101	ORR1C1	ERVL-MaLR	LTR
6	86356801	86357128	RSINE1_dup39342	RSINE1	B4	SINE
6	86426416	86426829	ID_B1_dup37471	ID_B1	B4	SINE
6	86471863	86472212	B3_dup50432	B3	B2	SINE
6	86473667	86474039	RSINE1_dup39361	RSINE1	B4	SINE
6	86474142	86474273	ID_B1_dup37483	ID_B1	B4	SINE
6	86474461	86474796	MLT1O_dup176	MLT1O	ERVL-MaLR	LTR
6	86535900	86536938	RLTR10C_dup671	RLTR10C	ERVK	LTR
6	86571479	86572324	MTEb_dup4496	MTEb	ERVL-MaLR	LTR
6	86600583	86601469	ID_B1_dup37518	ID_B1	B4	SINE
6	86780124	86780268	MLTR11B_dup1106	MLTR11B	ERVK	LTR
6	86998269	86998513	B3_dup50502	B3	B2	SINE
6	86998664	86998944	Lx8_dup19465	Lx8	L1	LINE
6	87096367	87097226	RLTR44C_dup60	RLTR44C	ERVK	LTR
6	87384870	87385161	IAPEz-int_dup2582	IAPEz-int	ERVK	LTR
6	87446972	87447576	RLTR10C_dup673	RLTR10C	ERVK	LTR
6	87605715	87606441	RLTR10_dup980	RLTR10	ERVK	LTR
6	87733352	87733563	PB1_dup3927	PB1	Alu	SINE
6	87739281	87739934	RMER17C_dup2190	RMER17C	ERVK	LTR
6	87816862	87817031	ORR1A3-int_dup4020	ORR1A3-int	ERVL-MaLR	LTR
6	87817857	87818290	ID_B1_dup37619	ID_B1	B4	SINE
6	87818610	87818804	B2_Mm1t_dup8869	B2_Mm1t	B2	SINE
6	87819279	87819550	B3_dup50561	B3	B2	SINE
6	87852292	87852509	MIR_dup13790	MIR	MIR	SINE
6	87929632	87930105	RLTR10A_dup281	RLTR10A	ERVK	LTR
6	87939471	87939748	RLTR44A_dup61	RLTR44A	ERVK	LTR
6	87989454	87989997	B1F_dup14329	B1F	Alu	SINE
6	88009405	88009666	ORR1C2_dup4164	ORR1C2	ERVL-MaLR	LTR
6	88031706	88032089	B1_Mur1_dup14342	B1_Mur1	Alu	SINE
6	88205090	88205357	PB1_dup3936	PB1	Alu	SINE
6	88303091	88303512	MTC_dup9082	MTC	ERVL-MaLR	LTR
6	88424494	88424814	ORR1F_dup7511	ORR1F	ERVL-MaLR	LTR
6	88446624	88447201	B1F_dup14339	B1F	Alu	SINE
6	88478741	88478856	PB1D9_dup9826	PB1D9	Alu	SINE
6	88545574	88545965	MMETn-int_dup229	MMETn-int	ERVK	LTR
6	88791497	88791927	MTE2b_dup6028	MTE2b	ERVL-MaLR	LTR
6	88809374	88809582	ID_B1_dup37689	ID_B1	B4	SINE
6	88809689	88810008	ORR1B1_dup5992	ORR1B1	ERVL-MaLR	LTR
6	88916431	88916578	MIRb_dup15345	MIRb	MIR	SINE
6	89056883	89057409	ORR1G_dup2976	ORR1G	ERVL-MaLR	LTR
6	89510247	89511309	L1MdTf_II_dup1491	L1MdTf_II	L1	LINE
6	89672511	89673264	L1MdA_II_dup1828	L1MdA_II	L1	LINE
6	89982213	89982589	RLTR10C_dup674	RLTR10C	ERVK	LTR
6	89985125	89985500	RLTR10C_dup675	RLTR10C	ERVK	LTR
6	90010392	90011486	L1MdTf_I_dup963	L1MdTf_I	L1	LINE
6	90209058	90210688	RLTR1D_dup104	RLTR1D	ERV1	LTR
6	90397111	90397247	RLTR28_dup752	RLTR28	ERVL	LTR
6	90414968	90416147	L1MdTf_II_dup1492	L1MdTf_II	L1	LINE
6	90766443	90766947	ORR1C2_dup4177	ORR1C2	ERVL-MaLR	LTR
6	90969098	90969646	RLTR10C_dup676	RLTR10C	ERVK	LTR
6	91080422	91080731	BGLII_B_dup383	BGLII_B	ERVK	LTR
6	91123732	91123979	MIR_dup13866	MIR	MIR	SINE
6	91252587	91252805	ORR1D2_dup5734	ORR1D2	ERVL-MaLR	LTR
6	91646091	91646722	MTE2b_dup6037	MTE2b	ERVL-MaLR	LTR
6	91663604	91664203	B1_Mus1_dup31872	B1_Mus1	Alu	SINE
6	91689633	91689799	MIR3_dup5428	MIR3	MIR	SINE
6	91696373	91697012	MIR_dup13893	MIR	MIR	SINE
6	91697194	91697351	L2_dup6407	L2	L2	LINE
6	91784788	91785272	MIR1_Amn_dup2428	MIR1_Amn	MIR	SINE
6	91829008	91829445	MTEb_dup4520	MTEb	ERVL-MaLR	LTR
6	91848500	91848658	L2_dup6409	L2	L2	LINE
6	91977230	91977348	L3_dup3529	L3	CR1	LINE
6	91977579	91977679	ID4_dup7580	ID4	ID	SINE
6	92223236	92223682	MER74A_dup236	MER74A	ERVL	LTR
6	92245680	92245848	MLT1K_dup889	MLT1K	ERVL-MaLR	LTR
6	92249575	92249820	RLTR11C_MM_dup302	RLTR11C_MM	ERVK	LTR
6	92431474	92431648	RLTR16C_MM_dup131	RLTR16C_MM	ERVK	LTR
6	92779480	92779849	Lx8_dup19517	Lx8	L1	LINE
6	93353157	93354833	L1MdTf_II_dup1495	L1MdTf_II	L1	LINE
6	93590570	93590689	RLTR34B_MM_dup180	RLTR34B_MM	ERVK	LTR
6	93606605	93607212	RLTR9D_dup241	RLTR9D	ERVK	LTR
6	93850393	93850938	ORR1C2_dup4207	ORR1C2	ERVL-MaLR	LTR
6	94153811	94154023	ORR1F_dup7617	ORR1F	ERVL-MaLR	LTR
6	94154621	94154830	B4A_dup36583	B4A	B4	SINE
6	94212571	94212892	Lx7_dup11700	Lx7	L1	LINE
6	94567605	94568386	L1MD_dup1478	L1MD	L1	LINE
6	94622572	94622910	L1MD1_dup683	L1MD1	L1	LINE
6	94672506	94672772	ID4_dup7626	ID4	ID	SINE
6	94728103	94728339	MamGypLTR3_dup33	MamGypLTR3	Gypsy	LTR
6	95192932	95193632	L1MdTf_II_dup1498	L1MdTf_II	L1	LINE
6	95461963	95462211	B4A_dup36692	B4A	B4	SINE
6	95520499	95520743	RLTR27_dup500	RLTR27	ERVK	LTR
6	95577613	95578009	RLTR44E_dup44	RLTR44E	ERVK	LTR
6	95634727	95635826	L1MdTf_II_dup1499	L1MdTf_II	L1	LINE
6	95743645	95743907	ORR1B1_dup6032	ORR1B1	ERVL-MaLR	LTR
6	95817570	95818328	L1MdTf_II_dup1291	L1MdTf_II	L1	LINE
6	95916841	95917167	MIRb_dup15546	MIRb	MIR	SINE
6	95926046	95926584	RLTR10C_dup682	RLTR10C	ERVK	LTR
6	96572715	96573380	L1MdTf_I_dup970	L1MdTf_I	L1	LINE
6	96599905	96600228	L1MdA_II_dup1633	L1MdA_II	L1	LINE
6	96764179	96764571	L1MdTf_I_dup972	L1MdTf_I	L1	LINE
6	96854070	96854482	L1MdN_I_dup651	L1MdN_I	L1	LINE
6	97023531	97023799	RMER10A_dup1455	RMER10A	ERVL	LTR
6	97254949	97255541	RMER10A_dup1307	RMER10A	ERVL	LTR
6	97536795	97537097	MIRc_dup7480	MIRc	MIR	SINE
6	97624891	97625010	ERVB7_1-LTR_MM_dup215	ERVB7_1-LTR_MM	ERVK	LTR
6	97635633	97635743	RMER13B_dup719	RMER13B	ERVK	LTR
6	97635900	97636194	RLTR16B_MM_dup405	RLTR16B_MM	ERVK	LTR
6	97644048	97644276	LTR16E2_dup124	LTR16E2	ERVL	LTR
6	97938681	97939190	B3_dup51232	B3	B2	SINE
6	98818420	98818593	B4_dup23644	B4	B4	SINE
6	98849268	98849727	ORR1G_dup3038	ORR1G	ERVL-MaLR	LTR
6	98888073	98888268	L1MdGf_II_dup2610	L1MdGf_II	L1	LINE
6	99286613	99286913	B4A_dup36923	B4A	B4	SINE
6	99402156	99402419	B4_dup23689	B4	B4	SINE
6	99430833	99431162	L2a_dup8593	L2a	L2	LINE
6	99458440	99458735	L1ME1_dup1358	L1ME1	L1	LINE
6	99476289	99476407	MTD_dup18614	MTD	ERVL-MaLR	LTR
6	99479432	99479596	MIR_dup14077	MIR	MIR	SINE
6	99831878	99832280	RLTRETN_Mm_dup412	RLTRETN_Mm	ERVK	LTR
6	100200285	100200602	ID_B1_dup38191	ID_B1	B4	SINE
6	100279876	100280110	ORR1B1_dup6064	ORR1B1	ERVL-MaLR	LTR
6	100310596	100311234	RLTR41_dup392	RLTR41	ERV1	LTR
6	100312307	100313383	LTR81AB_dup27	LTR81AB	Gypsy	LTR
6	100313513	100314210	LTR81AB_dup28	LTR81AB	Gypsy	LTR
6	100328284	100328578	RLTR10C_dup683	RLTR10C	ERVK	LTR
6	100396863	100398002	ORR1E_dup8959	ORR1E	ERVL-MaLR	LTR
6	100483117	100483389	PB1_dup4017	PB1	Alu	SINE
6	100503081	100503363	LTR16A2_dup135	LTR16A2	ERVL	LTR
6	100504274	100504747	B4A_dup37049	B4A	B4	SINE
6	100547210	100547613	L1MEc_dup1366	L1MEc	L1	LINE
6	100578844	100579089	B4A_dup37057	B4A	B4	SINE
6	100603064	100603218	MTD_dup18646	MTD	ERVL-MaLR	LTR
6	100733880	100735057	L1MdTf_I_dup974	L1MdTf_I	L1	LINE
6	100801253	100801631	B4A_dup37079	B4A	B4	SINE
6	100822134	100822372	B1F_dup14538	B1F	Alu	SINE
6	100874464	100874811	RLTR10A_dup284	RLTR10A	ERVK	LTR
6	100984760	100985133	L1MdTf_II_dup1504	L1MdTf_II	L1	LINE
6	101562749	101562990	L1MdF_III_dup4581	L1MdF_III	L1	LINE
6	101620198	101621244	L1MdTf_I_dup975	L1MdTf_I	L1	LINE
6	101661517	101661655	B3_dup51417	B3	B2	SINE
6	101738072	101738654	L1MdTf_III_dup1622	L1MdTf_III	L1	LINE
6	102017874	102018884	L1MdA_I_dup1739	L1MdA_I	L1	LINE
6	102480766	102481091	L1MdA_I_dup1741	L1MdA_I	L1	LINE
6	102643854	102644580	L1MdTf_II_dup1506	L1MdTf_II	L1	LINE
6	102661200	102661865	L1MdTf_III_dup1623	L1MdTf_III	L1	LINE
6	102708894	102709256	RLTR9C_dup60	RLTR9C	ERVK	LTR
6	102714242	102714667	MMERVK9C_I_dup395	MMERVK9C_I	ERVK	LTR
6	102750442	102750896	L1MdTf_III_dup1625	L1MdTf_III	L1	LINE
6	103045190	103045872	L1MdTf_II_dup1509	L1MdTf_II	L1	LINE
6	103387612	103387901	L1MdA_III_dup3213	L1MdA_III	L1	LINE
6	103489050	103489642	MIR_dup14142	MIR	MIR	SINE
6	103696457	103697419	L1MdTf_III_dup1628	L1MdTf_III	L1	LINE
6	103730926	103731200	RMER21A_dup156	RMER21A	ERV1	LTR
6	103831964	103832087	L1Lx_III_dup5056	L1Lx_III	L1	LINE
6	103877720	103877898	RLTR26_Mus_dup380	RLTR26_Mus	ERVK	LTR
6	104041216	104042543	L1MdTf_III_dup1631	L1MdTf_III	L1	LINE
6	104055140	104055526	RLTR26_Mus_dup381	RLTR26_Mus	ERVK	LTR
6	104239896	104241383	L1MdTf_I_dup980	L1MdTf_I	L1	LINE
6	104339025	104339565	L1MdA_I_dup1558	L1MdA_I	L1	LINE
6	104362236	104362603	L1MdTf_I_dup981	L1MdTf_I	L1	LINE
6	104684662	104685070	IAP1-MM_LTR_dup139	IAP1-MM_LTR	ERVK	LTR
6	105055057	105055290	L1MdA_I_dup1749	L1MdA_I	L1	LINE
6	105382348	105382573	RLTR9E_dup418	RLTR9E	ERVK	LTR
6	105467937	105468130	IAPEz-int_dup2613	IAPEz-int	ERVK	LTR
6	105482435	105482606	L1MdA_III_dup3233	L1MdA_III	L1	LINE
6	105603033	105603447	L1MdGf_II_dup2637	L1MdGf_II	L1	LINE
6	106292720	106292970	L1MdGf_I_dup1024	L1MdGf_I	L1	LINE
6	106374351	106374655	L1MdGf_I_dup1026	L1MdGf_I	L1	LINE
6	106640619	106640996	B3_dup51619	B3	B2	SINE
6	106824379	106824509	ORR1D1_dup8011	ORR1D1	ERVL-MaLR	LTR
6	106981736	106982413	RLTR41C_dup35	RLTR41C	ERV1	LTR
6	107000869	107001140	L1MdA_I_dup1751	L1MdA_I	L1	LINE
6	107079843	107080480	L1MdGf_II_dup2642	L1MdGf_II	L1	LINE
6	107117098	107117296	L1MdGf_II_dup2643	L1MdGf_II	L1	LINE
6	107195070	107195857	RLTR9E_dup420	RLTR9E	ERVK	LTR
6	107216855	107217038	MTE-int_dup1758	MTE-int	ERVL-MaLR	LTR
6	107257552	107257736	RLTR10A_dup288	RLTR10A	ERVK	LTR
6	107604571	107604813	RLTR27_dup507	RLTR27	ERVK	LTR
6	107653790	107654679	L1MdTf_I_dup982	L1MdTf_I	L1	LINE
6	107797110	107797232	L1MdA_VII_dup3115	L1MdA_VII	L1	LINE
6	107951293	107951634	L1MdA_I_dup1759	L1MdA_I	L1	LINE
6	107969979	107970891	L1MdTf_III_dup1641	L1MdTf_III	L1	LINE
6	108047722	108048167	RMER21B_dup494	RMER21B	ERV1	LTR
6	108059496	108060325	RLTR13G_dup292	RLTR13G	ERVK	LTR
6	108060826	108061101	MMETn-int_dup234	MMETn-int	ERVK	LTR
6	108064506	108065049	RLTRETN_Mm_dup415	RLTRETN_Mm	ERVK	LTR
6	108229669	108230075	MIRc_dup7588	MIRc	MIR	SINE
6	108248909	108250219	L1MdGf_I_dup1032	L1MdGf_I	L1	LINE
6	108285307	108285887	B4_dup24014	B4	B4	SINE
6	108314258	108314402	MLTR11A_dup740	MLTR11A	ERVK	LTR
6	108432492	108432830	RMER10A_dup1470	RMER10A	ERVL	LTR
6	108438076	108438348	L1MdF_I_dup3693	L1MdF_I	L1	LINE
6	108612117	108612386	RLTR10C_dup687	RLTR10C	ERVK	LTR
6	108714792	108715114	B4_dup24032	B4	B4	SINE
6	108753721	108754462	RMER17B2_dup617	RMER17B2	ERVK	LTR
6	108825672	108826132	B4A_dup37415	B4A	B4	SINE
6	108931513	108932261	L1MdGf_I_dup1033	L1MdGf_I	L1	LINE
6	108995773	108996087	L1MdA_I_dup1761	L1MdA_I	L1	LINE
6	109125221	109125773	RMER13B_dup722	RMER13B	ERVK	LTR
6	109179186	109179530	L1MdTf_III_dup1645	L1MdTf_III	L1	LINE
6	109223406	109223861	RLTR9D_dup247	RLTR9D	ERVK	LTR
6	109246053	109246420	RLTR13D6_dup295	RLTR13D6	ERVK	LTR
6	109568357	109568734	L1MdTf_III_dup1646	L1MdTf_III	L1	LINE
6	109987131	109987434	L1MdTf_III_dup1647	L1MdTf_III	L1	LINE
6	110927897	110928274	RLTR10C_dup688	RLTR10C	ERVK	LTR
6	110990629	110990868	L1MdTf_II_dup1518	L1MdTf_II	L1	LINE
6	111130999	111131319	L1MdGf_II_dup2664	L1MdGf_II	L1	LINE
6	111608340	111608593	RMER15_dup6462	RMER15	ERVL	LTR
6	111840287	111840531	RLTR17_dup465	RLTR17	ERVK	LTR
6	112044404	112044725	L1MdA_II_dup1871	L1MdA_II	L1	LINE
6	112096236	112096424	B2_Mm2_dup30154	B2_Mm2	B2	SINE
6	112110648	112110786	B3A_dup33465	B3A	B2	SINE
6	112171029	112171195	RLTR27_dup513	RLTR27	ERVK	LTR
6	112174466	112174959	LTR41C_dup79	LTR41C	ERVL	LTR
6	112182508	112183118	RMER13B_dup725	RMER13B	ERVK	LTR
6	112342142	112342710	RLTR16B_MM_dup410	RLTR16B_MM	ERVK	LTR
6	112475193	112475579	RMER13A1_dup366	RMER13A1	ERVK	LTR
6	112687325	112687567	IAPEz-int_dup2644	IAPEz-int	ERVK	LTR
6	112949642	112950070	MamRTE1_dup1481	MamRTE1	RTE-Bo.B	LINE
6	112978606	112978749	B1_Mur3_dup10776	B1_Mur3	Alu	SINE
6	113224828	113225185	ORR1B1-int_dup22547	ORR1B1-int	ERVL-MaLR	LTR
6	113225518	113225723	B1F2_dup6386	B1F2	Alu	SINE
6	113275174	113275503	MIR_dup14297	MIR	MIR	SINE
6	113332665	113333316	ORR1B1_dup6131	ORR1B1	ERVL-MaLR	LTR
6	113338553	113338688	B3_dup52001	B3	B2	SINE
6	113338804	113339418	L2c_dup4257	L2c	L2	LINE
6	113351364	113351988	B1_Mus2_dup24439	B1_Mus2	Alu	SINE
6	113368553	113368651	B1_Mus2_dup24442	B1_Mus2	Alu	SINE
6	113371535	113371844	L2a_dup8730	L2a	L2	LINE
6	113383741	113383904	B3_dup52005	B3	B2	SINE
6	113386909	113387341	B1F_dup14731	B1F	Alu	SINE
6	113418197	113418396	B3_dup52015	B3	B2	SINE
6	113468312	113468542	B2_Mm1t_dup9004	B2_Mm1t	B2	SINE
6	113470454	113470585	B3_dup52025	B3	B2	SINE
6	113486233	113486461	B1_Mus1_dup32389	B1_Mus1	Alu	SINE
6	113489448	113489548	MTC_dup9325	MTC	ERVL-MaLR	LTR
6	113579902	113580093	ORR1B1_dup6136	ORR1B1	ERVL-MaLR	LTR
6	113594946	113595273	MLTR14_dup2447	MLTR14	ERV1	LTR
6	113666860	113668090	RLTR35B_MM_dup183	RLTR35B_MM	ERVL	LTR
6	114831489	114831709	MTC_dup9339	MTC	ERVL-MaLR	LTR
6	114876709	114877435	ORR1E_dup9109	ORR1E	ERVL-MaLR	LTR
6	115053730	115054152	MLT1J1_dup418	MLT1J1	ERVL-MaLR	LTR
6	115559690	115560265	RMER21A_dup159	RMER21A	ERV1	LTR
6	115627854	115628344	B3_dup52230	B3	B2	SINE
6	115662299	115662673	RLTR16B_MM_dup412	RLTR16B_MM	ERVK	LTR
6	115673762	115674162	ERVB7_4-LTR_MM_dup60	ERVB7_4-LTR_MM	ERVK	LTR
6	115678340	115678552	B3A_dup33683	B3A	B2	SINE
6	115694150	115695485	RMER15_dup6487	RMER15	ERVL	LTR
6	115704157	115704369	B3_dup52255	B3	B2	SINE
6	115708406	115708863	IAPLTR2_Mm_dup594	IAPLTR2_Mm	ERVK	LTR
6	115711796	115712227	B3A_dup33693	B3A	B2	SINE
6	115781939	115782391	B1_Mus1_dup32510	B1_Mus1	Alu	SINE
6	115800705	115801459	RLTR11A2_dup981	RLTR11A2	ERVK	LTR
6	116175283	116175508	B3A_dup33724	B3A	B2	SINE
6	116333617	116334159	RLTR13G_dup294	RLTR13G	ERVK	LTR
6	116457029	116457988	L1MdTf_II_dup1529	L1MdTf_II	L1	LINE
6	116598442	116598615	Lx5_dup5999	Lx5	L1	LINE
6	116859798	116861043	L1MdTf_III_dup1666	L1MdTf_III	L1	LINE
6	116903950	116904074	L1MdTf_II_dup1531	L1MdTf_II	L1	LINE
6	117064120	117065047	L1MdGf_I_dup1039	L1MdGf_I	L1	LINE
6	117377003	117377464	L1MdTf_III_dup1669	L1MdTf_III	L1	LINE
6	117693219	117693987	RLTR45-int_dup297	RLTR45-int	ERVK	LTR
6	117693219	117693987	RLTR45-int_dup298	RLTR45-int	ERVK	LTR
6	117789075	117789652	B1_Mus1_dup32571	B1_Mus1	Alu	SINE
6	117858546	117859143	B1_Mus2_dup24604	B1_Mus2	Alu	SINE
6	117877197	117877332	PB1_dup4086	PB1	Alu	SINE
6	117905121	117905456	ORR1B1-int_dup22740	ORR1B1-int	ERVL-MaLR	LTR
6	117955776	117956213	MLTR11B_dup1142	MLTR11B	ERVK	LTR
6	118026905	118027133	ORR1D1_dup8109	ORR1D1	ERVL-MaLR	LTR
6	118191865	118192887	L1MdTf_II_dup1535	L1MdTf_II	L1	LINE
6	118510477	118510687	B3_dup52428	B3	B2	SINE
6	119449231	119449422	MERVL_2A-int_dup1448	MERVL_2A-int	ERVL	LTR
6	119462454	119462744	B1F1_dup6384	B1F1	Alu	SINE
6	119795263	119795810	RLTR10C_dup691	RLTR10C	ERVK	LTR
6	119831186	119831316	ID4_v_dup8967	ID4_.	ID	SINE
6	120041332	120041949	B1_Mur4_dup9689	B1_Mur4	Alu	SINE
6	120042298	120042974	RMER10A_dup1483	RMER10A	ERVL	LTR
6	120049684	120049873	Lx8_dup20162	Lx8	L1	LINE
6	120060902	120061003	MLTR11B_dup1147	MLTR11B	ERVK	LTR
6	120154795	120155128	RLTR17B_Mm_dup22267	RLTR17B_Mm	ERVK	LTR
6	120177528	120177637	B2_Mm2_dup30461	B2_Mm2	B2	SINE
6	120188744	120189050	L1MA5_dup1230	L1MA5	L1	LINE
6	120199689	120200135	MIR3_dup5680	MIR3	MIR	SINE
6	120214114	120214543	B1_Mur1_dup14872	B1_Mur1	Alu	SINE
6	120283940	120284558	RLTR12D_dup323	RLTR12D	ERVK	LTR
6	120294957	120295308	IAPEY2_LTR_dup373	IAPEY2_LTR	ERVK	LTR
6	120431171	120431371	LTR41C_dup82	LTR41C	ERVL	LTR
6	120486059	120486274	ORR1F_dup7940	ORR1F	ERVL-MaLR	LTR
6	120571526	120571727	PB1_dup4126	PB1	Alu	SINE
6	120630446	120630588	B2_Mm1t_dup9132	B2_Mm1t	B2	SINE
6	120653798	120654455	B1_Mus1_dup32813	B1_Mus1	Alu	SINE
6	120691833	120691978	B3A_dup33878	B3A	B2	SINE
6	120726911	120727103	B1_Mus2_dup24776	B1_Mus2	Alu	SINE
6	120798400	120798620	B1_Mur4_dup9742	B1_Mur4	Alu	SINE
6	120800245	120800439	B2_Mm2_dup30568	B2_Mm2	B2	SINE
6	120889907	120890384	B4A_dup37911	B4A	B4	SINE
6	120954548	120954785	ID4_v_dup9000	ID4_.	ID	SINE
6	121008631	121008879	ORR1D1_dup8139	ORR1D1	ERVL-MaLR	LTR
6	121022775	121023139	B1_Mus1_dup32849	B1_Mus1	Alu	SINE
6	121028933	121029063	L2a_dup8800	L2a	L2	LINE
6	121059270	121059514	PB1D9_dup10179	PB1D9	Alu	SINE
6	121065617	121066898	RLTR10C_dup692	RLTR10C	ERVK	LTR
6	121113856	121114558	MTC_dup9415	MTC	ERVL-MaLR	LTR
6	121127051	121127389	B3A_dup33911	B3A	B2	SINE
6	121154556	121154895	MTB_Mm_dup1856	MTB_Mm	ERVL-MaLR	LTR
6	121179080	121179346	RLTR41A2_dup189	RLTR41A2	ERV1	LTR
6	121248803	121249464	B3_dup52775	B3	B2	SINE
6	121478304	121478463	MLT1J1_dup419	MLT1J1	ERVL-MaLR	LTR
6	121511365	121511609	L1MA4A_dup1223	L1MA4A	L1	LINE
6	121673077	121674001	L1MdA_I_dup1783	L1MdA_I	L1	LINE
6	121695963	121696221	RMER13A2_dup546	RMER13A2	ERVK	LTR
6	122165733	122166216	L1MdA_III_dup3283	L1MdA_III	L1	LINE
6	122281340	122282545	Lx8_dup20211	Lx8	L1	LINE
6	122324053	122324815	B3_dup52788	B3	B2	SINE
6	122411252	122411687	MTD_dup19153	MTD	ERVL-MaLR	LTR
6	122445801	122446040	MTE2a_dup5844	MTE2a	ERVL-MaLR	LTR
6	122446216	122446756	RLTR44A_dup64	RLTR44A	ERVK	LTR
6	122486509	122487146	MTC_dup9424	MTC	ERVL-MaLR	LTR
6	122537793	122538077	B1_Mur1_dup14966	B1_Mur1	Alu	SINE
6	122554095	122554510	PB1D10_dup22326	PB1D10	Alu	SINE
6	122572634	122572926	PB1_dup4152	PB1	Alu	SINE
6	122579200	122579876	RLTR19-int_dup821	RLTR19-int	ERVK	LTR
6	122582532	122582718	B3A_dup33962	B3A	B2	SINE
6	122607947	122609407	MERVL-int_dup737	MERVL-int	ERVL	LTR
6	122631692	122632477	RLTR22_Mur_dup818	RLTR22_Mur	ERVK	LTR
6	122635968	122636307	ORR1A1_dup1709	ORR1A1	ERVL-MaLR	LTR
6	122644060	122644244	RLTR26_Mus_dup390	RLTR26_Mus	ERVK	LTR
6	122647124	122647611	B3_dup52852	B3	B2	SINE
6	122671666	122671888	B3_dup52860	B3	B2	SINE
6	122690085	122690796	B2_Mm1a_dup6566	B2_Mm1a	B2	SINE
6	122703162	122703742	MT2B1_dup2844	MT2B1	ERVL	LTR
6	122755731	122755927	ORR1B1-int_dup23035	ORR1B1-int	ERVL-MaLR	LTR
6	122761972	122762124	B3_dup52874	B3	B2	SINE
6	122811387	122811792	ID_B1_dup39241	ID_B1	B4	SINE
6	122869464	122869991	B1_Mus2_dup24891	B1_Mus2	Alu	SINE
6	122982643	122982754	Lx5c_dup6502	Lx5c	L1	LINE
6	123018921	123019679	L1MdTf_III_dup1681	L1MdTf_III	L1	LINE
6	123114651	123115422	L1MdA_II_dup1876	L1MdA_II	L1	LINE
6	123304565	123305219	RLTR13D6_dup300	RLTR13D6	ERVK	LTR
6	123336775	123337492	L1MdGf_I_dup916	L1MdGf_I	L1	LINE
6	123391836	123392598	RLTRETN_Mm_dup424	RLTRETN_Mm	ERVK	LTR
6	123401503	123401819	L1MdF_III_dup4685	L1MdF_III	L1	LINE
6	123673600	123674518	RMER16-int_dup819	RMER16-int	ERVK	LTR
6	123761530	123762169	B4A_dup37968	B4A	B4	SINE
6	123908107	123908271	IAPEY4_LTR_dup20	IAPEY4_LTR	ERVK	LTR
6	123917801	123918143	L1MdFanc_II_dup4907	L1MdFanc_II	L1	LINE
6	124188310	124189598	L1MdTf_III_dup1683	L1MdTf_III	L1	LINE
6	124235936	124236191	ID4_v_dup9036	ID4_.	ID	SINE
6	124323677	124323810	B3A_dup34002	B3A	B2	SINE
6	124422465	124422629	PB1D7_dup8683	PB1D7	Alu	SINE
6	124430382	124431073	B1_Mur4_dup9786	B1_Mur4	Alu	SINE
6	124451511	124451706	MLTR11A_dup755	MLTR11A	ERVK	LTR
6	124462313	124463047	RLTR31A_Mm_dup90	RLTR31A_Mm	ERVK	LTR
6	124469539	124470156	B1F_dup14958	B1F	Alu	SINE
6	124529707	124530044	MMERVK9C_I_dup403	MMERVK9C_I	ERVK	LTR
6	124538769	124539309	ID_B1_dup39285	ID_B1	B4	SINE
6	124633064	124633428	ID_B1_dup39302	ID_B1	B4	SINE
6	124644960	124645460	L2c_dup4326	L2c	L2	LINE
6	124703085	124703657	B4A_dup38001	B4A	B4	SINE
6	124758838	124759081	RMER21A_dup163	RMER21A	ERV1	LTR
6	124759280	124759924	RMER21A_dup165	RMER21A	ERV1	LTR
6	124767165	124767346	RLTR12BD_Mm_dup351	RLTR12BD_Mm	ERVK	LTR
6	124773133	124773386	RMER6A_dup1583	RMER6A	ERVK	LTR
6	124773601	124773808	RMER15_dup6532	RMER15	ERVL	LTR
6	124774012	124774874	RLTRETN_Mm_dup432	RLTRETN_Mm	ERVK	LTR
6	124782102	124783266	Lx9_dup17122	Lx9	L1	LINE
6	124818222	124818536	B2_Mm1t_dup9194	B2_Mm1t	B2	SINE
6	124915931	124916452	B2_Mm1t_dup9197	B2_Mm1t	B2	SINE
6	124917080	124917595	B1_Mm_dup14773	B1_Mm	Alu	SINE
6	124931017	124931730	ORR1A1_dup1713	ORR1A1	ERVL-MaLR	LTR
6	124976542	124977131	L2c_dup4328	L2c	L2	LINE
6	124994785	124994890	ORR1A2_dup5554	ORR1A2	ERVL-MaLR	LTR
6	125023538	125024001	ORR1B1-int_dup23166	ORR1B1-int	ERVL-MaLR	LTR
6	125027976	125028489	B3_dup53006	B3	B2	SINE
6	125068365	125068735	PB1D9_dup10270	PB1D9	Alu	SINE
6	125108002	125108171	B2_Mm2_dup30787	B2_Mm2	B2	SINE
6	125118964	125119316	Lx8_dup20283	Lx8	L1	LINE
6	125119392	125119893	B1_Mus2_dup24980	B1_Mus2	Alu	SINE
6	125172619	125172983	Lx5b_dup2753	Lx5b	L1	LINE
6	125173419	125173667	B1_Mur1_dup15054	B1_Mur1	Alu	SINE
6	125251841	125252004	B2_Mm2_dup30799	B2_Mm2	B2	SINE
6	125318769	125319671	L1MB7_dup2118	L1MB7	L1	LINE
6	125388084	125388486	B1F_dup15004	B1F	Alu	SINE
6	125401845	125402565	RMER17C_dup2266	RMER17C	ERVK	LTR
6	125404597	125404881	RLTR14_dup777	RLTR14	ERV1	LTR
6	125407526	125407854	Lx8b_dup9171	Lx8b	L1	LINE
6	125407934	125408225	RMER20C_Mm_dup579	RMER20C_Mm	ERVK	LTR
6	125447991	125448359	B1_Mus2_dup25007	B1_Mus2	Alu	SINE
6	125576889	125577454	MTD_dup19196	MTD	ERVL-MaLR	LTR
6	125594943	125595082	PB1_dup4185	PB1	Alu	SINE
6	126135324	126135494	MIR3_dup5721	MIR3	MIR	SINE
6	126328027	126328154	L1MA4A_dup1235	L1MA4A	L1	LINE
6	126432786	126433783	L1MdTf_I_dup990	L1MdTf_I	L1	LINE
6	126477966	126478279	B3A_dup34094	B3A	B2	SINE
6	126776922	126777337	RLTR10C_dup694	RLTR10C	ERVK	LTR
6	126793571	126793947	RMER17A2_dup635	RMER17A2	ERVK	LTR
6	126800760	126800892	B1F1_dup6478	B1F1	Alu	SINE
6	127193360	127193517	L1_Mur3_dup8489	L1_Mur3	L1	LINE
6	127375101	127375525	ORR1B2_dup3426	ORR1B2	ERVL-MaLR	LTR
6	127472324	127473054	RMER10A_dup1497	RMER10A	ERVL	LTR
6	127633039	127633327	RMER12_dup1095	RMER12	ERVK	LTR
6	127822287	127822843	MTE2b_dup6286	MTE2b	ERVL-MaLR	LTR
6	127863635	127863782	MTEb_dup4714	MTEb	ERVL-MaLR	LTR
6	127995981	127996620	MTD_dup19280	MTD	ERVL-MaLR	LTR
6	128084302	128085199	B3_dup53221	B3	B2	SINE
6	128087411	128087595	PB1_dup4198	PB1	Alu	SINE
6	128089491	128089798	ORR1F_dup8030	ORR1F	ERVL-MaLR	LTR
6	128113034	128113190	B1F_dup15076	B1F	Alu	SINE
6	128117695	128118307	MIRb_dup16283	MIRb	MIR	SINE
6	128231482	128231971	MTC_dup9476	MTC	ERVL-MaLR	LTR
6	128311331	128312074	MTD_dup19287	MTD	ERVL-MaLR	LTR
6	128326190	128326456	RSINE1_dup41319	RSINE1	B4	SINE
6	128388097	128388310	B3_dup53271	B3	B2	SINE
6	128422395	128423456	RMER10A_dup1498	RMER10A	ERVL	LTR
6	128441961	128442253	MTE2b_dup6295	MTE2b	ERVL-MaLR	LTR
6	128467042	128467630	B3A_dup34187	B3A	B2	SINE
6	128472469	128472865	B1F1_dup6509	B1F1	Alu	SINE
6	128564950	128565095	MLT2B1_dup700	MLT2B1	ERVL	LTR
6	128646412	128646661	MMERVK9C_I_dup408	MMERVK9C_I	ERVK	LTR
6	128646781	128647233	ERVB7_3-LTR_MM_dup104	ERVB7_3-LTR_MM	ERVK	LTR
6	128662860	128664671	L1MdTf_I_dup995	L1MdTf_I	L1	LINE
6	128711722	128712284	RLTR9A3B_dup141	RLTR9A3B	ERVK	LTR
6	128724029	128724530	RLTR13G_dup302	RLTR13G	ERVK	LTR
6	128736421	128736810	L1MdV_III_dup3709	L1MdV_III	L1	LINE
6	128743468	128743666	RMER19B2_dup804	RMER19B2	ERVK	LTR
6	128743831	128744142	L1M3_dup2566	L1M3	L1	LINE
6	128778399	128778557	MTD_dup19295	MTD	ERVL-MaLR	LTR
6	128782028	128782511	L1M3_dup2570	L1M3	L1	LINE
6	128806014	128806597	RLTR9F_dup148	RLTR9F	ERVK	LTR
6	128814451	128814841	MTE2a_dup5877	MTE2a	ERVL-MaLR	LTR
6	128822306	128823129	B2_Mm1a_dup6641	B2_Mm1a	B2	SINE
6	128830883	128831750	L1Lx_IV_dup4409	L1Lx_IV	L1	LINE
6	128855750	128855946	RLTR13G_dup303	RLTR13G	ERVK	LTR
6	128856073	128856227	ERVB7_2B-LTR_MM_dup189	ERVB7_2B-LTR_MM	ERVK	LTR
6	128971060	128971967	RLTR13D6_dup303	RLTR13D6	ERVK	LTR
6	129026102	129026764	RMER17A-int_dup160	RMER17A-int	ERVK	LTR
6	129036984	129037372	MMETn-int_dup256	MMETn-int	ERVK	LTR
6	129062119	129062518	MMERVK9C_I_dup409	MMERVK9C_I	ERVK	LTR
6	129063127	129063324	RLTR13E_dup187	RLTR13E	ERVK	LTR
6	129063441	129063706	RLTR9E_dup426	RLTR9E	ERVK	LTR
6	129086877	129087814	RMER10A_dup1504	RMER10A	ERVL	LTR
6	129138332	129138541	B1_Mus1_dup33219	B1_Mus1	Alu	SINE
6	129326235	129326996	ERVB4_1B-I_MM_dup432	ERVB4_1B-I_MM	ERVK	LTR
6	129342940	129343311	B1F_dup15104	B1F	Alu	SINE
6	129398214	129398657	MTC_dup9482	MTC	ERVL-MaLR	LTR
6	129785166	129785537	RLTR4_MM-int_dup2630	RLTR4_MM-int	LTR	LTR
6	129833732	129835061	L1MdTf_II_dup1541	L1MdTf_II	L1	LINE
6	129900715	129900957	IAPEY3_LTR_dup294	IAPEY3_LTR	ERVK	LTR
6	130081912	130082108	RLTR10B2_dup286	RLTR10B2	ERVK	LTR
6	130115665	130115976	RLTR10B2_dup287	RLTR10B2	ERVK	LTR
6	130149788	130150192	RLTR10C_dup698	RLTR10C	ERVK	LTR
6	130477786	130478035	L1MdGf_I_dup1059	L1MdGf_I	L1	LINE
6	130732539	130732987	L1MdTf_III_dup1690	L1MdTf_III	L1	LINE
6	130937222	130937488	IAPEz-int_dup2696	IAPEz-int	ERVK	LTR
6	131091868	131092224	L1MdTf_III_dup1693	L1MdTf_III	L1	LINE
6	131201803	131202019	L1MdF_II_dup1276	L1MdF_II	L1	LINE
6	131337714	131338051	ORR1B1_dup6256	ORR1B1	ERVL-MaLR	LTR
6	131344208	131344371	B3A_dup34233	B3A	B2	SINE
6	131354309	131354816	B1F1_dup6520	B1F1	Alu	SINE
6	131357271	131357483	ID_B1_dup39662	ID_B1	B4	SINE
6	131410490	131411954	Lx5_dup6092	Lx5	L1	LINE
6	131497814	131498011	RLTR10_dup1010	RLTR10	ERVK	LTR
6	131505723	131506077	RLTR10C_dup702	RLTR10C	ERVK	LTR
6	131571662	131572116	L1MdGf_II_dup2707	L1MdGf_II	L1	LINE
6	131586668	131587297	RLTR13D6_dup307	RLTR13D6	ERVK	LTR
6	131742584	131742894	L1MdA_II_dup1888	L1MdA_II	L1	LINE
6	131942968	131943201	MMETn-int_dup257	MMETn-int	ERVK	LTR
6	132249329	132249770	RLTR10-int_dup851	RLTR10-int	ERVK	LTR
6	132434720	132434820	ETnERV-int_dup259	ETnERV-int	ERVK	LTR
6	132437016	132437372	ERVB7_1-LTR_MM_dup226	ERVB7_1-LTR_MM	ERVK	LTR
6	132498437	132498625	ERVB7_1-LTR_MM_dup227	ERVB7_1-LTR_MM	ERVK	LTR
6	132782220	132782652	ERVB7_2-LTR_MM_dup122	ERVB7_2-LTR_MM	ERVK	LTR
6	132817622	132818460	L1MdTf_II_dup1545	L1MdTf_II	L1	LINE
6	132893831	132894212	Lx3B_dup2207	Lx3B	L1	LINE
6	132909246	132909419	ERVB7_3-LTR_MM_dup107	ERVB7_3-LTR_MM	ERVK	LTR
6	132917953	132918633	LTRIS2_dup542	LTRIS2	ERV1	LTR
6	132942320	132943104	RLTR4_MM-int_dup2644	RLTR4_MM-int	LTR	LTR
6	132953183	132953912	RLTR10C_dup703	RLTR10C	ERVK	LTR
6	133007683	133007800	L1Lx_IV_dup4472	L1Lx_IV	L1	LINE
6	133047526	133047714	RLTR10A_dup289	RLTR10A	ERVK	LTR
6	133061316	133061709	L1MdA_IV_dup2377	L1MdA_IV	L1	LINE
6	133146876	133147152	L1MdF_IV_dup7385	L1MdF_IV	L1	LINE
6	133290419	133291204	RLTR13D6_dup309	RLTR13D6	ERVK	LTR
6	133469443	133469544	L1MdV_I_dup4404	L1MdV_I	L1	LINE
6	133488934	133489702	RLTR13D6_dup310	RLTR13D6	ERVK	LTR
6	133531909	133532227	L1MdF_II_dup1295	L1MdF_II	L1	LINE
6	133683780	133684166	IAPEY4_LTR_dup22	IAPEY4_LTR	ERVK	LTR
6	133792282	133793570	L1MdTf_II_dup1546	L1MdTf_II	L1	LINE
6	133815302	133815993	L1MdN_I_dup675	L1MdN_I	L1	LINE
6	133892887	133893029	L1_Mur1_dup2323	L1_Mur1	L1	LINE
6	133914500	133914700	RMER17A_dup762	RMER17A	ERVK	LTR
6	133914856	133915001	RMER17A_dup763	RMER17A	ERVK	LTR
6	133930513	133931098	RLTR13D6_dup313	RLTR13D6	ERVK	LTR
6	133964818	133965334	MER31-int_dup44	MER31-int	ERV1	LTR
6	133986371	133986498	RLTRETN_Mm_dup447	RLTRETN_Mm	ERVK	LTR
6	133986545	133986959	RLTR13G_dup310	RLTR13G	ERVK	LTR
6	133991428	133991922	RLTRETN_Mm_dup448	RLTRETN_Mm	ERVK	LTR
6	134024155	134024479	MTEb_dup4730	MTEb	ERVL-MaLR	LTR
6	134027620	134028047	ID_B1_dup39725	ID_B1	B4	SINE
6	134028096	134028782	MTC_dup9540	MTC	ERVL-MaLR	LTR
6	134124486	134124772	MIR3_dup5791	MIR3	MIR	SINE
6	134138589	134138899	ID_B1_dup39738	ID_B1	B4	SINE
6	134143869	134145085	RLTRETN_Mm_dup449	RLTRETN_Mm	ERVK	LTR
6	134148322	134148569	ORR1E_dup9298	ORR1E	ERVL-MaLR	LTR
6	134231779	134232043	Lx6_dup6553	Lx6	L1	LINE
6	134236986	134237233	B3_dup53446	B3	B2	SINE
6	134274952	134275338	MLT1G_dup370	MLT1G	ERVL-MaLR	LTR
6	134294412	134294763	L3_dup3714	L3	CR1	LINE
6	134314881	134315589	ORR1B1_dup6274	ORR1B1	ERVL-MaLR	LTR
6	134338418	134338668	RMER21B_dup509	RMER21B	ERV1	LTR
6	134379780	134380362	MTD_dup19348	MTD	ERVL-MaLR	LTR
6	134404862	134405976	ORR1E_dup9302	ORR1E	ERVL-MaLR	LTR
6	134413543	134413916	MTB_Mm_dup1871	MTB_Mm	ERVL-MaLR	LTR
6	134431116	134431269	B2_Mm2_dup30992	B2_Mm2	B2	SINE
6	134466676	134466786	B3_dup53462	B3	B2	SINE
6	134492415	134493327	RLTR12B_dup288	RLTR12B	ERVK	LTR
6	134533369	134533503	MER92A_dup14	MER92A	ERV1	LTR
6	134536511	134536924	PB1D10_dup22662	PB1D10	Alu	SINE
6	134539929	134540032	Lx8_dup20510	Lx8	L1	LINE
6	134550695	134551188	MTB_Mm_dup1872	MTB_Mm	ERVL-MaLR	LTR
6	134578044	134578632	B4A_dup38282	B4A	B4	SINE
6	134578766	134579154	MER89_dup199	MER89	ERV1	LTR
6	134596547	134596700	RLTR20B5_MM_dup253	RLTR20B5_MM	ERVK	LTR
6	134607503	134607834	RSINE1_dup41486	RSINE1	B4	SINE
6	134650846	134650976	MTEa_dup7092	MTEa	ERVL-MaLR	LTR
6	134653069	134653397	B3_dup53486	B3	B2	SINE
6	134758560	134758849	RMER19B_dup1920	RMER19B	ERVK	LTR
6	134806272	134806567	L1MB7_dup2142	L1MB7	L1	LINE
6	134823053	134823657	RMER13B_dup743	RMER13B	ERVK	LTR
6	134922982	134923223	ID4_dup8076	ID4	ID	SINE
6	134937720	134938148	PB1D7_dup8848	PB1D7	Alu	SINE
6	134938215	134939013	ID_B1_dup39875	ID_B1	B4	SINE
6	134981910	134982051	RLTR10-int_dup861	RLTR10-int	ERVK	LTR
6	135029060	135029244	BGLII_dup834	BGLII	ERVK	LTR
6	135160005	135160192	B3A_dup34352	B3A	B2	SINE
6	135170738	135171276	RLTR11C_MM_dup312	RLTR11C_MM	ERVK	LTR
6	135264365	135264843	L1MdTf_III_dup1698	L1MdTf_III	L1	LINE
6	135540690	135541766	MTEb_dup4747	MTEb	ERVL-MaLR	LTR
6	135683724	135684702	ORR1C2_dup4379	ORR1C2	ERVL-MaLR	LTR
6	135785332	135785557	MTD_dup19384	MTD	ERVL-MaLR	LTR
6	135803513	135804423	MLT1F2_dup784	MLT1F2	ERVL-MaLR	LTR
6	136094500	136094604	B3A_dup34386	B3A	B2	SINE
6	136154995	136155630	B4_dup24652	B4	B4	SINE
6	136398141	136398480	ORR1D2_dup6079	ORR1D2	ERVL-MaLR	LTR
6	136402195	136402543	RLTR12BD_Mm_dup355	RLTR12BD_Mm	ERVK	LTR
6	136406509	136406609	RLTR41A2_dup193	RLTR41A2	ERV1	LTR
6	136438232	136438354	MT2A_dup3432	MT2A	ERVL	LTR
6	136439641	136439961	B2_Mm2_dup31098	B2_Mm2	B2	SINE
6	136440180	136440841	ID_B1_dup40007	ID_B1	B4	SINE
6	136446777	136447101	MIRb_dup16361	MIRb	MIR	SINE
6	136522366	136522824	B1F_dup15288	B1F	Alu	SINE
6	136535676	136536005	MTE2b_dup6326	MTE2b	ERVL-MaLR	LTR
6	136559654	136559942	B1_Mur2_dup10240	B1_Mur2	Alu	SINE
6	136628330	136628691	B4A_dup38410	B4A	B4	SINE
6	136645391	136646354	RLTR11B_dup361	RLTR11B	ERVK	LTR
6	136789144	136789466	MTD_dup19414	MTD	ERVL-MaLR	LTR
6	136795763	136796062	B1_Mur1_dup15228	B1_Mur1	Alu	SINE
6	136956486	136956907	ORR1E_dup9350	ORR1E	ERVL-MaLR	LTR
6	136963897	136964140	RLTR44D_dup27	RLTR44D	ERVK	LTR
6	136976832	136976995	ORR1E_dup9352	ORR1E	ERVL-MaLR	LTR
6	137012334	137012999	RLTR13D6_dup315	RLTR13D6	ERVK	LTR
6	137019418	137020035	B4A_dup38430	B4A	B4	SINE
6	137030554	137030783	B3_dup53686	B3	B2	SINE
6	137147129	137147666	MIRc_dup7890	MIRc	MIR	SINE
6	137173816	137174200	B3A_dup34472	B3A	B2	SINE
6	137290643	137290980	MTB_Mm_dup1884	MTB_Mm	ERVL-MaLR	LTR
6	137391596	137391816	B3_dup53702	B3	B2	SINE
6	137445209	137445309	ORR1E_dup9357	ORR1E	ERVL-MaLR	LTR
6	137448271	137448371	MIRb_dup16369	MIRb	MIR	SINE
6	137518960	137519186	B4_dup24692	B4	B4	SINE
6	137635780	137636007	B3_dup53715	B3	B2	SINE
6	137714046	137714232	ORR1A4_dup3243	ORR1A4	ERVL-MaLR	LTR
6	137762867	137763139	ORR1C1_dup3211	ORR1C1	ERVL-MaLR	LTR
6	137781726	137782129	MLT1C_dup1389	MLT1C	ERVL-MaLR	LTR
6	137935366	137935804	RLTR10C_dup705	RLTR10C	ERVK	LTR
6	137969653	137970073	B1_Mus1_dup33465	B1_Mus1	Alu	SINE
6	138001447	138002030	L1MdA_I_dup1807	L1MdA_I	L1	LINE
6	138160772	138161505	L1MdTf_III_dup1703	L1MdTf_III	L1	LINE
6	138185421	138185950	MTC_dup9591	MTC	ERVL-MaLR	LTR
6	138635419	138635842	B1F_dup15349	B1F	Alu	SINE
6	138724385	138725120	L1MdTf_III_dup1704	L1MdTf_III	L1	LINE
6	138769537	138770264	RMER17B_dup765	RMER17B	ERVK	LTR
6	139104895	139105063	Lx_dup5558	Lx	L1	LINE
6	139291758	139292054	RLTR10C_dup706	RLTR10C	ERVK	LTR
6	139619375	139619792	RLTR10C_dup707	RLTR10C	ERVK	LTR
6	139651061	139651719	L1MdTf_III_dup1705	L1MdTf_III	L1	LINE
6	139775534	139775961	IAPEz-int_dup2722	IAPEz-int	ERVK	LTR
6	139819165	139819327	MIR_dup14675	MIR	MIR	SINE
6	140206488	140206912	RLTR20D_dup300	RLTR20D	ERVK	LTR
6	140221073	140221488	RLTR10C_dup708	RLTR10C	ERVK	LTR
6	140312251	140313378	Lx8_dup20656	Lx8	L1	LINE
6	140349821	140349980	MTC_dup9603	MTC	ERVL-MaLR	LTR
6	140382532	140382693	ORR1D1_dup8258	ORR1D1	ERVL-MaLR	LTR
6	140397282	140397382	IAPEY_LTR_dup234	IAPEY_LTR	ERVK	LTR
6	140407318	140407684	RMER17B2_dup629	RMER17B2	ERVK	LTR
6	140454824	140455347	L2c_dup4388	L2c	L2	LINE
6	140488689	140488938	PB1D9_dup10398	PB1D9	Alu	SINE
6	140495172	140495430	B3_dup53910	B3	B2	SINE
6	140512771	140512915	B3A_dup34689	B3A	B2	SINE
6	140522272	140522579	B1_Mm_dup14946	B1_Mm	Alu	SINE
6	140541301	140541748	B1_Mm_dup14950	B1_Mm	Alu	SINE
6	140544975	140545286	RLTR42-int_dup850	RLTR42-int	ERVK	LTR
6	140566384	140567143	LTR88b_dup66	LTR88b	Gypsy	LTR
6	140568045	140568594	B1F2_dup6693	B1F2	Alu	SINE
6	140575006	140575352	B3A_dup34701	B3A	B2	SINE
6	140626346	140627145	B2_Mm1t_dup9310	B2_Mm1t	B2	SINE
6	140660636	140661176	RSINE1_dup41900	RSINE1	B4	SINE
6	140814945	140815497	L1MdTf_III_dup1709	L1MdTf_III	L1	LINE
6	141021166	141021339	ORR1B1_dup6326	ORR1B1	ERVL-MaLR	LTR
6	141037611	141037911	RSINE1_dup41932	RSINE1	B4	SINE
6	141307760	141308770	L1MdTf_III_dup1710	L1MdTf_III	L1	LINE
6	141529670	141530329	L1MdTf_III_dup1711	L1MdTf_III	L1	LINE
6	141546905	141547102	RLTR9E_dup433	RLTR9E	ERVK	LTR
6	141699182	141699735	L1MdGf_I_dup1071	L1MdGf_I	L1	LINE
6	141843733	141844182	RLTR26_Mus_dup394	RLTR26_Mus	ERVK	LTR
6	142099942	142100110	IAPEz-int_dup2730	IAPEz-int	ERVK	LTR
6	142270336	142270816	RLTR17_dup471	RLTR17	ERVK	LTR
6	142289348	142289484	B3_dup54046	B3	B2	SINE
6	142401424	142401723	MTD_dup19535	MTD	ERVL-MaLR	LTR
6	142458612	142459020	ID_B1_dup40333	ID_B1	B4	SINE
6	142604639	142605072	B3_dup54088	B3	B2	SINE
6	142696895	142697757	RLTR41A2_dup194	RLTR41A2	ERV1	LTR
6	142698695	142698851	RMER10A_dup1518	RMER10A	ERVL	LTR
6	142719504	142719670	B3_dup54098	B3	B2	SINE
6	142719504	142719670	PB1D10_dup22885	PB1D10	Alu	SINE
6	142760232	142760349	PB1D11_dup5721	PB1D11	Alu	SINE
6	142842614	142843013	L1MdTf_III_dup1713	L1MdTf_III	L1	LINE
6	142923721	142924135	MTD_dup19547	MTD	ERVL-MaLR	LTR
6	142966434	142966925	B1_Mus2_dup25325	B1_Mus2	Alu	SINE
6	142969089	142969530	RSINE1_dup42036	RSINE1	B4	SINE
6	143015847	143016088	ID4_v_dup9253	ID4_.	ID	SINE
6	143060328	143060911	ORR1E_dup9458	ORR1E	ERVL-MaLR	LTR
6	143061013	143061575	RMER17C_dup2331	RMER17C	ERVK	LTR
6	143075184	143076016	RMER21A_dup166	RMER21A	ERV1	LTR
6	143101905	143102111	ID_dup3236	ID	ID	SINE
6	143102495	143102803	B1_Mur3_dup11239	B1_Mur3	Alu	SINE
6	143103255	143103367	RMER5_dup2946	RMER5	ERV1	LTR
6	143154502	143154830	B1_Mur1_dup15309	B1_Mur1	Alu	SINE
6	143274156	143274345	ORR1E_dup9463	ORR1E	ERVL-MaLR	LTR
6	143418244	143418420	L1MdTf_III_dup1715	L1MdTf_III	L1	LINE
6	143507527	143507796	RMER17B_dup769	RMER17B	ERVK	LTR
6	143558466	143559114	RLTR34D_MM_dup168	RLTR34D_MM	ERVK	LTR
6	143794377	143794916	B1F1_dup6652	B1F1	Alu	SINE
6	144217233	144217343	B3_dup54222	B3	B2	SINE
6	144218835	144219716	RLTR9D_dup259	RLTR9D	ERVK	LTR
6	144590557	144590730	Lx8_dup20710	Lx8	L1	LINE
6	144717938	144718378	MTE2a_dup5985	MTE2a	ERVL-MaLR	LTR
6	144853472	144853581	B3A_dup35013	B3A	B2	SINE
6	144902683	144903111	MTE2a_dup5988	MTE2a	ERVL-MaLR	LTR
6	144964398	144964635	IAPEY_LTR_dup235	IAPEY_LTR	ERVK	LTR
6	144966237	144966691	B4_dup24929	B4	B4	SINE
6	145040097	145040611	ID_B1_dup40490	ID_B1	B4	SINE
6	145602575	145602724	B3A_dup35081	B3A	B2	SINE
6	145980872	145981574	ORR1E_dup9524	ORR1E	ERVL-MaLR	LTR
6	146059069	146059198	ORR1E_dup9525	ORR1E	ERVL-MaLR	LTR
6	146311477	146312035	B3_dup54411	B3	B2	SINE
6	146351853	146352059	RLTR10C_dup714	RLTR10C	ERVK	LTR
6	146501452	146501675	B4_dup24991	B4	B4	SINE
6	146536354	146536470	B1_Mus1_dup33640	B1_Mus1	Alu	SINE
6	146557510	146558208	B1_Mur3_dup11261	B1_Mur3	Alu	SINE
6	146591317	146591481	IAPLTR2_Mm_dup623	IAPLTR2_Mm	ERVK	LTR
6	146621103	146621682	RLTR11A2_dup1008	RLTR11A2	ERVK	LTR
6	146625605	146625936	B1F_dup15549	B1F	Alu	SINE
6	146694857	146695381	ID_B1_dup40611	ID_B1	B4	SINE
6	146756623	146757034	MTE2b_dup6397	MTE2b	ERVL-MaLR	LTR
6	146819644	146819824	PB1D7_dup9028	PB1D7	Alu	SINE
6	146935951	146936132	B1F_dup15560	B1F	Alu	SINE
6	146978436	146978656	MTD_dup19648	MTD	ERVL-MaLR	LTR
6	147041607	147041885	RLTR20D_dup303	RLTR20D	ERVK	LTR
6	147361490	147362121	RLTR10C_dup718	RLTR10C	ERVK	LTR
6	147366033	147366313	RLTR10C_dup719	RLTR10C	ERVK	LTR
6	147474469	147475071	B1_Mus2_dup25429	B1_Mus2	Alu	SINE
6	147804380	147805594	L1MdTf_II_dup1549	L1MdTf_II	L1	LINE
6	147961438	147961538	RLTR10B2_dup300	RLTR10B2	ERVK	LTR
6	148183518	148183643	PB1_dup4285	PB1	Alu	SINE
6	148260057	148260328	B4A_dup39033	B4A	B4	SINE
6	148400557	148401178	MTE2b_dup6406	MTE2b	ERVL-MaLR	LTR
6	148539331	148539433	MMVL30-int_dup365	MMVL30-int	ERV1	LTR
6	148541047	148541312	MMVL30-int_dup368	MMVL30-int	ERV1	LTR
6	148541451	148541551	RLTR6_Mm_dup75	RLTR6_Mm	ERV1	LTR
6	148614059	148614413	MTEa_dup7292	MTEa	ERVL-MaLR	LTR
6	148658122	148658558	L1Lx_III_dup5276	L1Lx_III	L1	LINE
6	148669966	148670642	RMER17B_dup773	RMER17B	ERVK	LTR
6	148670744	148671157	RMER17B_dup774	RMER17B	ERVK	LTR
6	148727400	148727971	RMER17C_dup2350	RMER17C	ERVK	LTR
6	148783994	148784309	RLTR17_dup473	RLTR17	ERVK	LTR
6	148821928	148822244	B2_Mm2_dup31388	B2_Mm2	B2	SINE
6	148856957	148857895	BGLII_B_dup412	BGLII_B	ERVK	LTR
6	148883940	148884255	B3A_dup35278	B3A	B2	SINE
6	148884430	148884970	B1_Mus1_dup33727	B1_Mus1	Alu	SINE
6	148920026	148920277	MLTR31F_MM_dup129	MLTR31F_MM	ERVK	LTR
6	148971034	148971503	RLTR13F_dup38	RLTR13F	ERVK	LTR
6	149021446	149021765	ID_B1_dup40775	ID_B1	B4	SINE
6	149032373	149033021	RLTR9A3B_dup153	RLTR9A3B	ERVK	LTR
6	149055961	149056466	RLTR50B_dup99	RLTR50B	ERVK	LTR
6	149255503	149255603	B1_Mm_dup15079	B1_Mm	Alu	SINE
6	149266019	149266439	LTRIS2_dup552	LTRIS2	ERV1	LTR
6	149293110	149293330	RLTR6_Mm_dup76	RLTR6_Mm	ERV1	LTR
16	3059379	3060156	L1MdV_III_dup10285	L1MdV_III	L1	LINE
16	3086491	3087029	L1MdV_III_dup10286	L1MdV_III	L1	LINE
16	3118284	3119174	RMER3D-int_dup2310	RMER3D-int	ERVK	LTR
16	3127161	3127742	MTC_dup23938	MTC	ERVL-MaLR	LTR
16	3143516	3144124	RLTR9A3_dup582	RLTR9A3	ERVK	LTR
16	3150674	3151519	RLTR4_MM-int_dup11169	RLTR4_MM-int	LTR	LTR
16	3153686	3153775	RLTR4_MM-int_dup11170	RLTR4_MM-int	LTR	LTR
16	3156641	3157053	RLTR11A_dup2191	RLTR11A	ERVK	LTR
16	3157288	3157527	RLTR22_Mur_dup2179	RLTR22_Mur	ERVK	LTR
16	3158691	3159187	RLTR22_Mus_dup1203	RLTR22_Mus	ERVK	LTR
16	3162905	3163313	B1_Mus1_dup84197	B1_Mus1	Alu	SINE
16	3168613	3168781	B1_Mus2_dup60574	B1_Mus2	Alu	SINE
16	3171272	3171553	B1_Mur3_dup26575	B1_Mur3	Alu	SINE
16	3507297	3508229	L1MdF_III_dup11545	L1MdF_III	L1	LINE
16	3576176	3576353	RMER19B_dup4520	RMER19B	ERVK	LTR
16	3669289	3669753	B4A_dup87284	B4A	B4	SINE
16	3670534	3670853	B1_Mus1_dup84218	B1_Mus1	Alu	SINE
16	3672869	3673216	B1_Mus2_dup60585	B1_Mus2	Alu	SINE
16	3701188	3701508	RLTR13D6_dup700	RLTR13D6	ERVK	LTR
16	3713496	3713596	MTEb_dup10747	MTEb	ERVL-MaLR	LTR
16	3827079	3827203	RLTR1B_dup771	RLTR1B	ERV1	LTR
16	3831082	3831312	RMER10A_dup3887	RMER10A	ERVL	LTR
16	3831789	3832574	RLTR20D_dup596	RLTR20D	ERVK	LTR
16	3835263	3835784	MTB_dup7239	MTB	ERVL-MaLR	LTR
16	3840284	3840855	RLTR9A2_dup212	RLTR9A2	ERVK	LTR
16	3848102	3849065	IAPEY2_LTR_dup917	IAPEY2_LTR	ERVK	LTR
16	3869619	3869913	B2_Mm2_dup75929	B2_Mm2	B2	SINE
16	3967520	3967839	L1MdA_VI_dup8832	L1MdA_VI	L1	LINE
16	4110951	4111607	MT2B2_dup3190	MT2B2	ERVL	LTR
16	4131116	4131350	Lx8_dup49890	Lx8	L1	LINE
16	4162490	4162961	MMERVK10C-int_dup2755	MMERVK10C-int	ERVK	LTR
16	4180060	4180309	Lx_dup14315	Lx	L1	LINE
16	4197083	4197752	MTD_dup47971	MTD	ERVL-MaLR	LTR
16	4199993	4200335	B3A_dup79519	B3A	B2	SINE
16	4227849	4228605	B3A_dup79523	B3A	B2	SINE
16	4231949	4232111	PB1D10_dup54676	PB1D10	Alu	SINE
16	4322111	4322338	B1_Mus1_dup84268	B1_Mus1	Alu	SINE
16	4368677	4369362	B3_dup129500	B3	B2	SINE
16	4402700	4403055	B2_Mm1a_dup15875	B2_Mm1a	B2	SINE
16	4446840	4447231	ORR1C2_dup12195	ORR1C2	ERVL-MaLR	LTR
16	4528347	4529129	RLTR20B3A_MM_dup761	RLTR20B3A_MM	ERVK	LTR
16	4536371	4537457	RLTR41B_dup77	RLTR41B	ERV1	LTR
16	4574003	4574506	MT-int_dup364	MT-int	ERVL-MaLR	LTR
16	4636199	4636866	RLTR9D_dup670	RLTR9D	ERVK	LTR
16	4686363	4686546	B4A_dup87354	B4A	B4	SINE
16	4694965	4695526	B1_Mm_dup36834	B1_Mm	Alu	SINE
16	4711119	4712243	MTC_dup23945	MTC	ERVL-MaLR	LTR
16	4719108	4719257	MurERV4-int_dup1265	MurERV4-int	ERVK	LTR
16	4727395	4727647	B1_Mus2_dup60693	B1_Mus2	Alu	SINE
16	4874126	4874609	RLTR10_dup2592	RLTR10	ERVK	LTR
16	4999969	5000322	B1_Mus2_dup60717	B1_Mus2	Alu	SINE
16	5035939	5036288	MTD_dup47983	MTD	ERVL-MaLR	LTR
16	5153146	5153287	ORR1E_dup22274	ORR1E	ERVL-MaLR	LTR
16	5169617	5170856	MTEb_dup10755	MTEb	ERVL-MaLR	LTR
16	5333261	5333461	PB1_dup10297	PB1	Alu	SINE
16	5354736	5355966	ORR1E_dup22289	ORR1E	ERVL-MaLR	LTR
16	5394198	5394518	MTE2a_dup13705	MTE2a	ERVL-MaLR	LTR
16	6504869	6505013	L1MdF_V_dup12315	L1MdF_V	L1	LINE
16	6816405	6816587	MTEa_dup16486	MTEa	ERVL-MaLR	LTR
16	7584313	7584574	RLTR10C_dup1528	RLTR10C	ERVK	LTR
16	7630002	7630253	RLTR10B2_dup727	RLTR10B2	ERVK	LTR
16	7769436	7769752	RLTR16B_MM_dup939	RLTR16B_MM	ERVK	LTR
16	7861151	7861326	RLTR10C_dup1529	RLTR10C	ERVK	LTR
16	8008025	8008129	ID_B1_dup95634	ID_B1	B4	SINE
16	8288129	8288234	MLTR14_dup5871	MLTR14	ERV1	LTR
16	8306880	8307262	MTEa_dup16512	MTEa	ERVL-MaLR	LTR
16	8367396	8367889	MTD_dup48071	MTD	ERVL-MaLR	LTR
16	8372761	8372998	RLTR9E_dup1128	RLTR9E	ERVK	LTR
16	8373137	8373796	MMERVK9C_I_dup1550	MMERVK9C_I	ERVK	LTR
16	8380740	8381022	RLTR9E_dup1129	RLTR9E	ERVK	LTR
16	8483754	8484079	ID_B1_dup95696	ID_B1	B4	SINE
16	8491930	8492395	B4A_dup87721	B4A	B4	SINE
16	8495049	8495143	ID_B1_dup95700	ID_B1	B4	SINE
16	8500162	8500458	ID_B1_dup95704	ID_B1	B4	SINE
16	8503271	8503609	MTE2b_dup14383	MTE2b	ERVL-MaLR	LTR
16	8569614	8570148	L1MB8_dup4949	L1MB8	L1	LINE
16	8574889	8575260	PB1D7_dup21180	PB1D7	Alu	SINE
16	8587542	8587823	B1_Mur2_dup24862	B1_Mur2	Alu	SINE
16	8588122	8588940	RMER17B_dup1809	RMER17B	ERVK	LTR
16	8591059	8591241	ID_B1_dup95723	ID_B1	B4	SINE
16	8594331	8594789	RMER10A_dup3897	RMER10A	ERVL	LTR
16	8596277	8597047	RLTR19-int_dup2228	RLTR19-int	ERVK	LTR
16	8599141	8599456	RMER10A_dup3898	RMER10A	ERVL	LTR
16	8600710	8600810	RLTR20A3_MM_dup850	RLTR20A3_MM	ERVK	LTR
16	8600920	8601636	RLTR20A3_MM_dup851	RLTR20A3_MM	ERVK	LTR
16	8605925	8606194	MLTR18A_MM_dup404	MLTR18A_MM	ERVK	LTR
16	8609779	8610379	ORR1A4_dup7499	ORR1A4	ERVL-MaLR	LTR
16	8610627	8610742	B1_Mus2_dup60776	B1_Mus2	Alu	SINE
16	8679212	8679338	B1_Mus1_dup84437	B1_Mus1	Alu	SINE
16	8768725	8769395	RLTR12B2_dup82	RLTR12B2	ERVK	LTR
16	8787091	8787646	RLTR10C_dup1530	RLTR10C	ERVK	LTR
16	8901531	8901982	RLTR17_dup1088	RLTR17	ERVK	LTR
16	9082646	9083399	RMER16-int_dup2229	RMER16-int	ERVK	LTR
16	9101962	9102296	RMER17C_dup5814	RMER17C	ERVK	LTR
16	9174029	9174129	MT2A_dup8253	MT2A	ERVL	LTR
16	10011533	10011686	RMER17B2_dup1501	RMER17B2	ERVK	LTR
16	10117587	10117999	ORR1E_dup22412	ORR1E	ERVL-MaLR	LTR
16	10177041	10177466	LTR16A1_dup510	LTR16A1	ERVL	LTR
16	10229247	10229377	ID4_v_dup22299	ID4_.	ID	SINE
16	10264294	10264622	L2a_dup20028	L2a	L2	LINE
16	10285587	10286064	RLTR17_dup1090	RLTR17	ERVK	LTR
16	10286168	10286655	Lx7_dup30161	Lx7	L1	LINE
16	10517716	10518695	B4A_dup87860	B4A	B4	SINE
16	10585007	10585406	L1MdMus_I_dup11575	L1MdMus_I	L1	LINE
16	10758644	10758832	ORR1B2_dup8568	ORR1B2	ERVL-MaLR	LTR
16	10808945	10809085	RMER15_dup15516	RMER15	ERVL	LTR
16	10853976	10854601	MIR3_dup13323	MIR3	MIR	SINE
16	11004513	11004628	RLTR9F_dup364	RLTR9F	ERVK	LTR
16	11010136	11010342	RLTR13D3A1_dup487	RLTR13D3A1	ERVK	LTR
16	11033243	11033582	B1_Mus1_dup84533	B1_Mus1	Alu	SINE
16	11078538	11078802	RLTR11A2_dup2305	RLTR11A2	ERVK	LTR
16	11113430	11113871	RLTR9D_dup672	RLTR9D	ERVK	LTR
16	11148600	11148847	B1_Mur1_dup35862	B1_Mur1	Alu	SINE
16	11177760	11179017	RLTR9D_dup673	RLTR9D	ERVK	LTR
16	11192896	11193017	MTC_dup24011	MTC	ERVL-MaLR	LTR
16	11232147	11232512	ORR1D2_dup15055	ORR1D2	ERVL-MaLR	LTR
16	11306659	11306964	L1MdA_I_dup4201	L1MdA_I	L1	LINE
16	11318105	11318363	RMER19A_dup1836	RMER19A	ERVK	LTR
16	11350425	11350806	PB1D11_dup13637	PB1D11	Alu	SINE
16	11356442	11356851	MTD_dup48148	MTD	ERVL-MaLR	LTR
16	11499412	11499648	IAPEz-int_dup6681	IAPEz-int	ERVK	LTR
16	11556104	11556682	RSINE1_dup96569	RSINE1	B4	SINE
16	11560461	11561289	RLTR9D_dup674	RLTR9D	ERVK	LTR
16	11627461	11627810	RLTR35B_MM_dup434	RLTR35B_MM	ERVL	LTR
16	11658894	11659140	RMER19C_dup2734	RMER19C	ERVK	LTR
16	11678057	11678379	L1MdTf_II_dup3350	L1MdTf_II	L1	LINE
16	11869216	11869499	MLT1B_dup6999	MLT1B	ERVL-MaLR	LTR
16	12077736	12077893	ORR1F_dup18884	ORR1F	ERVL-MaLR	LTR
16	12177682	12177880	IAPLTR2b_dup1118	IAPLTR2b	ERVK	LTR
16	12280368	12281370	L1MdTf_II_dup3352	L1MdTf_II	L1	LINE
16	12333347	12333495	B3_dup129908	B3	B2	SINE
16	12387204	12388123	RLTR10C_dup1531	RLTR10C	ERVK	LTR
16	12413904	12414544	L1MdA_I_dup4203	L1MdA_I	L1	LINE
16	12509705	12509930	ERVB7_3-LTR_MM_dup310	ERVB7_3-LTR_MM	ERVK	LTR
16	12585696	12586616	RMER16A3_dup820	RMER16A3	ERVK	LTR
16	12625324	12625540	RLTR11A_dup2212	RLTR11A	ERVK	LTR
16	12748995	12749334	RMER17B2_dup1503	RMER17B2	ERVK	LTR
16	12749407	12749942	RMER17B2_dup1504	RMER17B2	ERVK	LTR
16	12778436	12779203	RLTR19-int_dup2244	RLTR19-int	ERVK	LTR
16	12786766	12787436	MTA_Mm_dup15729	MTA_Mm	ERVL-MaLR	LTR
16	12879436	12879589	RLTR1B-int_dup868	RLTR1B-int	ERV1	LTR
16	12891999	12892326	ORR1B1_dup17813	ORR1B1	ERVL-MaLR	LTR
16	12894090	12894318	RLTR34C_MM_dup327	RLTR34C_MM	ERVK	LTR
16	12932049	12932289	Lx6_dup16701	Lx6	L1	LINE
16	13022453	13022591	B1F_dup37956	B1F	Alu	SINE
16	13028812	13029219	IAPEY2_LTR_dup921	IAPEY2_LTR	ERVK	LTR
16	13077016	13077312	MTD_dup48179	MTD	ERVL-MaLR	LTR
16	13141524	13141840	Lx9_dup40176	Lx9	L1	LINE
16	13187157	13187257	B3A_dup79993	B3A	B2	SINE
16	13236853	13237135	ORR1A4_dup7521	ORR1A4	ERVL-MaLR	LTR
16	13430799	13431123	B3A_dup80007	B3A	B2	SINE
16	13551484	13551655	LTR16E2_dup321	LTR16E2	ERVL	LTR
16	13555806	13556133	RodERV21-int_dup1653	RodERV21-int	ERV1	LTR
16	13566643	13567492	RLTR9D2_dup166	RLTR9D2	ERVK	LTR
16	13582931	13583241	RMER17A2_dup2542	RMER17A2	ERVK	LTR
16	13583671	13583808	B1_Mus1_dup84617	B1_Mus1	Alu	SINE
16	13614728	13614852	B3_dup129994	B3	B2	SINE
16	13635453	13635757	MLTR14_dup5890	MLTR14	ERV1	LTR
16	13640161	13640639	ORR1C1_dup7588	ORR1C1	ERVL-MaLR	LTR
16	13769241	13769484	ID_B1_dup96216	ID_B1	B4	SINE
16	13794001	13794712	RLTR9D_dup675	RLTR9D	ERVK	LTR
16	13794933	13795221	MMERVK9C_I_dup1562	MMERVK9C_I	ERVK	LTR
16	13835161	13835825	RLTR26_Mus_dup1017	RLTR26_Mus	ERVK	LTR
16	13862726	13862873	ID_B1_dup96240	ID_B1	B4	SINE
16	13884555	13884797	MURVY-LTR_dup2058	MURVY-LTR	ERV1	LTR
16	13890360	13890597	RMER20C_Mm_dup1392	RMER20C_Mm	ERVK	LTR
16	13894060	13894361	MYSERV-int_dup2169	MYSERV-int	ERVK	LTR
16	13941867	13942325	RLTR11A_dup2220	RLTR11A	ERVK	LTR
16	13962269	13962472	MLTR31F_MM_dup336	MLTR31F_MM	ERVK	LTR
16	14160708	14160919	RLTR13E_dup489	RLTR13E	ERVK	LTR
16	14305814	14306121	ERVB4_1B-LTR_MM_dup571	ERVB4_1B-LTR_MM	ERVK	LTR
16	14377040	14377232	RLTR13E_dup492	RLTR13E	ERVK	LTR
16	14389882	14390060	MERVL_2A-int_dup3780	MERVL_2A-int	ERVL	LTR
16	14570035	14570213	MERVL-int_dup1822	MERVL-int	ERVL	LTR
16	14632950	14633582	L1MdTf_I_dup2325	L1MdTf_I	L1	LINE
16	15019079	15019500	RLTR10C_dup1535	RLTR10C	ERVK	LTR
16	15044674	15044965	L1MdA_II_dup4816	L1MdA_II	L1	LINE
16	15097738	15097868	MMERVK10C-int_dup2779	MMERVK10C-int	ERVK	LTR
16	15132609	15133832	L1MdTf_III_dup4081	L1MdTf_III	L1	LINE
16	15280891	15281071	RLTR13D6_dup702	RLTR13D6	ERVK	LTR
16	15460637	15460762	B1_Mus1_dup84684	B1_Mus1	Alu	SINE
16	15569177	15569786	L1MdTf_II_dup3360	L1MdTf_II	L1	LINE
16	15641896	15642034	RLTR10-int_dup2279	RLTR10-int	ERVK	LTR
16	15727480	15727615	B2_Mm2_dup76385	B2_Mm2	B2	SINE
16	15827371	15827579	B4A_dup88189	B4A	B4	SINE
16	15879933	15880401	RLTR34B_MM_dup447	RLTR34B_MM	ERVK	LTR
16	15903801	15904237	RLTR11A2_dup2314	RLTR11A2	ERVK	LTR
16	15904340	15904861	Lx3_Mus_dup10184	Lx3_Mus	L1	LINE
16	15920920	15921578	RLTR9A3A_dup206	RLTR9A3A	ERVK	LTR
16	15935050	15935485	MTB_dup7270	MTB	ERVL-MaLR	LTR
16	15964129	15965142	RLTR51B_Mm_dup648	RLTR51B_Mm	ERVK	LTR
16	16053844	16055084	RLTR44C_dup160	RLTR44C	ERVK	LTR
16	16095483	16095679	MT2B_dup8348	MT2B	ERVL	LTR
16	16119426	16120061	RMER10B_dup2621	RMER10B	ERVL	LTR
16	16121872	16122078	B2_Mm2_dup76392	B2_Mm2	B2	SINE
16	16185188	16185602	LTRIS2_dup1250	LTRIS2	ERV1	LTR
16	16324906	16326238	L1MdTf_II_dup3362	L1MdTf_II	L1	LINE
16	16340486	16341331	RLTR13E_dup493	RLTR13E	ERVK	LTR
16	16364644	16365317	RMER17B_dup1813	RMER17B	ERVK	LTR
16	16417365	16418837	RMER5_dup6428	RMER5	ERV1	LTR
16	16482417	16482820	RLTR13D6_dup703	RLTR13D6	ERVK	LTR
16	16624551	16625353	RMER17B_dup1815	RMER17B	ERVK	LTR
16	16684130	16684558	RLTR23_dup1290	RLTR23	ERV1	LTR
16	16718759	16718936	B1F2_dup16034	B1F2	Alu	SINE
16	16776342	16776772	RLTR20A3_MM_dup856	RLTR20A3_MM	ERVK	LTR
16	16794070	16794405	RLTR44A_dup343	RLTR44A	ERVK	LTR
16	16817885	16818768	RMER15_dup15566	RMER15	ERVL	LTR
16	16819059	16819354	ORR1B2_dup8610	ORR1B2	ERVL-MaLR	LTR
16	16838450	16838554	B1_Mus2_dup61074	B1_Mus2	Alu	SINE
16	16868952	16870339	RMER13B_dup1780	RMER13B	ERVK	LTR
16	16991561	16991771	B1_Mur2_dup24964	B1_Mur2	Alu	SINE
16	17013290	17013959	B1_Mm_dup37060	B1_Mm	Alu	SINE
16	17065634	17065734	PB1D9_dup25222	PB1D9	Alu	SINE
16	17213113	17213579	B3_dup130200	B3	B2	SINE
16	17301074	17301184	B1_Mus1_dup84830	B1_Mus1	Alu	SINE
16	17371474	17373041	RMER17A2_dup2547	RMER17A2	ERVK	LTR
16	17400846	17401230	B3A_dup80149	B3A	B2	SINE
16	17430974	17431130	RLTR10-int_dup2280	RLTR10-int	ERVK	LTR
16	17467121	17467341	ORR1B1-int_dup57531	ORR1B1-int	ERVL-MaLR	LTR
16	17561051	17561438	RLTR19-int_dup2265	RLTR19-int	ERVK	LTR
16	17702000	17702345	Lx10_dup9756	Lx10	L1	LINE
16	17823886	17824128	RSINE1_dup96931	RSINE1	B4	SINE
16	17825005	17825434	RLTR20B3_dup777	RLTR20B3	ERVK	LTR
16	17829154	17829765	LTRIS2_dup1251	LTRIS2	ERV1	LTR
16	17831759	17832048	RLTR4_MM-int_dup11266	RLTR4_MM-int	LTR	LTR
16	17832933	17833240	RLTR4_MM-int_dup11267	RLTR4_MM-int	LTR	LTR
16	17832933	17833240	RLTR1B-int_dup872	RLTR1B-int	ERV1	LTR
16	17834422	17834813	LTRIS2_dup1252	LTRIS2	ERV1	LTR
16	17836150	17836636	RLTR13E_dup494	RLTR13E	ERVK	LTR
16	17921643	17922058	ORR1D1_dup20981	ORR1D1	ERVL-MaLR	LTR
16	17972369	17972746	L2_dup15533	L2	L2	LINE
16	18183666	18183863	RLTR26_Mus_dup1022	RLTR26_Mus	ERVK	LTR
16	18195180	18195439	ID_B1_dup96494	ID_B1	B4	SINE
16	18204292	18206454	RLTR11A2_dup2318	RLTR11A2	ERVK	LTR
16	18237886	18238280	B4A_dup88268	B4A	B4	SINE
16	18262292	18262613	RLTR17B_Mm_dup52408	RLTR17B_Mm	ERVK	LTR
16	18304995	18305174	ORR1C1_dup7614	ORR1C1	ERVL-MaLR	LTR
16	18500374	18501358	MTEa_dup16580	MTEa	ERVL-MaLR	LTR
16	18505041	18505386	ID_B1_dup96517	ID_B1	B4	SINE
16	18506128	18506648	MTA_Mm_dup15775	MTA_Mm	ERVL-MaLR	LTR
16	18552030	18552549	RMER15_dup15584	RMER15	ERVL	LTR
16	18556960	18557701	RMER10B_dup2625	RMER10B	ERVL	LTR
16	18563354	18563939	MTC_dup24103	MTC	ERVL-MaLR	LTR
16	18585047	18585447	Lx9_dup40254	Lx9	L1	LINE
16	18618707	18619828	MTC_dup24105	MTC	ERVL-MaLR	LTR
16	18697295	18697526	B1_Mus1_dup84955	B1_Mus1	Alu	SINE
16	18777106	18777359	L1MdA_III_dup7603	L1MdA_III	L1	LINE
16	18901660	18902586	L1MdN_I_dup1825	L1MdN_I	L1	LINE
16	19166508	19167808	L1MdTf_I_dup2331	L1MdTf_I	L1	LINE
16	19272572	19272924	ERVB7_3-LTR_MM_dup313	ERVB7_3-LTR_MM	ERVK	LTR
16	19282844	19282972	RLTR9D_dup686	RLTR9D	ERVK	LTR
16	19469341	19469453	IAPEy-int_dup732	IAPEy-int	ERVK	LTR
16	19815326	19815999	ERVB7_3-LTR_MM_dup314	ERVB7_3-LTR_MM	ERVK	LTR
16	19891394	19892032	RMER10A_dup3950	RMER10A	ERVL	LTR
16	19937780	19938084	RMER17B2_dup1515	RMER17B2	ERVK	LTR
16	19947140	19947732	B1F1_dup16120	B1F1	Alu	SINE
16	19949255	19949373	B1F2_dup16072	B1F2	Alu	SINE
16	19952422	19952740	MTC_dup24120	MTC	ERVL-MaLR	LTR
16	20075566	20076016	RLTR44C_dup161	RLTR44C	ERVK	LTR
16	20144871	20145179	L1_Mur3_dup20680	L1_Mur3	L1	LINE
16	20178620	20179155	RLTR12H_dup149	RLTR12H	ERVK	LTR
16	20207159	20207627	RMER13A_dup842	RMER13A	ERVK	LTR
16	20208716	20209591	B3_dup130467	B3	B2	SINE
16	20257986	20258304	RMER6C_dup4221	RMER6C	ERVK	LTR
16	20273059	20273539	RLTR16B_MM_dup950	RLTR16B_MM	ERVK	LTR
16	20296156	20296933	MTEa_dup16589	MTEa	ERVL-MaLR	LTR
16	20298912	20299252	B3_dup130471	B3	B2	SINE
16	20509714	20510310	B1_Mm_dup37187	B1_Mm	Alu	SINE
16	20610588	20611109	RLTR16B_MM_dup951	RLTR16B_MM	ERVK	LTR
16	20627127	20627391	B2_Mm2_dup76672	B2_Mm2	B2	SINE
16	20679648	20679875	RLTR13D6_dup708	RLTR13D6	ERVK	LTR
16	20726949	20727265	RLTR31D_MM_dup6079	RLTR31D_MM	ERVK	LTR
16	20801070	20801255	RLTR10C_dup1539	RLTR10C	ERVK	LTR
16	21050403	21051152	RMER15_dup15597	RMER15	ERVL	LTR
16	21089412	21089614	ID_B1_dup96638	ID_B1	B4	SINE
16	21092619	21093484	MIRb_dup37048	MIRb	MIR	SINE
16	21210925	21211143	B3_dup130539	B3	B2	SINE
16	21520413	21521400	RMER10A_dup3956	RMER10A	ERVL	LTR
16	21597132	21597286	MLT1J_dup2443	MLT1J	ERVL-MaLR	LTR
16	21626119	21627258	MTE2b_dup14316	MTE2b	ERVL-MaLR	LTR
16	21755645	21756251	B4A_dup88360	B4A	B4	SINE
16	21791174	21791502	B4_dup55503	B4	B4	SINE
16	21820411	21820771	Lx4B_dup4835	Lx4B	L1	LINE
16	21872547	21872824	ORR1A4_dup7585	ORR1A4	ERVL-MaLR	LTR
16	21875204	21875343	Lx9_dup40350	Lx9	L1	LINE
16	21958580	21959165	L1Lx_IV_dup10920	L1Lx_IV	L1	LINE
16	22004215	22004431	ORR1B2_dup8633	ORR1B2	ERVL-MaLR	LTR
16	22013533	22014099	RMER6BA_dup915	RMER6BA	ERVK	LTR
16	22019230	22019533	RLTR17_dup1104	RLTR17	ERVK	LTR
16	22191705	22191886	LTR41_dup338	LTR41	ERVL	LTR
16	22221340	22221947	ORR1C2_dup12296	ORR1C2	ERVL-MaLR	LTR
16	22224623	22225307	MIRb_dup37079	MIRb	MIR	SINE
16	22234953	22235477	MIR3_dup13379	MIR3	MIR	SINE
16	22250072	22250396	B1_Mus2_dup61381	B1_Mus2	Alu	SINE
16	22314107	22314354	MIRb_dup37080	MIRb	MIR	SINE
16	22456161	22456768	RLTR11B_dup898	RLTR11B	ERVK	LTR
16	22597083	22597276	RLTR44D_dup82	RLTR44D	ERVK	LTR
16	22651179	22651961	RLTR10C_dup1543	RLTR10C	ERVK	LTR
16	22749815	22750702	RMER17B_dup1824	RMER17B	ERVK	LTR
16	22839419	22839800	RLTR13D1_dup218	RLTR13D1	ERVK	LTR
16	23049338	23049664	RLTR19C_dup228	RLTR19C	ERVK	LTR
16	23052911	23053231	MIRb_dup37106	MIRb	MIR	SINE
16	23086728	23087312	MTA_Mm_dup15800	MTA_Mm	ERVL-MaLR	LTR
16	23237183	23237414	LTR16A_dup820	LTR16A	ERVL	LTR
16	23786243	23786343	B3A_dup80394	B3A	B2	SINE
16	24722465	24722889	MTEa_dup16613	MTEa	ERVL-MaLR	LTR
16	25209301	25209896	L2_dup15584	L2	L2	LINE
16	25335918	25336730	ERVB7_1-LTR_MM_dup671	ERVB7_1-LTR_MM	ERVK	LTR
16	25336772	25336957	ETnERV-int_dup791	ETnERV-int	ERVK	LTR
16	25340152	25340676	ETnERV-int_dup792	ETnERV-int	ERVK	LTR
16	25341494	25341835	ERVB7_1-LTR_MM_dup672	ERVB7_1-LTR_MM	ERVK	LTR
16	25358724	25359113	RLTR10C_dup1544	RLTR10C	ERVK	LTR
16	25384384	25385144	L1MdTf_II_dup3370	L1MdTf_II	L1	LINE
16	25946727	25947127	L1MdTf_II_dup3372	L1MdTf_II	L1	LINE
16	26383468	26383738	RLTR10C_dup1545	RLTR10C	ERVK	LTR
16	26480145	26480532	L1MdA_I_dup4194	L1MdA_I	L1	LINE
16	26685007	26686434	L1MdTf_I_dup2336	L1MdTf_I	L1	LINE
16	26691860	26692224	L1MdTf_I_dup2337	L1MdTf_I	L1	LINE
16	26780653	26781224	ORR1B1_dup17951	ORR1B1	ERVL-MaLR	LTR
16	26896595	26897982	L1MdA_I_dup4223	L1MdA_I	L1	LINE
16	27243410	27243885	L1MdGf_I_dup2727	L1MdGf_I	L1	LINE
16	27405117	27405397	RLTR44C_dup164	RLTR44C	ERVK	LTR
16	27528720	27529008	RLTR17_dup1110	RLTR17	ERVK	LTR
16	27936799	27936951	RLTR10A_dup682	RLTR10A	ERVK	LTR
16	28009995	28010297	L1MdTf_II_dup3375	L1MdTf_II	L1	LINE
16	28319336	28319815	L1MdA_I_dup4229	L1MdA_I	L1	LINE
16	28336646	28336885	MIR3_dup13471	MIR3	MIR	SINE
16	28704845	28705200	RMER2_dup2051	RMER2	ERV1	LTR
16	28755048	28755529	RLTR23_dup1297	RLTR23	ERV1	LTR
16	28801686	28801996	RLTR20A2B_MM_dup413	RLTR20A2B_MM	ERVK	LTR
16	29499362	29499925	RMER13B_dup1810	RMER13B	ERVK	LTR
16	29614459	29614632	RMER13B_dup1812	RMER13B	ERVK	LTR
16	29696223	29696500	MTD_dup48563	MTD	ERVL-MaLR	LTR
16	29791400	29791835	MIRb_dup37242	MIRb	MIR	SINE
16	29900844	29901249	RMER10A_dup3973	RMER10A	ERVL	LTR
16	29987089	29987815	ORR1C1_dup7666	ORR1C1	ERVL-MaLR	LTR
16	30039898	30040096	RLTR10C_dup1546	RLTR10C	ERVK	LTR
16	30172038	30173014	RLTR10C_dup1547	RLTR10C	ERVK	LTR
16	30250688	30251138	RMER10B_dup2647	RMER10B	ERVL	LTR
16	30263362	30263622	RMER17B_dup1834	RMER17B	ERVK	LTR
16	30341187	30341699	ORR1D1_dup21129	ORR1D1	ERVL-MaLR	LTR
16	30465042	30465274	L2b_dup13051	L2b	L2	LINE
16	30556887	30557340	MIRb_dup37259	MIRb	MIR	SINE
16	30822497	30822669	RLTRETN_Mm_dup1155	RLTRETN_Mm	ERVK	LTR
16	30852991	30853455	MTD_dup48610	MTD	ERVL-MaLR	LTR
16	30856302	30856533	RLTR11A_dup2272	RLTR11A	ERVK	LTR
16	30987986	30988293	RMER10A_dup3984	RMER10A	ERVL	LTR
16	31000497	31001029	B4A_dup88616	B4A	B4	SINE
16	31119820	31120325	RMER10A_dup3986	RMER10A	ERVL	LTR
16	31158259	31158650	MTA_Mm_dup15851	MTA_Mm	ERVL-MaLR	LTR
16	31161842	31162136	RLTR9A3_dup603	RLTR9A3	ERVK	LTR
16	31190360	31190534	ID_B1_dup96924	ID_B1	B4	SINE
16	31220931	31221652	RMER20C_Mm_dup1401	RMER20C_Mm	ERVK	LTR
16	31287500	31287747	RMER17B_dup1836	RMER17B	ERVK	LTR
16	31327524	31328293	B3_dup131097	B3	B2	SINE
16	31381291	31381592	B4_dup55635	B4	B4	SINE
16	31394418	31394708	RLTRETN_Mm_dup1159	RLTRETN_Mm	ERVK	LTR
16	31415138	31415369	RLTR10-int_dup2289	RLTR10-int	ERVK	LTR
16	31449284	31449694	ORR1B1_dup18006	ORR1B1	ERVL-MaLR	LTR
16	31476317	31476653	MTE2a_dup13893	MTE2a	ERVL-MaLR	LTR
16	31824230	31824688	RLTR9B_dup186	RLTR9B	ERVK	LTR
16	31933273	31933384	B1_Mur4_dup25214	B1_Mur4	Alu	SINE
16	31954751	31955167	RLTR17_dup1112	RLTR17	ERVK	LTR
16	31967994	31968427	IAPEz-int_dup6738	IAPEz-int	ERVK	LTR
16	32020138	32020460	B1_Mus1_dup85509	B1_Mus1	Alu	SINE
16	32129638	32129744	RMER13A2_dup1292	RMER13A2	ERVK	LTR
16	32131016	32131535	RLTR41_dup891	RLTR41	ERV1	LTR
16	32142808	32143177	RMER17C_dup5896	RMER17C	ERVK	LTR
16	32212891	32213329	B1_Mur3_dup27068	B1_Mur3	Alu	SINE
16	32238027	32238296	B1_Mur3_dup27070	B1_Mur3	Alu	SINE
16	32281823	32282019	AmnL2-1_dup1139	AmnL2-1	L2	LINE
16	32282212	32282496	MIRc_dup18154	MIRc	MIR	SINE
16	32321479	32322051	RLTR16B_MM_dup961	RLTR16B_MM	ERVK	LTR
16	32338260	32338526	MIRc_dup18156	MIRc	MIR	SINE
16	32351369	32351584	RLTR12D_dup702	RLTR12D	ERVK	LTR
16	32357763	32357915	RMER17C_dup5902	RMER17C	ERVK	LTR
16	32484194	32484382	MTC_dup24281	MTC	ERVL-MaLR	LTR
16	32534262	32534577	B4_dup55671	B4	B4	SINE
16	32541104	32541252	RSINE1_dup97520	RSINE1	B4	SINE
16	32771548	32771744	B3A_dup80693	B3A	B2	SINE
16	32804405	32804550	MIR_dup33291	MIR	MIR	SINE
16	32836523	32836630	RSINE1_dup97549	RSINE1	B4	SINE
16	32842428	32842531	B2_Mm2_dup77186	B2_Mm2	B2	SINE
16	32844142	32844470	LTR41B_dup199	LTR41B	ERVL	LTR
16	32855286	32855653	ID_B1_dup97055	ID_B1	B4	SINE
16	32856212	32856376	B2_Mm2_dup77192	B2_Mm2	B2	SINE
16	32873549	32874366	MTEa_dup16659	MTEa	ERVL-MaLR	LTR
16	32936204	32936323	ID_B1_dup97069	ID_B1	B4	SINE
16	32975471	32975644	B3_dup131328	B3	B2	SINE
16	32986707	32986912	B3_dup131332	B3	B2	SINE
16	32997211	32997675	RLTR9D_dup687	RLTR9D	ERVK	LTR
16	33149701	33149913	RLTR31D_MM_dup6104	RLTR31D_MM	ERVK	LTR
16	33165505	33165691	B4A_dup88722	B4A	B4	SINE
16	33248588	33249271	MTE2b_dup14538	MTE2b	ERVL-MaLR	LTR
16	33256153	33256395	RLTR17_dup1113	RLTR17	ERVK	LTR
16	33526960	33527162	B3A_dup80774	B3A	B2	SINE
16	33538298	33538603	ID4_v_dup22570	ID4_.	ID	SINE
16	33649514	33649614	MIR_dup33301	MIR	MIR	SINE
16	33861973	33862277	Lx8_dup50651	Lx8	L1	LINE
16	34477951	34478081	RLTRETN_Mm_dup1160	RLTRETN_Mm	ERVK	LTR
16	34592129	34592357	RLTR10C_dup1552	RLTR10C	ERVK	LTR
16	34777021	34777489	ORR1D1_dup21168	ORR1D1	ERVL-MaLR	LTR
16	34833884	34834111	RLTR16B_MM_dup963	RLTR16B_MM	ERVK	LTR
16	34858779	34859366	RMER10A_dup4006	RMER10A	ERVL	LTR
16	35006607	35006715	MTD_dup48746	MTD	ERVL-MaLR	LTR
16	35062292	35062530	L1MC4_dup4732	L1MC4	L1	LINE
16	35191025	35191289	RLTR10C_dup1553	RLTR10C	ERVK	LTR
16	35262732	35263333	L1MdTf_II_dup3380	L1MdTf_II	L1	LINE
16	35374292	35374626	RMER17C_dup5913	RMER17C	ERVK	LTR
16	35465606	35465865	X9_LINE_dup492	X9_LINE	L1	LINE
16	35498949	35499111	MER34C_v_dup296	MER34C_.	ERV1	LTR
16	35502144	35502509	MIR_dup33365	MIR	MIR	SINE
16	35561518	35561769	RMER19B_dup4580	RMER19B	ERVK	LTR
16	35592774	35593428	RLTR11A_dup2275	RLTR11A	ERVK	LTR
16	35596678	35596832	MTC_dup24310	MTC	ERVL-MaLR	LTR
16	35650425	35650723	RLTR17_dup1114	RLTR17	ERVK	LTR
16	35650871	35651080	RMER3D-int_dup2309	RMER3D-int	ERVK	LTR
16	35694970	35695074	LTR84b_dup157	LTR84b	ERVL	LTR
16	35760074	35760451	MT2A_dup8360	MT2A	ERVL	LTR
16	35771647	35771950	ORR1A4_dup7641	ORR1A4	ERVL-MaLR	LTR
16	35786841	35787142	BGLII_dup2026	BGLII	ERVK	LTR
16	35801670	35802236	MTD_dup48768	MTD	ERVL-MaLR	LTR
16	35802665	35802975	LTRIS4B_dup65	LTRIS4B	ERV1	LTR
16	35848359	35848515	B1_Mur1_dup36413	B1_Mur1	Alu	SINE
16	35936739	35937100	ERVB7_2-LTR_MM_dup395	ERVB7_2-LTR_MM	ERVK	LTR
16	36025640	36026572	RLTR13E_dup497	RLTR13E	ERVK	LTR
16	36589295	36589979	IAPEz-int_dup6756	IAPEz-int	ERVK	LTR
16	36637690	36637919	B2_Mm1t_dup22917	B2_Mm1t	B2	SINE
16	37476088	37476309	PB1D10_dup55765	PB1D10	Alu	SINE
16	37509721	37510007	MLTR11B_dup2626	MLTR11B	ERVK	LTR
16	37574271	37574553	RLTR16_dup1056	RLTR16	ERVK	LTR
16	37985270	37985446	ORR1D1_dup21190	ORR1D1	ERVL-MaLR	LTR
16	38424730	38424851	Lx5c_dup15149	Lx5c	L1	LINE
[truncated: 24,130 more rows]

## Sheet: XY_CC
Chr	Peak Start	Peak End	DupID	GeneID	FamilyID	ClassID
6	3053222	3053352	MMERVK10C-int_dup1063	MMERVK10C-int	ERVK	LTR
6	3114764	3114948	L1M5_dup4168	L1M5	L1	LINE
6	3194133	3194488	B3_dup46210	B3	B2	SINE
6	3434134	3434399	L1MdMus_II_dup3144	L1MdMus_II	L1	LINE
6	3434545	3435170	RMER19A_dup671	RMER19A	ERVK	LTR
6	3940672	3940930	RLTR20C1_MM_dup2050	RLTR20C1_MM	ERVK	LTR
6	4005303	4005579	Lx3C_dup1964	Lx3C	L1	LINE
6	4286205	4286482	L1MdTf_II_dup1294	L1MdTf_II	L1	LINE
6	4981256	4981512	MTEa_dup6117	MTEa	ERVL-MaLR	LTR
6	5013724	5014349	MLT1B_dup2565	MLT1B	ERVL-MaLR	LTR
6	5022855	5023023	ORR1E_dup8068	ORR1E	ERVL-MaLR	LTR
6	5260975	5261130	B3_dup46260	B3	B2	SINE
6	5273860	5274022	L2a_dup7800	L2a	L2	LINE
6	5360944	5361089	B3A_dup29579	B3A	B2	SINE
6	5525290	5525446	L1MdGf_II_dup2328	L1MdGf_II	L1	LINE
6	5689372	5689598	Lx5_dup5240	Lx5	L1	LINE
6	5894275	5894831	MTEa_dup6122	MTEa	ERVL-MaLR	LTR
6	6179276	6179539	L1MA7_dup1004	L1MA7	L1	LINE
6	6491441	6491729	L1MdA_II_dup1643	L1MdA_II	L1	LINE
6	6991074	6991215	L1MdGf_II_dup2332	L1MdGf_II	L1	LINE
6	7024138	7024272	RLTR13G_dup267	RLTR13G	ERVK	LTR
6	7163553	7163769	L1MdA_VI_dup2915	L1MdA_VI	L1	LINE
6	7207446	7207686	MERVL_2A-int_dup1273	MERVL_2A-int	ERVL	LTR
6	7456601	7456701	RLTR17B_Mm_dup19995	RLTR17B_Mm	ERVK	LTR
6	7685657	7686158	B1_Mus1_dup29512	B1_Mus1	Alu	SINE
6	7706925	7707084	MER21C_dup721	MER21C	ERVL	LTR
6	7751728	7752386	RLTR51B_Mm_dup229	RLTR51B_Mm	ERVK	LTR
6	8121552	8121689	MTA_Mm_dup6197	MTA_Mm	ERVL-MaLR	LTR
6	8193807	8194058	RLTR44-int_dup101	RLTR44-int	ERVK	LTR
6	8294073	8294476	MamRTE1_dup1309	MamRTE1	RTE-Bo.B	LINE
6	8401874	8402347	B1_Mus2_dup22343	B1_Mus2	Alu	SINE
6	8450034	8450233	B2_Mm2_dup27655	B2_Mm2	B2	SINE
6	8498385	8498588	RMER6C_dup1680	RMER6C	ERVK	LTR
6	9829869	9830131	Lx5_dup5218	Lx5	L1	LINE
6	9905288	9905453	MERVL_2A-int_dup1280	MERVL_2A-int	ERVL	LTR
6	9960024	9960324	L1MdA_VI_dup2894	L1MdA_VI	L1	LINE
6	9986093	9986292	L1MdF_V_dup4386	L1MdF_V	L1	LINE
6	10153077	10153218	L1MdTf_II_dup1315	L1MdTf_II	L1	LINE
6	10234098	10234273	Lx3_Mus_dup3573	Lx3_Mus	L1	LINE
6	10349259	10349402	Lx_dup4724	Lx	L1	LINE
6	10489645	10490006	RLTR10_dup855	RLTR10	ERVK	LTR
6	10547492	10547811	L1MdF_IV_dup6408	L1MdF_IV	L1	LINE
6	10716846	10717141	L1Lx_I_dup5288	L1Lx_I	L1	LINE
6	10893955	10894277	L1_Mur2_dup6175	L1_Mur2	L1	LINE
6	11024733	11024981	L1MdMus_II_dup3169	L1MdMus_II	L1	LINE
6	11116769	11116930	Lx2_dup5637	Lx2	L1	LINE
6	11164698	11164851	L1MdGf_II_dup2352	L1MdGf_II	L1	LINE
6	11256765	11256866	L1MdGf_II_dup2354	L1MdGf_II	L1	LINE
6	11262660	11263038	Lx7_dup10394	Lx7	L1	LINE
6	11263529	11263803	MTC_dup8364	MTC	ERVL-MaLR	LTR
6	11406621	11406986	L1MdA_I_dup1579	L1MdA_I	L1	LINE
6	11417464	11417606	L1MdA_III_dup2853	L1MdA_III	L1	LINE
6	11419711	11419811	L1MdTf_III_dup1463	L1MdTf_III	L1	LINE
6	11542077	11542544	L1MdTf_I_dup867	L1MdTf_I	L1	LINE
6	11839397	11839560	L1MdA_II_dup1660	L1MdA_II	L1	LINE
6	11844242	11844496	L1MdA_II_dup1662	L1MdA_II	L1	LINE
6	12111242	12111783	Lx4A_dup3379	Lx4A	L1	LINE
6	12753269	12753404	ERV3-16A3_I_dup275	ERV3-16A3_I	ERVL	LTR
6	12935286	12935618	Lx4A_dup3385	Lx4A	L1	LINE
6	12965673	12965854	RMER19B_dup1664	RMER19B	ERVK	LTR
6	13045744	13045910	L1MdA_VII_dup2792	L1MdA_VII	L1	LINE
6	13230369	13230537	L1MdGf_II_dup2366	L1MdGf_II	L1	LINE
6	13474241	13474473	L1Lx_III_dup4528	L1Lx_III	L1	LINE
6	13574123	13574387	Lx7_dup10442	Lx7	L1	LINE
6	13699565	13699767	RSINE1_dup36452	RSINE1	B4	SINE
6	13710100	13710362	L1MdF_I_dup3246	L1MdF_I	L1	LINE
6	13749358	13749459	RMER17C_dup2030	RMER17C	ERVK	LTR
6	14095037	14095522	RLTR28_dup699	RLTR28	ERVL	LTR
6	14159867	14160150	Lx_dup4771	Lx	L1	LINE
6	14200602	14200852	Lx3A_dup2527	Lx3A	L1	LINE
6	14285734	14286037	B4A_dup33788	B4A	B4	SINE
6	14441085	14441377	L1MdGf_II_dup2372	L1MdGf_II	L1	LINE
6	14490242	14490544	B1_Mm_dup13184	B1_Mm	Alu	SINE
6	14637608	14637809	RLTR20D_dup275	RLTR20D	ERVK	LTR
6	14859793	14859911	L1MdF_IV_dup6499	L1MdF_IV	L1	LINE
6	14934985	14935246	L1MdA_II_dup1673	L1MdA_II	L1	LINE
6	15162003	15162130	Lx8b_dup8103	Lx8b	L1	LINE
6	15479418	15479767	Lx_dup4782	Lx	L1	LINE
6	15575835	15576136	L1MdA_II_dup1679	L1MdA_II	L1	LINE
6	15883860	15884328	LTR108a_Mam_dup12	LTR108a_Mam	ERVL	LTR
6	15928068	15928343	L1MdV_II_dup2571	L1MdV_II	L1	LINE
6	16097381	16097651	RLTR45_dup352	RLTR45	ERVK	LTR
6	16476751	16477028	Lx8_dup17717	Lx8	L1	LINE
6	16493604	16493859	L1MdF_V_dup4438	L1MdF_V	L1	LINE
6	16678564	16678824	L1MdF_IV_dup6511	L1MdF_IV	L1	LINE
6	16714902	16715107	L1Lx_I_dup5356	L1Lx_I	L1	LINE
6	17222113	17222238	RMER5_dup2432	RMER5	ERV1	LTR
6	17259926	17260098	ORR1D1_dup7199	ORR1D1	ERVL-MaLR	LTR
6	17628361	17628635	B1F_dup13329	B1F	Alu	SINE
6	17849459	17849631	L3_dup3201	L3	CR1	LINE
6	18041816	18042121	LTR33_dup446	LTR33	ERVL	LTR
6	18507520	18507723	PB1D7_dup7748	PB1D7	Alu	SINE
6	18841549	18841683	RSINE1_dup36572	RSINE1	B4	SINE
6	18927805	18927983	B2_Mm1t_dup8319	B2_Mm1t	B2	SINE
6	19056427	19056631	L1MdFanc_I_dup3768	L1MdFanc_I	L1	LINE
6	19743827	19744107	B4_dup21726	B4	B4	SINE
6	19760728	19761013	RLTR28_dup701	RLTR28	ERVL	LTR
6	19979738	19979847	L1MdA_V_dup1257	L1MdA_V	L1	LINE
6	19998855	19999007	L1MdGf_II_dup2391	L1MdGf_II	L1	LINE
6	20153285	20153414	IAPLTR3-int_dup84	IAPLTR3-int	ERVK	LTR
6	20165595	20165883	L1MdGf_II_dup2394	L1MdGf_II	L1	LINE
6	20344415	20344633	Lx4B_dup1617	Lx4B	L1	LINE
6	20690867	20691221	RMER17B_dup672	RMER17B	ERVK	LTR
6	20718765	20719090	L1MdMus_II_dup3216	L1MdMus_II	L1	LINE
6	20889302	20889452	MT2C_Mm_dup655	MT2C_Mm	ERVL	LTR
6	20984397	20984652	L1MdV_III_dup3298	L1MdV_III	L1	LINE
6	21019635	21019769	L1MdTf_I_dup888	L1MdTf_I	L1	LINE
6	21121337	21121492	B2_Mm1t_dup8324	B2_Mm1t	B2	SINE
6	21307954	21308343	Lx4A_dup3423	Lx4A	L1	LINE
6	21720105	21720577	B1F_dup13354	B1F	Alu	SINE
6	21735150	21735294	L1MdA_VI_dup2996	L1MdA_VI	L1	LINE
6	22320572	22320869	MamRTE1_dup1332	MamRTE1	RTE-Bo.B	LINE
6	22357439	22357583	ORR1C2_dup3784	ORR1C2	ERVL-MaLR	LTR
6	22364669	22364974	L1MD2_dup754	L1MD2	L1	LINE
6	22385374	22385759	RLTR23_dup464	RLTR23	ERV1	LTR
6	22395951	22396350	ID_B1_dup35008	ID_B1	B4	SINE
6	22515954	22516295	RLTR12B_dup249	RLTR12B	ERVK	LTR
6	22519967	22520190	MLT1A_dup2066	MLT1A	ERVL-MaLR	LTR
6	22625937	22626231	L1MdTf_II_dup1349	L1MdTf_II	L1	LINE
6	22659587	22659771	L1MdA_III_dup2909	L1MdA_III	L1	LINE
6	22766346	22766511	RLTR20A4_dup4777	RLTR20A4	ERVK	LTR
6	23026181	23026324	Lx6_dup5899	Lx6	L1	LINE
6	23290638	23290783	RLTR13C2_dup327	RLTR13C2	ERVK	LTR
6	23488266	23488403	Lx4A_dup3433	Lx4A	L1	LINE
6	23517116	23517252	L1MdTf_II_dup1353	L1MdTf_II	L1	LINE
6	23800340	23800447	L1MdF_I_dup3315	L1MdF_I	L1	LINE
6	25495813	25496101	L1MdF_IV_dup6606	L1MdF_IV	L1	LINE
6	25949765	25949908	ORR1B1_dup5507	ORR1B1	ERVL-MaLR	LTR
6	26417064	26417253	L1MdF_V_dup4542	L1MdF_V	L1	LINE
6	26830583	26830820	B1_Mus1_dup29872	B1_Mus1	Alu	SINE
6	26966235	26966424	L1MdA_I_dup1605	L1MdA_I	L1	LINE
6	26996203	26996356	L1MdF_III_dup4214	L1MdF_III	L1	LINE
6	27276052	27276277	L1MdF_IV_dup6624	L1MdF_IV	L1	LINE
6	27444398	27444728	L1MdFanc_II_dup4433	L1MdFanc_II	L1	LINE
6	27799299	27799683	ORR1A4_dup2870	ORR1A4	ERVL-MaLR	LTR
6	28003630	28003736	Lx4A_dup3459	Lx4A	L1	LINE
6	28213556	28213708	B1F1_dup5766	B1F1	Alu	SINE
6	28406196	28406351	Lx8_dup18065	Lx8	L1	LINE
6	28547698	28547968	RLTR20A4_dup4807	RLTR20A4	ERVK	LTR
6	28650718	28650989	L1MdA_I_dup1609	L1MdA_I	L1	LINE
6	28863451	28863636	L2_dup5982	L2	L2	LINE
6	28937395	28937508	MTE2a_dup5326	MTE2a	ERVL-MaLR	LTR
6	29082496	29082597	ID_B1_dup35118	ID_B1	B4	SINE
6	29288305	29288807	ID_B1_dup35148	ID_B1	B4	SINE
6	29407729	29407981	B4A_dup34183	B4A	B4	SINE
6	29511780	29511921	LTR16E2_dup121	LTR16E2	ERVL	LTR
6	29512118	29512582	RLTR42-int_dup714	RLTR42-int	ERVK	LTR
6	29516025	29516175	B1_Mm_dup13364	B1_Mm	Alu	SINE
6	29622042	29622301	RLTR22_Mus_dup263	RLTR22_Mus	ERVK	LTR
6	30146727	30146827	PB1D7_dup7826	PB1D7	Alu	SINE
6	30262896	30263208	B3_dup47069	B3	B2	SINE
6	30273507	30273776	B1_Mur1_dup13470	B1_Mur1	Alu	SINE
6	30281541	30281756	ORR1E_dup8254	ORR1E	ERVL-MaLR	LTR
6	30288976	30289355	B2_Mm2_dup28087	B2_Mm2	B2	SINE
6	30421477	30421706	B3_dup47111	B3	B2	SINE
6	30586377	30586686	B4A_dup34244	B4A	B4	SINE
6	30632317	30632552	RLTR20A4_dup4827	RLTR20A4	ERVK	LTR
6	30665389	30665555	L2c_dup3912	L2c	L2	LINE
6	30734093	30734448	L3_dup3262	L3	CR1	LINE
6	31011570	31012361	L1MA9_dup1399	L1MA9	L1	LINE
6	31365622	31365789	RSINE1_dup37006	RSINE1	B4	SINE
6	31377960	31378202	MIR_dup13128	MIR	MIR	SINE
6	31509513	31509651	ORR1C2_dup3839	ORR1C2	ERVL-MaLR	LTR
6	31620837	31621124	IAPLTR2a_dup270	IAPLTR2a	ERVK	LTR
6	31673758	31674193	L2d2_dup1418	L2d2	L2	LINE
6	32080811	32080995	BGLII_Mur_dup171	BGLII_Mur	ERVK	LTR
6	32096807	32096982	Lx8_dup18108	Lx8	L1	LINE
6	32154458	32155083	MIRb_dup14631	MIRb	MIR	SINE
6	32742327	32742555	ID_B1_dup35430	ID_B1	B4	SINE
6	32744965	32745206	RLTR17B_Mm_dup20480	RLTR17B_Mm	ERVK	LTR
6	32772349	32772568	RLTR20A4_dup4837	RLTR20A4	ERVK	LTR
6	32844618	32844977	L1MdTf_I_dup900	L1MdTf_I	L1	LINE
6	32846516	32847042	RSINE1_dup37066	RSINE1	B4	SINE
6	33214321	33214532	RMER10A_dup1346	RMER10A	ERVL	LTR
6	33215254	33215585	B4A_dup34353	B4A	B4	SINE
6	33485764	33485904	L1MA6_dup2255	L1MA6	L1	LINE
6	34170152	34170448	PB1D9_dup9312	PB1D9	Alu	SINE
6	34428026	34428167	ID_B1_dup35487	ID_B1	B4	SINE
6	34551295	34551501	LTR91_dup79	LTR91	LTR	LTR
6	34928763	34928894	RLTR17B_Mm_dup20512	RLTR17B_Mm	ERVK	LTR
6	35278319	35278669	L2d_dup1049	L2d	L2	LINE
6	35298988	35299258	RSINE1_dup37186	RSINE1	B4	SINE
6	35314082	35314539	MTC_dup8556	MTC	ERVL-MaLR	LTR
6	35585539	35585912	HAL1_dup715	HAL1	L1	LINE
6	35647357	35647715	B4_dup22002	B4	B4	SINE
6	36683710	36683956	L1MdA_II_dup1724	L1MdA_II	L1	LINE
6	36712521	36712721	RLTR1B_dup295	RLTR1B	ERV1	LTR
6	36933454	36933776	MER67D_dup179	MER67D	ERV1	LTR
6	37205167	37205453	B2_Mm2_dup28297	B2_Mm2	B2	SINE
6	37510540	37510663	B1F1_dup5862	B1F1	Alu	SINE
6	37576408	37576559	MTA_Mm_dup6456	MTA_Mm	ERVL-MaLR	LTR
6	37658030	37658191	ERVB5_1-LTR_MM_dup20	ERVB5_1-LTR_MM	ERVK	LTR
6	37813232	37813518	ERVB4_2-LTR_MM_dup76	ERVB4_2-LTR_MM	ERVK	LTR
6	38129443	38129870	B1_Mur2_dup9228	B1_Mur2	Alu	SINE
6	38209967	38210334	B3A_dup30386	B3A	B2	SINE
6	38247135	38247371	ORR1C1_dup2918	ORR1C1	ERVL-MaLR	LTR
6	38503377	38503528	MTD_dup17158	MTD	ERVL-MaLR	LTR
6	38658759	38659172	B3_dup47622	B3	B2	SINE
6	38663447	38663846	L1MB4_dup890	L1MB4	L1	LINE
6	38739861	38740039	MLT1F_dup525	MLT1F	ERVL-MaLR	LTR
6	38897635	38898056	ID_B1_dup35721	ID_B1	B4	SINE
6	39253769	39253870	MLTR31D_MM_dup119	MLTR31D_MM	ERVK	LTR
6	39307301	39307494	B1F_dup13663	B1F	Alu	SINE
6	39593380	39593670	B1_Mus2_dup23034	B1_Mus2	Alu	SINE
6	39643877	39644070	B4A_dup34621	B4A	B4	SINE
6	39645679	39645958	ID_B1_dup35821	ID_B1	B4	SINE
6	39658256	39658462	MTC_dup8595	MTC	ERVL-MaLR	LTR
6	39684099	39684559	MTB_dup2486	MTB	ERVL-MaLR	LTR
6	39760602	39760892	B3_dup47763	B3	B2	SINE
6	39823638	39823896	Lx2B_dup2441	Lx2B	L1	LINE
6	40120611	40121017	B3A_dup30516	B3A	B2	SINE
6	40327010	40327396	ORR1B2_dup3168	ORR1B2	ERVL-MaLR	LTR
6	40915112	40915611	Lx2_dup5857	Lx2	L1	LINE
6	41549391	41549546	RMER17C_dup2084	RMER17C	ERVK	LTR
6	41575771	41576008	MLT1D_dup2576	MLT1D	ERVL-MaLR	LTR
6	41718156	41718347	RLTR9A_dup189	RLTR9A	ERVK	LTR
6	41996250	41996781	ETnERV-int_dup235	ETnERV-int	ERVK	LTR
6	42050025	42050217	L1MdA_VII_dup2886	L1MdA_VII	L1	LINE
6	42056013	42056276	L1MdV_III_dup3367	L1MdV_III	L1	LINE
6	42140356	42140563	L1_Mur3_dup7672	L1_Mur3	L1	LINE
6	42144071	42144460	L1MdA_III_dup2977	L1MdA_III	L1	LINE
6	43546757	43547041	B4A_dup34724	B4A	B4	SINE
6	43548208	43548308	B1_Mus1_dup30486	B1_Mus1	Alu	SINE
6	43555921	43556070	Lx2_dup5873	Lx2	L1	LINE
6	43578107	43578334	RMER12_dup977	RMER12	ERVK	LTR
6	43611292	43611560	L1MdMus_II_dup3293	L1MdMus_II	L1	LINE
6	43614364	43614762	Lx9_dup15698	Lx9	L1	LINE
6	43671264	43671534	Lx8_dup18324	Lx8	L1	LINE
6	43739471	43739575	RLTR10_dup925	RLTR10	ERVK	LTR
6	44267819	44267920	L1MdF_IV_dup6717	L1MdF_IV	L1	LINE
6	44896320	44896472	L1MdF_III_dup4294	L1MdF_III	L1	LINE
6	45396067	45396235	L1MdA_I_dup1635	L1MdA_I	L1	LINE
6	45507053	45507448	Lx6_dup6038	Lx6	L1	LINE
6	46258229	46258411	L1MB1_dup814	L1MB1	L1	LINE
6	46472772	46472997	L1MdA_II_dup1744	L1MdA_II	L1	LINE
6	47077655	47078021	MIR_dup13325	MIR	MIR	SINE
6	47438210	47438385	ORR1C2_dup3898	ORR1C2	ERVL-MaLR	LTR
6	47647267	47647549	RMER12B_dup306	RMER12B	ERVK	LTR
6	47779292	47779497	RMER17A2_dup592	RMER17A2	ERVK	LTR
6	47802279	47802564	B4_dup22236	B4	B4	SINE
6	47891634	47891868	B1_Mus2_dup23179	B1_Mus2	Alu	SINE
6	48035798	48036116	Lx5b_dup2557	Lx5b	L1	LINE
6	48253977	48254150	L1Lx_I_dup5593	L1Lx_I	L1	LINE
6	48318928	48319179	L1MdA_III_dup3005	L1MdA_III	L1	LINE
6	48519932	48520094	RSINE1_dup37699	RSINE1	B4	SINE
6	48626854	48627122	B4_dup22252	B4	B4	SINE
6	48705857	48706495	MTE-int_dup1853	MTE-int	ERVL-MaLR	LTR
6	48753853	48753960	IAPEY4_I_dup131	IAPEY4_I	ERVK	LTR
6	48826059	48826411	RMER6A_dup1471	RMER6A	ERVK	LTR
6	48839092	48839406	B1F_dup13768	B1F	Alu	SINE
6	48984366	48984618	B1F1_dup5939	B1F1	Alu	SINE
6	49054009	49054285	Lx5c_dup6113	Lx5c	L1	LINE
6	49122887	49123715	L1MC3_dup1556	L1MC3	L1	LINE
6	49166401	49166570	ORR1D1_dup7452	ORR1D1	ERVL-MaLR	LTR
6	49169207	49169432	B2_Mm1a_dup6126	B2_Mm1a	B2	SINE
6	49176944	49177227	B1_Mus2_dup23220	B1_Mus2	Alu	SINE
6	49177472	49177670	B2_Mm2_dup28705	B2_Mm2	B2	SINE
6	49183257	49183724	B3_dup48211	B3	B2	SINE
6	49280390	49280753	RLTR4_MM-int_dup2449	RLTR4_MM-int	LTR	LTR
6	49281276	49281730	RLTR4_MM-int_dup2450	RLTR4_MM-int	LTR	LTR
6	49341093	49341313	LTRIS_Mm_dup180	LTRIS_Mm	ERV1	LTR
6	49341978	49342094	L1_Rod_dup4540	L1_Rod	L1	LINE
6	49356843	49357139	MIRb_dup14863	MIRb	MIR	SINE
6	49781617	49781935	B4A_dup34911	B4A	B4	SINE
6	50135387	50135516	RSINE1_dup37763	RSINE1	B4	SINE
6	50212884	50213378	L1MA4A_dup1115	L1MA4A	L1	LINE
6	50376364	50376645	B4A_dup34935	B4A	B4	SINE
6	50449688	50449957	RMER19B_dup1757	RMER19B	ERVK	LTR
6	50604206	50604456	Lx3_Mus_dup3778	Lx3_Mus	L1	LINE
6	50650026	50650272	ID_B1_dup36062	ID_B1	B4	SINE
6	50715734	50715911	RMER13A2_dup512	RMER13A2	ERVK	LTR
6	50774238	50774378	B4A_dup34949	B4A	B4	SINE
6	50815094	50815578	Lx9_dup15805	Lx9	L1	LINE
6	50871852	50872004	Lx8_dup18503	Lx8	L1	LINE
6	51050138	51050590	PB1D7_dup8012	PB1D7	Alu	SINE
6	51298638	51298903	MIRb_dup14903	MIRb	MIR	SINE
6	51340316	51340502	B3A_dup30838	B3A	B2	SINE
6	51399710	51399827	MER21C_dup756	MER21C	ERVL	LTR
6	51464343	51464767	B2_Mm2_dup28776	B2_Mm2	B2	SINE
6	51660184	51660387	L2a_dup8216	L2a	L2	LINE
6	52074665	52074979	RSINE1_dup37875	RSINE1	B4	SINE
6	52512892	52513104	L1_Rod_dup4556	L1_Rod	L1	LINE
6	52661759	52662064	B1F1_dup5970	B1F1	Alu	SINE
6	52683004	52683317	ID_B1_dup36156	ID_B1	B4	SINE
6	52713591	52713750	B1_Mur3_dup10277	B1_Mur3	Alu	SINE
6	53379417	53379570	RLTR51A_Mm_dup1556	RLTR51A_Mm	ERVK	LTR
6	53722675	53722823	ORR1A1_dup1599	ORR1A1	ERVL-MaLR	LTR
6	53815580	53815842	Lx8_dup18563	Lx8	L1	LINE
6	53826148	53826526	ORR1C2_dup3954	ORR1C2	ERVL-MaLR	LTR
6	53966433	53966533	ORR1A2_dup5205	ORR1A2	ERVL-MaLR	LTR
6	54087816	54088004	MIRb_dup14966	MIRb	MIR	SINE
6	54325917	54326113	B4A_dup35070	B4A	B4	SINE
6	54335379	54335512	RLTR10-int_dup768	RLTR10-int	ERVK	LTR
6	54656294	54656438	RMER19C_dup1147	RMER19C	ERVK	LTR
6	54739637	54739823	RMER17C_dup2115	RMER17C	ERVK	LTR
6	55006030	55006302	RMER10A_dup1394	RMER10A	ERVL	LTR
6	55254434	55254865	MIR3_dup5280	MIR3	MIR	SINE
6	55891429	55891765	MTD_dup17544	MTD	ERVL-MaLR	LTR
6	56268790	56269659	ORR1D1_dup7542	ORR1D1	ERVL-MaLR	LTR
6	56401216	56401317	PB1D9_dup9504	PB1D9	Alu	SINE
6	56421645	56421986	Lx_dup5047	Lx	L1	LINE
6	56437830	56438005	L1MdF_II_dup1146	L1MdF_II	L1	LINE
6	56487184	56487537	L1MdA_I_dup1654	L1MdA_I	L1	LINE
6	56580756	56581023	MLT1E1_dup217	MLT1E1	ERVL-MaLR	LTR
6	56603065	56603170	ORR1C1_dup2966	ORR1C1	ERVL-MaLR	LTR
6	56664093	56664253	Lx2B_dup2503	Lx2B	L1	LINE
6	56818661	56818869	ORR1E_dup8565	ORR1E	ERVL-MaLR	LTR
6	56824049	56824443	RSINE1_dup38063	RSINE1	B4	SINE
6	56906151	56906353	Lx3A_dup2666	Lx3A	L1	LINE
6	56910548	56910696	Lx8_dup18647	Lx8	L1	LINE
6	56930209	56930323	L1MdTf_III_dup1538	L1MdTf_III	L1	LINE
6	57002717	57002993	L1MdTf_II_dup1404	L1MdTf_II	L1	LINE
6	57040827	57041011	Lx5c_dup6129	Lx5c	L1	LINE
6	57071959	57072238	L1MdF_I_dup3434	L1MdF_I	L1	LINE
6	57097772	57098100	Lx3_Mus_dup3794	Lx3_Mus	L1	LINE
6	57328482	57328714	L1MdF_III_dup4341	L1MdF_III	L1	LINE
6	57418719	57418891	L1MdA_II_dup1761	L1MdA_II	L1	LINE
6	57599728	57599887	L1MdTf_II_dup1407	L1MdTf_II	L1	LINE
6	57663996	57664363	RLTR51A_Mm_dup1563	RLTR51A_Mm	ERVK	LTR
6	57713759	57714283	B4_dup22435	B4	B4	SINE
6	57764330	57764770	Lx9_dup15911	Lx9	L1	LINE
6	57850556	57850668	L1MdFanc_II_dup4551	L1MdFanc_II	L1	LINE
6	57931817	57932088	Lx2_dup5941	Lx2	L1	LINE
6	58448345	58448621	L1_Mur2_dup6554	L1_Mur2	L1	LINE
6	58493316	58493728	MIR_dup13527	MIR	MIR	SINE
6	58619219	58619409	B4_dup22448	B4	B4	SINE
6	58691023	58691306	L1MdGf_II_dup2489	L1MdGf_II	L1	LINE
6	59081072	59081212	L1MB7_dup1939	L1MB7	L1	LINE
6	59409630	59409884	MTD_dup17600	MTD	ERVL-MaLR	LTR
6	59559267	59559370	L1MdA_III_dup3035	L1MdA_III	L1	LINE
6	59971043	59971208	L1MdTf_III_dup1552	L1MdTf_III	L1	LINE
6	60165879	60166178	L1MdA_III_dup2805	L1MdA_III	L1	LINE
6	60602384	60602549	L1MdA_III_dup3045	L1MdA_III	L1	LINE
6	61956786	61956977	L1MdA_I_dup1676	L1MdA_I	L1	LINE
6	62149041	62149218	L1MdA_II_dup1768	L1MdA_II	L1	LINE
6	62602145	62602424	L1MdTf_II_dup1430	L1MdTf_II	L1	LINE
6	62895429	62895857	RLTR13C2_dup350	RLTR13C2	ERVK	LTR
6	63952513	63952768	L1MdF_IV_dup6865	L1MdF_IV	L1	LINE
6	63959226	63959526	ORR1C2_dup4007	ORR1C2	ERVL-MaLR	LTR
6	64155314	64155567	L1MdA_III_dup3060	L1MdA_III	L1	LINE
6	64244311	64244531	MIR_dup13557	MIR	MIR	SINE
6	64424452	64425216	RMER13B_dup704	RMER13B	ERVK	LTR
6	64814346	64814774	Lx3A_dup2733	Lx3A	L1	LINE
6	64994340	64994440	ID_B1_dup36360	ID_B1	B4	SINE
6	64999951	65000478	RLTR19A2_dup28	RLTR19A2	ERVK	LTR
6	65011504	65011819	MLTR25A_dup826	MLTR25A	ERVK	LTR
6	66060369	66060616	L1MdGf_II_dup2323	L1MdGf_II	L1	LINE
6	66071580	66071935	L1MdGf_II_dup2518	L1MdGf_II	L1	LINE
6	66160651	66160886	MTEb_dup4384	MTEb	ERVL-MaLR	LTR
6	66368722	66368860	L1MdF_III_dup4425	L1MdF_III	L1	LINE
6	66439754	66440055	L1MdTf_II_dup1448	L1MdTf_II	L1	LINE
6	66728406	66728575	RMER17C_dup2146	RMER17C	ERVK	LTR
6	66916335	66916524	B3_dup48994	B3	B2	SINE
6	67260581	67260873	ID_dup2932	ID	ID	SINE
6	67659068	67659253	MLTR14_dup2292	MLTR14	ERV1	LTR
6	67666292	67666722	Lx2_dup6037	Lx2	L1	LINE
6	67897631	67897749	L1MdF_III_dup4428	L1MdF_III	L1	LINE
6	67992573	67992802	Lx3A_dup2751	Lx3A	L1	LINE
6	67996309	67996521	RMER17A2_dup610	RMER17A2	ERVK	LTR
6	68308926	68309026	Lx3C_dup2161	Lx3C	L1	LINE
6	68417624	68417802	RLTR9C_dup56	RLTR9C	ERVK	LTR
6	68584379	68584715	RLTR13D5_dup209	RLTR13D5	ERVK	LTR
6	68814598	68814922	L1MdA_III_dup3082	L1MdA_III	L1	LINE
6	68952215	68952339	L1MdGf_I_dup987	L1MdGf_I	L1	LINE
6	69046092	69046193	L1MdA_IV_dup2217	L1MdA_IV	L1	LINE
6	69300275	69300495	MLTR18D_MM_dup229	MLTR18D_MM	ERVK	LTR
6	69433875	69434127	L1MdGf_I_dup991	L1MdGf_I	L1	LINE
6	69468761	69468920	L1MdA_III_dup2807	L1MdA_III	L1	LINE
6	69514488	69514619	L1MdF_I_dup3531	L1MdF_I	L1	LINE
6	69590481	69590772	RLTR13E_dup178	RLTR13E	ERVK	LTR
6	69755845	69756215	L1Lx_I_dup5780	L1Lx_I	L1	LINE
6	69942951	69943137	Lx7_dup11400	Lx7	L1	LINE
6	69948878	69949042	L1MdA_VI_dup3191	L1MdA_VI	L1	LINE
6	70163457	70163735	L1MdTf_III_dup1584	L1MdTf_III	L1	LINE
6	70612153	70612428	L1Lx_III_dup4911	L1Lx_III	L1	LINE
6	70725799	70726007	RSINE1_dup38328	RSINE1	B4	SINE
6	70777789	70777896	B1_Mur4_dup9239	B1_Mur4	Alu	SINE
6	70844256	70844508	RSINE1_dup38339	RSINE1	B4	SINE
6	70868472	70868798	B2_Mm2_dup29146	B2_Mm2	B2	SINE
6	71088247	71088891	L3_dup3439	L3	CR1	LINE
6	71155756	71155888	B3_dup49243	B3	B2	SINE
6	71193883	71194218	MTE2a_dup5500	MTE2a	ERVL-MaLR	LTR
6	71395300	71395495	ORR1A2_dup5289	ORR1A2	ERVL-MaLR	LTR
6	71435601	71435996	MLT1F2_dup729	MLT1F2	ERVL-MaLR	LTR
6	71638453	71638852	ID_B1_dup36585	ID_B1	B4	SINE
6	71663038	71663363	B4A_dup35388	B4A	B4	SINE
6	71692524	71693184	B3A_dup31296	B3A	B2	SINE
6	71730938	71731228	B1F2_dup6119	B1F2	Alu	SINE
6	71744027	71744512	MTD_dup17824	MTD	ERVL-MaLR	LTR
6	72037976	72038194	MMVL30-int_dup315	MMVL30-int	ERV1	LTR
6	72093635	72093968	ORR1B1_dup5827	ORR1B1	ERVL-MaLR	LTR
6	72267936	72268239	Lx3_Mus_dup3954	Lx3_Mus	L1	LINE
6	72388059	72388303	B2_Mm2_dup29244	B2_Mm2	B2	SINE
6	72432687	72433016	Lx8_dup19054	Lx8	L1	LINE
6	72439849	72440334	RLTR48C_dup48	RLTR48C	ERV1	LTR
6	72537146	72537581	B3_dup49416	B3	B2	SINE
6	72563752	72564094	B4_dup22615	B4	B4	SINE
6	72618485	72619396	L1MC4_dup1818	L1MC4	L1	LINE
6	72654019	72654343	L1ME3_dup348	L1ME3	L1	LINE
6	72737690	72737825	B3A_dup31406	B3A	B2	SINE
6	72753457	72753638	ORR1B1-int_dup21668	ORR1B1-int	ERVL-MaLR	LTR
6	72963144	72963670	B4_dup22661	B4	B4	SINE
6	73020729	73020952	MLT2B4_dup548	MLT2B4	ERVL	LTR
6	73282129	73282431	Lx3B_dup2077	Lx3B	L1	LINE
6	73679134	73679458	L1MdA_I_dup1690	L1MdA_I	L1	LINE
6	73716463	73716650	MERVL-int_dup711	MERVL-int	ERVL	LTR
6	73750624	73750799	B4A_dup35569	B4A	B4	SINE
6	74100729	74100846	RMER17A_dup713	RMER17A	ERVK	LTR
6	74219528	74219789	L1MdF_I_dup3550	L1MdF_I	L1	LINE
6	74797510	74797928	LTRIS2_dup520	LTRIS2	ERV1	LTR
6	74989642	74989796	L1MdA_I_dup1695	L1MdA_I	L1	LINE
6	75042000	75042362	L1MdA_II_dup1799	L1MdA_II	L1	LINE
6	75583885	75584123	B4_dup22704	B4	B4	SINE
6	76025910	76026066	Lx5_dup5758	Lx5	L1	LINE
6	76092730	76092950	ORR1C1_dup3074	ORR1C1	ERVL-MaLR	LTR
6	76462058	76462320	ORR1A1_dup1633	ORR1A1	ERVL-MaLR	LTR
6	76758725	76759075	MTEb_dup4431	MTEb	ERVL-MaLR	LTR
6	76774972	76775119	L1MdA_III_dup3121	L1MdA_III	L1	LINE
6	76775513	76775697	L1MdA_III_dup3122	L1MdA_III	L1	LINE
6	76962780	76962919	L1MdFanc_II_dup4732	L1MdFanc_II	L1	LINE
6	77442177	77442351	B4_dup22748	B4	B4	SINE
6	77472854	77473209	RSINE1_dup38796	RSINE1	B4	SINE
6	77596293	77596513	L1MdA_II_dup1627	L1MdA_II	L1	LINE
6	77731407	77731779	L1MdF_I_dup3582	L1MdF_I	L1	LINE
6	77797033	77797246	MTA_Mm_dup6723	MTA_Mm	ERVL-MaLR	LTR
6	78091571	78091707	MTD_dup17987	MTD	ERVL-MaLR	LTR
6	78131961	78132227	L1MdTf_I_dup949	L1MdTf_I	L1	LINE
6	78138168	78138443	L1MdTf_I_dup950	L1MdTf_I	L1	LINE
6	78152674	78152957	RMER17A_dup715	RMER17A	ERVK	LTR
6	78180063	78180403	MMERVK10D3_LTR_dup40	MMERVK10D3_LTR	ERVK	LTR
6	78190839	78191042	L1MdA_IV_dup2251	L1MdA_IV	L1	LINE
6	78386482	78386756	Lx5_dup5779	Lx5	L1	LINE
6	78417759	78418036	L1MdA_VII_dup3046	L1MdA_VII	L1	LINE
6	78552063	78552257	L1MdMus_I_dup4263	L1MdMus_I	L1	LINE
6	78668223	78668596	RMER17C2_dup1166	RMER17C2	ERVK	LTR
6	79989517	79989829	L1MdA_I_dup1719	L1MdA_I	L1	LINE
6	80038404	80038636	RMER17B_dup729	RMER17B	ERVK	LTR
6	80436220	80436329	L1MdA_II_dup1819	L1MdA_II	L1	LINE
6	80443161	80443261	L1MdA_III_dup3146	L1MdA_III	L1	LINE
6	80687492	80688441	RLTR9D_dup237	RLTR9D	ERVK	LTR
6	80899264	80899397	RMER13A2_dup531	RMER13A2	ERVK	LTR
6	81252331	81252530	RLTR10C_dup666	RLTR10C	ERVK	LTR
6	81314848	81315092	RLTR10-int_dup816	RLTR10-int	ERVK	LTR
6	81342447	81342554	B4A_dup35878	B4A	B4	SINE
6	81453883	81454116	L1MdF_IV_dup7049	L1MdF_IV	L1	LINE
6	81667750	81668210	L1MdF_IV_dup7055	L1MdF_IV	L1	LINE
6	81977685	81977832	L1MdTf_II_dup1485	L1MdTf_II	L1	LINE
6	82143990	82144107	L1MdGf_I_dup1006	L1MdGf_I	L1	LINE
6	82180388	82180569	MTD_dup18135	MTD	ERVL-MaLR	LTR
6	82263509	82263912	Lx_dup5323	Lx	L1	LINE
6	82641019	82641219	ORR1B1_dup5940	ORR1B1	ERVL-MaLR	LTR
6	82738204	82738640	ORR1C2_dup4122	ORR1C2	ERVL-MaLR	LTR
6	82950675	82950897	RLTR19_dup338	RLTR19	ERVK	LTR
6	82975923	82976292	B1_Mur1_dup14152	B1_Mur1	Alu	SINE
6	83018324	83018610	RSINE1_dup39101	RSINE1	B4	SINE
6	83091432	83091970	B3A_dup32230	B3A	B2	SINE
6	83217964	83218253	B4_dup22974	B4	B4	SINE
6	83296039	83296626	B4A_dup36048	B4A	B4	SINE
6	83334694	83334807	B4A_dup36054	B4A	B4	SINE
6	83390717	83391441	B3_dup50086	B3	B2	SINE
6	83437068	83437437	RSINE1_dup39162	RSINE1	B4	SINE
6	83443748	83443871	B1_Mur3_dup10493	B1_Mur3	Alu	SINE
6	83476619	83476955	B1_Mur2_dup9629	B1_Mur2	Alu	SINE
6	83672442	83672860	Lx8_dup19425	Lx8	L1	LINE
6	83896504	83896751	L1MC4_dup1832	L1MC4	L1	LINE
6	83969184	83969510	MTC_dup9027	MTC	ERVL-MaLR	LTR
6	83984557	83984824	RLTR10_dup976	RLTR10	ERVK	LTR
6	84051261	84051542	RSINE1_dup39212	RSINE1	B4	SINE
6	84225809	84226152	HAL1_dup770	HAL1	L1	LINE
6	84439585	84439802	MT2A_dup3248	MT2A	ERVL	LTR
6	84493796	84494239	Lx5_dup5835	Lx5	L1	LINE
6	85202187	85202502	MT2B_dup3280	MT2B	ERVL	LTR
6	85204993	85205171	L2_dup6358	L2	L2	LINE
6	85518363	85518612	B3_dup50281	B3	B2	SINE
6	85776885	85777161	B3_dup50330	B3	B2	SINE
6	85820746	85820992	B2_Mm2_dup29571	B2_Mm2	B2	SINE
6	85830302	85830465	RLTR14-int_dup290	RLTR14-int	ERV1	LTR
6	85845527	85845676	MIR_dup13751	MIR	MIR	SINE
6	85951510	85951683	Lx5_dup5841	Lx5	L1	LINE
6	86086742	86086929	L2c_dup4116	L2c	L2	LINE
6	86277366	86277584	PB1D10_dup21282	PB1D10	Alu	SINE
6	86287282	86287476	RMER5_dup2738	RMER5	ERV1	LTR
6	86468918	86469143	MT2_Mm_dup925	MT2_Mm	ERVL	LTR
6	86494540	86494845	MTB_Mm_dup1795	MTB_Mm	ERVL-MaLR	LTR
6	86615751	86615884	B1F_dup14298	B1F	Alu	SINE
6	86674948	86675131	B1_Mus1_dup31680	B1_Mus1	Alu	SINE
6	86708206	86708382	B3_dup50470	B3	B2	SINE
6	86840305	86840518	L1MdV_II_dup2816	L1MdV_II	L1	LINE
6	86884171	86884290	ID_B1_dup37577	ID_B1	B4	SINE
6	87046746	87046905	B1_Mur1_dup14317	B1_Mur1	Alu	SINE
6	87484710	87484887	B2_Mm1t_dup8864	B2_Mm1t	B2	SINE
6	87656566	87656854	MIR1_Amn_dup2406	MIR1_Amn	MIR	SINE
6	87715544	87715691	MIRb_dup15321	MIRb	MIR	SINE
6	87795118	87795423	AmnSINE1_dup497	AmnSINE1	5S-Deu-L2	SINE
6	87796906	87797100	PB1D7_dup8314	PB1D7	Alu	SINE
6	87804010	87804283	B3A_dup32575	B3A	B2	SINE
6	87876039	87876237	ID_B1_dup37634	ID_B1	B4	SINE
6	87910942	87911461	B1_Mm_dup14246	B1_Mm	Alu	SINE
6	87922287	87922451	RodERV21-int_dup510	RodERV21-int	ERV1	LTR
6	88191722	88192400	RMER15_dup6304	RMER15	ERVL	LTR
6	88243259	88243572	RMER19B_dup1854	RMER19B	ERVK	LTR
6	88255234	88255569	B1_Mur4_dup9447	B1_Mur4	Alu	SINE
6	88265985	88266152	Lx4A_dup3709	Lx4A	L1	LINE
6	88713715	88713959	MLT1B_dup2797	MLT1B	ERVL-MaLR	LTR
6	88856965	88857231	PB1D7_dup8341	PB1D7	Alu	SINE
6	88940582	88941127	RSINE1_dup39525	RSINE1	B4	SINE
6	88950314	88950414	RMER12C_dup3849	RMER12C	ERVK	LTR
6	88968201	88968388	RLTR26B_MM_dup223	RLTR26B_MM	ERVK	LTR
6	88999265	88999485	PB1D7_dup8345	PB1D7	Alu	SINE
6	89014136	89014468	ID4_dup7552	ID4	ID	SINE
6	89039774	89040009	MT2A_dup3270	MT2A	ERVL	LTR
6	89043273	89043650	ORR1G_dup2975	ORR1G	ERVL-MaLR	LTR
6	89086022	89086437	RSINE1_dup39535	RSINE1	B4	SINE
6	89087458	89087685	ORR1E_dup8830	ORR1E	ERVL-MaLR	LTR
6	89260233	89260347	B3_dup50707	B3	B2	SINE
6	89924874	89925208	RLTR4_MM-int_dup2559	RLTR4_MM-int	LTR	LTR
6	90191450	90191583	L1MdTf_III_dup1608	L1MdTf_III	L1	LINE
6	90299708	90299836	ORR1A0_dup933	ORR1A0	ERVL-MaLR	LTR
6	90371749	90372178	Lx2B2_dup3764	Lx2B2	L1	LINE
6	90737420	90737880	MTD_dup18391	MTD	ERVL-MaLR	LTR
6	90742530	90742822	B1_Mus2_dup24089	B1_Mus2	Alu	SINE
6	90780027	90780436	MTD_dup18392	MTD	ERVL-MaLR	LTR
6	90860576	90860688	B2_Mm1t_dup8898	B2_Mm1t	B2	SINE
6	90904221	90904336	B2_Mm2_dup29788	B2_Mm2	B2	SINE
6	91117391	91117665	ORR1G_dup3002	ORR1G	ERVL-MaLR	LTR
6	91126734	91127072	B4_dup23251	B4	B4	SINE
6	91466700	91467090	PB1D11_dup5341	PB1D11	Alu	SINE
6	91535851	91535999	PB1D10_dup21472	PB1D10	Alu	SINE
6	91649913	91650236	ID_B1_dup37784	ID_B1	B4	SINE
6	91691383	91691818	B1_Mur1_dup14422	B1_Mur1	Alu	SINE
6	91711266	91711670	RSINE1_dup39608	RSINE1	B4	SINE
6	91850284	91850849	ORR1E_dup8843	ORR1E	ERVL-MaLR	LTR
6	92215323	92215556	PB1_dup3971	PB1	Alu	SINE
6	92575584	92575900	L1MdF_V_dup4901	L1MdF_V	L1	LINE
6	92606652	92607219	L1MdMus_I_dup4306	L1MdMus_I	L1	LINE
6	92712214	92712386	L1MdA_VII_dup3085	L1MdA_VII	L1	LINE
6	92736595	92736778	RLTR20B5_MM_dup245	RLTR20B5_MM	ERVK	LTR
6	92971967	92972067	L1MA5_dup1186	L1MA5	L1	LINE
6	93235275	93235649	B4_dup23331	B4	B4	SINE
6	93411579	93412034	ORR1C2_dup4204	ORR1C2	ERVL-MaLR	LTR
6	93419817	93420059	Lx8_dup19537	Lx8	L1	LINE
6	93435213	93435370	LTR16A_dup322	LTR16A	ERVL	LTR
6	93571372	93571726	RLTR13C1_dup138	RLTR13C1	ERVK	LTR
6	93958654	93958916	MIR_dup13965	MIR	MIR	SINE
6	94234934	94235086	ID_B1_dup37896	ID_B1	B4	SINE
6	94254818	94255222	RSINE1_dup39708	RSINE1	B4	SINE
6	94428932	94429222	RMER13A2_dup535	RMER13A2	ERVK	LTR
6	94441968	94442209	ID_B1_dup37910	ID_B1	B4	SINE
6	94504070	94504231	B4A_dup36619	B4A	B4	SINE
6	94553929	94554077	B4_dup23395	B4	B4	SINE
6	94724433	94724803	B4A_dup36632	B4A	B4	SINE
6	95356617	95356743	B3A_dup32870	B3A	B2	SINE
6	95524086	95524217	MLT1J_dup1048	MLT1J	ERVL-MaLR	LTR
6	95697100	95697352	B4A_dup36705	B4A	B4	SINE
6	95771764	95772356	L1MdTf_I_dup967	L1MdTf_I	L1	LINE
6	95936468	95936590	RLTR10B_dup152	RLTR10B	ERVK	LTR
6	96186617	96186912	RMER15_dup6364	RMER15	ERVL	LTR
6	96193932	96194226	ORR1D2_dup5797	ORR1D2	ERVL-MaLR	LTR
6	96220707	96221109	MLT1K_dup901	MLT1K	ERVL-MaLR	LTR
6	96710310	96710661	L2_dup6450	L2	L2	LINE
6	96923987	96924351	L1M2_dup5249	L1M2	L1	LINE
6	96949176	96949336	L1MdTf_II_dup1502	L1MdTf_II	L1	LINE
6	96955888	96956264	MTEb_dup4552	MTEb	ERVL-MaLR	LTR
6	96962674	96963157	B4_dup23517	B4	B4	SINE
6	96975535	96975768	MLTR14_dup2387	MLTR14	ERV1	LTR
6	97022904	97023293	ID_B1_dup38036	ID_B1	B4	SINE
6	97058404	97058926	Lx2A1_dup910	Lx2A1	L1	LINE
6	97059136	97059691	ORR1C1_dup3126	ORR1C1	ERVL-MaLR	LTR
6	97132941	97133220	B4A_dup36790	B4A	B4	SINE
6	97145378	97145555	ORR1D2_dup5801	ORR1D2	ERVL-MaLR	LTR
6	97233869	97234179	L2b_dup5434	L2b	L2	LINE
6	97377988	97378537	B4_dup23543	B4	B4	SINE
6	97651714	97651881	ORR1A3_dup1717	ORR1A3	ERVL-MaLR	LTR
6	97728700	97728971	Lx5_dup5886	Lx5	L1	LINE
6	97818330	97818588	B1_Mus2_dup24217	B1_Mus2	Alu	SINE
6	97822111	97822519	MTC_dup9184	MTC	ERVL-MaLR	LTR
6	98160374	98160579	RMER17B_dup734	RMER17B	ERVK	LTR
6	98201985	98202433	MTE2a_dup5731	MTE2a	ERVL-MaLR	LTR
6	98728534	98728811	MLT1J2_dup362	MLT1J2	ERVL-MaLR	LTR
6	98802957	98803141	Lx4B_dup1762	Lx4B	L1	LINE
6	98858993	98859093	L1MdA_IV_dup2301	L1MdA_IV	L1	LINE
6	98951892	98952004	MIRc_dup7498	MIRc	MIR	SINE
6	99041960	99042276	B3A_dup32972	B3A	B2	SINE
6	99428913	99429289	RSINE1_dup39917	RSINE1	B4	SINE
6	99581942	99582227	B2_Mm2_dup29992	B2_Mm2	B2	SINE
6	99692799	99692966	ID4_v_dup8711	ID4_.	ID	SINE
6	99821853	99822217	RMER17C_dup2210	RMER17C	ERVK	LTR
6	99879157	99879434	MLT1F_dup558	MLT1F	ERVL-MaLR	LTR
6	99895305	99895666	MLT1I_dup585	MLT1I	ERVL-MaLR	LTR
6	99928403	99928838	RLTR28_dup757	RLTR28	ERVL	LTR
6	100089263	100089674	B4_dup23771	B4	B4	SINE
6	100122873	100123209	MLT2B5_dup332	MLT2B5	ERVL	LTR
6	100445619	100445824	RLTR12E_dup250	RLTR12E	ERVK	LTR
6	100486937	100487247	ORR1C1_dup3131	ORR1C1	ERVL-MaLR	LTR
6	100502283	100502388	RSINE1_dup39984	RSINE1	B4	SINE
6	100547823	100547992	RLTR20A4_dup5124	RLTR20A4	ERVK	LTR
6	100702161	100702913	B4_dup23808	B4	B4	SINE
6	100748109	100748505	ORR1B1_dup6071	ORR1B1	ERVL-MaLR	LTR
6	100834511	100834611	Lx7_dup11730	Lx7	L1	LINE
6	100873915	100874240	RMER15_dup6401	RMER15	ERVL	LTR
6	100875503	100875875	Lx4A_dup3731	Lx4A	L1	LINE
6	101002719	101003106	ORR1C2_dup4240	ORR1C2	ERVL-MaLR	LTR
6	101050020	101050613	RSINE1_dup40037	RSINE1	B4	SINE
6	101421451	101421624	L1MdA_II_dup1838	L1MdA_II	L1	LINE
6	101954082	101954304	L1MdA_VII_dup3095	L1MdA_VII	L1	LINE
6	101970830	101970937	L1MdGf_II_dup2612	L1MdGf_II	L1	LINE
6	102067927	102068182	Lx3C_dup2229	Lx3C	L1	LINE
6	102159620	102160002	B4_dup23878	B4	B4	SINE
6	102261948	102262237	RMER12_dup1036	RMER12	ERVK	LTR
6	104160303	104160828	Lx3A_dup2861	Lx3A	L1	LINE
6	105197951	105198090	L1MdA_III_dup3230	L1MdA_III	L1	LINE
6	105539622	105539890	RMER17C2_dup1202	RMER17C2	ERVK	LTR
6	105926435	105926837	RLTR27_dup506	RLTR27	ERVK	LTR
6	106081904	106082022	Lx9_dup16878	Lx9	L1	LINE
6	106585145	106585298	B3_dup51616	B3	B2	SINE
6	106687320	106687472	L1MdMus_II_dup3521	L1MdMus_II	L1	LINE
6	106970520	106970806	Lx8_dup19821	Lx8	L1	LINE
6	107152036	107152186	L1MdA_II_dup1855	L1MdA_II	L1	LINE
6	107425013	107425373	L1_Rod_dup4977	L1_Rod	L1	LINE
6	107609796	107610470	RLTR11A2_dup977	RLTR11A2	ERVK	LTR
6	107805416	107805710	MTEa_dup6903	MTEa	ERVL-MaLR	LTR
6	107813100	107813241	L1MdF_I_dup3689	L1MdF_I	L1	LINE
6	107846409	107846663	L1MdGf_II_dup2647	L1MdGf_II	L1	LINE
6	107864118	107864770	L1MdTf_III_dup1640	L1MdTf_III	L1	LINE
6	107893442	107893680	L1MdGf_II_dup2648	L1MdGf_II	L1	LINE
6	107990558	107990735	L1MdFanc_I_dup4219	L1MdFanc_I	L1	LINE
6	108337157	108337454	B3_dup51701	B3	B2	SINE
6	108505717	108505903	B1F_dup14618	B1F	Alu	SINE
6	108603175	108603849	L1MB2_dup954	L1MB2	L1	LINE
6	108663767	108664207	B1F_dup14629	B1F	Alu	SINE
6	108671760	108671931	MIRb_dup15818	MIRb	MIR	SINE
6	108708952	108709087	ID_B1_dup38451	ID_B1	B4	SINE
6	108851344	108851763	MLT1A_dup2303	MLT1A	ERVL-MaLR	LTR
6	108879185	108880028	RMER17B_dup743	RMER17B	ERVK	LTR
6	109047197	109047491	L1MdTf_III_dup1643	L1MdTf_III	L1	LINE
6	109526831	109527017	L1MdF_I_dup3698	L1MdF_I	L1	LINE
6	109902486	109902859	L1MdF_V_dup4999	L1MdF_V	L1	LINE
6	110248857	110249125	RMER6C_dup1909	RMER6C	ERVK	LTR
6	110340922	110341105	L1MdTf_III_dup1652	L1MdTf_III	L1	LINE
6	110489870	110490133	Lx3A_dup2895	Lx3A	L1	LINE
6	111364269	111364477	L1MdA_II_dup1864	L1MdA_II	L1	LINE
6	111444415	111444643	L1MdA_I_dup1774	L1MdA_I	L1	LINE
6	111677039	111677245	MTD_dup18848	MTD	ERVL-MaLR	LTR
6	111768894	111769158	RLTR13C2_dup360	RLTR13C2	ERVK	LTR
6	111772827	111773075	MTD_dup18851	MTD	ERVL-MaLR	LTR
6	111780246	111780346	RMER6B_dup546	RMER6B	ERVK	LTR
6	112176071	112176242	MT2A_dup3357	MT2A	ERVL	LTR
6	112269156	112269332	RSINE1_dup40383	RSINE1	B4	SINE
6	112329090	112329778	RMER15_dup6473	RMER15	ERVL	LTR
6	112369512	112369749	L1MB3_dup1855	L1MB3	L1	LINE
6	112436272	112436432	MIRc_dup7632	MIRc	MIR	SINE
6	112517888	112518212	L1MdGf_II_dup2668	L1MdGf_II	L1	LINE
6	112521337	112521606	MIRc_dup7636	MIRc	MIR	SINE
6	112889778	112889971	MLT2B3_dup280	MLT2B3	ERVL	LTR
6	112934560	112934985	ORR1B2_dup3397	ORR1B2	ERVL-MaLR	LTR
6	112965394	112965624	RMER17B_dup745	RMER17B	ERVK	LTR
6	113035390	113035587	B1_Mus1_dup32337	B1_Mus1	Alu	SINE
6	113139352	113139505	ID_B1_dup38567	ID_B1	B4	SINE
6	113186454	113186831	B4_dup24164	B4	B4	SINE
6	113213139	113213548	MTD_dup18899	MTD	ERVL-MaLR	LTR
6	113219362	113219554	B1_Mus2_dup24425	B1_Mus2	Alu	SINE
6	113279221	113279523	PB1D10_dup21940	PB1D10	Alu	SINE
6	113342431	113342772	B1F_dup14726	B1F	Alu	SINE
6	113431437	113431628	Lx5c_dup6466	Lx5c	L1	LINE
6	113438673	113438975	ORR1B1-int_dup22572	ORR1B1-int	ERVL-MaLR	LTR
6	113531856	113532000	PB1D10_dup21964	PB1D10	Alu	SINE
6	113855798	113856089	B4_dup24180	B4	B4	SINE
6	114124727	114124939	MTD_dup18921	MTD	ERVL-MaLR	LTR
6	114709719	114710168	L2c_dup4284	L2c	L2	LINE
6	114791925	114792059	B3_dup52140	B3	B2	SINE
6	115233672	115233817	B1_Mus2_dup24508	B1_Mus2	Alu	SINE
6	115263126	115263404	B1_Mus1_dup32464	B1_Mus1	Alu	SINE
6	115297718	115297925	MLT1C_dup1369	MLT1C	ERVL-MaLR	LTR
6	115305504	115305865	HAL1_dup793	HAL1	L1	LINE
6	115627429	115627837	RSINE1_dup40625	RSINE1	B4	SINE
6	115795920	115796387	ID_B1_dup38794	ID_B1	B4	SINE
6	115928583	115928712	MTD_dup18972	MTD	ERVL-MaLR	LTR
6	116364357	116364517	L1MdA_IV_dup2341	L1MdA_IV	L1	LINE
6	116607546	116607650	L2b_dup5590	L2b	L2	LINE
6	116719448	116719776	L1MdA_I_dup1781	L1MdA_I	L1	LINE
6	116799834	116800127	MER57D_dup96	MER57D	ERV1	LTR
6	116958205	116958399	B3_dup52335	B3	B2	SINE
6	117613594	117613838	MERVL_2A-int_dup1442	MERVL_2A-int	ERVL	LTR
6	117656547	117656719	RMER19A_dup739	RMER19A	ERVK	LTR
6	117661119	117661372	L1MdA_V_dup1386	L1MdA_V	L1	LINE
6	117681334	117681480	RLTR17B_Mm_dup22207	RLTR17B_Mm	ERVK	LTR
6	117777102	117777512	MTD_dup19038	MTD	ERVL-MaLR	LTR
6	117817344	117817503	B1_Mus1_dup32572	B1_Mus1	Alu	SINE
6	117846746	117846881	B2_Mm1a_dup6486	B2_Mm1a	B2	SINE
6	117932803	117933095	MLTR14_dup2461	MLTR14	ERV1	LTR
6	117956833	117957595	B3_dup52393	B3	B2	SINE
6	118052799	118053079	MTE2b_dup6231	MTE2b	ERVL-MaLR	LTR
6	118164998	118165280	MTB_Mm_dup1846	MTB_Mm	ERVL-MaLR	LTR
6	118315673	118315827	B3A_dup33764	B3A	B2	SINE
6	119393125	119393372	B1_Mus2_dup24663	B1_Mus2	Alu	SINE
6	119524200	119524488	ORR1E_dup9159	ORR1E	ERVL-MaLR	LTR
6	119529395	119529587	Lx4B_dup1787	Lx4B	L1	LINE
6	119881545	119881681	L1_Mur3_dup8407	L1_Mur3	L1	LINE
6	120051702	120051980	B1_Mur4_dup9690	B1_Mur4	Alu	SINE
6	120053177	120054284	RLTR33_dup459	RLTR33	ERVK	LTR
6	120190654	120190837	B1F_dup14873	B1F	Alu	SINE
6	120237883	120238190	ORR1B1_dup6173	ORR1B1	ERVL-MaLR	LTR
6	120243603	120244576	ORR1D2_dup5986	ORR1D2	ERVL-MaLR	LTR
6	120388202	120388353	B1_Mus1_dup32755	B1_Mus1	Alu	SINE
6	120530552	120530683	RLTR23_dup513	RLTR23	ERV1	LTR
6	120538722	120538894	ORR1B1_dup6177	ORR1B1	ERVL-MaLR	LTR
6	120560437	120560804	MTD_dup19121	MTD	ERVL-MaLR	LTR
6	120574773	120574906	ID_B1_dup39036	ID_B1	B4	SINE
6	120582726	120583227	ORR1C1_dup3192	ORR1C1	ERVL-MaLR	LTR
6	120630806	120631027	B3_dup52677	B3	B2	SINE
6	120650545	120650738	B3_dup52683	B3	B2	SINE
6	120757308	120757976	B3A_dup33883	B3A	B2	SINE
6	120776750	120776937	PB1D7_dup8640	PB1D7	Alu	SINE
6	120779307	120779506	B2_Mm2_dup30563	B2_Mm2	B2	SINE
6	120795123	120795249	B1_Mur4_dup9741	B1_Mur4	Alu	SINE
6	120797727	120797841	PB1D7_dup8643	PB1D7	Alu	SINE
6	120806439	120806804	MTC-int_dup519	MTC-int	ERVL-MaLR	LTR
6	120820750	120820939	B3A_dup33897	B3A	B2	SINE
6	120856962	120857359	B1F_dup14912	B1F	Alu	SINE
6	120899520	120900026	PB1D7_dup8648	PB1D7	Alu	SINE
6	121177527	121177737	MIR_dup14478	MIR	MIR	SINE
6	121186824	121186958	B1_Mur2_dup10067	B1_Mur2	Alu	SINE
6	121503106	121503668	ORR1A2_dup5541	ORR1A2	ERVL-MaLR	LTR
6	121589099	121589322	RLTR31D_MM_dup2427	RLTR31D_MM	ERVK	LTR
6	121787642	121787969	L1Lx_III_dup5158	L1Lx_III	L1	LINE
6	121842299	121842391	B4A_dup37934	B4A	B4	SINE
6	122059361	122059478	B4_dup24374	B4	B4	SINE
6	122142489	122142717	L1MdF_V_dup5034	L1MdF_V	L1	LINE
6	122187605	122187824	L1MdGf_II_dup2678	L1MdGf_II	L1	LINE
6	122254392	122254737	B2_Mm2_dup30619	B2_Mm2	B2	SINE
6	122266230	122266556	Lx4A_dup3802	Lx4A	L1	LINE
6	122275921	122276270	B2_Mm2_dup30623	B2_Mm2	B2	SINE
6	122460370	122460762	MTEb_dup4685	MTEb	ERVL-MaLR	LTR
6	122535986	122536240	B2_Mm2_dup30646	B2_Mm2	B2	SINE
6	122662920	122663210	RMER2_dup826	RMER2	ERV1	LTR
6	122675195	122675515	B1_Mus1_dup32935	B1_Mus1	Alu	SINE
6	122697546	122697667	B2_Mm1t_dup9165	B2_Mm1t	B2	SINE
6	122711909	122712253	ID_B1_dup39218	ID_B1	B4	SINE
6	122742639	122742747	B1_Mur2_dup10086	B1_Mur2	Alu	SINE
6	122846135	122846561	MTE-int_dup1974	MTE-int	ERVL-MaLR	LTR
6	122912066	122912239	B1_Mus2_dup24892	B1_Mus2	Alu	SINE
6	123002852	123003093	Lx4A_dup3806	Lx4A	L1	LINE
6	123139046	123139186	IAPEz-int_dup2668	IAPEz-int	ERVK	LTR
6	123241004	123241346	RSINE1_dup41121	RSINE1	B4	SINE
6	123571878	123572172	L1MdF_III_dup4688	L1MdF_III	L1	LINE
6	124434328	124434534	B1F_dup14956	B1F	Alu	SINE
6	124477892	124478049	RLTR14-int_dup294	RLTR14-int	ERV1	LTR
6	124564879	124565085	RLTR4_MM-int_dup2611	RLTR4_MM-int	LTR	LTR
6	124606414	124606656	B4A_dup37993	B4A	B4	SINE
6	124616046	124616311	B1_Mur1_dup15021	B1_Mur1	Alu	SINE
6	124652938	124653135	B1F_dup14974	B1F	Alu	SINE
6	124660415	124661065	MIR3_dup5697	MIR3	MIR	SINE
6	124702294	124702540	RLTR17B_Mm_dup22320	RLTR17B_Mm	ERVK	LTR
6	124707963	124708288	ID_B1_dup39314	ID_B1	B4	SINE
6	124793142	124793566	B3_dup52966	B3	B2	SINE
6	124878256	124878479	MLT1F1_dup667	MLT1F1	ERVL-MaLR	LTR
6	125236480	125236746	B2_Mm1a_dup6607	B2_Mm1a	B2	SINE
6	125252309	125252629	B2_Mm2_dup30800	B2_Mm2	B2	SINE
6	125278181	125278450	RLTR28_dup777	RLTR28	ERVL	LTR
6	125503064	125503234	RSINE1_dup41218	RSINE1	B4	SINE
6	125520319	125520633	B1F_dup15009	B1F	Alu	SINE
6	125642197	125642677	B3_dup53083	B3	B2	SINE
6	125945716	125945981	LTR86B1_dup14	LTR86B1	ERVL	LTR
6	126582870	126583096	MTA_Mm_dup6984	MTA_Mm	ERVL-MaLR	LTR
6	126694252	126694518	RLTR51A_Mm_dup1699	RLTR51A_Mm	ERVK	LTR
6	126728121	126728525	RLTR17B_Mm_dup22369	RLTR17B_Mm	ERVK	LTR
6	126794345	126794499	RMER13B_dup732	RMER13B	ERVK	LTR
6	126836721	126836986	ORR1A4_dup3188	ORR1A4	ERVL-MaLR	LTR
6	126864501	126865012	ORR1F_dup8010	ORR1F	ERVL-MaLR	LTR
6	127060254	127060411	ORR1F_dup8017	ORR1F	ERVL-MaLR	LTR
6	127078243	127078466	B1F1_dup6484	B1F1	Alu	SINE
6	127083865	127084035	B1_Mus1_dup33140	B1_Mus1	Alu	SINE
6	127113571	127113745	RLTR17B_Mm_dup22375	RLTR17B_Mm	ERVK	LTR
6	127156770	127157007	ID_B1_dup39479	ID_B1	B4	SINE
6	127208678	127208998	B4A_dup38110	B4A	B4	SINE
6	127282411	127282556	L1MD3_dup973	L1MD3	L1	LINE
6	127317513	127317941	MER31A_dup235	MER31A	ERV1	LTR
6	127577769	127578036	MIR_dup14560	MIR	MIR	SINE
6	127721085	127721342	B1_Mur1_dup15093	B1_Mur1	Alu	SINE
6	128074947	128075161	L1MB3_dup1909	L1MB3	L1	LINE
6	128094440	128095003	L2a_dup8872	L2a	L2	LINE
6	128103511	128103808	RLTR17B_Mm_dup22408	RLTR17B_Mm	ERVK	LTR
6	128357687	128357990	B2_Mm2_dup30889	B2_Mm2	B2	SINE
6	128504525	128504813	B4A_dup38176	B4A	B4	SINE
6	129213917	129214023	MTE2a_dup5879	MTE2a	ERVL-MaLR	LTR
6	129409350	129409781	B2_Mm2_dup30933	B2_Mm2	B2	SINE
6	129534512	129534854	RMER17C_dup2281	RMER17C	ERVK	LTR
6	129924232	129924430	MTA_Mm_dup7007	MTA_Mm	ERVL-MaLR	LTR
6	130079293	130079619	B1_Mur1_dup15146	B1_Mur1	Alu	SINE
6	130421891	130422111	L1MdA_VI_dup3403	L1MdA_VI	L1	LINE
6	130505209	130505329	IAPEz-int_dup2693	IAPEz-int	ERVK	LTR
6	130662639	130662786	L1MdA_III_dup3312	L1MdA_III	L1	LINE
6	130902750	130902988	MMERVK10C-int_dup1205	MMERVK10C-int	ERVK	LTR
6	131217430	131217753	L1MdA_III_dup3321	L1MdA_III	L1	LINE
6	131225213	131225513	L1MdA_VI_dup3409	L1MdA_VI	L1	LINE
6	131998728	131998882	IAPEY3-int_dup434	IAPEY3-int	ERVK	LTR
6	132227329	132227681	ORR1A1_dup1727	ORR1A1	ERVL-MaLR	LTR
6	132283954	132284167	L1MdTf_II_dup1543	L1MdTf_II	L1	LINE
6	132422946	132423068	L1MdTf_I_dup996	L1MdTf_I	L1	LINE
6	132772424	132772712	RMER17A-int_dup162	RMER17A-int	ERVK	LTR
6	133021680	133021977	L1MdA_VI_dup3421	L1MdA_VI	L1	LINE
6	133433580	133434000	L1MdF_I_dup3771	L1MdF_I	L1	LINE
6	133546625	133546818	L1MdF_II_dup1299	L1MdF_II	L1	LINE
6	133723036	133723138	L1MdA_II_dup1892	L1MdA_II	L1	LINE
6	133871070	133871219	L1MdGf_I_dup1062	L1MdGf_I	L1	LINE
6	134045715	134046099	ID4_dup8054	ID4	ID	SINE
6	134092921	134093119	B3_dup53438	B3	B2	SINE
6	134320645	134321189	MIR3_dup5795	MIR3	MIR	SINE
6	134419591	134419890	L1MB3_dup1925	L1MB3	L1	LINE
6	134550440	134550542	ID_B1_dup39779	ID_B1	B4	SINE
6	134610077	134610369	B1_Mm_dup14883	B1_Mm	Alu	SINE
6	134653940	134654127	B3_dup53487	B3	B2	SINE
6	134773922	134774234	L1MdA_I_dup1801	L1MdA_I	L1	LINE
6	134778688	134778867	MIRb_dup16316	MIRb	MIR	SINE
6	134882575	134882866	Lx5_dup6121	Lx5	L1	LINE
6	134936339	134936781	B3A_dup34319	B3A	B2	SINE
6	134948578	134948786	ID_B1_dup39879	ID_B1	B4	SINE
6	134949990	134950274	RMER12C_dup4022	RMER12C	ERVK	LTR
6	134954236	134954499	PB1D9_dup10345	PB1D9	Alu	SINE
6	134972214	134972994	B2_Mm2_dup31045	B2_Mm2	B2	SINE
6	135162556	135162820	L1MdA_V_dup1415	L1MdA_V	L1	LINE
6	135173340	135173491	B3_dup53563	B3	B2	SINE
6	135345399	135345642	PB1D7_dup8872	PB1D7	Alu	SINE
6	135642346	135642878	MTB_dup2711	MTB	ERVL-MaLR	LTR
6	135655311	135655477	ORR1F_dup8059	ORR1F	ERVL-MaLR	LTR
6	135940542	135940732	ORR1B1_dup6285	ORR1B1	ERVL-MaLR	LTR
6	136174783	136175001	MERVL_2A-int_dup1461	MERVL_2A-int	ERVL	LTR
6	136269451	136269563	RLTR49_dup333	RLTR49	ERVK	LTR
6	136298493	136298693	L1Lx_IV_dup4486	L1Lx_IV	L1	LINE
6	136320622	136320858	MIRc_dup7885	MIRc	MIR	SINE
6	136366370	136366495	MTD_dup19397	MTD	ERVL-MaLR	LTR
6	136388715	136388919	Lx2_dup6527	Lx2	L1	LINE
6	136462883	136463109	PB1D9_dup10365	PB1D9	Alu	SINE
6	136473380	136473610	RSINE1_dup41639	RSINE1	B4	SINE
6	136577273	136577501	ORR1B1_dup6293	ORR1B1	ERVL-MaLR	LTR
6	136596314	136596747	MTD_dup19404	MTD	ERVL-MaLR	LTR
6	136946360	136946605	L1MdA_II_dup1896	L1MdA_II	L1	LINE
6	137042651	137042920	B4A_dup38435	B4A	B4	SINE
6	137043186	137043466	RSINE1_dup41687	RSINE1	B4	SINE
6	137091919	137092108	B2_Mm2_dup31133	B2_Mm2	B2	SINE
6	137101120	137101304	B3A_dup34462	B3A	B2	SINE
6	137148778	137149016	RLTR41_dup402	RLTR41	ERV1	LTR
6	137217082	137217257	B3A_dup34474	B3A	B2	SINE
6	137222673	137222861	PB1D7_dup8898	PB1D7	Alu	SINE
6	137380633	137381133	L2_dup6685	L2	L2	LINE
6	137468130	137468340	ID4_dup8104	ID4	ID	SINE
6	137685913	137686150	LTRIS2_dup544	LTRIS2	ERV1	LTR
6	137758634	137758989	RSINE1_dup41738	RSINE1	B4	SINE
6	138007983	138008156	L1MdA_I_dup1810	L1MdA_I	L1	LINE
6	138222240	138222433	B4_dup24723	B4	B4	SINE
6	138657918	138658029	Lx10_dup4060	Lx10	L1	LINE
6	138663552	138663719	IAPEz-int_dup2713	IAPEz-int	ERVK	LTR
6	138717378	138717600	B1_Mus1_dup33472	B1_Mus1	Alu	SINE
6	138864179	138864373	L1MdA_V_dup1419	L1MdA_V	L1	LINE
6	139076369	139076516	Lx8_dup20625	Lx8	L1	LINE
6	139138714	139138982	L1_Mur3_dup8584	L1_Mur3	L1	LINE
6	139289714	139289943	MTD_dup19467	MTD	ERVL-MaLR	LTR
6	139642593	139642816	MERVL-int_dup746	MERVL-int	ERVL	LTR
6	139666848	139667285	Lx8b_dup9287	Lx8b	L1	LINE
6	140067673	140067950	B1_Mus1_dup33488	B1_Mus1	Alu	SINE
6	140191102	140191273	RLTR14_dup788	RLTR14	ERV1	LTR
6	140578798	140579072	B3_dup53921	B3	B2	SINE
6	140587255	140587495	B2_Mm1t_dup9306	B2_Mm1t	B2	SINE
6	140638156	140638736	Lx8_dup20663	Lx8	L1	LINE
6	140671542	140672330	B3_dup53937	B3	B2	SINE
6	140698952	140699187	MT2_Mm_dup957	MT2_Mm	ERVL	LTR
6	140730912	140731940	ORR1D2_dup6126	ORR1D2	ERVL-MaLR	LTR
6	141043440	141043697	B4_dup24796	B4	B4	SINE
6	141162257	141162438	L1MdA_II_dup1901	L1MdA_II	L1	LINE
6	141522992	141523158	RMER15_dup6667	RMER15	ERVL	LTR
6	141535821	141535921	RMER12C_dup4059	RMER12C	ERVK	LTR
6	141979017	141979255	RLTR31D_MM_dup2490	RLTR31D_MM	ERVK	LTR
6	142243387	142243679	Lx3_Mus_dup4192	Lx3_Mus	L1	LINE
6	142375463	142375597	B2_Mm2_dup31240	B2_Mm2	B2	SINE
6	142427021	142427245	RMER12_dup1144	RMER12	ERVK	LTR
6	142437405	142437739	ID_B1_dup40331	ID_B1	B4	SINE
6	142556341	142556729	RMER17B2_dup630	RMER17B2	ERVK	LTR
6	142598324	142598534	B1F1_dup6640	B1F1	Alu	SINE
6	142855693	142855793	RLTR13C1_dup147	RLTR13C1	ERVK	LTR
6	142918318	142918462	L1MdV_III_dup3792	L1MdV_III	L1	LINE
6	143041282	143041475	B3_dup54132	B3	B2	SINE
6	143862524	143862702	B3_dup54206	B3	B2	SINE
6	144338652	144338857	RLTR17B_Mm_dup22828	RLTR17B_Mm	ERVK	LTR
6	144863461	144863719	Lx8_dup20724	Lx8	L1	LINE
6	144872615	144872878	RMER12C_dup4083	RMER12C	ERVK	LTR
6	144957177	144957458	ID_B1_dup40476	ID_B1	B4	SINE
6	145054254	145054537	RLTR14_dup790	RLTR14	ERV1	LTR
6	145405494	145405611	Lx8_dup20731	Lx8	L1	LINE
6	145488833	145489075	MLT1H_dup877	MLT1H	ERVL-MaLR	LTR
6	145601008	145601216	RLTR17B_Mm_dup22902	RLTR17B_Mm	ERVK	LTR
6	145755678	145755949	ORR1E_dup9514	ORR1E	ERVL-MaLR	LTR
6	145773663	145774078	MTE2b_dup6386	MTE2b	ERVL-MaLR	LTR
6	145985430	145985569	B1F1_dup6680	B1F1	Alu	SINE
6	146190187	146190423	MTD_dup19630	MTD	ERVL-MaLR	LTR
6	146273190	146273528	MLT1F_dup589	MLT1F	ERVL-MaLR	LTR
6	146274309	146274497	B3_dup54408	B3	B2	SINE
6	146411040	146411169	ID4_dup8157	ID4	ID	SINE
6	146725203	146725586	ORR1A2_dup5703	ORR1A2	ERVL-MaLR	LTR
6	146789178	146789279	ORR1B1-int_dup23698	ORR1B1-int	ERVL-MaLR	LTR
6	147077774	147078045	RMER10A_dup1523	RMER10A	ERVL	LTR
6	147117990	147118225	ID_B1_dup40649	ID_B1	B4	SINE
6	147135242	147135361	B3A_dup35188	B3A	B2	SINE
6	147241760	147241995	L1MdA_IV_dup2412	L1MdA_IV	L1	LINE
6	147916801	147917030	RLTR17B_Mm_dup23010	RLTR17B_Mm	ERVK	LTR
6	147930229	147930362	L1MdF_IV_dup7435	L1MdF_IV	L1	LINE
6	148142823	148142985	RMER17C_dup2344	RMER17C	ERVK	LTR
6	148187792	148188095	ORR1E_dup9575	ORR1E	ERVL-MaLR	LTR
6	148245669	148245784	MTD_dup19681	MTD	ERVL-MaLR	LTR
6	148429490	148429789	MIR3_dup5845	MIR3	MIR	SINE
6	148592391	148592529	RLTR17B_Mm_dup23032	RLTR17B_Mm	ERVK	LTR
6	148667913	148668128	RMER17B_dup772	RMER17B	ERVK	LTR
6	148713850	148713994	ID_B1_dup40732	ID_B1	B4	SINE
6	148775540	148775707	ORR1A4_dup3265	ORR1A4	ERVL-MaLR	LTR
6	148807942	148808283	B1F1_dup6723	B1F1	Alu	SINE
6	148856680	148856837	B2_Mm2_dup31394	B2_Mm2	B2	SINE
6	148858121	148858356	B1F_dup15617	B1F	Alu	SINE
6	148858683	148858876	RLTR12G_dup85	RLTR12G	ERVK	LTR
6	148906894	148907235	B1F_dup15620	B1F	Alu	SINE
6	149024680	149024853	B1F1_dup6729	B1F1	Alu	SINE
6	149042210	149042413	ID_B1_dup40776	ID_B1	B4	SINE
6	149045073	149045406	B1_Mus1_dup33754	B1_Mus1	Alu	SINE
6	149299859	149300367	RLTR48A_dup216	RLTR48A	ERV1	LTR
6	149315725	149316087	Lx2_dup6565	Lx2	L1	LINE
16	3083580	3084473	Lx2_dup15987	Lx2	L1	LINE
16	3133228	3133458	RLTR11A_dup2189	RLTR11A	ERVK	LTR
16	3209209	3209522	L1MdTf_II_dup3347	L1MdTf_II	L1	LINE
16	3482884	3483113	RLTR26_Mus_dup1010	RLTR26_Mus	ERVK	LTR
16	3637139	3637543	L1ME1_dup3445	L1ME1	L1	LINE
16	4027588	4027779	RSINE1_dup96023	RSINE1	B4	SINE
16	4055582	4055789	B4_dup54644	B4	B4	SINE
16	4265581	4265941	MIRb_dup36681	MIRb	MIR	SINE
16	4294914	4295065	B1F_dup37758	B1F	Alu	SINE
16	4385466	4385625	B2_Mm1a_dup15873	B2_Mm1a	B2	SINE
16	4391108	4391250	B3_dup129507	B3	B2	SINE
16	4408774	4409176	B1_Mur1_dup35739	B1_Mur1	Alu	SINE
16	4510066	4510610	B3_dup129534	B3	B2	SINE
16	4554359	4554794	B3A_dup79545	B3A	B2	SINE
16	4619530	4619631	MMERVK10C-int_dup2756	MMERVK10C-int	ERVK	LTR
16	4650939	4651157	MLTR11A_dup1829	MLTR11A	ERVK	LTR
16	4654575	4654869	B3A_dup79549	B3A	B2	SINE
16	4727786	4728086	B3_dup129561	B3	B2	SINE
16	4819761	4820108	B2_Mm1a_dup15890	B2_Mm1a	B2	SINE
16	5101982	5102397	B3_dup129596	B3	B2	SINE
16	5179565	5179773	ORR1A0_dup2290	ORR1A0	ERVL-MaLR	LTR
16	5269470	5269779	L1MB5_dup2642	L1MB5	L1	LINE
16	5693339	5693729	B4A_dup87447	B4A	B4	SINE
16	5952160	5952480	B4_dup54816	B4	B4	SINE
16	6191320	6191504	RSINE1_dup96181	RSINE1	B4	SINE
16	6459045	6459391	ID_B1_dup95553	ID_B1	B4	SINE
16	7457458	7457747	MT2B_dup8304	MT2B	ERVL	LTR
16	7686965	7687113	MT2_Mm_dup2341	MT2_Mm	ERVL	LTR
16	7824547	7824956	MTEa_dup16499	MTEa	ERVL-MaLR	LTR
16	8277205	8277418	B4A_dup87695	B4A	B4	SINE
16	8315936	8316147	B4A_dup87700	B4A	B4	SINE
16	8334537	8334928	B4A_dup87701	B4A	B4	SINE
16	8344180	8344697	ID_B1_dup95665	ID_B1	B4	SINE
16	8804193	8804489	ORR1B1_dup17767	ORR1B1	ERVL-MaLR	LTR
16	9040863	9041123	LTR16_dup620	LTR16	ERVL	LTR
16	9156527	9156723	MTE2a_dup13769	MTE2a	ERVL-MaLR	LTR
16	9377907	9378254	MLT1F1_dup1480	MLT1F1	ERVL-MaLR	LTR
16	9670905	9671087	B3A_dup79838	B3A	B2	SINE
16	9896347	9896793	ORR1A4_dup7507	ORR1A4	ERVL-MaLR	LTR
16	10044380	10044593	MMERVK9C_I_dup1554	MMERVK9C_I	ERVK	LTR
16	10082225	10082433	RLTR13D5_dup666	RLTR13D5	ERVK	LTR
16	10247842	10248263	B3A_dup79866	B3A	B2	SINE
16	10259257	10259682	L1MB2_dup2467	L1MB2	L1	LINE
16	10379239	10379565	B4_dup55169	B4	B4	SINE
16	10435242	10435552	Lx5c_dup14996	Lx5c	L1	LINE
16	10553971	10554398	PB1_dup10322	PB1	Alu	SINE
16	10593973	10594348	MIR_dup32938	MIR	MIR	SINE
16	10702214	10702789	ORR1A3-int_dup10212	ORR1A3-int	ERVL-MaLR	LTR
16	10708025	10708563	MT2B1_dup7171	MT2B1	ERVL	LTR
16	10819723	10820356	MIRb_dup36884	MIRb	MIR	SINE
16	10828456	10828836	RMER20A_dup1315	RMER20A	ERVK	LTR
16	10843491	10843596	MTD_dup48130	MTD	ERVL-MaLR	LTR
16	10949236	10949411	B3A_dup79914	B3A	B2	SINE
16	10960923	10961179	ID4_v_dup22321	ID4_.	ID	SINE
16	10972659	10972951	PB1D9_dup25121	PB1D9	Alu	SINE
16	10995226	10995456	ID_B1_dup96033	ID_B1	B4	SINE
16	11092870	11093188	ID_B1_dup96051	ID_B1	B4	SINE
16	11181407	11181559	MTD_dup48138	MTD	ERVL-MaLR	LTR
16	11602648	11602953	L1MdMus_II_dup9508	L1MdMus_II	L1	LINE
16	12710027	12710318	MIRb_dup36956	MIRb	MIR	SINE
16	12940041	12940153	RLTR51A_Mm_dup4363	RLTR51A_Mm	ERVK	LTR
16	12945467	12945635	B1F2_dup16000	B1F2	Alu	SINE
16	13008828	13009089	ORR1C1_dup7585	ORR1C1	ERVL-MaLR	LTR
16	13245430	13246411	B4A_dup88046	B4A	B4	SINE
16	13262663	13263105	ORR1A3_dup4266	ORR1A3	ERVL-MaLR	LTR
16	13274071	13274202	B4A_dup88051	B4A	B4	SINE
16	13289823	13289932	B2_Mm1t_dup22536	B2_Mm1t	B2	SINE
16	13502315	13502827	ID_B1_dup96186	ID_B1	B4	SINE
16	13513070	13513532	PB1D11_dup13652	PB1D11	Alu	SINE
16	13529903	13530206	MERVL_2A-int_dup3774	MERVL_2A-int	ERVL	LTR
16	13671459	13671996	Lx5c_dup15025	Lx5c	L1	LINE
16	13815239	13815515	B1_Mur1_dup35916	B1_Mur1	Alu	SINE
16	13878071	13878290	MLT1A1_dup7816	MLT1A1	ERVL-MaLR	LTR
16	13925495	13925627	ORR1A4_dup7531	ORR1A4	ERVL-MaLR	LTR
16	14181804	14182128	Lx5c_dup15028	Lx5c	L1	LINE
16	14292747	14292908	B3A_dup80054	B3A	B2	SINE
16	14736255	14736580	RLTR16_dup1029	RLTR16	ERVK	LTR
16	14863689	14864034	L1MdF_I_dup9099	L1MdF_I	L1	LINE
16	14933855	14934245	Lx3C_dup5913	Lx3C	L1	LINE
16	15050822	15050967	L1MdA_II_dup4817	L1MdA_II	L1	LINE
16	15224522	15224688	L1MdA_I_dup4204	L1MdA_I	L1	LINE
16	15458938	15459207	L1Lx_IV_dup10888	L1Lx_IV	L1	LINE
16	16060938	16061102	RLTR20A_dup255	RLTR20A	ERVK	LTR
16	16285543	16285707	L1MdF_V_dup12359	L1MdF_V	L1	LINE
16	16353260	16353485	RMER10A_dup3933	RMER10A	ERVL	LTR
16	16474951	16475112	L1MdF_III_dup11575	L1MdF_III	L1	LINE
16	16676260	16676493	B3_dup130114	B3	B2	SINE
16	16811379	16811548	B3_dup130131	B3	B2	SINE
16	17044633	17044843	B4A_dup88230	B4A	B4	SINE
16	17590035	17590136	B3_dup130260	B3	B2	SINE
16	17681637	17681949	B2_Mm2_dup76518	B2_Mm2	B2	SINE
16	17864009	17864109	LTR69_dup59	LTR69	ERVL	LTR
16	18119582	18119785	B1_Mur4_dup25014	B1_Mur4	Alu	SINE
16	18191013	18191120	MT2B_dup8362	MT2B	ERVL	LTR
16	18341643	18341807	ORR1G_dup7481	ORR1G	ERVL-MaLR	LTR
16	18554930	18555217	RMER17C2_dup2907	RMER17C2	ERVK	LTR
16	18988476	18988659	L1MdA_III_dup7604	L1MdA_III	L1	LINE
16	18995228	18995571	L1MdA_III_dup7606	L1MdA_III	L1	LINE
16	19122105	19122206	L1MdF_III_dup11585	L1MdF_III	L1	LINE
16	19172026	19172126	L1MdF_I_dup9106	L1MdF_I	L1	LINE
16	19264398	19264615	RLTR13A_dup177	RLTR13A	ERVK	LTR
16	19296680	19297254	RLTR20B5_MM_dup674	RLTR20B5_MM	ERVK	LTR
16	19855603	19855859	IAPEz-int_dup6712	IAPEz-int	ERVK	LTR
16	19931036	19931272	PB1D9_dup25283	PB1D9	Alu	SINE
16	19966694	19967503	ID_B1_dup96560	ID_B1	B4	SINE
16	20019109	20019498	Lx8b_dup23701	Lx8b	L1	LINE
16	20087779	20087917	Lx2B2_dup9997	Lx2B2	L1	LINE
16	20136541	20136950	MTA_Mm_dup15784	MTA_Mm	ERVL-MaLR	LTR
16	20137541	20137764	L1MdA_III_dup7612	L1MdA_III	L1	LINE
16	20188632	20188732	RMER10A_dup3954	RMER10A	ERVL	LTR
16	20283175	20283276	B2_Mm1a_dup16055	B2_Mm1a	B2	SINE
16	20332415	20332681	RMER6B_dup1207	RMER6B	ERVK	LTR
16	20334142	20334518	B2_Mm2_dup76641	B2_Mm2	B2	SINE
16	20407430	20407583	B3_dup130484	B3	B2	SINE
16	20524368	20524816	B1_Mur4_dup25050	B1_Mur4	Alu	SINE
16	20599998	20600170	RLTR30_dup340	RLTR30	ERV1	LTR
16	20854838	20854988	L1MdF_III_dup11593	L1MdF_III	L1	LINE
16	20992374	20992570	LTRIS2_dup1260	LTRIS2	ERV1	LTR
16	20998167	20998660	ORR1A2_dup14972	ORR1A2	ERVL-MaLR	LTR
16	21056303	21056957	B1_Mur3_dup26907	B1_Mur3	Alu	SINE
16	21096730	21097180	L2_dup15551	L2	L2	LINE
16	21189492	21189837	ID_B1_dup96647	ID_B1	B4	SINE
16	21212540	21212945	B1_Mus2_dup61325	B1_Mus2	Alu	SINE
16	21238188	21238374	RMER6BA_dup914	RMER6BA	ERVK	LTR
16	21287048	21287308	L1MdA_II_dup4830	L1MdA_II	L1	LINE
16	21784389	21784822	MIRb_dup37072	MIRb	MIR	SINE
16	21786487	21786598	B1F1_dup16132	B1F1	Alu	SINE
16	21807379	21807728	ORR1C2_dup12293	ORR1C2	ERVL-MaLR	LTR
16	21951539	21952053	RMER10A_dup3958	RMER10A	ERVL	LTR
16	22052693	22052917	Lx9_dup40356	Lx9	L1	LINE
16	22318436	22318773	L2_dup15558	L2	L2	LINE
16	22379277	22379700	RLTR17B_Mm_dup52463	RLTR17B_Mm	ERVK	LTR
16	22552392	22552702	Lx9_dup40363	Lx9	L1	LINE
16	22554000	22554497	MER21B_dup1407	MER21B	ERVL	LTR
16	22843889	22844246	B3_dup130677	B3	B2	SINE
16	22878457	22878875	PB1D10_dup55381	PB1D10	Alu	SINE
16	23032690	23032939	Lx7_dup30303	Lx7	L1	LINE
16	23063932	23064113	B1_Mur4_dup25110	B1_Mur4	Alu	SINE
16	23216830	23217165	RMER19C_dup2753	RMER19C	ERVK	LTR
16	23218630	23219326	ORR1B2_dup8637	ORR1B2	ERVL-MaLR	LTR
16	23225465	23225731	Lx7_dup30306	Lx7	L1	LINE
16	23265326	23265696	L1MC3_dup4277	L1MC3	L1	LINE
16	23518937	23519150	ORR1D2_dup15143	ORR1D2	ERVL-MaLR	LTR
16	24048066	24048274	MIRb_dup37128	MIRb	MIR	SINE
16	24080042	24080605	Lx5b_dup7288	Lx5b	L1	LINE
16	24113193	24113496	L1MA4_dup5114	L1MA4	L1	LINE
16	24220915	24221090	RLTR17B_Mm_dup52500	RLTR17B_Mm	ERVK	LTR
16	24242475	24242978	B4_dup55535	B4	B4	SINE
16	24372356	24372536	B3_dup130754	B3	B2	SINE
16	25981604	25981951	ORR1E_dup22553	ORR1E	ERVL-MaLR	LTR
16	26239234	26239391	L1MdGf_II_dup7215	L1MdGf_II	L1	LINE
16	26633119	26633277	L1MdA_II_dup4836	L1MdA_II	L1	LINE
16	27093392	27093563	RLTRETN_Mm_dup1150	RLTRETN_Mm	ERVK	LTR
16	27424530	27424787	L1MdA_II_dup4840	L1MdA_II	L1	LINE
16	27473057	27473468	L1MdGf_I_dup2729	L1MdGf_I	L1	LINE
16	27678489	27678804	L1MdF_III_dup11626	L1MdF_III	L1	LINE
16	28202711	28202830	L1MdA_VI_dup8890	L1MdA_VI	L1	LINE
16	28276400	28276522	L1MdF_IV_dup18089	L1MdF_IV	L1	LINE
16	28476242	28476430	PB1D9_dup25373	PB1D9	Alu	SINE
16	28731223	28731380	ORR1E_dup22580	ORR1E	ERVL-MaLR	LTR
16	29018478	29018578	RMER13B_dup1809	RMER13B	ERVK	LTR
16	29090170	29090581	L1MdA_II_dup4845	L1MdA_II	L1	LINE
16	29104038	29104170	L1MdA_II_dup4846	L1MdA_II	L1	LINE
16	30031677	30032308	RLTR28_dup1717	RLTR28	ERVL	LTR
16	30334344	30334526	B3_dup131016	B3	B2	SINE
16	30381658	30381888	B1F_dup38246	B1F	Alu	SINE
16	30454481	30454581	L2a_dup20216	L2a	L2	LINE
16	30461192	30461370	B3_dup131032	B3	B2	SINE
16	30476817	30476923	MamRTE1_dup3662	MamRTE1	RTE-Bo.B	LINE
16	30482261	30482938	Lx2_dup16103	Lx2	L1	LINE
16	30632129	30632265	B4_dup55615	B4	B4	SINE
16	30891438	30892198	MTE-int_dup4427	MTE-int	ERVL-MaLR	LTR
16	30959283	30959398	PB1D10_dup55482	PB1D10	Alu	SINE
16	31004344	31004626	MTD_dup48617	MTD	ERVL-MaLR	LTR
16	31278937	31279143	MIRc_dup18141	MIRc	MIR	SINE
16	31283952	31284186	MTC_dup24267	MTC	ERVL-MaLR	LTR
16	31314326	31314738	MLT1B_dup7045	MLT1B	ERVL-MaLR	LTR
16	31315041	31315415	PB1D9_dup25410	PB1D9	Alu	SINE
16	31321286	31321638	RMER17D_dup1117	RMER17D	ERVK	LTR
16	31488816	31489020	Lx8_dup50605	Lx8	L1	LINE
16	31492607	31492716	MTA_Mm_dup15856	MTA_Mm	ERVL-MaLR	LTR
16	31594043	31594249	MTC_dup24271	MTC	ERVL-MaLR	LTR
16	31639085	31639336	MERVL-int_dup1829	MERVL-int	ERVL	LTR
16	31952012	31952216	RMER17C-int_dup1729	RMER17C-int	ERVK	LTR
16	31974350	31974672	B3A_dup80637	B3A	B2	SINE
16	31974791	31974891	LTR33A_v_dup375	LTR33A_.	ERVL	LTR
16	32007291	32007542	B1_Mur4_dup25218	B1_Mur4	Alu	SINE
16	32043464	32043871	B3_dup131202	B3	B2	SINE
16	32140543	32140795	B2_Mm2_dup77103	B2_Mm2	B2	SINE
16	32142025	32142130	B1_Mus2_dup61663	B1_Mus2	Alu	SINE
16	32181822	32182093	B3_dup131236	B3	B2	SINE
16	32200975	32201299	PB1D7_dup21471	PB1D7	Alu	SINE
16	32259824	32260073	RMER19B_dup4575	RMER19B	ERVK	LTR
16	32266637	32266825	ID_B1_dup97009	ID_B1	B4	SINE
16	32267128	32267228	ID2_dup4298	ID2	ID	SINE
16	32469595	32469871	ORR1E_dup22618	ORR1E	ERVL-MaLR	LTR
16	32699313	32699413	RMER21A_dup433	RMER21A	ERV1	LTR
16	32768940	32769295	ORR1B1-int_dup57987	ORR1B1-int	ERVL-MaLR	LTR
16	32771081	32771241	B1_Mus2_dup61716	B1_Mus2	Alu	SINE
16	32792828	32793189	L1M4_dup9468	L1M4	L1	LINE
16	32923079	32923222	Lx7_dup30419	Lx7	L1	LINE
16	32980430	32980608	ORR1A2_dup15049	ORR1A2	ERVL-MaLR	LTR
16	32993584	32994184	RLTR14_dup2028	RLTR14	ERV1	LTR
16	33152646	33153124	B1_Mus2_dup61752	B1_Mus2	Alu	SINE
16	33263707	33263812	B1_Mus1_dup85696	B1_Mus1	Alu	SINE
16	33267804	33267904	B1_Mus2_dup61764	B1_Mus2	Alu	SINE
16	33518582	33519085	L1MB4_dup2604	L1MB4	L1	LINE
16	33710139	33710408	B3_dup131425	B3	B2	SINE
16	33966151	33966367	L2a_dup20254	L2a	L2	LINE
16	34137749	34138032	LTR16C_dup1099	LTR16C	ERVL	LTR
16	34181510	34181826	RLTR11A_dup2273	RLTR11A	ERVK	LTR
16	34207519	34207827	B4A_dup88762	B4A	B4	SINE
16	34432469	34432711	RMER13B_dup1820	RMER13B	ERVK	LTR
16	34570661	34570951	B3_dup131470	B3	B2	SINE
16	34990554	34990844	Lx9_dup40563	Lx9	L1	LINE
16	34995815	34996115	ID_B1_dup97183	ID_B1	B4	SINE
16	35007632	35007786	MTD_dup48748	MTD	ERVL-MaLR	LTR
16	35008281	35008411	MTD_dup48750	MTD	ERVL-MaLR	LTR
16	35032135	35032618	B4A_dup88790	B4A	B4	SINE
16	35245034	35245157	MLTR14_dup5946	MLTR14	ERV1	LTR
16	35332732	35332960	ORR1A2_dup15060	ORR1A2	ERVL-MaLR	LTR
16	35509756	35510387	RMER13B_dup1821	RMER13B	ERVK	LTR
16	35643955	35644073	MLTR11A_dup1856	MLTR11A	ERVK	LTR
16	35712532	35712770	B2_Mm2_dup77375	B2_Mm2	B2	SINE
16	35794626	35794843	ORR1B1_dup18040	ORR1B1	ERVL-MaLR	LTR
16	35842226	35842452	MTD_dup48771	MTD	ERVL-MaLR	LTR
16	35867998	35868253	ORR1D1_dup21178	ORR1D1	ERVL-MaLR	LTR
16	35929554	35929655	B1_Mm_dup37485	B1_Mm	Alu	SINE
16	36024605	36024828	B1_Mur1_dup36424	B1_Mur1	Alu	SINE
16	36110939	36111153	RLTR13D3_dup293	RLTR13D3	ERVK	LTR
16	36309451	36309712	B3_dup131610	B3	B2	SINE
16	36394247	36394559	MT2C_Mm_dup1758	MT2C_Mm	ERVL	LTR
16	36584395	36584552	B1F_dup38433	B1F	Alu	SINE
16	36944422	36944592	RLTR17_dup1115	RLTR17	ERVK	LTR
16	37816577	37817222	MLT1D_dup6637	MLT1D	ERVL-MaLR	LTR
16	37853073	37853384	B1F_dup38463	B1F	Alu	SINE
16	38352176	38352332	MIRb_dup37423	MIRb	MIR	SINE
16	38378520	38378816	MLTR25A_dup1939	MLTR25A	ERVK	LTR
16	38397634	38397907	B1_Mus1_dup85933	B1_Mus1	Alu	SINE
16	38478433	38478762	RLTR17B_Mm_dup52771	RLTR17B_Mm	ERVK	LTR
16	38718491	38718607	MTB_dup7338	MTB	ERVL-MaLR	LTR
16	39838652	39838822	Lx3A_dup8173	Lx3A	L1	LINE
16	40544709	40544832	L1MdGf_I_dup2741	L1MdGf_I	L1	LINE
16	40995026	40995207	Lx8_dup50813	Lx8	L1	LINE
16	41213932	41214287	Lx5c_dup15169	Lx5c	L1	LINE
16	41215042	41215192	L1MdA_III_dup7657	L1MdA_III	L1	LINE
16	42315579	42315727	MTB_Mm_dup5016	MTB_Mm	ERVL-MaLR	LTR
16	42371662	42372056	Lx8b_dup23913	Lx8b	L1	LINE
16	42412594	42412732	RMER15_dup15738	RMER15	ERVL	LTR
16	42448616	42448815	MTA_Mm_dup15915	MTA_Mm	ERVL-MaLR	LTR
16	42607427	42607675	ORR1B1_dup18081	ORR1B1	ERVL-MaLR	LTR
16	42620074	42620258	RMER17A2_dup2569	RMER17A2	ERVK	LTR
16	42691491	42691873	ORR1A2_dup15104	ORR1A2	ERVL-MaLR	LTR
16	42810814	42811001	Lx3A_dup8178	Lx3A	L1	LINE
16	42896639	42896948	Lx3A_dup8180	Lx3A	L1	LINE
16	43044239	43044409	MLT1E2_dup1508	MLT1E2	ERVL-MaLR	LTR
16	43391867	43392004	L2a_dup20372	L2a	L2	LINE
16	43406489	43406666	B3A_dup81106	B3A	B2	SINE
16	43488048	43488563	MER31A_dup640	MER31A	ERV1	LTR
16	44021428	44021831	B2_Mm2_dup77603	B2_Mm2	B2	SINE
16	44208988	44209178	ORR1B1_dup18091	ORR1B1	ERVL-MaLR	LTR
16	44988591	44988805	RSINE1_dup98082	RSINE1	B4	SINE
16	45333840	45334085	L1MdA_I_dup4252	L1MdA_I	L1	LINE
16	45548677	45549146	Lx7_dup30556	Lx7	L1	LINE
16	45569582	45569816	B1_Mm_dup37618	B1_Mm	Alu	SINE
16	45570826	45571061	PB1D10_dup55906	PB1D10	Alu	SINE
16	45667368	45667514	L2a_dup20391	L2a	L2	LINE
16	45819861	45820592	L2b_dup13177	L2b	L2	LINE
16	46109970	46110381	L1MdA_VI_dup8934	L1MdA_VI	L1	LINE
16	46153990	46154090	MIR_dup33546	MIR	MIR	SINE
16	46953370	46953703	L1MdTf_II_dup3393	L1MdTf_II	L1	LINE
16	46965281	46965507	L1MdA_III_dup7682	L1MdA_III	L1	LINE
16	47231517	47231673	Lx3_Mus_dup10284	Lx3_Mus	L1	LINE
16	47242584	47242685	MTA_Mm_dup15953	MTA_Mm	ERVL-MaLR	LTR
16	47334888	47335236	B4_dup55936	B4	B4	SINE
16	47410635	47410784	L1MdF_IV_dup18186	L1MdF_IV	L1	LINE
16	47520023	47520320	IAPLTR4_I_dup197	IAPLTR4_I	ERVK	LTR
16	47642174	47642810	L1MdGf_II_dup7253	L1MdGf_II	L1	LINE
16	47792289	47792429	Lx_dup14455	Lx	L1	LINE
16	47881443	47881623	L1MdF_I_dup9190	L1MdF_I	L1	LINE
16	47924231	47924447	L1MdA_VII_dup8533	L1MdA_VII	L1	LINE
16	48094656	48095061	ORR1A2_dup15145	ORR1A2	ERVL-MaLR	LTR
16	48187264	48187388	B3_dup132155	B3	B2	SINE
16	48403577	48403842	Lx5c_dup15216	Lx5c	L1	LINE
16	48682240	48682393	L1MdTf_II_dup3401	L1MdTf_II	L1	LINE
16	48704534	48704734	L1MdA_III_dup7696	L1MdA_III	L1	LINE
16	48708485	48708714	RLTR13B4_dup389	RLTR13B4	ERVK	LTR
16	48815995	48816504	B3A_dup81297	B3A	B2	SINE
16	48885673	48885982	L1MdA_III_dup7699	L1MdA_III	L1	LINE
16	49055217	49055396	Lx8_dup51051	Lx8	L1	LINE
16	49274271	49274372	L1MdA_I_dup4259	L1MdA_I	L1	LINE
16	49937652	49937995	MTE2b_dup14639	MTE2b	ERVL-MaLR	LTR
16	50337810	50337951	L2a_dup20437	L2a	L2	LINE
16	50370768	50371137	L1MdF_III_dup11707	L1MdF_III	L1	LINE
16	50400074	50400444	L1MdA_II_dup4872	L1MdA_II	L1	LINE
16	50653098	50653523	RLTR10D2_dup196	RLTR10D2	ERVK	LTR
16	50667694	50667965	MT2A_dup8405	MT2A	ERVL	LTR
16	50834909	50835082	Lx2_dup16179	Lx2	L1	LINE
16	50995483	50995682	L1MdF_III_dup11712	L1MdF_III	L1	LINE
16	51214913	51215179	L1MdF_V_dup12488	L1MdF_V	L1	LINE
16	51402403	51402647	RMER19A_dup1865	RMER19A	ERVK	LTR
16	51714678	51715032	L1Lx_IV_dup11030	L1Lx_IV	L1	LINE
16	51760173	51760362	L1MdF_III_dup11718	L1MdF_III	L1	LINE
16	51798940	51799161	IAPEz-int_dup6792	IAPEz-int	ERVK	LTR
16	51900949	51901281	B3A_dup81370	B3A	B2	SINE
16	52201859	52202105	Lx6_dup16870	Lx6	L1	LINE
16	52325524	52325763	L1MdF_IV_dup18231	L1MdF_IV	L1	LINE
16	52990341	52990683	Lx2B_dup6598	Lx2B	L1	LINE
16	53201710	53201839	L1MdTf_III_dup4142	L1MdTf_III	L1	LINE
16	53300214	53300395	L1MdA_VII_dup8558	L1MdA_VII	L1	LINE
16	53884729	53884848	ORR1A4_dup7704	ORR1A4	ERVL-MaLR	LTR
16	54132202	54132422	Lx_dup14507	Lx	L1	LINE
16	54580953	54581221	Lx3C_dup5986	Lx3C	L1	LINE
16	54653037	54653390	L1MdF_V_dup12297	L1MdF_V	L1	LINE
16	55228783	55229096	B4A_dup89344	B4A	B4	SINE
16	55408906	55409227	MTB_Mm_dup5041	MTB_Mm	ERVL-MaLR	LTR
16	55745496	55745657	B2_Mm2_dup77847	B2_Mm2	B2	SINE
16	55822869	55822987	B1_Mus1_dup86342	B1_Mus1	Alu	SINE
16	55822869	55822987	BGLII_Mur_dup462	BGLII_Mur	ERVK	LTR
16	55872042	55872316	RLTR4_MM-int_dup11361	RLTR4_MM-int	LTR	LTR
16	56014054	56014302	Lx3C_dup5992	Lx3C	L1	LINE
16	56151131	56151292	L1MdA_IV_dup5647	L1MdA_IV	L1	LINE
16	56662369	56662621	MLT1D_dup6710	MLT1D	ERVL-MaLR	LTR
16	56717310	56717448	Lx5c_dup15280	Lx5c	L1	LINE
16	56722593	56723016	RLTR13G_dup824	RLTR13G	ERVK	LTR
16	56936419	56936706	ORR1F_dup19228	ORR1F	ERVL-MaLR	LTR
16	57005885	57006024	B1_Mus2_dup62270	B1_Mus2	Alu	SINE
16	57433352	57433525	RMER19A_dup1870	RMER19A	ERVK	LTR
16	57493907	57494088	B1_Mus2_dup62286	B1_Mus2	Alu	SINE
16	57590973	57591357	L1MdF_IV_dup18283	L1MdF_IV	L1	LINE
16	57672316	57672492	L2c_dup10080	L2c	L2	LINE
16	58034851	58035213	L1MdA_II_dup4892	L1MdA_II	L1	LINE
16	58085275	58085449	L1MdA_I_dup4279	L1MdA_I	L1	LINE
16	58461688	58461984	L1MdN_I_dup1854	L1MdN_I	L1	LINE
16	58589877	58590170	L1MdTf_II_dup3429	L1MdTf_II	L1	LINE
16	59040876	59041048	L1MdF_III_dup11777	L1MdF_III	L1	LINE
16	59130963	59131464	L1MdA_III_dup7748	L1MdA_III	L1	LINE
16	59155523	59155834	L1MdA_II_dup4894	L1MdA_II	L1	LINE
16	59339121	59339439	MIR3_dup13737	MIR3	MIR	SINE
16	59567564	59567711	L1MdF_III_dup11780	L1MdF_III	L1	LINE
16	59614165	59614419	L1MdF_IV_dup18293	L1MdF_IV	L1	LINE
16	59864773	59864877	Lx_dup14542	Lx	L1	LINE
16	60599531	60599645	L1MdA_I_dup4291	L1MdA_I	L1	LINE
16	60716312	60716758	LTRIS_Mm_dup489	LTRIS_Mm	ERV1	LTR
16	61144677	61145279	IAPEz-int_dup6829	IAPEz-int	ERVK	LTR
16	61788042	61788144	L1MdGf_II_dup7295	L1MdGf_II	L1	LINE
16	61793262	61793364	L1MdF_V_dup12584	L1MdF_V	L1	LINE
16	62168852	62169308	L1MdTf_III_dup4174	L1MdTf_III	L1	LINE
16	62171308	62171822	L1MdTf_III_dup4175	L1MdTf_III	L1	LINE
16	62401190	62401336	L1MdA_VII_dup8625	L1MdA_VII	L1	LINE
16	62673282	62673512	B2_Mm2_dup78020	B2_Mm2	B2	SINE
16	62879889	62880072	L1MdA_VII_dup8630	L1MdA_VII	L1	LINE
16	62971824	62971932	L1MdA_III_dup7770	L1MdA_III	L1	LINE
16	63972620	63972747	Lx9_dup41323	Lx9	L1	LINE
16	64853157	64853514	RLTR10_dup2644	RLTR10	ERVK	LTR
16	64892678	64892900	MIRc_dup18416	MIRc	MIR	SINE
16	64902712	64902978	B4_dup56171	B4	B4	SINE
16	65197047	65197360	Lx3_Mus_dup10381	Lx3_Mus	L1	LINE
16	65370469	65370660	MLTR14_dup6007	MLTR14	ERV1	LTR
16	65379652	65379914	RLTR26_Mus_dup1035	RLTR26_Mus	ERVK	LTR
16	65533803	65533942	Lx5b_dup7415	Lx5b	L1	LINE
16	65649401	65649815	Lx3C_dup6032	Lx3C	L1	LINE
16	65675736	65676058	L1MdA_I_dup4306	L1MdA_I	L1	LINE
16	65739795	65739954	Lx2B_dup6660	Lx2B	L1	LINE
16	66225445	66225727	L1MdA_III_dup7779	L1MdA_III	L1	LINE
16	66658475	66658670	Lx5c_dup15359	Lx5c	L1	LINE
16	66680350	66680473	PB1_dup10624	PB1	Alu	SINE
16	66693538	66693683	RMER17A2_dup2585	RMER17A2	ERVK	LTR
16	66950676	66951176	Lx2B2_dup10222	Lx2B2	L1	LINE
16	67162801	67163165	Lx3A_dup8293	Lx3A	L1	LINE
16	67382391	67382646	L1Lx_III_dup12973	L1Lx_III	L1	LINE
16	67918066	67918609	L1MdA_V_dup3880	L1MdA_V	L1	LINE
16	68069019	68069308	L1MdGf_II_dup7315	L1MdGf_II	L1	LINE
16	69237626	69237972	Lx_dup14678	Lx	L1	LINE
16	69445227	69445410	Lx_dup14685	Lx	L1	LINE
16	70118249	70118588	RLTR17B_Mm_dup53486	RLTR17B_Mm	ERVK	LTR
16	70123401	70123722	L1MD2_dup2335	L1MD2	L1	LINE
16	70193216	70193628	MLT1A0_dup8360	MLT1A0	ERVL-MaLR	LTR
16	70219262	70219423	B3_dup132809	B3	B2	SINE
16	70327383	70327537	Lx7_dup31062	Lx7	L1	LINE
16	70945017	70945143	L1MdA_I_dup4330	L1MdA_I	L1	LINE
16	70969917	70970163	L1MdGf_II_dup7330	L1MdGf_II	L1	LINE
16	70978845	70979014	L1MdA_III_dup7804	L1MdA_III	L1	LINE
16	71104919	71105035	L1MdGf_II_dup7332	L1MdGf_II	L1	LINE
16	71137062	71137433	L1MdFanc_I_dup10455	L1MdFanc_I	L1	LINE
16	71311248	71311417	RMER6D_dup2209	RMER6D	ERVK	LTR
16	72085583	72085867	L1Lx_I_dup17248	L1Lx_I	L1	LINE
16	72136442	72136696	RLTR51A_Mm_dup4463	RLTR51A_Mm	ERVK	LTR
16	72171965	72172125	Lx3A_dup8347	Lx3A	L1	LINE
16	72181992	72182158	PB1D9_dup25727	PB1D9	Alu	SINE
16	72984873	72985037	L1_Mur3_dup21141	L1_Mur3	L1	LINE
16	72991760	72992090	B4A_dup89740	B4A	B4	SINE
16	73230491	73230796	L1Lx_IV_dup11180	L1Lx_IV	L1	LINE
16	73448507	73448683	L1MdFanc_I_dup10465	L1MdFanc_I	L1	LINE
16	73459810	73460106	L1MdTf_III_dup4208	L1MdTf_III	L1	LINE
16	74350491	74350688	L1MdA_II_dup4934	L1MdA_II	L1	LINE
16	74651140	74651368	MTB_dup7432	MTB	ERVL-MaLR	LTR
16	74708143	74708298	MLT1A1_dup7997	MLT1A1	ERVL-MaLR	LTR
16	75088554	75088896	RLTR17B_Mm_dup53610	RLTR17B_Mm	ERVK	LTR
16	75119568	75119811	MTB_Mm_dup5079	MTB_Mm	ERVL-MaLR	LTR
16	75234578	75234739	RMER12C_dup10144	RMER12C	ERVK	LTR
16	75322305	75322619	Lx9_dup41695	Lx9	L1	LINE
16	75503142	75503565	ORR1E_dup22916	ORR1E	ERVL-MaLR	LTR
16	75548069	75548285	RMER16-int_dup2273	RMER16-int	ERVK	LTR
16	75700347	75700488	Lx8_dup51675	Lx8	L1	LINE
16	75700668	75701130	L1MdF_IV_dup18437	L1MdF_IV	L1	LINE
16	75890765	75890922	L1MDb_dup391	L1MDb	L1	LINE
16	76706076	76706246	RLTR14_dup2057	RLTR14	ERV1	LTR
16	76751949	76752166	B3A_dup81836	B3A	B2	SINE
16	76805464	76805742	MERVK26-int_dup857	MERVK26-int	ERVK	LTR
16	77117621	77117868	Lx3_Mus_dup10462	Lx3_Mus	L1	LINE
16	77685229	77685518	Lx3B_dup5731	Lx3B	L1	LINE
16	77935909	77936173	RLTR13B1_dup984	RLTR13B1	ERVK	LTR
16	78174958	78175134	L1MdF_IV_dup18458	L1MdF_IV	L1	LINE
16	78225894	78226274	RLTR20A4_dup12825	RLTR20A4	ERVK	LTR
16	78330155	78330563	B4A_dup89897	B4A	B4	SINE
16	78836345	78836515	L1MdA_II_dup4943	L1MdA_II	L1	LINE
16	79475573	79475697	RLTR17B_Mm_dup53742	RLTR17B_Mm	ERVK	LTR
16	79696525	79696753	L1_Mur3_dup21204	L1_Mur3	L1	LINE
16	79711997	79712337	L1MdTf_III_dup4226	L1MdTf_III	L1	LINE
16	80546552	80546735	L1MdA_III_dup7833	L1MdA_III	L1	LINE
16	80596844	80597101	L1MdF_V_dup12741	L1MdF_V	L1	LINE
16	80987210	80987418	B2_Mm2_dup78266	B2_Mm2	B2	SINE
16	81124555	81125015	Lx4B_dup4984	Lx4B	L1	LINE
16	81267320	81267651	L1Lx_III_dup13101	L1Lx_III	L1	LINE
16	81414101	81414300	ORR1A4_dup7788	ORR1A4	ERVL-MaLR	LTR
16	82031621	82031815	Lx2_dup16576	Lx2	L1	LINE
16	82136241	82136362	MTB_Mm_dup5095	MTB_Mm	ERVL-MaLR	LTR
16	82699869	82699969	Lx9_dup41972	Lx9	L1	LINE
16	82786631	82786756	L1MdV_II_dup8426	L1MdV_II	L1	LINE
16	82841046	82841186	L1MdA_I_dup4352	L1MdA_I	L1	LINE
16	83364927	83365081	RMER13A1_dup953	RMER13A1	ERVK	LTR
16	83446577	83446849	L1Lx_I_dup17374	L1Lx_I	L1	LINE
16	83487540	83487651	RLTR40_dup2411	RLTR40	ERVK	LTR
16	83954200	83954300	Lx8b_dup24505	Lx8b	L1	LINE
16	84058894	84059135	L1MdA_I_dup4357	L1MdA_I	L1	LINE
16	84079185	84079345	L1MdTf_III_dup4238	L1MdTf_III	L1	LINE
16	84389984	84390099	B4A_dup89997	B4A	B4	SINE
16	84562355	84562481	RMER12B_dup897	RMER12B	ERVK	LTR
16	84575718	84576123	MLTR25A_dup1983	MLTR25A	ERVK	LTR
16	85031331	85031624	L1MdTf_III_dup4240	L1MdTf_III	L1	LINE
16	85063383	85063691	L1MdMus_I_dup11908	L1MdMus_I	L1	LINE
16	85318970	85319189	MTB_dup7484	MTB	ERVL-MaLR	LTR
16	86172368	86172498	L1MdA_VI_dup9132	L1MdA_VI	L1	LINE
16	86467321	86467597	Lx7_dup31385	Lx7	L1	LINE
16	86490551	86490854	MT2B_dup8559	MT2B	ERVL	LTR
16	87098867	87099016	L1MdA_I_dup4371	L1MdA_I	L1	LINE
16	87201993	87202234	ORR1B1_dup18400	ORR1B1	ERVL-MaLR	LTR
16	87296521	87296774	PB1D11_dup13994	PB1D11	Alu	SINE
16	87314108	87314234	MER76_dup208	MER76	ERVL	LTR
16	87883171	87883404	B4A_dup90106	B4A	B4	SINE
16	88162257	88162430	Lx7_dup31415	Lx7	L1	LINE
16	88242573	88242673	L1MdF_I_dup9469	L1MdF_I	L1	LINE
16	88323055	88323357	L1MdA_V_dup3918	L1MdA_V	L1	LINE
16	88640770	88640994	MIRb_dup37850	MIRb	MIR	SINE
16	88910053	88910808	Lx4B_dup5003	Lx4B	L1	LINE
16	88932445	88932662	L1MdF_III_dup11978	L1MdF_III	L1	LINE
16	89113134	89113361	B2_Mm2_dup78418	B2_Mm2	B2	SINE
16	89250643	89250894	MTA_Mm_dup16205	MTA_Mm	ERVL-MaLR	LTR
16	89551832	89552111	MLT2D_dup1390	MLT2D	ERVL	LTR
16	89560153	89560468	ORR1D2_dup15567	ORR1D2	ERVL-MaLR	LTR
16	89662882	89663484	B3_dup133332	B3	B2	SINE
16	89735622	89735864	MT2A_dup8536	MT2A	ERVL	LTR
16	89865101	89865565	B1_Mur1_dup36790	B1_Mur1	Alu	SINE
16	89878763	89878944	B4_dup56510	B4	B4	SINE
16	89916789	89917108	B3A_dup82103	B3A	B2	SINE
16	89974803	89975118	RLTR17B_Mm_dup54025	RLTR17B_Mm	ERVK	LTR
16	90060177	90060618	B2_Mm1a_dup16384	B2_Mm1a	B2	SINE
16	90096251	90096844	RMER10A_dup4076	RMER10A	ERVL	LTR
16	90139525	90139875	IAPEY4_I_dup396	IAPEY4_I	ERVK	LTR
16	90218934	90219284	MLT1B_dup7249	MLT1B	ERVL-MaLR	LTR
16	90340336	90340625	Lx8b_dup24619	Lx8b	L1	LINE
16	90386161	90386373	MT2A_dup8538	MT2A	ERVL	LTR
16	90403971	90404414	B3A_dup82127	B3A	B2	SINE
16	90511560	90511743	B4A_dup90176	B4A	B4	SINE
16	90528332	90528713	B1_Mus2_dup62750	B1_Mus2	Alu	SINE
16	90673258	90673405	L2a_dup20619	L2a	L2	LINE
16	90681940	90682131	MLT1F_dup1413	MLT1F	ERVL-MaLR	LTR
16	90686102	90686361	MLT1A_dup5911	MLT1A	ERVL-MaLR	LTR
16	90877455	90877913	ORR1A3_dup4417	ORR1A3	ERVL-MaLR	LTR
16	90958607	90958929	RMER15_dup16016	RMER15	ERVL	LTR
16	90974311	90974761	RMER13A2_dup1324	RMER13A2	ERVK	LTR
16	90981617	90981915	MTC_dup24787	MTC	ERVL-MaLR	LTR
16	90991961	90992264	B3_dup133417	B3	B2	SINE
16	91285004	91285108	B3_dup133441	B3	B2	SINE
16	91329386	91329664	RMER16B_dup93	RMER16B	ERVK	LTR
16	91378314	91378642	B3_dup133451	B3	B2	SINE
16	91381428	91381725	RSINE1_dup99189	RSINE1	B4	SINE
16	91482458	91482839	B4A_dup90230	B4A	B4	SINE
16	91513748	91514187	MTE2a_dup14180	MTE2a	ERVL-MaLR	LTR
16	91514365	91514595	PB1D10_dup56344	PB1D10	Alu	SINE
16	91541245	91541940	Lx8_dup52136	Lx8	L1	LINE
16	91684402	91684758	MIR3_dup13805	MIR3	MIR	SINE
16	91998929	91999256	RLTR17B_Mm_dup54077	RLTR17B_Mm	ERVK	LTR
16	91999441	91999573	B4_dup56594	B4	B4	SINE
16	92010013	92010428	B1_Mus1_dup87148	B1_Mus1	Alu	SINE
16	92146728	92146940	ORR1D2_dup15591	ORR1D2	ERVL-MaLR	LTR
16	92284322	92284486	MIR_dup33904	MIR	MIR	SINE
16	92291228	92291687	L2a_dup20635	L2a	L2	LINE
16	92358670	92359087	RLTR17B_Mm_dup54087	RLTR17B_Mm	ERVK	LTR
16	92381391	92381694	L2c_dup10138	L2c	L2	LINE
16	92451913	92452106	RLTR20A4_dup12907	RLTR20A4	ERVK	LTR
16	92452577	92452770	RLTR17B_Mm_dup54094	RLTR17B_Mm	ERVK	LTR
16	92862952	92863273	ORR1A2_dup15428	ORR1A2	ERVL-MaLR	LTR
16	93053660	93054120	B4A_dup90313	B4A	B4	SINE
16	93269563	93269705	MT2A_dup8552	MT2A	ERVL	LTR
16	93360233	93360658	LTR81_dup50	LTR81	Gypsy	LTR
16	93399908	93400027	B3_dup133579	B3	B2	SINE
16	93514904	93515042	B3A_dup82268	B3A	B2	SINE
16	93678619	93678853	ID_B1_dup98332	ID_B1	B4	SINE
16	93729821	93730296	B1F_dup38943	B1F	Alu	SINE
16	93766236	93766552	RLTR17B_Mm_dup54176	RLTR17B_Mm	ERVK	LTR
16	93807066	93807493	MLTR11A_dup1893	MLTR11A	ERVK	LTR
16	93876973	93877384	B1_Mur4_dup25669	B1_Mur4	Alu	SINE
16	93940397	93940643	B4A_dup90371	B4A	B4	SINE
16	93981776	93981964	MIRb_dup37902	MIRb	MIR	SINE
16	94043280	94043505	RLTR19-int_dup2327	RLTR19-int	ERVK	LTR
16	94067436	94067730	RLTR20A4_dup12928	RLTR20A4	ERVK	LTR
16	94282625	94282767	MTA_Mm_dup16239	MTA_Mm	ERVL-MaLR	LTR
16	94294384	94294809	RLTR12BD_Mm_dup862	RLTR12BD_Mm	ERVK	LTR
16	94395438	94395542	Lx8b_dup24646	Lx8b	L1	LINE
16	94425752	94426059	MLT1G1_dup823	MLT1G1	ERVL-MaLR	LTR
16	94540577	94540877	ORR1E_dup23121	ORR1E	ERVL-MaLR	LTR
16	94592229	94592794	MLT1F1_dup1540	MLT1F1	ERVL-MaLR	LTR
16	94636759	94637342	MTE2b_dup14962	MTE2b	ERVL-MaLR	LTR
16	94820432	94820598	L1MdFanc_II_dup13395	L1MdFanc_II	L1	LINE
16	94905900	94906123	RSINE1_dup99374	RSINE1	B4	SINE
16	95156175	95156275	MTD_dup49799	MTD	ERVL-MaLR	LTR
16	95372071	95372274	B4_dup56780	B4	B4	SINE
16	95374761	95375050	RLTR17B_Mm_dup54296	RLTR17B_Mm	ERVK	LTR
16	95445771	95446037	L1_Mur3_dup21377	L1_Mur3	L1	LINE
16	95508434	95509034	B4A_dup90492	B4A	B4	SINE
16	95631916	95632155	RLTR20C1_MM_dup5712	RLTR20C1_MM	ERVK	LTR
16	95662268	95662566	MIRc_dup18542	MIRc	MIR	SINE
16	95850582	95850924	B3A_dup82385	B3A	B2	SINE
16	95901139	95901275	B1_Mm_dup38211	B1_Mm	Alu	SINE
16	95903920	95904190	B1_Mus2_dup62923	B1_Mus2	Alu	SINE
16	95907522	95907782	RMER19B_dup4648	RMER19B	ERVK	LTR
16	96010248	96010729	ERVB7_4-LTR_MM_dup153	ERVB7_4-LTR_MM	ERVK	LTR
16	96036083	96036183	RLTR17B_Mm_dup54358	RLTR17B_Mm	ERVK	LTR
16	96144619	96144857	ORR1C2_dup12577	ORR1C2	ERVL-MaLR	LTR
16	96148065	96148355	MLTR25C_dup466	MLTR25C	ERVK	LTR
16	96252324	96252531	IAPLTR1a_Mm_dup1746	IAPLTR1a_Mm	ERVK	LTR
16	96275421	96276013	MTB_dup7558	MTB	ERVL-MaLR	LTR
16	96347776	96348128	ORR1E_dup23151	ORR1E	ERVL-MaLR	LTR
16	96687780	96688096	B4_dup56837	B4	B4	SINE
16	96862213	96862552	RMER17C_dup6063	RMER17C	ERVK	LTR
16	97036826	97037425	LTRIS2_dup1298	LTRIS2	ERV1	LTR
16	97041375	97041779	L1MA6_dup6357	L1MA6	L1	LINE
16	97050819	97051036	MTD_dup49853	MTD	ERVL-MaLR	LTR
16	97107614	97107842	ORR1D2_dup15660	ORR1D2	ERVL-MaLR	LTR
16	97197884	97198299	B4A_dup90608	B4A	B4	SINE
16	97294029	97294342	RMER17C_dup6068	RMER17C	ERVK	LTR
16	97302652	97302992	MLT1B_dup7322	MLT1B	ERVL-MaLR	LTR
16	97341280	97341420	RMER15_dup16074	RMER15	ERVL	LTR
16	97381871	97382145	L1MC1_dup4573	L1MC1	L1	LINE
16	97495869	97496192	MTC_dup24889	MTC	ERVL-MaLR	LTR
16	97521007	97521212	MTD_dup49869	MTD	ERVL-MaLR	LTR
16	97528716	97529046	MLT1B_dup7326	MLT1B	ERVL-MaLR	LTR
16	97643900	97644427	MTE2b_dup15010	MTE2b	ERVL-MaLR	LTR
16	97709389	97709610	L1MB3_dup4679	L1MB3	L1	LINE
16	97772694	97773089	L1MdA_V_dup3924	L1MdA_V	L1	LINE
16	97839226	97839513	IAPEz-int_dup6977	IAPEz-int	ERVK	LTR
8	3059801	3060024	RMER15_dup7742	RMER15	ERVL	LTR
8	3256274	3256444	ID_B1_dup48355	ID_B1	B4	SINE
8	3260379	3260495	B3A_dup40962	B3A	B2	SINE
8	3514985	3515544	B4_dup28713	B4	B4	SINE
8	3606963	3607179	MTA_Mm_dup7914	MTA_Mm	ERVL-MaLR	LTR
8	3619262	3619775	B3_dup63828	B3	B2	SINE
8	3719601	3719822	RLTR11A_dup1117	RLTR11A	ERVK	LTR
8	3725152	3725256	RMER17C2_dup1425	RMER17C2	ERVK	LTR
8	3727978	3728217	B3_dup63843	B3	B2	SINE
8	3830221	3830500	MERVL-int_dup891	MERVL-int	ERVL	LTR
8	3857560	3857740	RLTR10-int_dup1037	RLTR10-int	ERVK	LTR
8	3862182	3862415	L1MdF_IV_dup8560	L1MdF_IV	L1	LINE
8	3874014	3874203	L1MdTf_II_dup1735	L1MdTf_II	L1	LINE
8	4077329	4077648	L1MdF_IV_dup8563	L1MdF_IV	L1	LINE
8	4157802	4158059	MLT1A0_dup3956	MLT1A0	ERVL-MaLR	LTR
8	4329433	4329652	B2_Mm1t_dup11049	B2_Mm1t	B2	SINE
8	4395597	4395914	ID_B1_dup48555	ID_B1	B4	SINE
8	4428138	4428371	L1MdA_II_dup2136	L1MdA_II	L1	LINE
8	4463965	4464262	RMER17C_dup2704	RMER17C	ERVK	LTR
8	4936132	4936267	IAPLTR1a_Mm_dup773	IAPLTR1a_Mm	ERVK	LTR
8	5537753	5537898	MTE2b_dup7249	MTE2b	ERVL-MaLR	LTR
8	5594372	5594636	RMER2_dup965	RMER2	ERV1	LTR
8	5713999	5714343	Lx3_Mus_dup4774	Lx3_Mus	L1	LINE
8	6435532	6435657	L1Lx_III_dup6007	L1Lx_III	L1	LINE
8	6900372	6900643	Lx5_dup7272	Lx5	L1	LINE
8	7084111	7084309	L1MdA_III_dup3798	L1MdA_III	L1	LINE
8	7267407	7267563	MTB_dup3134	MTB	ERVL-MaLR	LTR
8	7582549	7582854	B1_Mus2_dup29804	B1_Mus2	Alu	SINE
8	8404032	8404161	RLTR17B_Mm_dup25906	RLTR17B_Mm	ERVK	LTR
8	8545787	8545887	B3A_dup41145	B3A	B2	SINE
8	8596953	8597203	RMER5_dup3327	RMER5	ERV1	LTR
8	8630731	8630924	RMER17C_dup2710	RMER17C	ERVK	LTR
8	8691137	8691277	RSINE1_dup49379	RSINE1	B4	SINE
8	8696400	8696517	B1F1_dup7948	B1F1	Alu	SINE
8	9018333	9018522	RLTR20A4_dup6263	RLTR20A4	ERVK	LTR
8	9195213	9195313	L1MdA_III_dup3806	L1MdA_III	L1	LINE
8	9462743	9463157	MTB_Mm_dup2085	MTB_Mm	ERVL-MaLR	LTR
8	9676974	9677297	Lx_dup6313	Lx	L1	LINE
8	9839144	9839244	Lx8_dup23497	Lx8	L1	LINE
8	9864917	9865103	Lx8b_dup10772	Lx8b	L1	LINE
8	10443639	10444004	PB1D10_dup27498	PB1D10	Alu	SINE
8	10478711	10478959	B4A_dup44990	B4A	B4	SINE
8	10671033	10671557	RMER17B_dup878	RMER17B	ERVK	LTR
8	10998821	10999294	B4A_dup45018	B4A	B4	SINE
8	11218405	11218650	B4_dup28896	B4	B4	SINE
8	11235444	11235751	RLTR20C1_MM_dup2697	RLTR20C1_MM	ERVK	LTR
8	11446610	11446909	RSINE1_dup49457	RSINE1	B4	SINE
8	11484176	11484598	B2_Mm2_dup36817	B2_Mm2	B2	SINE
8	11505087	11505340	B3_dup64117	B3	B2	SINE
8	11522556	11522862	RMER10A_dup1944	RMER10A	ERVL	LTR
8	11539371	11539928	RLTR17B_Mm_dup26047	RLTR17B_Mm	ERVK	LTR
8	11551443	11551590	RLTR17B_Mm_dup26048	RLTR17B_Mm	ERVK	LTR
8	11553146	11553363	B1_Mus2_dup29862	B1_Mus2	Alu	SINE
8	11653468	11653621	ORR1A1_dup2005	ORR1A1	ERVL-MaLR	LTR
8	11701552	11701960	Lx7_dup13577	Lx7	L1	LINE
8	11760554	11760710	MTD_dup22683	MTD	ERVL-MaLR	LTR
8	11794767	11795346	RMER15_dup7802	RMER15	ERVL	LTR
8	11822770	11823028	Lx8_dup23545	Lx8	L1	LINE
8	11900523	11900958	RLTR17B_Mm_dup26052	RLTR17B_Mm	ERVK	LTR
8	11913040	11913363	LTRIS2_dup618	LTRIS2	ERV1	LTR
8	11930714	11931052	RLTR13A2_dup64	RLTR13A2	ERVK	LTR
8	12038691	12038941	L1MB3_dup2289	L1MB3	L1	LINE
8	12090975	12091376	B4A_dup45069	B4A	B4	SINE
8	12094025	12094555	ID_B1_dup48700	ID_B1	B4	SINE
8	12203812	12204299	B3A_dup41245	B3A	B2	SINE
8	12351199	12351472	ORR1A2_dup6698	ORR1A2	ERVL-MaLR	LTR
8	12680168	12680610	B3_dup64174	B3	B2	SINE
8	12889302	12889661	MTD_dup22712	MTD	ERVL-MaLR	LTR
8	12934001	12934428	ID_B1_dup48731	ID_B1	B4	SINE
8	12961481	12961718	MLTR14_dup2882	MLTR14	ERV1	LTR
8	12989782	12990085	B3_dup64196	B3	B2	SINE
8	13026875	13026986	MTC_dup11191	MTC	ERVL-MaLR	LTR
8	13056323	13056674	ID4_v_dup10993	ID4_.	ID	SINE
8	13192782	13193044	ID4_v_dup10995	ID4_.	ID	SINE
8	13211177	13211553	B2_Mm2_dup36878	B2_Mm2	B2	SINE
8	13233219	13233460	ID_B1_dup48742	ID_B1	B4	SINE
8	13317030	13317348	RLTR21_dup957	RLTR21	ERVK	LTR
8	13328182	13328325	B3A_dup41283	B3A	B2	SINE
8	13376763	13376963	RSINE1_dup49531	RSINE1	B4	SINE
8	13398601	13398903	B4A_dup45117	B4A	B4	SINE
8	13441041	13441221	MTA_Mm_dup7986	MTA_Mm	ERVL-MaLR	LTR
8	13447698	13448101	B1_Mus1_dup39679	B1_Mus1	Alu	SINE
8	13450420	13450787	Lx2B2_dup4649	Lx2B2	L1	LINE
8	13471828	13472254	ORR1C1_dup3704	ORR1C1	ERVL-MaLR	LTR
8	13540519	13540927	MLTR73_dup471	MLTR73	ERV1	LTR
8	13577659	13577927	ORR1C2_dup5043	ORR1C2	ERVL-MaLR	LTR
8	13589444	13589670	RLTR17B_Mm_dup26136	RLTR17B_Mm	ERVK	LTR
8	13619108	13619294	RMER12C_dup4738	RMER12C	ERVK	LTR
8	13960282	13960471	MTD_dup22736	MTD	ERVL-MaLR	LTR
8	14058399	14058701	B1_Mus2_dup29948	B1_Mus2	Alu	SINE
8	14154940	14155298	Lx5_dup7309	Lx5	L1	LINE
8	14162446	14162767	B4A_dup45132	B4A	B4	SINE
8	14181987	14182166	RLTR22_Mur_dup1074	RLTR22_Mur	ERVK	LTR
8	14181987	14182166	ORR1B1_dup7403	ORR1B1	ERVL-MaLR	LTR
8	14384012	14384153	IAPEY3_LTR_dup365	IAPEY3_LTR	ERVK	LTR
8	14389379	14389646	RMER17C_dup2727	RMER17C	ERVK	LTR
8	15043306	15044032	ORR1F_dup9599	ORR1F	ERVL-MaLR	LTR
8	15099921	15100229	B4A_dup45160	B4A	B4	SINE
8	15236109	15236291	ID_B1_dup48775	ID_B1	B4	SINE
8	15599640	15600128	RMER15_dup7847	RMER15	ERVL	LTR
8	15639902	15640002	RLTR17B_Mm_dup26229	RLTR17B_Mm	ERVK	LTR
8	15814030	15814432	L1MdA_VII_dup3794	L1MdA_VII	L1	LINE
8	15840933	15841143	RLTR28_dup931	RLTR28	ERVL	LTR
8	16553330	16553558	MTE2a_dup6886	MTE2a	ERVL-MaLR	LTR
8	16844519	16844670	IAPEz-int_dup3232	IAPEz-int	ERVK	LTR
8	16916446	16916596	B4A_dup45211	B4A	B4	SINE
8	17021555	17021903	Lx2B2_dup4654	Lx2B2	L1	LINE
8	17186666	17186859	RLTR51A_Mm_dup2006	RLTR51A_Mm	ERVK	LTR
8	17309006	17309273	B3A_dup41391	B3A	B2	SINE
8	17822850	17823030	L1MdA_II_dup2167	L1MdA_II	L1	LINE
8	17989519	17989739	RMER10B_dup1212	RMER10B	ERVL	LTR
8	18213294	18213475	Lx3_Mus_dup4815	Lx3_Mus	L1	LINE
8	18515688	18515972	L1_Mur3_dup9873	L1_Mur3	L1	LINE
8	18635835	18635942	B4_dup29061	B4	B4	SINE
8	18642294	18642570	MTA_Mm_dup8029	MTA_Mm	ERVL-MaLR	LTR
8	18655177	18655317	MTA_Mm_dup8030	MTA_Mm	ERVL-MaLR	LTR
8	18856800	18856921	B1_Mus2_dup30004	B1_Mus2	Alu	SINE
8	18864277	18864418	RMER15_dup7872	RMER15	ERVL	LTR
8	19264637	19264952	ERVB4_1B-LTR_MM_dup282	ERVB4_1B-LTR_MM	ERVK	LTR
8	19273023	19273196	RLTR22_Mus_dup393	RLTR22_Mus	ERVK	LTR
8	19338042	19338205	Lx_dup6328	Lx	L1	LINE
8	19348422	19348572	RLTR9E_dup528	RLTR9E	ERVK	LTR
8	19570786	19571227	RLTR17B_Mm_dup26357	RLTR17B_Mm	ERVK	LTR
8	19687974	19688197	L1MD2_dup1071	L1MD2	L1	LINE
8	19791582	19791769	L1MdA_VII_dup3742	L1MdA_VII	L1	LINE
8	19804768	19805258	RSINE1_dup49671	RSINE1	B4	SINE
8	19844098	19844399	L1MdA_III_dup3826	L1MdA_III	L1	LINE
8	20091156	20091561	L1_Mur2_dup8706	L1_Mur2	L1	LINE
8	20126332	20126466	ERVB4_2-I_MM_dup207	ERVB4_2-I_MM	ERVK	LTR
8	20170851	20171115	B3A_dup41463	B3A	B2	SINE
8	20479111	20479493	MTD_dup22849	MTD	ERVL-MaLR	LTR
8	20482467	20482887	B1_Mur1_dup18342	B1_Mur1	Alu	SINE
8	20487292	20487544	L1MdA_VII_dup3816	L1MdA_VII	L1	LINE
8	20627330	20627498	Lx4A_dup4646	Lx4A	L1	LINE
8	20631609	20631911	L1_Mur2_dup8716	L1_Mur2	L1	LINE
8	20662454	20662594	L1MdA_III_dup3837	L1MdA_III	L1	LINE
8	20676528	20676764	L1Lx_I_dup7190	L1Lx_I	L1	LINE
8	20677597	20677851	L1MdF_IV_dup8690	L1MdF_IV	L1	LINE
8	20686614	20686808	L1MdMus_II_dup4247	L1MdMus_II	L1	LINE
8	20691033	20691722	ORR1E_dup11350	ORR1E	ERVL-MaLR	LTR
8	21033483	21033763	L1_Mur2_dup8717	L1_Mur2	L1	LINE
8	21124931	21125260	MTEa_dup8625	MTEa	ERVL-MaLR	LTR
8	21168250	21168373	Lx5_dup7363	Lx5	L1	LINE
8	21194128	21194297	L1MdA_III_dup3850	L1MdA_III	L1	LINE
8	21227943	21228244	Lx4A_dup4661	Lx4A	L1	LINE
8	21251572	21251882	L1MdF_IV_dup8692	L1MdF_IV	L1	LINE
8	21488023	21488146	Lx_dup6349	Lx	L1	LINE
8	21531092	21531228	L1MdV_III_dup4604	L1MdV_III	L1	LINE
8	22093971	22094271	L1MdA_I_dup2071	L1MdA_I	L1	LINE
8	22148432	22148612	RLTR13B4_dup123	RLTR13B4	ERVK	LTR
8	22267217	22267615	B1_Mus1_dup39808	B1_Mus1	Alu	SINE
8	22461283	22461556	RLTR20A4_dup6344	RLTR20A4	ERVK	LTR
8	22633869	22634012	MLTR14_dup2906	MLTR14	ERV1	LTR
8	22841977	22842279	B1_Mus2_dup30059	B1_Mus2	Alu	SINE
8	22842827	22843102	RLTR17B_Mm_dup26406	RLTR17B_Mm	ERVK	LTR
8	22982696	22982958	ERVL-int_dup365	ERVL-int	ERVL	LTR
8	23003549	23003787	Lx7_dup13685	Lx7	L1	LINE
8	23677905	23678392	MTC_dup11304	MTC	ERVL-MaLR	LTR
8	23679081	23679195	B4A_dup45375	B4A	B4	SINE
8	23721064	23721503	RSINE1_dup49790	RSINE1	B4	SINE
8	23722129	23722445	B3_dup64650	B3	B2	SINE
8	23786450	23786796	B3_dup64652	B3	B2	SINE
8	23810356	23810549	RLTR17B_Mm_dup26429	RLTR17B_Mm	ERVK	LTR
8	24084248	24084370	L1ME4b_dup756	L1ME4b	L1	LINE
8	24093938	24094068	B1_Mur2_dup12552	B1_Mur2	Alu	SINE
8	24244121	24244241	MTC_dup11319	MTC	ERVL-MaLR	LTR
8	24267597	24267897	MER74A_dup313	MER74A	ERVL	LTR
8	24834516	24834700	ORR1E_dup11376	ORR1E	ERVL-MaLR	LTR
8	24916490	24916674	RLTR17B_Mm_dup26469	RLTR17B_Mm	ERVK	LTR
8	24930794	24931148	B3_dup64686	B3	B2	SINE
8	24990311	24990655	L1MA7_dup1321	L1MA7	L1	LINE
8	25103060	25103379	Lx8b_dup10897	Lx8b	L1	LINE
8	25394765	25395053	ID_B1_dup48962	ID_B1	B4	SINE
8	25497805	25497983	PB1D10_dup27743	PB1D10	Alu	SINE
8	25499635	25499806	ID_B1_dup48964	ID_B1	B4	SINE
8	25615577	25615980	RLTR4_MM-int_dup3467	RLTR4_MM-int	LTR	LTR
8	25633518	25633930	PB1D10_dup27752	PB1D10	Alu	SINE
8	25696077	25696736	MTC_dup11348	MTC	ERVL-MaLR	LTR
8	25802998	25803380	B1_Mur3_dup13392	B1_Mur3	Alu	SINE
8	25909194	25909337	B1_Mus1_dup39920	B1_Mus1	Alu	SINE
8	25942221	25942592	MTEa_dup8645	MTEa	ERVL-MaLR	LTR
8	25962345	25962552	B1_Mus1_dup39929	B1_Mus1	Alu	SINE
8	25962345	25962552	Lx8b_dup10914	Lx8b	L1	LINE
8	25986270	25986800	MIRc_dup9272	MIRc	MIR	SINE
8	26070447	26070850	B1_Mur1_dup18417	B1_Mur1	Alu	SINE
8	26072048	26072377	B4A_dup45442	B4A	B4	SINE
8	26072617	26072836	B3A_dup41618	B3A	B2	SINE
8	26088972	26089178	B1F2_dup8015	B1F2	Alu	SINE
8	26156691	26156922	B1_Mur1_dup18430	B1_Mur1	Alu	SINE
8	26161926	26162373	RSINE1_dup49884	RSINE1	B4	SINE
8	26195985	26196558	ID_B1_dup49010	ID_B1	B4	SINE
8	26237957	26238083	B3_dup64830	B3	B2	SINE
8	26299612	26300321	B1_Mur1_dup18443	B1_Mur1	Alu	SINE
8	26315899	26316081	MTD_dup22974	MTD	ERVL-MaLR	LTR
8	26324203	26324720	B1_Mus1_dup39963	B1_Mus1	Alu	SINE
8	26326147	26326625	MTA_Mm_dup8070	MTA_Mm	ERVL-MaLR	LTR
8	26332123	26332700	Lx9_dup19491	Lx9	L1	LINE
8	26368257	26368621	IAPLTR1_Mm_dup742	IAPLTR1_Mm	ERVK	LTR
8	26547467	26547729	L1Lx_I_dup7205	L1Lx_I	L1	LINE
8	26570085	26570733	RMER19B_dup2352	RMER19B	ERVK	LTR
8	26586577	26586744	B4A_dup45463	B4A	B4	SINE
8	27041450	27041674	L2a_dup10479	L2a	L2	LINE
8	27229277	27229484	L1M4_dup4440	L1M4	L1	LINE
8	27281267	27281560	MTC_dup11372	MTC	ERVL-MaLR	LTR
8	27329013	27329237	RMER17C2_dup1464	RMER17C2	ERVK	LTR
8	27360586	27360866	RLTR1A2_MM_dup150	RLTR1A2_MM	ERV1	LTR
8	27460405	27460585	B3A_dup41683	B3A	B2	SINE
8	27510737	27510878	B3_dup64924	B3	B2	SINE
8	27529523	27530158	B3_dup64928	B3	B2	SINE
8	27563040	27563163	RLTR17B_Mm_dup26549	RLTR17B_Mm	ERVK	LTR
8	27581884	27582157	B1F2_dup8034	B1F2	Alu	SINE
8	27596244	27596344	ID_B1_dup49093	ID_B1	B4	SINE
8	27601834	27602101	MTB_Mm_dup2128	MTB_Mm	ERVL-MaLR	LTR
8	27674876	27675005	RSINE1_dup49975	RSINE1	B4	SINE
8	27745097	27745454	ID_B1_dup49114	ID_B1	B4	SINE
8	27752396	27753023	RLTR17B_Mm_dup26558	RLTR17B_Mm	ERVK	LTR
8	27830986	27831155	L1MdF_I_dup4382	L1MdF_I	L1	LINE
8	27832609	27833039	RLTR16_dup533	RLTR16	ERVK	LTR
8	27841822	27842054	B2_Mm1a_dup8037	B2_Mm1a	B2	SINE
8	27848571	27848699	B1_Mus1_dup40033	B1_Mus1	Alu	SINE
8	27998184	27998356	L1MdTf_II_dup1764	L1MdTf_II	L1	LINE
8	28375529	28375693	Lx2_dup7615	Lx2	L1	LINE
8	28454456	28454727	Lx2_dup7616	Lx2	L1	LINE
8	28841453	28841855	L1MdA_VII_dup3833	L1MdA_VII	L1	LINE
8	28904664	28904960	RMER4B_dup2292	RMER4B	ERVK	LTR
8	29316050	29316168	L1MdTf_I_dup1158	L1MdTf_I	L1	LINE
8	29335408	29335584	MIRc_dup9310	MIRc	MIR	SINE
8	29356209	29356410	L1MdTf_I_dup1159	L1MdTf_I	L1	LINE
8	29583289	29583588	RMER17D2_dup720	RMER17D2	ERVK	LTR
8	30002178	30002288	L1MdA_II_dup2188	L1MdA_II	L1	LINE
8	30145910	30146099	L1MdTf_III_dup1954	L1MdTf_III	L1	LINE
8	30385619	30385771	Lx3C_dup2797	Lx3C	L1	LINE
8	31203313	31203725	L1MdA_IV_dup2762	L1MdA_IV	L1	LINE
8	31275752	31276128	L1MdF_III_dup5732	L1MdF_III	L1	LINE
8	31321492	31321788	L1MdA_VI_dup4077	L1MdA_VI	L1	LINE
8	31511165	31511299	RLTR10_dup1219	RLTR10	ERVK	LTR
8	31524860	31525142	MTC_dup11426	MTC	ERVL-MaLR	LTR
8	31725138	31725367	Lx2B_dup3140	Lx2B	L1	LINE
8	31732262	31732672	Lx5b_dup3225	Lx5b	L1	LINE
8	31772034	31772324	Lx8_dup23953	Lx8	L1	LINE
8	31831919	31832326	RMER12_dup1328	RMER12	ERVK	LTR
8	32257163	32257303	MTD_dup23113	MTD	ERVL-MaLR	LTR
8	32578594	32579017	Lx3C_dup2799	Lx3C	L1	LINE
8	33042062	33042367	MTEa_dup8693	MTEa	ERVL-MaLR	LTR
8	33230603	33230955	L1MdA_I_dup2093	L1MdA_I	L1	LINE
8	33478261	33478413	Lx6_dup7952	Lx6	L1	LINE
8	33546140	33546607	MTD_dup23136	MTD	ERVL-MaLR	LTR
8	33719299	33719472	L1MdTf_III_dup2015	L1MdTf_III	L1	LINE
8	33763632	33764129	Lx8_dup24006	Lx8	L1	LINE
8	34364877	34365044	ORR1G_dup3945	ORR1G	ERVL-MaLR	LTR
8	34395406	34396158	B2_Mm2_dup37501	B2_Mm2	B2	SINE
8	34447689	34447926	L1MC3_dup2061	L1MC3	L1	LINE
8	34487831	34488265	B1_Mm_dup17815	B1_Mm	Alu	SINE
8	34585514	34586102	L1MdA_IV_dup2767	L1MdA_IV	L1	LINE
8	34586817	34586971	ORR1D1_dup9857	ORR1D1	ERVL-MaLR	LTR
8	34779192	34779584	RMER19B_dup2363	RMER19B	ERVK	LTR
8	34797418	34797820	MLT1D_dup3337	MLT1D	ERVL-MaLR	LTR
8	35032879	35032981	L2_dup7764	L2	L2	LINE
8	35115451	35115748	MT2B_dup4200	MT2B	ERVL	LTR
8	35115451	35115748	B1_Mm_dup17823	B1_Mm	Alu	SINE
8	35126130	35126278	IAPEz-int_dup3260	IAPEz-int	ERVK	LTR
8	35261015	35261310	B4_dup29289	B4	B4	SINE
8	35629286	35629388	MTB_dup3263	MTB	ERVL-MaLR	LTR
8	35656469	35656821	MLT1C_dup1677	MLT1C	ERVL-MaLR	LTR
8	36314196	36314369	RLTR41A2_dup219	RLTR41A2	ERV1	LTR
8	36424214	36424586	ORR1D1_dup9874	ORR1D1	ERVL-MaLR	LTR
8	36565503	36566516	B4A_dup45747	B4A	B4	SINE
8	36705136	36705956	B4_dup29323	B4	B4	SINE
8	36847065	36847180	MTE2b_dup7456	MTE2b	ERVL-MaLR	LTR
8	36900097	36900287	RMER13B_dup875	RMER13B	ERVK	LTR
8	36912007	36912163	B3_dup65378	B3	B2	SINE
8	36933135	36933309	MTA_Mm_dup8161	MTA_Mm	ERVL-MaLR	LTR
8	37027882	37028128	MTB_Mm_dup2159	MTB_Mm	ERVL-MaLR	LTR
8	37045973	37046231	ID_B1_dup49332	ID_B1	B4	SINE
8	37059268	37059640	B4A_dup45777	B4A	B4	SINE
8	37061616	37061771	B2_Mm2_dup37641	B2_Mm2	B2	SINE
8	37139235	37139396	RLTR17B_Mm_dup26831	RLTR17B_Mm	ERVK	LTR
8	37169664	37169928	MTE2b_dup7459	MTE2b	ERVL-MaLR	LTR
8	37926854	37927585	RLTR4_MM-int_dup3479	RLTR4_MM-int	LTR	LTR
8	38045465	38045633	L1MdTf_III_dup2023	L1MdTf_III	L1	LINE
8	38222575	38222736	L1MdGf_II_dup3207	L1MdGf_II	L1	LINE
8	38251306	38251478	L1MdA_III_dup3907	L1MdA_III	L1	LINE
8	38307410	38307568	L1MdFanc_I_dup5095	L1MdFanc_I	L1	LINE
8	38308551	38308720	MLT1C_dup1684	MLT1C	ERVL-MaLR	LTR
8	38513326	38513875	Lx7_dup13955	Lx7	L1	LINE
8	38687960	38688226	Lx3C_dup2814	Lx3C	L1	LINE
8	39080068	39080168	B1_Mus1_dup40353	B1_Mus1	Alu	SINE
8	39413474	39413647	MTA_Mm_dup8176	MTA_Mm	ERVL-MaLR	LTR
8	39497834	39497953	L1MCa_dup1169	L1MCa	L1	LINE
8	39590594	39591168	L2_dup7796	L2	L2	LINE
8	39943209	39943353	RLTR4_MM-int_dup3484	RLTR4_MM-int	LTR	LTR
8	40441903	40442247	IAPEz-int_dup3269	IAPEz-int	ERVK	LTR
8	40492980	40493120	L1MdF_IV_dup8836	L1MdF_IV	L1	LINE
8	40525728	40526126	L1MdF_V_dup6166	L1MdF_V	L1	LINE
8	40751575	40751718	ORR1A2_dup6973	ORR1A2	ERVL-MaLR	LTR
8	40858317	40858628	Lx5c_dup7795	Lx5c	L1	LINE
8	40983666	40983848	L1MdF_V_dup6173	L1MdF_V	L1	LINE
8	41114960	41115455	L1MdFanc_II_dup6031	L1MdFanc_II	L1	LINE
8	41266109	41266239	L1MdF_II_dup1525	L1MdF_II	L1	LINE
8	41292611	41293010	L1MdGf_I_dup1312	L1MdGf_I	L1	LINE
8	41320304	41320470	L1MdA_VII_dup3871	L1MdA_VII	L1	LINE
8	41427796	41428036	ORR1G_dup3987	ORR1G	ERVL-MaLR	LTR
8	41520333	41520580	PB1D7_dup11056	PB1D7	Alu	SINE
8	41750745	41750952	Lx8_dup24179	Lx8	L1	LINE
8	41751438	41751644	L1MA4_dup2464	L1MA4	L1	LINE
8	41955537	41955800	L1MdF_III_dup5773	L1MdF_III	L1	LINE
8	41971458	41971874	L1MdA_IV_dup2785	L1MdA_IV	L1	LINE
8	42060797	42061080	L1MdV_III_dup4698	L1MdV_III	L1	LINE
8	42364249	42364467	L1MdGf_II_dup3229	L1MdGf_II	L1	LINE
8	42446168	42446425	RLTR20A4_dup6473	RLTR20A4	ERVK	LTR
8	42461803	42462151	L1MdF_V_dup6180	L1MdF_V	L1	LINE
8	42612165	42612380	L1MdF_I_dup4457	L1MdF_I	L1	LINE
8	43276042	43276142	L1MdA_I_dup2117	L1MdA_I	L1	LINE
8	43479078	43479437	Lx8_dup24217	Lx8	L1	LINE
8	43480703	43481270	L1MdF_III_dup5788	L1MdF_III	L1	LINE
8	43971980	43972156	L1MdTf_II_dup1776	L1MdTf_II	L1	LINE
8	43984990	43985147	L1MdF_III_dup5793	L1MdF_III	L1	LINE
8	44001893	44002069	LTRIS6_dup64	LTRIS6	ERV1	LTR
8	44084426	44084718	ORR1B1_dup7611	ORR1B1	ERVL-MaLR	LTR
8	44087415	44087514	L1MdTf_III_dup2055	L1MdTf_III	L1	LINE
8	44199048	44199417	L1MdF_IV_dup8873	L1MdF_IV	L1	LINE
8	44295379	44295490	L1MdA_III_dup3937	L1MdA_III	L1	LINE
8	44520874	44521160	RMER6C_dup2137	RMER6C	ERVK	LTR
8	44785740	44785887	L1Lx_III_dup6225	L1Lx_III	L1	LINE
8	44877837	44877937	Lx3_Mus_dup4900	Lx3_Mus	L1	LINE
8	45206380	45206716	LTR53_dup94	LTR53	ERVL	LTR
8	45350601	45350883	B1F2_dup8112	B1F2	Alu	SINE
8	45360362	45360670	Lx7_dup14085	Lx7	L1	LINE
8	45407685	45407989	B1_Mus1_dup40531	B1_Mus1	Alu	SINE
8	45699731	45700207	RMER17A2_dup738	RMER17A2	ERVK	LTR
8	45719339	45719469	RMER17D_dup482	RMER17D	ERVK	LTR
8	46443190	46443507	MLT1C2_dup2911	MLT1C2	ERVL-MaLR	LTR
8	46499471	46499640	MIR3_dup6854	MIR3	MIR	SINE
8	46511687	46512105	ORR1B2_dup4083	ORR1B2	ERVL-MaLR	LTR
8	46781620	46781814	ID_B1_dup49528	ID_B1	B4	SINE
8	46938146	46938395	L1MB4_dup1239	L1MB4	L1	LINE
8	47342642	47343053	B4_dup29476	B4	B4	SINE
8	47573759	47573952	L1MdF_III_dup5814	L1MdF_III	L1	LINE
8	47581426	47581611	MTD_dup23440	MTD	ERVL-MaLR	LTR
8	47585231	47585548	ORR1G_dup4011	ORR1G	ERVL-MaLR	LTR
8	47727879	47728164	ORR1E_dup11654	ORR1E	ERVL-MaLR	LTR
8	47858388	47858729	B4A_dup46135	B4A	B4	SINE
8	48192138	48192370	ORR1D1_dup9971	ORR1D1	ERVL-MaLR	LTR
8	48273206	48273416	RSINE1_dup50586	RSINE1	B4	SINE
8	48371051	48371151	B1_Mur2_dup12755	B1_Mur2	Alu	SINE
8	48378582	48378933	B3_dup65894	B3	B2	SINE
8	48379129	48379256	ORR1B2_dup4103	ORR1B2	ERVL-MaLR	LTR
8	48422204	48422317	ORR1A2_dup7038	ORR1A2	ERVL-MaLR	LTR
8	48423022	48423555	B4A_dup46170	B4A	B4	SINE
8	48477451	48477631	L1MA7_dup1358	L1MA7	L1	LINE
8	48533491	48533733	RLTR17B_Mm_dup27125	RLTR17B_Mm	ERVK	LTR
8	48598506	48598832	B4A_dup46180	B4A	B4	SINE
8	48703052	48703435	ORR1A2_dup7049	ORR1A2	ERVL-MaLR	LTR
8	48825022	48825155	Lx2B_dup3177	Lx2B	L1	LINE
8	48930887	48931165	B1F_dup18957	B1F	Alu	SINE
8	49001944	49002276	L2c_dup5135	L2c	L2	LINE
8	49094676	49094936	MIR_dup17523	MIR	MIR	SINE
8	49630461	49630564	B1_Mm_dup18014	B1_Mm	Alu	SINE
8	49982447	49982783	B3_dup65947	B3	B2	SINE
8	50023869	50023974	L1MdF_V_dup6220	L1MdF_V	L1	LINE
8	50190084	50190224	RLTR20A4_dup6530	RLTR20A4	ERVK	LTR
8	50837009	50837175	MTB_dup3337	MTB	ERVL-MaLR	LTR
8	51053154	51053396	IAPEz-int_dup3295	IAPEz-int	ERVK	LTR
8	51583720	51584013	IAPEz-int_dup3304	IAPEz-int	ERVK	LTR
8	51841394	51841780	L1MdA_III_dup3964	L1MdA_III	L1	LINE
8	51996725	51996859	L1MdF_I_dup4490	L1MdF_I	L1	LINE
8	52170916	52171117	L1MdA_II_dup2244	L1MdA_II	L1	LINE
8	52386264	52386400	RMER17B_dup903	RMER17B	ERVK	LTR
8	52477475	52477681	L1MdF_III_dup5847	L1MdF_III	L1	LINE
8	52575694	52575897	Lx2_dup7775	Lx2	L1	LINE
8	52576043	52576443	RMER17B2_dup693	RMER17B2	ERVK	LTR
8	52816278	52816426	L1MdFanc_I_dup5172	L1MdFanc_I	L1	LINE
8	52949083	52949296	RLTR31D_MM_dup2995	RLTR31D_MM	ERVK	LTR
8	52995023	52995478	Lx2B_dup3201	Lx2B	L1	LINE
8	52999027	52999272	L1MdV_II_dup3567	L1MdV_II	L1	LINE
8	53044324	53044549	RLTR48A_dup265	RLTR48A	ERV1	LTR
8	53569971	53570295	L1MdTf_I_dup1175	L1MdTf_I	L1	LINE
8	53909783	53910258	L1MdGf_II_dup3264	L1MdGf_II	L1	LINE
8	54020066	54020339	L1MC3_dup2105	L1MC3	L1	LINE
8	54167817	54167996	RSINE1_dup50702	RSINE1	B4	SINE
8	54258218	54258579	L1MdV_I_dup5501	L1MdV_I	L1	LINE
8	54333828	54334161	L1Lx_I_dup7394	L1Lx_I	L1	LINE
8	54635432	54635633	B3A_dup42411	B3A	B2	SINE
8	55050847	55051333	RMER13A2_dup668	RMER13A2	ERVK	LTR
8	55863873	55864086	Lx5_dup7593	Lx5	L1	LINE
8	55953712	55953884	RLTR20A4_dup6568	RLTR20A4	ERVK	LTR
8	55980552	55980963	IAPEz-int_dup3326	IAPEz-int	ERVK	LTR
8	56066373	56066692	Lx3A_dup3472	Lx3A	L1	LINE
8	56264817	56265130	L1MdTf_III_dup2072	L1MdTf_III	L1	LINE
8	56337632	56338083	L1MdA_II_dup2252	L1MdA_II	L1	LINE
8	56455255	56455432	Lx_dup6589	Lx	L1	LINE
8	56481797	56482078	L1MdF_III_dup5892	L1MdF_III	L1	LINE
8	56583526	56583657	L1MdMus_II_dup4350	L1MdMus_II	L1	LINE
8	56920224	56920390	MLT1J2_dup471	MLT1J2	ERVL-MaLR	LTR
8	57456748	57457015	Lx2B2_dup4840	Lx2B2	L1	LINE
8	57456748	57457015	L1MdV_I_dup5520	L1MdV_I	L1	LINE
8	57549148	57549262	L1MdA_VII_dup3934	L1MdA_VII	L1	LINE
8	57946449	57946619	Lx8_dup24577	Lx8	L1	LINE
8	57960537	57960919	RLTR26_Mus_dup479	RLTR26_Mus	ERVK	LTR
8	58209045	58209160	Lx5_dup7611	Lx5	L1	LINE
8	58416570	58416986	Lx5_dup7612	Lx5	L1	LINE
8	58512508	58512612	Lx5_dup7614	Lx5	L1	LINE
8	58793854	58794101	L1MdV_I_dup5527	L1MdV_I	L1	LINE
8	58856394	58856700	L1MdA_III_dup3988	L1MdA_III	L1	LINE
8	59173538	59173932	B2_Mm2_dup38104	B2_Mm2	B2	SINE
8	59217459	59217765	L1Lx_II_dup2644	L1Lx_II	L1	LINE
8	59462859	59463016	L1MdF_V_dup6308	L1MdF_V	L1	LINE
8	59796116	59796233	L1MdA_I_dup2146	L1MdA_I	L1	LINE
8	60244101	60244280	L1MdF_III_dup5929	L1MdF_III	L1	LINE
8	60589003	60589296	RSINE1_dup50840	RSINE1	B4	SINE
8	60694425	60694694	L1MdF_V_dup6328	L1MdF_V	L1	LINE
8	61010627	61010981	L1MdA_V_dup1732	L1MdA_V	L1	LINE
8	61215421	61215716	RLTR4_MM-int_dup3552	RLTR4_MM-int	LTR	LTR
8	61508777	61509128	B3A_dup42544	B3A	B2	SINE
8	61659173	61659341	B2_Mm2_dup38144	B2_Mm2	B2	SINE
8	61721283	61721485	RSINE1_dup50879	RSINE1	B4	SINE
8	61738446	61738703	B1F2_dup8176	B1F2	Alu	SINE
8	61740283	61740649	ID_B1_dup49822	ID_B1	B4	SINE
8	61845733	61846038	MLT1F_dup692	MLT1F	ERVL-MaLR	LTR
8	61962108	61962391	Lx8b_dup11419	Lx8b	L1	LINE
8	62024052	62024626	L1MdA_VII_dup3958	L1MdA_VII	L1	LINE
8	62057908	62058485	B3_dup66310	B3	B2	SINE
8	62141123	62141301	MTB_Mm_dup2236	MTB_Mm	ERVL-MaLR	LTR
8	62157539	62157924	ID_B1_dup49846	ID_B1	B4	SINE
8	62173102	62173250	Lx3B_dup2775	Lx3B	L1	LINE
8	62307059	62307203	B4A_dup46470	B4A	B4	SINE
8	62352593	62352732	L1MdFanc_II_dup6162	L1MdFanc_II	L1	LINE
8	62482452	62482907	L1MdF_IV_dup9021	L1MdF_IV	L1	LINE
8	62504700	62504919	RMER13B_dup894	RMER13B	ERVK	LTR
8	62667988	62668245	IAPEY_LTR_dup282	IAPEY_LTR	ERVK	LTR
8	62809677	62810122	B3A_dup42590	B3A	B2	SINE
8	62810229	62810589	BGLII_B_dup469	BGLII_B	ERVK	LTR
8	62853016	62853208	MTE2b_dup7588	MTE2b	ERVL-MaLR	LTR
8	63155329	63155582	L1MdF_V_dup6336	L1MdF_V	L1	LINE
8	63572900	63573340	RLTR31B2_dup585	RLTR31B2	ERVK	LTR
8	63758336	63758444	L1MdTf_III_dup2099	L1MdTf_III	L1	LINE
8	63786822	63787185	L1MdA_III_dup4022	L1MdA_III	L1	LINE
8	64221564	64221956	Lx4A_dup4858	Lx4A	L1	LINE
8	64358365	64358559	B2_Mm1t_dup11476	B2_Mm1t	B2	SINE
8	64451914	64452014	MTD_dup23722	MTD	ERVL-MaLR	LTR
8	64821298	64821535	ERV3-16A3_I_dup321	ERV3-16A3_I	ERVL	LTR
8	64877376	64877807	RLTR13C2_dup430	RLTR13C2	ERVK	LTR
8	64947915	64948020	L1MdTf_III_dup2102	L1MdTf_III	L1	LINE
8	65011938	65012050	L1MdGf_II_dup3119	L1MdGf_II	L1	LINE
8	65069604	65069968	ORR1A2_dup7143	ORR1A2	ERVL-MaLR	LTR
8	65226773	65227014	B3A_dup42666	B3A	B2	SINE
8	65291806	65291984	B3_dup66418	B3	B2	SINE
8	65350729	65350899	B4_dup29734	B4	B4	SINE
8	65392551	65392889	B1F2_dup8192	B1F2	Alu	SINE
8	65409041	65409328	B4_dup29736	B4	B4	SINE
8	65441696	65441891	L1MdF_II_dup1570	L1MdF_II	L1	LINE
8	65561975	65562122	B4A_dup46558	B4A	B4	SINE
8	65972489	65972694	Lx5c_dup8028	Lx5c	L1	LINE
8	66025188	66025543	MT2A_dup4204	MT2A	ERVL	LTR
8	66174205	66174468	L1MdA_V_dup1741	L1MdA_V	L1	LINE
8	66513024	66513231	MT2_Mm_dup1217	MT2_Mm	ERVL	LTR
8	66644962	66645092	L1Lx_I_dup7491	L1Lx_I	L1	LINE
8	66915301	66915405	ID_B1_dup50024	ID_B1	B4	SINE
8	67141977	67142101	B1_Mm_dup18187	B1_Mm	Alu	SINE
8	67261255	67261596	RMER10B_dup1288	RMER10B	ERVL	LTR
8	67365569	67365774	L1MdA_VII_dup3977	L1MdA_VII	L1	LINE
8	67626674	67626913	Lx3_Mus_dup5030	Lx3_Mus	L1	LINE
8	67640747	67640986	L1MdA_II_dup2291	L1MdA_II	L1	LINE
8	67844872	67845136	L1MdA_IV_dup2863	L1MdA_IV	L1	LINE
8	68048549	68048765	Lx7_dup14520	Lx7	L1	LINE
8	68206305	68206483	MTE2b_dup7638	MTE2b	ERVL-MaLR	LTR
8	68540325	68540515	B1F_dup19151	B1F	Alu	SINE
8	68552317	68552623	ORR1B1_dup7804	ORR1B1	ERVL-MaLR	LTR
8	68599428	68599687	Lx4A_dup4876	Lx4A	L1	LINE
8	68654394	68654500	RMER13B_dup910	RMER13B	ERVK	LTR
8	69214579	69214865	L1MdF_V_dup6381	L1MdF_V	L1	LINE
8	69420056	69420248	IAPEz-int_dup3367	IAPEz-int	ERVK	LTR
8	70053268	70053584	RLTR13D5_dup270	RLTR13D5	ERVK	LTR
8	70066300	70066525	B1_Mur1_dup18851	B1_Mur1	Alu	SINE
8	70147918	70148238	L1MdA_VI_dup4220	L1MdA_VI	L1	LINE
8	70204174	70204398	ORR1B2_dup4173	ORR1B2	ERVL-MaLR	LTR
8	70265646	70265901	B3A_dup42864	B3A	B2	SINE
8	70291827	70292093	MTE2a_dup7149	MTE2a	ERVL-MaLR	LTR
8	70292845	70293216	B3A_dup42869	B3A	B2	SINE
8	70305474	70305915	B1_Mus1_dup41145	B1_Mus1	Alu	SINE
8	70414554	70414845	MIR1_Amn_dup3031	MIR1_Amn	MIR	SINE
8	70436423	70436524	ID_dup4020	ID	ID	SINE
8	70558426	70558706	B3_dup66725	B3	B2	SINE
8	70595466	70595804	B4A_dup46758	B4A	B4	SINE
8	70614595	70615125	B1_Mus2_dup31069	B1_Mus2	Alu	SINE
8	70645272	70645807	B1_Mur4_dup12329	B1_Mur4	Alu	SINE
8	70650755	70651183	PB1D7_dup11243	PB1D7	Alu	SINE
8	70672923	70673201	RSINE1_dup51259	RSINE1	B4	SINE
8	70719221	70719471	B3_dup66751	B3	B2	SINE
8	70731449	70731896	MT2B2_dup1705	MT2B2	ERVL	LTR
8	70736511	70736746	PB1D7_dup11251	PB1D7	Alu	SINE
8	70912993	70913138	Lx8_dup24874	Lx8	L1	LINE
8	70978337	70978608	B2_Mm1t_dup11542	B2_Mm1t	B2	SINE
8	70984876	70985377	B4_dup29874	B4	B4	SINE
8	71001368	71001963	B2_Mm2_dup38399	B2_Mm2	B2	SINE
8	71023150	71023380	PB1D10_dup28672	PB1D10	Alu	SINE
8	71031198	71031542	B2_Mm1a_dup8223	B2_Mm1a	B2	SINE
8	71128689	71129014	B1F_dup19234	B1F	Alu	SINE
8	71132505	71132840	RSINE1_dup51320	RSINE1	B4	SINE
8	71145722	71146221	L1Lx_I_dup7516	L1Lx_I	L1	LINE
8	71339225	71339578	L1MB5_dup1352	L1MB5	L1	LINE
8	71579873	71580147	RMER13B_dup922	RMER13B	ERVK	LTR
8	71631065	71631196	L1MdGf_II_dup3336	L1MdGf_II	L1	LINE
8	71783148	71783444	ID4_dup10026	ID4	ID	SINE
8	71840479	71840715	B3A_dup42969	B3A	B2	SINE
8	72009732	72009865	ID_B1_dup50413	ID_B1	B4	SINE
8	72159706	72159905	ORR1A2_dup7193	ORR1A2	ERVL-MaLR	LTR
8	72263502	72263751	L1MdA_VI_dup4225	L1MdA_VI	L1	LINE
8	72700855	72701069	RodERV21-int_dup717	RodERV21-int	ERV1	LTR
8	72741024	72741144	MT2B_dup4312	MT2B	ERVL	LTR
8	72768400	72768756	RMER17C_dup2880	RMER17C	ERVK	LTR
8	72969033	72969265	B1_Mus1_dup41366	B1_Mus1	Alu	SINE
8	73015059	73015645	ID_B1_dup50497	ID_B1	B4	SINE
[truncated: 16,337 more rows]

## Sheet: XY_OC
Chr	Peak Start	Peak End	DupID	GeneID	FamilyID	ClassID
6	3314434	3315354	ERVB4_1B-LTR_MM_dup162	ERVB4_1B-LTR_MM	ERVK	LTR
6	3343710	3343881	B4A_dup33524	B4A	B4	SINE
6	3344021	3344397	RLTR9D_dup201	RLTR9D	ERVK	LTR
6	3364982	3365416	L1MdV_I_dup3794	L1MdV_I	L1	LINE
6	3520905	3521113	Lx4A_dup3338	Lx4A	L1	LINE
6	3624325	3624516	L1MdFanc_I_dup3631	L1MdFanc_I	L1	LINE
6	3696908	3697090	IAPEz-int_dup2356	IAPEz-int	ERVK	LTR
6	4021340	4021656	MTE2b_dup5487	MTE2b	ERVL-MaLR	LTR
6	4114959	4115238	RLTR9F_dup120	RLTR9F	ERVK	LTR
6	4796596	4796696	LTR40a_dup183	LTR40a	ERVL	LTR
6	4809503	4809796	MER89-int_dup18	MER89-int	ERV1	LTR
6	4913920	4914221	B1_Mus2_dup22259	B1_Mus2	Alu	SINE
6	4914866	4915572	MLTR11B_dup1025	MLTR11B	ERVK	LTR
6	4977497	4977810	MTE2a_dup5232	MTE2a	ERVL-MaLR	LTR
6	5107416	5107557	B4A_dup33571	B4A	B4	SINE
6	5119016	5119841	B4A_dup33574	B4A	B4	SINE
6	5342255	5342618	PB1D7_dup7705	PB1D7	Alu	SINE
6	5426415	5427030	B4A_dup33586	B4A	B4	SINE
6	5465179	5465316	MMERVK9E_I_dup437	MMERVK9E_I	ERVK	LTR
6	5609570	5609868	IAPEz-int_dup2363	IAPEz-int	ERVK	LTR
6	6124682	6124799	B4A_dup33619	B4A	B4	SINE
6	6139959	6140178	B3A_dup29605	B3A	B2	SINE
6	6141868	6142245	L1MB8_dup1706	L1MB8	L1	LINE
6	6200603	6200910	MTC_dup8326	MTC	ERVL-MaLR	LTR
6	6207426	6207729	ORR1A3_dup1521	ORR1A3	ERVL-MaLR	LTR
6	6481595	6481903	RLTR9D2_dup63	RLTR9D2	ERVK	LTR
6	7394514	7394668	L1MdA_III_dup2823	L1MdA_III	L1	LINE
6	7586569	7586768	L1MdA_V_dup1230	L1MdA_V	L1	LINE
6	7665277	7665439	L1MdTf_II_dup1308	L1MdTf_II	L1	LINE
6	7732285	7733053	RMER5_dup2412	RMER5	ERV1	LTR
6	7913954	7914091	L1Lx_IV_dup3879	L1Lx_IV	L1	LINE
6	7952293	7952790	MamGypLTR1d_dup27	MamGypLTR1d	Gypsy	LTR
6	8026176	8026518	MLT1A0_dup3033	MLT1A0	ERVL-MaLR	LTR
6	8050228	8050380	L1_Mur1_dup1975	L1_Mur1	L1	LINE
6	8367227	8367541	RLTR13B4_dup86	RLTR13B4	ERVK	LTR
6	8467485	8467585	MamRTE1_dup1310	MamRTE1	RTE-Bo.B	LINE
6	8497780	8498029	ORR1F_dup6946	ORR1F	ERVL-MaLR	LTR
6	8691713	8691873	RMER17C_dup2012	RMER17C	ERVK	LTR
6	8823016	8823750	Lx3A_dup2498	Lx3A	L1	LINE
6	9653705	9653904	ETnERV2-int_dup557	ETnERV2-int	ERVK	LTR
6	10079885	10079986	L1MdF_IV_dup6402	L1MdF_IV	L1	LINE
6	10380030	10380304	RMER17B2_dup577	RMER17B2	ERVK	LTR
6	10569331	10569953	RLTR13E_dup158	RLTR13E	ERVK	LTR
6	10672437	10672787	L1MdA_II_dup1651	L1MdA_II	L1	LINE
6	10719977	10720176	L1MdA_II_dup1652	L1MdA_II	L1	LINE
6	10738628	10738914	L1MdA_III_dup2850	L1MdA_III	L1	LINE
6	11358551	11358910	L1MdA_V_dup1236	L1MdA_V	L1	LINE
6	11640280	11640556	L1MdF_III_dup4121	L1MdF_III	L1	LINE
6	11685970	11686103	L1MdA_II_dup1656	L1MdA_II	L1	LINE
6	11853909	11854070	Lx2B2_dup3338	Lx2B2	L1	LINE
6	12067097	12067242	L2b_dup5000	L2b	L2	LINE
6	12083636	12083745	L1Lx_IV_dup3921	L1Lx_IV	L1	LINE
6	12417389	12417617	Lx_dup4755	Lx	L1	LINE
6	12427121	12427237	L1MdF_III_dup4124	L1MdF_III	L1	LINE
6	12592194	12592607	RMER13B_dup675	RMER13B	ERVK	LTR
6	12752974	12753150	ORR1A3_dup1535	ORR1A3	ERVL-MaLR	LTR
6	12795404	12795696	RMER10A_dup1319	RMER10A	ERVL	LTR
6	12808568	12808840	Lx6_dup5752	Lx6	L1	LINE
6	12820439	12820755	ERVB7_3-LTR_MM_dup88	ERVB7_3-LTR_MM	ERVK	LTR
6	12892410	12892782	RLTR13B4_dup88	RLTR13B4	ERVK	LTR
6	13860612	13860786	RLTR16B_MM_dup377	RLTR16B_MM	ERVK	LTR
6	13998749	13998962	L1MdMus_I_dup3877	L1MdMus_I	L1	LINE
6	14198754	14198912	L1MdF_I_dup3254	L1MdF_I	L1	LINE
6	14829745	14830031	RLTR10A_dup257	RLTR10A	ERVK	LTR
6	15014248	15014349	Lx3_Mus_dup3621	Lx3_Mus	L1	LINE
6	15269637	15269798	Lx2B2_dup3356	Lx2B2	L1	LINE
6	15644620	15644900	RLTR11D_dup136	RLTR11D	ERVK	LTR
6	15714024	15714368	RLTR9D2_dup64	RLTR9D2	ERVK	LTR
6	15715322	15715973	RLTR9D2_dup65	RLTR9D2	ERVK	LTR
6	17052114	17052486	ID_B1_dup34931	ID_B1	B4	SINE
6	17085187	17085306	Lx9_dup15164	Lx9	L1	LINE
6	17085470	17085570	L1MdF_V_dup4442	L1MdF_V	L1	LINE
6	17400186	17400683	LTR41C_dup69	LTR41C	ERVL	LTR
6	17854708	17854879	L1MdA_II_dup1682	L1MdA_II	L1	LINE
6	18723918	18724086	L1MdV_II_dup2581	L1MdV_II	L1	LINE
6	18769802	18770138	L1Lx_I_dup5371	L1Lx_I	L1	LINE
6	18791710	18791843	L1MdV_I_dup3906	L1MdV_I	L1	LINE
6	19114246	19114370	Lx7_dup10553	Lx7	L1	LINE
6	19464190	19464344	L1MdA_III_dup2893	L1MdA_III	L1	LINE
6	19483532	19483675	L1_Mur2_dup6240	L1_Mur2	L1	LINE
6	19864088	19864761	L1_Mur2_dup6248	L1_Mur2	L1	LINE
6	20598806	20599034	RMER20C_Mm_dup515	RMER20C_Mm	ERVK	LTR
6	20995482	20995747	L1MdF_II_dup1107	L1MdF_II	L1	LINE
6	21034757	21034894	Lx3A_dup2575	Lx3A	L1	LINE
6	21236407	21236569	L1MdTf_II_dup1343	L1MdTf_II	L1	LINE
6	21324041	21324434	RMER20C_Mm_dup516	RMER20C_Mm	ERVK	LTR
6	21529738	21530174	L1MdTf_II_dup1344	L1MdTf_II	L1	LINE
6	21542819	21542992	B1_Mm_dup13262	B1_Mm	Alu	SINE
6	21810115	21810337	B3A_dup29850	B3A	B2	SINE
6	21839413	21839703	L2b_dup5044	L2b	L2	LINE
6	21840057	21840169	L2_dup5926	L2	L2	LINE
6	22086195	22086426	Lx8_dup17862	Lx8	L1	LINE
6	22087245	22087379	Lx8_dup17863	Lx8	L1	LINE
6	22154840	22155330	L1MdA_III_dup2907	L1MdA_III	L1	LINE
6	22330866	22331006	RSINE1_dup36619	RSINE1	B4	SINE
6	22416523	22416704	RMER10B_dup907	RMER10B	ERVL	LTR
6	22416890	22417674	RLTR28_dup703	RLTR28	ERVL	LTR
6	22417776	22418211	B1_Mus2_dup22513	B1_Mus2	Alu	SINE
6	22420546	22421093	RLTR40_dup830	RLTR40	ERVK	LTR
6	22434693	22434930	RMER10B_dup908	RMER10B	ERVL	LTR
6	22953717	22953848	RLTR16B_MM_dup379	RLTR16B_MM	ERVK	LTR
6	23059959	23060179	RLTR51A_Mm_dup1501	RLTR51A_Mm	ERVK	LTR
6	25402120	25402275	IAPLTR2a2_Mm_dup597	IAPLTR2a2_Mm	ERVK	LTR
6	26193999	26194454	L1MdA_I_dup1603	L1MdA_I	L1	LINE
6	26696917	26697155	L1MdA_III_dup2933	L1MdA_III	L1	LINE
6	26723804	26724144	MTB_dup2442	MTB	ERVL-MaLR	LTR
6	26779523	26779793	RLTR9D2_dup68	RLTR9D2	ERVK	LTR
6	27783140	27783312	L1MdF_III_dup4217	L1MdF_III	L1	LINE
6	28294652	28294893	RMER10A_dup1334	RMER10A	ERVL	LTR
6	28917548	28917961	LTR102_Mam_dup67	LTR102_Mam	ERVL	LTR
6	28977728	28978297	RLTR14_dup679	RLTR14	ERV1	LTR
6	29064536	29064662	L1MA4_dup1790	L1MA4	L1	LINE
6	29467017	29467280	B2_Mm2_dup27991	B2_Mm2	B2	SINE
6	29993976	29994116	B4A_dup34214	B4A	B4	SINE
6	30208301	30208467	RLTR41A2_dup176	RLTR41A2	ERV1	LTR
6	30462311	30463030	L2c_dup3910	L2c	L2	LINE
6	30527610	30527710	B1_Mur1_dup13488	B1_Mur1	Alu	SINE
6	30556136	30556365	Plat_L3_dup196	Plat_L3	CR1	LINE
6	30599910	30600541	L1MCa_dup872	L1MCa	L1	LINE
6	30704014	30704139	MamRep605b_dup108	MamRep605b	LTR	LTR
6	30731715	30731956	L2c_dup3915	L2c	L2	LINE
6	31020353	31020483	ORR1F_dup7081	ORR1F	ERVL-MaLR	LTR
6	31138113	31138275	ID_B1_dup35357	ID_B1	B4	SINE
6	31204665	31204801	RLTR25B_dup1099	RLTR25B	ERVK	LTR
6	31212587	31212993	B1F_dup13530	B1F	Alu	SINE
6	31284808	31285230	L1ME3Cz_dup320	L1ME3Cz	L1	LINE
6	31339572	31339817	MLT1I_dup544	MLT1I	ERVL-MaLR	LTR
6	31346908	31347104	ORR1E_dup8266	ORR1E	ERVL-MaLR	LTR
6	31900981	31901493	L2c_dup3926	L2c	L2	LINE
6	31953165	31953264	L1MB4_dup877	L1MB4	L1	LINE
6	32532037	32532409	RLTR12G_dup76	RLTR12G	ERVK	LTR
6	32627959	32628266	MTA_Mm_dup6404	MTA_Mm	ERVL-MaLR	LTR
6	32783965	32784530	B1_Mur2_dup9183	B1_Mur2	Alu	SINE
6	32965239	32965409	Lx9_dup15518	Lx9	L1	LINE
6	33005043	33005423	MTE2b_dup5651	MTE2b	ERVL-MaLR	LTR
6	33084563	33085083	B3A_dup30192	B3A	B2	SINE
6	33205062	33205310	MTEa_dup6301	MTEa	ERVL-MaLR	LTR
6	34328478	34328676	MURVY-LTR_dup200	MURVY-LTR	ERV1	LTR
6	34695904	34696491	MLT1B_dup2668	MLT1B	ERVL-MaLR	LTR
6	34835565	34836053	B1F_dup13582	B1F	Alu	SINE
6	34917065	34917165	MLT2D_dup493	MLT2D	ERVL	LTR
6	34962283	34962812	RLTR28_dup708	RLTR28	ERVL	LTR
6	35121376	35121719	ORR1D1_dup7336	ORR1D1	ERVL-MaLR	LTR
6	35138424	35138697	MTE2b_dup5662	MTE2b	ERVL-MaLR	LTR
6	35177207	35177429	MURVY-LTR_dup201	MURVY-LTR	ERV1	LTR
6	35232098	35232283	RSINE1_dup37183	RSINE1	B4	SINE
6	35272531	35272767	B4A_dup34433	B4A	B4	SINE
6	35517406	35517720	B3_dup47381	B3	B2	SINE
6	35599372	35599722	MLT1D_dup2553	MLT1D	ERVL-MaLR	LTR
6	35637771	35638044	L1MdF_V_dup4558	L1MdF_V	L1	LINE
6	37106878	37107032	L1MdMus_I_dup4004	L1MdMus_I	L1	LINE
6	37189443	37189544	B4_dup22026	B4	B4	SINE
6	37814010	37814562	RLTR13C2_dup332	RLTR13C2	ERVK	LTR
6	37857711	37857871	Lx8_dup18222	Lx8	L1	LINE
6	38083507	38083851	MIRc_dup7095	MIRc	MIR	SINE
6	38341092	38341351	RLTR28_dup709	RLTR28	ERVL	LTR
6	38600566	38600760	B4_dup22072	B4	B4	SINE
6	39108339	39108752	RLTR9D2_dup70	RLTR9D2	ERVK	LTR
6	39219662	39220133	B3A_dup30444	B3A	B2	SINE
6	39369987	39370279	RMER12C_dup3682	RMER12C	ERVK	LTR
6	39430511	39430773	B2_Mm2_dup28479	B2_Mm2	B2	SINE
6	39462884	39463266	B3A_dup30477	B3A	B2	SINE
6	39525744	39525938	B1_Mus2_dup23032	B1_Mus2	Alu	SINE
6	39769022	39769212	L1M4c_dup589	L1M4c	L1	LINE
6	39960962	39961341	LTR88c_dup145	LTR88c	Gypsy	LTR
6	40242016	40242349	MLT1C_dup1258	MLT1C	ERVL-MaLR	LTR
6	40260865	40261265	MT2A_dup3066	MT2A	ERVL	LTR
6	40311087	40311438	MIRb_dup14789	MIRb	MIR	SINE
6	40575539	40575790	RLTR9C_dup51	RLTR9C	ERVK	LTR
6	40591032	40591220	Lx2_dup5852	Lx2	L1	LINE
6	40592074	40592484	B1_Mm_dup13573	B1_Mm	Alu	SINE
6	40884115	40884222	L1MdA_II_dup1727	L1MdA_II	L1	LINE
6	41435692	41436485	RMER12_dup965	RMER12	ERVK	LTR
6	41831923	41832073	ORR1D2_dup5359	ORR1D2	ERVL-MaLR	LTR
6	42984212	42984480	MERVK26-int_dup274	MERVK26-int	ERVK	LTR
6	43689202	43689388	RLTR13D6_dup272	RLTR13D6	ERVK	LTR
6	44198752	44199064	L1MdFanc_II_dup4489	L1MdFanc_II	L1	LINE
6	45269001	45269459	RLTR49_dup309	RLTR49	ERVK	LTR
6	46477751	46477900	RMER19B_dup1722	RMER19B	ERVK	LTR
6	46796045	46796231	L1MdTf_II_dup1397	L1MdTf_II	L1	LINE
6	47041048	47041248	RLTR4_MM-int_dup2438	RLTR4_MM-int	LTR	LTR
6	47158424	47158579	MER77B_dup175	MER77B	ERVL	LTR
6	47255134	47255336	B4A_dup34835	B4A	B4	SINE
6	47261891	47262073	B2_Mm2_dup28634	B2_Mm2	B2	SINE
6	47271245	47271516	LTRIS2_dup488	LTRIS2	ERV1	LTR
6	47655893	47656248	RMER12B_dup318	RMER12B	ERVK	LTR
6	47769835	47770147	RMER6A_dup1469	RMER6A	ERVK	LTR
6	47847425	47848056	B4_dup22239	B4	B4	SINE
6	47887326	47887581	B1_Mur2_dup9337	B1_Mur2	Alu	SINE
6	47988512	47988921	B1_Mus1_dup30589	B1_Mus1	Alu	SINE
6	48018265	48018448	RLTR17B_Mm_dup20759	RLTR17B_Mm	ERVK	LTR
6	48042565	48042956	RLTR31C_MM_dup206	RLTR31C_MM	ERVK	LTR
6	48413789	48414366	MIR3_dup5224	MIR3	MIR	SINE
6	48472157	48472557	RLTR12A_dup312	RLTR12A	ERVK	LTR
6	48996415	48996740	MLT1C2_dup2170	MLT1C2	ERVL-MaLR	LTR
6	49164369	49164534	B3_dup48202	B3	B2	SINE
6	49385042	49385387	RMER12_dup987	RMER12	ERVK	LTR
6	49390049	49390266	RLTR9A2_dup54	RLTR9A2	ERVK	LTR
6	50406218	50406477	B1_Mus1_dup30664	B1_Mus1	Alu	SINE
6	50442159	50442432	RMER12_dup988	RMER12	ERVK	LTR
6	50795129	50795283	MLT1F_dup532	MLT1F	ERVL-MaLR	LTR
6	51487887	51488460	B1_Mus2_dup23291	B1_Mus2	Alu	SINE
6	51670784	51671144	Lx7_dup11089	Lx7	L1	LINE
6	52094616	52094934	B4A_dup35000	B4A	B4	SINE
6	52470297	52470787	MIR_dup13420	MIR	MIR	SINE
6	52695287	52695694	B4A_dup35027	B4A	B4	SINE
6	53305500	53305704	LTR33A_v_dup153	LTR33A_.	ERVL	LTR
6	53682534	53682922	ORR1E_dup8540	ORR1E	ERVL-MaLR	LTR
6	54141806	54142255	Lx9_dup15846	Lx9	L1	LINE
6	54311121	54311406	B4_dup22373	B4	B4	SINE
6	54393626	54393786	L2_dup6208	L2	L2	LINE
6	54420307	54420532	L1MdA_III_dup3013	L1MdA_III	L1	LINE
6	55326528	55326916	MIRb_dup14995	MIRb	MIR	SINE
6	56073496	56073619	ORR1A3_dup1608	ORR1A3	ERVL-MaLR	LTR
6	56383494	56383611	L1MdF_III_dup4336	L1MdF_III	L1	LINE
6	56491163	56491359	L1MdA_III_dup3025	L1MdA_III	L1	LINE
6	56733486	56733659	B3A_dup30976	B3A	B2	SINE
6	56848619	56849522	L1MdF_IV_dup6792	L1MdF_IV	L1	LINE
6	57193736	57194060	L1_Mur2_dup6521	L1_Mur2	L1	LINE
6	57272321	57272495	IAPEY3_LTR_dup268	IAPEY3_LTR	ERVK	LTR
6	57507664	57507843	L1Lx_I_dup5627	L1Lx_I	L1	LINE
6	57599301	57599460	L1MdTf_II_dup1407	L1MdTf_II	L1	LINE
6	57614486	57614901	RMER21B_dup474	RMER21B	ERV1	LTR
6	58522588	58523014	RLTR13A2_dup41	RLTR13A2	ERVK	LTR
6	58610833	58610954	MER21B_dup551	MER21B	ERVL	LTR
6	58629353	58629621	MTB_dup2528	MTB	ERVL-MaLR	LTR
6	58732700	58733121	RMER6B_dup514	RMER6B	ERVK	LTR
6	58733381	58733916	RSINE1_dup38089	RSINE1	B4	SINE
6	58772033	58772223	L1MdTf_II_dup1411	L1MdTf_II	L1	LINE
6	58835571	58835931	B3A_dup31004	B3A	B2	SINE
6	58914110	58914677	RLTR40_dup858	RLTR40	ERVK	LTR
6	58997412	58997670	AmnSINE1_dup483	AmnSINE1	5S-Deu-L2	SINE
6	60387224	60387712	RLTR9E_dup406	RLTR9E	ERVK	LTR
6	60490107	60490484	MERVL-int_dup696	MERVL-int	ERVL	LTR
6	61011642	61011856	RMER10A_dup1401	RMER10A	ERVL	LTR
6	61073663	61073928	RLTR20A4_dup4949	RLTR20A4	ERVK	LTR
6	61082292	61082554	ORR1F_dup7327	ORR1F	ERVL-MaLR	LTR
6	61104127	61104535	Lx8_dup18729	Lx8	L1	LINE
6	61500868	61501247	RLTR9C_dup53	RLTR9C	ERVK	LTR
6	61633918	61634344	Lx6_dup6124	Lx6	L1	LINE
6	62198861	62199286	RLTR13C1_dup135	RLTR13C1	ERVK	LTR
6	62341969	62342288	RMER10B_dup953	RMER10B	ERVL	LTR
6	62623303	62623539	L1Lx_I_dup5696	L1Lx_I	L1	LINE
6	63105555	63106405	RLTR13D6_dup279	RLTR13D6	ERVK	LTR
6	63650735	63651015	L1MdTf_II_dup1434	L1MdTf_II	L1	LINE
6	64769699	64769942	L1MdA_V_dup1318	L1MdA_V	L1	LINE
6	64865040	64865282	L1MdA_II_dup1776	L1MdA_II	L1	LINE
6	64907612	64908013	L1MdA_II_dup1780	L1MdA_II	L1	LINE
6	64998210	64998404	B1_Mur1_dup13928	B1_Mur1	Alu	SINE
6	65001710	65002035	RLTR23_dup492	RLTR23	ERV1	LTR
6	65038153	65038354	RLTR9E_dup408	RLTR9E	ERVK	LTR
6	65579023	65579334	RMER17C2_dup1148	RMER17C2	ERVK	LTR
6	65741148	65741275	RLTR31D_MM_dup2271	RLTR31D_MM	ERVK	LTR
6	65769828	65770089	RMER20B_dup669	RMER20B	ERVK	LTR
6	65893765	65894149	RLTR16B_MM_dup396	RLTR16B_MM	ERVK	LTR
6	65914308	65914447	Lx8_dup18861	Lx8	L1	LINE
6	65996871	65997122	L1MdF_III_dup4414	L1MdF_III	L1	LINE
6	66016006	66016173	L1MdTf_II_dup1446	L1MdTf_II	L1	LINE
6	67073463	67073781	MTD_dup17775	MTD	ERVL-MaLR	LTR
6	67686122	67686227	RLTR10-int_dup795	RLTR10-int	ERVK	LTR
6	67907011	67907330	RMER12C_dup3770	RMER12C	ERVK	LTR
6	67918390	67918501	MMETn-int_dup223	MMETn-int	ERVK	LTR
6	68658770	68659070	L1MdA_II_dup1787	L1MdA_II	L1	LINE
6	68790533	68790842	RLTR13D6_dup287	RLTR13D6	ERVK	LTR
6	68829763	68830065	RLTR13D6_dup288	RLTR13D6	ERVK	LTR
6	69935097	69935314	L1MdTf_II_dup1461	L1MdTf_II	L1	LINE
6	70080317	70080759	LTRIS2_dup511	LTRIS2	ERV1	LTR
6	70080922	70081124	RLTR13E_dup180	RLTR13E	ERVK	LTR
6	70528455	70528941	RLTR13D6_dup289	RLTR13D6	ERVK	LTR
6	70530888	70531068	LTRIS2_dup512	LTRIS2	ERV1	LTR
6	70690171	70690336	RMER5_dup2654	RMER5	ERV1	LTR
6	70770563	70771102	MTC_dup8889	MTC	ERVL-MaLR	LTR
6	70874858	70875436	B1_Mur3_dup10362	B1_Mur3	Alu	SINE
6	70977131	70977313	Lx8_dup19030	Lx8	L1	LINE
6	71221377	71221666	MTE2a_dup5501	MTE2a	ERVL-MaLR	LTR
6	71499869	71499983	B1_Mur1_dup13994	B1_Mur1	Alu	SINE
6	71586803	71586903	B1_Mus1_dup31169	B1_Mus1	Alu	SINE
6	71890262	71890407	MLTR31C_MM_dup36	MLTR31C_MM	ERVK	LTR
6	72165299	72165569	Lx8_dup19053	Lx8	L1	LINE
6	72299937	72300426	B3_dup49371	B3	B2	SINE
6	72428998	72429541	B3_dup49391	B3	B2	SINE
6	72444229	72444393	RMER6C_dup1837	RMER6C	ERVK	LTR
6	72490299	72490541	B3A_dup31374	B3A	B2	SINE
6	72514336	72514699	B1_Mus2_dup23684	B1_Mus2	Alu	SINE
6	72531513	72531979	ID_B1_dup36733	ID_B1	B4	SINE
6	72629708	72630053	B1_Mus2_dup23693	B1_Mus2	Alu	SINE
6	72674950	72675067	ID_B1_dup36765	ID_B1	B4	SINE
6	72741140	72741339	B3_dup49447	B3	B2	SINE
6	72794206	72794400	ORR1F_dup7390	ORR1F	ERVL-MaLR	LTR
6	72803499	72803634	RLTR14_dup732	RLTR14	ERV1	LTR
6	72803942	72804087	MIRb_dup15171	MIRb	MIR	SINE
6	72937609	72937906	MLT1H1_dup312	MLT1H1	ERVL-MaLR	LTR
6	73109770	73110074	RMER20C_Mm_dup552	RMER20C_Mm	ERVK	LTR
6	73116591	73116691	ORR1E_dup8634	ORR1E	ERVL-MaLR	LTR
6	73159407	73159805	MTD_dup17878	MTD	ERVL-MaLR	LTR
6	73205790	73206203	RLTR11A2_dup951	RLTR11A2	ERVK	LTR
6	73208827	73208982	MLTR14_dup2314	MLTR14	ERV1	LTR
6	73274995	73275725	MLT1F2_dup733	MLT1F2	ERVL-MaLR	LTR
6	73978301	73978474	Lx2A_dup457	Lx2A	L1	LINE
6	74391340	74391552	L1MdF_II_dup1198	L1MdF_II	L1	LINE
6	75014229	75014620	RLTR13E_dup182	RLTR13E	ERVK	LTR
6	75265682	75266026	RLTR13D6_dup291	RLTR13D6	ERVK	LTR
6	75434398	75434565	L1MdA_II_dup1800	L1MdA_II	L1	LINE
6	75620986	75621219	RLTR13G_dup287	RLTR13G	ERVK	LTR
6	75788981	75789311	RMER20B_dup677	RMER20B	ERVK	LTR
6	76636292	76636500	Lx8_dup19187	Lx8	L1	LINE
6	78273601	78273890	MTE2b_dup5924	MTE2b	ERVL-MaLR	LTR
6	78693315	78693655	L1MdA_II_dup1811	L1MdA_II	L1	LINE
6	78886904	78887204	Lx2_dup6186	Lx2	L1	LINE
6	79109618	79110051	L1MdTf_II_dup1479	L1MdTf_II	L1	LINE
6	79709651	79709888	ORR1D2_dup5626	ORR1D2	ERVL-MaLR	LTR
6	80521935	80522339	B4A_dup35835	B4A	B4	SINE
6	80808778	80809277	RMER13B_dup709	RMER13B	ERVK	LTR
6	81660617	81660760	L1MdTf_III_dup1596	L1MdTf_III	L1	LINE
6	81796824	81796947	B4_dup22890	B4	B4	SINE
6	81876334	81877259	MLT2B5_dup320	MLT2B5	ERVL	LTR
6	82031274	82031537	MTC_dup8991	MTC	ERVL-MaLR	LTR
6	82060539	82061133	MTD_dup18125	MTD	ERVL-MaLR	LTR
6	82247742	82248485	B4_dup22917	B4	B4	SINE
6	82260725	82261659	MTE2b_dup5974	MTE2b	ERVL-MaLR	LTR
6	82262268	82262581	L1M4a1_dup316	L1M4a1	L1	LINE
6	82360613	82360782	B3A_dup32144	B3A	B2	SINE
6	82562785	82562965	L1MdF_I_dup3617	L1MdF_I	L1	LINE
6	82611543	82611785	ID_B1_dup37044	ID_B1	B4	SINE
6	82886586	82886782	ORR1E_dup8776	ORR1E	ERVL-MaLR	LTR
6	83223995	83224439	L2b_dup5306	L2b	L2	LINE
6	83559962	83560154	Lx8_dup19421	Lx8	L1	LINE
6	83835728	83835967	PB1D10_dup21189	PB1D10	Alu	SINE
6	84083961	84084164	MIRc_dup7330	MIRc	MIR	SINE
6	84182908	84183276	PB1D10_dup21202	PB1D10	Alu	SINE
6	84337696	84337913	MIRb_dup15263	MIRb	MIR	SINE
6	84573399	84573809	RLTR31D_MM_dup2325	RLTR31D_MM	ERVK	LTR
6	85280652	85280930	MTB_dup2596	MTB	ERVL-MaLR	LTR
6	85795375	85795668	RLTR9B_dup67	RLTR9B	ERVK	LTR
6	85952094	85952275	ERVB7_3-LTR_MM_dup99	ERVB7_3-LTR_MM	ERVK	LTR
6	85954291	85954648	ORR1D1_dup7833	ORR1D1	ERVL-MaLR	LTR
6	86143823	86144130	RLTR20A4_dup5057	RLTR20A4	ERVK	LTR
6	86272602	86273585	MTE2a_dup5691	MTE2a	ERVL-MaLR	LTR
6	86287594	86288123	B3_dup50379	B3	B2	SINE
6	86357677	86357834	L3_dup3496	L3	CR1	LINE
6	86472770	86473484	B3A_dup32482	B3A	B2	SINE
6	86498663	86498855	ORR1B1-int_dup22031	ORR1B1-int	ERVL-MaLR	LTR
6	87155862	87156078	MTE2b_dup6013	MTE2b	ERVL-MaLR	LTR
6	87522705	87522920	MLTR25A_dup846	MLTR25A	ERVK	LTR
6	87595113	87595322	MTE2b_dup6021	MTE2b	ERVL-MaLR	LTR
6	87596425	87596623	MTE2b_dup6022	MTE2b	ERVL-MaLR	LTR
6	87650626	87651077	MTD_dup18281	MTD	ERVL-MaLR	LTR
6	87924408	87924840	B1_Mus1_dup31752	B1_Mus1	Alu	SINE
6	87942539	87942785	B1F_dup14328	B1F	Alu	SINE
6	87962641	87962740	B1_Mm_dup14247	B1_Mm	Alu	SINE
6	88146735	88146878	MIRc_dup7357	MIRc	MIR	SINE
6	88365647	88366066	L2d2_dup1507	L2d2	L2	LINE
6	88850354	88850652	PB1D11_dup5327	PB1D11	Alu	SINE
6	88907905	88908214	L2d_dup1111	L2d	L2	LINE
6	89036105	89037014	L1M3a_dup52	L1M3a	L1	LINE
6	89259360	89259590	L1M4_dup3366	L1M4	L1	LINE
6	89279073	89279173	RLTR17B_Mm_dup21555	RLTR17B_Mm	ERVK	LTR
6	89412882	89413854	ORR1E_dup8835	ORR1E	ERVL-MaLR	LTR
6	89616288	89616733	MTEa_dup6722	MTEa	ERVL-MaLR	LTR
6	90035936	90036060	L1MdF_III_dup4557	L1MdF_III	L1	LINE
6	90060926	90061323	L1MdA_III_dup3175	L1MdA_III	L1	LINE
6	90565295	90565685	L2_dup6400	L2	L2	LINE
6	90598888	90599110	MLT1B_dup2807	MLT1B	ERVL-MaLR	LTR
6	90606035	90606333	RLTR17B_Mm_dup21578	RLTR17B_Mm	ERVK	LTR
6	91245260	91245679	ERVB7_4-LTR_MM_dup59	ERVB7_4-LTR_MM	ERVK	LTR
6	91547286	91547441	MTE2a_dup5708	MTE2a	ERVL-MaLR	LTR
6	91651746	91652050	MIRb_dup15410	MIRb	MIR	SINE
6	91658902	91659185	MIR_dup13889	MIR	MIR	SINE
6	91670641	91670772	B3_dup50875	B3	B2	SINE
6	91744247	91744506	RLTR17B_Mm_dup21592	RLTR17B_Mm	ERVK	LTR
6	91909783	91910279	L2c_dup4157	L2c	L2	LINE
6	92240406	92240610	B1_Mur1_dup14445	B1_Mur1	Alu	SINE
6	92250952	92251090	MLTR13_dup75	MLTR13	ERVK	LTR
6	92792143	92792805	MIRb_dup15463	MIRb	MIR	SINE
6	92887526	92887832	MIRb_dup15469	MIRb	MIR	SINE
6	93233907	93234128	ORR1E_dup8856	ORR1E	ERVL-MaLR	LTR
6	93237843	93238021	ORR1D1_dup7906	ORR1D1	ERVL-MaLR	LTR
6	93279221	93279591	MIR3_dup5449	MIR3	MIR	SINE
6	93512949	93513164	MIRc_dup7436	MIRc	MIR	SINE
6	93625241	93625414	MTB_Mm_dup1813	MTB_Mm	ERVL-MaLR	LTR
6	93795576	93795731	MLTR14_dup2369	MLTR14	ERV1	LTR
6	94293252	94293504	RMER13A1_dup359	RMER13A1	ERVK	LTR
6	94626276	94627305	RLTR24_dup455	RLTR24	ERV1	LTR
6	94812181	94812456	ORR1E_dup8876	ORR1E	ERVL-MaLR	LTR
6	95655188	95655457	MTEa_dup6769	MTEa	ERVL-MaLR	LTR
6	95756471	95756825	RLTR10_dup982	RLTR10	ERVK	LTR
6	96072152	96072367	L2_dup6444	L2	L2	LINE
6	96128885	96129021	RLTR10-int_dup825	RLTR10-int	ERVK	LTR
6	96744196	96744339	L1MdA_III_dup3190	L1MdA_III	L1	LINE
6	96756481	96756641	L1MdA_IV_dup2298	L1MdA_IV	L1	LINE
6	97085820	97086139	L2a_dup8567	L2a	L2	LINE
6	97142336	97142491	B3A_dup32912	B3A	B2	SINE
6	97148778	97148949	B4A_dup36792	B4A	B4	SINE
6	97718399	97718566	B4_dup23577	B4	B4	SINE
6	97884067	97884246	IAPEz-int_dup2597	IAPEz-int	ERVK	LTR
6	98219646	98220321	LTR33A_dup173	LTR33A	ERVL	LTR
6	98673029	98673510	B1_Mur1_dup14543	B1_Mur1	Alu	SINE
6	98683986	98684401	B4A_dup36890	B4A	B4	SINE
6	99803140	99803443	ORR1F_dup7679	ORR1F	ERVL-MaLR	LTR
6	100007732	100007997	B4A_dup33517	B4A	B4	SINE
6	100128310	100128606	MIR_dup14094	MIR	MIR	SINE
6	100180415	100180740	MLT1H2_dup429	MLT1H2	ERVL-MaLR	LTR
6	100184513	100184824	ID4_v_dup8718	ID4_.	ID	SINE
6	100282753	100283156	MLT1L_dup556	MLT1L	ERVL-MaLR	LTR
6	100320377	100320604	MTEa_dup6832	MTEa	ERVL-MaLR	LTR
6	100339244	100339653	RMER13A2_dup538	RMER13A2	ERVK	LTR
6	100452704	100452979	MLT1A_dup2287	MLT1A	ERVL-MaLR	LTR
6	100453141	100453734	B3A_dup33036	B3A	B2	SINE
6	100459563	100459782	ID_B1_dup38229	ID_B1	B4	SINE
6	100467656	100467923	ORR1B1_dup6068	ORR1B1	ERVL-MaLR	LTR
6	100479468	100480194	L2_dup6469	L2	L2	LINE
6	100496751	100497093	MIRb_dup15672	MIRb	MIR	SINE
6	100531736	100531903	B4A_dup37051	B4A	B4	SINE
6	101318656	101318799	B3A_dup33078	B3A	B2	SINE
6	101717732	101717832	L1MdA_II_dup1839	L1MdA_II	L1	LINE
6	101792906	101793632	RLTR9D_dup243	RLTR9D	ERVK	LTR
6	101981660	101982069	L1MdGf_II_dup2613	L1MdGf_II	L1	LINE
6	102098837	102098986	RLTR41_dup395	RLTR41	ERV1	LTR
6	102356704	102356868	L1MdA_I_dup1740	L1MdA_I	L1	LINE
6	102764579	102764968	L1MdTf_I_dup979	L1MdTf_I	L1	LINE
6	103278145	103278406	Lx5_dup5908	Lx5	L1	LINE
6	103875252	103875556	RLTR13A2_dup42	RLTR13A2	ERVK	LTR
6	105388763	105388873	L1MdA_VII_dup3108	L1MdA_VII	L1	LINE
6	105526432	105526712	RLTR16B_MM_dup409	RLTR16B_MM	ERVK	LTR
6	106141131	106141399	RMER17B_dup741	RMER17B	ERVK	LTR
6	106317969	106318480	RLTR41A2_dup187	RLTR41A2	ERV1	LTR
6	107249496	107249679	L1MdA_III_dup3242	L1MdA_III	L1	LINE
6	108000095	108000246	MLT1C2_dup2304	MLT1C2	ERVL-MaLR	LTR
6	108127588	108127733	B3A_dup33287	B3A	B2	SINE
6	108599740	108600075	BGLII_dup810	BGLII	ERVK	LTR
6	108617571	108617672	RSINE1_dup40240	RSINE1	B4	SINE
6	108640569	108640684	B1F2_dup6359	B1F2	Alu	SINE
6	108662380	108662522	ID4_v_dup8785	ID4_.	ID	SINE
6	108673146	108673542	B4A_dup37407	B4A	B4	SINE
6	108702646	108702779	ORR1B2_dup3386	ORR1B2	ERVL-MaLR	LTR
6	108759267	108759394	ID4_v_dup8790	ID4_.	ID	SINE
6	108846121	108846467	RLTR13F_dup33	RLTR13F	ERVK	LTR
6	109192640	109192797	Lx7_dup11815	Lx7	L1	LINE
6	110111891	110112092	ERVB4_1B-LTR_MM_dup184	ERVB4_1B-LTR_MM	ERVK	LTR
6	110673616	110673995	L1MdA_I_dup1773	L1MdA_I	L1	LINE
6	111331757	111331940	RLTR28_dup765	RLTR28	ERVL	LTR
6	111676310	111676925	ERVB4_1B-LTR_MM_dup185	ERVB4_1B-LTR_MM	ERVK	LTR
6	111722985	111723472	MER21C_dup824	MER21C	ERVL	LTR
6	112490061	112490249	MTD_dup18880	MTD	ERVL-MaLR	LTR
6	112493138	112493971	L3_dup3607	L3	CR1	LINE
6	112639191	112639361	RSINE1_dup40395	RSINE1	B4	SINE
6	112779816	112780011	ORR1E_dup9088	ORR1E	ERVL-MaLR	LTR
6	112795956	112796484	ORR1F_dup7822	ORR1F	ERVL-MaLR	LTR
6	112886138	112886342	ID4_v_dup8820	ID4_.	ID	SINE
6	113135139	113135239	MTD_dup18897	MTD	ERVL-MaLR	LTR
6	113222223	113222395	B2_Mm1t_dup8995	B2_Mm1t	B2	SINE
6	113245823	113246155	ID4_v_dup8830	ID4_.	ID	SINE
6	113587740	113588319	B2_Mm2_dup30216	B2_Mm2	B2	SINE
6	113672720	113672990	MTEa_dup6957	MTEa	ERVL-MaLR	LTR
6	114941014	114941354	ID4_dup7822	ID4	ID	SINE
6	115063587	115063830	MIR_dup14362	MIR	MIR	SINE
6	115064132	115064587	MTB_Mm_dup1840	MTB_Mm	ERVL-MaLR	LTR
6	115523348	115523711	B3_dup52211	B3	B2	SINE
6	115738415	115738678	PB1D7_dup8562	PB1D7	Alu	SINE
6	115765416	115765907	MIRb_dup16053	MIRb	MIR	SINE
6	115924217	115924723	B1_Mus1_dup32520	B1_Mus1	Alu	SINE
6	115933095	115933428	B1_Mus1_dup32521	B1_Mus1	Alu	SINE
6	116217169	116218047	MTD_dup18980	MTD	ERVL-MaLR	LTR
6	116632187	116632479	RMER15_dup6491	RMER15	ERVL	LTR
6	117495569	117495694	L1M4b_dup482	L1M4b	L1	LINE
6	117526502	117526630	ORR1G_dup3157	ORR1G	ERVL-MaLR	LTR
6	117529080	117529545	B4A_dup37782	B4A	B4	SINE
6	117787304	117787803	MTC_dup9365	MTC	ERVL-MaLR	LTR
6	117897574	117897904	B2_Mm2_dup30355	B2_Mm2	B2	SINE
6	117907808	117908335	ID_B1_dup38853	ID_B1	B4	SINE
6	119396461	119396660	RSINE1_dup40813	RSINE1	B4	SINE
6	119411970	119412184	ID_B1_dup38899	ID_B1	B4	SINE
6	119429833	119430402	B1_Mus1_dup32660	B1_Mus1	Alu	SINE
6	119433611	119433923	ID4_v_dup8958	ID4_.	ID	SINE
6	120050799	120050964	B1_Mus2_dup24702	B1_Mus2	Alu	SINE
6	120087010	120087337	PB1D7_dup8613	PB1D7	Alu	SINE
6	120091263	120091744	B1_Mur3_dup10914	B1_Mur3	Alu	SINE
6	120210628	120211177	PB1D7_dup8618	PB1D7	Alu	SINE
6	120616255	120616432	B1F_dup14898	B1F	Alu	SINE
6	120760515	120760659	PB1D7_dup8638	PB1D7	Alu	SINE
6	120778500	120779035	B3_dup52714	B3	B2	SINE
6	120826215	120826615	RLTR22_Mur_dup816	RLTR22_Mur	ERVK	LTR
6	120850627	120850813	RSINE1_dup40998	RSINE1	B4	SINE
6	120884564	120885116	BGLII_dup813	BGLII	ERVK	LTR
6	120901830	120901998	B2_Mm2_dup30582	B2_Mm2	B2	SINE
6	120953223	120953589	PB1D10_dup22267	PB1D10	Alu	SINE
6	121023956	121024144	L1MB1_dup871	L1MB1	L1	LINE
6	121118036	121118380	B1F2_dup6488	B1F2	Alu	SINE
6	122323499	122323768	LTR37B_dup132	LTR37B	ERV1	LTR
6	122448148	122449101	RLTR9D_dup253	RLTR9D	ERVK	LTR
6	122577268	122577479	MRLTR33_dup240	MRLTR33	ERVK	LTR
6	122580365	122580468	B1_Mus2_dup24847	B1_Mus2	Alu	SINE
6	122691717	122692151	B3A_dup33968	B3A	B2	SINE
6	122789302	122789479	Lx2B2_dup3880	Lx2B2	L1	LINE
6	122834854	122835193	PB1D7_dup8681	PB1D7	Alu	SINE
6	122966441	122966647	RLTR13F_dup34	RLTR13F	ERVK	LTR
6	122981599	122982333	RLTR13D6_dup298	RLTR13D6	ERVK	LTR
6	123317406	123317533	L1Lx_IV_dup4388	L1Lx_IV	L1	LINE
6	123675774	123676143	RLTR5_Mm_dup30	RLTR5_Mm	ERV1	LTR
6	123738100	123738248	L1MdGf_I_dup1052	L1MdGf_I	L1	LINE
6	123801217	123801586	RLTR13E_dup185	RLTR13E	ERVK	LTR
6	124031307	124031890	RLTR13E_dup186	RLTR13E	ERVK	LTR
6	124161703	124161803	Lx4A_dup3839	Lx4A	L1	LINE
6	124236592	124236758	Lx5_dup6034	Lx5	L1	LINE
6	124700093	124700274	B1_Mur1_dup15025	B1_Mur1	Alu	SINE
6	124830488	124830652	B1_Mur1_dup15033	B1_Mur1	Alu	SINE
6	124868842	124869491	ORR1A2_dup5551	ORR1A2	ERVL-MaLR	LTR
6	124900166	124900752	B1_Mus2_dup24949	B1_Mus2	Alu	SINE
6	125036069	125036262	L2c_dup4332	L2c	L2	LINE
6	125295353	125295469	PB1D11_dup5601	PB1D11	Alu	SINE
6	125452007	125452351	ORR1B1-int_dup23206	ORR1B1-int	ERVL-MaLR	LTR
6	126170554	126170689	B3_dup53099	B3	B2	SINE
6	126797110	126797372	ID_B1_dup39459	ID_B1	B4	SINE
6	126801145	126801315	L2_dup6637	L2	L2	LINE
6	126831254	126831771	B4A_dup38084	B4A	B4	SINE
6	127216224	127216431	B1_Mur1_dup15086	B1_Mur1	Alu	SINE
6	127495715	127496060	MMETn-int_dup246	MMETn-int	ERVK	LTR
6	127790243	127790575	L2d2_dup1593	L2d2	L2	LINE
6	127805332	127805754	RLTR9A2_dup60	RLTR9A2	ERVK	LTR
6	127916037	127916237	MIRb_dup16274	MIRb	MIR	SINE
6	128088799	128089444	ORR1F_dup8029	ORR1F	ERVL-MaLR	LTR
6	128106714	128107239	MTA_Mm_dup6989	MTA_Mm	ERVL-MaLR	LTR
6	128437879	128438386	MLTR25A_dup866	MLTR25A	ERVK	LTR
6	128579342	128580004	Lx8_dup20354	Lx8	L1	LINE
6	128794622	128795382	RLTR9D2_dup73	RLTR9D2	ERVK	LTR
6	128973451	128974326	RLTRETN_Mm_dup440	RLTRETN_Mm	ERVK	LTR
6	129052235	129052575	RLTR9D_dup257	RLTR9D	ERVK	LTR
6	129303105	129303297	L2a_dup8882	L2a	L2	LINE
6	129340932	129341614	ORR1D1_dup8189	ORR1D1	ERVL-MaLR	LTR
6	129502226	129502481	RLTR13D5_dup213	RLTR13D5	ERVK	LTR
6	129511855	129511994	MIR_dup14593	MIR	MIR	SINE
6	130614550	130614912	L1MdA_III_dup3310	L1MdA_III	L1	LINE
6	131334994	131335206	RMER17B_dup760	RMER17B	ERVK	LTR
6	131338387	131338494	B3A_dup34231	B3A	B2	SINE
6	131382823	131383381	Lx8_dup20463	Lx8	L1	LINE
6	131534511	131534800	RLTR20A_dup109	RLTR20A	ERVK	LTR
6	132251262	132251362	RLTR10-int_dup714	RLTR10-int	ERVK	LTR
6	132711109	132711263	L1MdF_III_dup4758	L1MdF_III	L1	LINE
6	133247817	133248565	RLTR13D6_dup308	RLTR13D6	ERVK	LTR
6	133388034	133388145	Lx3B_dup2215	Lx3B	L1	LINE
6	133848842	133849201	Lx5_dup6117	Lx5	L1	LINE
6	133963974	133964668	ORR1F_dup8042	ORR1F	ERVL-MaLR	LTR
6	134025764	134025934	MTD_dup19336	MTD	ERVL-MaLR	LTR
6	134230791	134230976	L2d2_dup1601	L2d2	L2	LINE
6	134316200	134316390	Lx3B_dup2220	Lx3B	L1	LINE
6	134503963	134504442	MLT1N2_dup237	MLT1N2	ERVL-MaLR	LTR
6	134559268	134559504	MIRb_dup16310	MIRb	MIR	SINE
6	134607119	134607258	B1F_dup15187	B1F	Alu	SINE
6	134939258	134940010	B4A_dup38304	B4A	B4	SINE
6	134952313	134953399	RMER13A1_dup374	RMER13A1	ERVK	LTR
6	134958310	134958437	X6A_LINE_dup206	X6A_LINE	CR1	LINE
6	134961768	134962077	MIRb_dup16321	MIRb	MIR	SINE
6	134993733	134993847	B1F_dup15216	B1F	Alu	SINE
6	135018684	135019565	ORR1B1_dup6279	ORR1B1	ERVL-MaLR	LTR
6	135023662	135023938	RLTR12C_dup129	RLTR12C	ERVK	LTR
6	135053254	135053532	RMER13B_dup746	RMER13B	ERVK	LTR
6	135068138	135068257	ID_B1_dup39906	ID_B1	B4	SINE
6	135333420	135333582	RLTR20A4_dup5331	RLTR20A4	ERVK	LTR
6	135410344	135410556	L3_dup3722	L3	CR1	LINE
6	135961928	135962568	B4A_dup38377	B4A	B4	SINE
6	136265415	136265694	B4A_dup38397	B4A	B4	SINE
6	136324870	136325158	MTE2b_dup6325	MTE2b	ERVL-MaLR	LTR
6	136366867	136367307	B1F_dup15281	B1F	Alu	SINE
6	136606256	136606357	L1MEg_dup580	L1MEg	L1	LINE
6	136899879	136900093	MTE2b_dup6332	MTE2b	ERVL-MaLR	LTR
6	136924811	136925293	Lx8_dup20564	Lx8	L1	LINE
6	137290085	137290236	MTD_dup19427	MTD	ERVL-MaLR	LTR
6	137459756	137459960	ID_B1_dup40086	ID_B1	B4	SINE
6	137575432	137575641	MLT2B5_dup341	MLT2B5	ERVL	LTR
6	137636683	137637462	L2a_dup8938	L2a	L2	LINE
6	137657228	137657716	ORR1D2_dup6090	ORR1D2	ERVL-MaLR	LTR
6	137785452	137785638	MTE2a_dup5918	MTE2a	ERVL-MaLR	LTR
6	137925211	137925466	B1F_dup15337	B1F	Alu	SINE
6	138815027	138815310	RLTR26_Mus_dup392	RLTR26_Mus	ERVK	LTR
6	139063422	139063728	Lx3B_dup2226	Lx3B	L1	LINE
6	139125070	139125418	Lx8_dup20627	Lx8	L1	LINE
6	139331773	139331942	Lx3A_dup2947	Lx3A	L1	LINE
6	139548618	139548748	B4_dup24744	B4	B4	SINE
6	140209726	140210292	MTEa_dup7167	MTEa	ERVL-MaLR	LTR
6	140320354	140320788	B4_dup24768	B4	B4	SINE
6	140322065	140322426	ORR1B1_dup6318	ORR1B1	ERVL-MaLR	LTR
6	140399994	140400414	PB1D9_dup10394	PB1D9	Alu	SINE
6	140421793	140421985	B4A_dup38617	B4A	B4	SINE
6	140466742	140467028	ORR1F_dup8096	ORR1F	ERVL-MaLR	LTR
6	140486553	140486659	B3_dup53905	B3	B2	SINE
6	140547012	140547265	RLTR18B_dup350	RLTR18B	ERVK	LTR
6	140563143	140564289	LTR82B_dup113	LTR82B	ERVL	LTR
6	140630141	140630496	ORR1E_dup9415	ORR1E	ERVL-MaLR	LTR
6	140711049	140711503	B4A_dup38636	B4A	B4	SINE
6	141026754	141027232	B3A_dup34742	B3A	B2	SINE
6	141096194	141096361	Lx3_Mus_dup4182	Lx3_Mus	L1	LINE
6	141536036	141536675	RLTR22_Mus_dup297	RLTR22_Mus	ERVK	LTR
6	141541893	141542083	RLTR13E_dup188	RLTR13E	ERVK	LTR
6	141542903	141543039	MMERVK9C_I_dup412	MMERVK9C_I	ERVK	LTR
6	141578501	141578824	RLTR17B_Mm_dup22732	RLTR17B_Mm	ERVK	LTR
6	141743462	141743872	RLTR4_MM-int_dup2674	RLTR4_MM-int	LTR	LTR
6	141932618	141932940	B4_dup24824	B4	B4	SINE
6	141988154	141988296	RLTR4_MM-int_dup2677	RLTR4_MM-int	LTR	LTR
6	142353266	142353496	B4_dup24832	B4	B4	SINE
6	142356614	142357384	RMER12_dup1142	RMER12	ERVK	LTR
6	142357565	142357817	RSINE1_dup42000	RSINE1	B4	SINE
6	142456177	142456713	MLTR14_dup2518	MLTR14	ERV1	LTR
6	142625523	142625805	L1Lx_III_dup5263	L1Lx_III	L1	LINE
6	142927872	142928015	B1F1_dup6642	B1F1	Alu	SINE
6	143081959	143082158	MLT2B5_dup346	MLT2B5	ERVL	LTR
6	143388205	143388343	B4_dup24872	B4	B4	SINE
6	143507129	143507515	ORR1E_dup9470	ORR1E	ERVL-MaLR	LTR
6	144345377	144345855	B3_dup54230	B3	B2	SINE
6	144389577	144390059	B3A_dup34982	B3A	B2	SINE
6	144857199	144857406	B4_dup24923	B4	B4	SINE
6	144980687	144981180	B4_dup24930	B4	B4	SINE
6	145000792	145000933	B3A_dup35038	B3A	B2	SINE
6	145008593	145008834	RLTR21_dup708	RLTR21	ERVK	LTR
6	145025402	145025580	LTRIS2_dup549	LTRIS2	ERV1	LTR
6	145027484	145027829	ID_B1_dup40485	ID_B1	B4	SINE
6	145125459	145125864	B3_dup54317	B3	B2	SINE
6	145200269	145200571	ORR1E_dup9500	ORR1E	ERVL-MaLR	LTR
6	145306747	145307153	MTD_dup19598	MTD	ERVL-MaLR	LTR
6	145317965	145318242	B3A_dup35065	B3A	B2	SINE
6	145388286	145388446	B4A_dup38875	B4A	B4	SINE
6	145740601	145740703	B3A_dup35092	B3A	B2	SINE
6	146986311	146986413	B4_dup25003	B4	B4	SINE
6	147076446	147076828	LTRIS2_dup550	LTRIS2	ERV1	LTR
6	147796329	147796533	IAPEz-int_dup2751	IAPEz-int	ERVK	LTR
6	148804380	148804648	B1_Mur4_dup9996	B1_Mur4	Alu	SINE
6	148815544	148815963	HERV16-int_dup198	HERV16-int	ERVL	LTR
6	148970450	148970909	RSINE1_dup42374	RSINE1	B4	SINE
6	149036601	149037013	LTRIS_Mus_dup251	LTRIS_Mus	ERV1	LTR
16	3065618	3066086	MamRTE1_dup3621	MamRTE1	RTE-Bo.B	LINE
16	3128668	3129247	RMER5_dup6384	RMER5	ERV1	LTR
16	3143074	3143403	RLTR11A_dup2190	RLTR11A	ERVK	LTR
16	3155563	3155877	RLTR21_dup3248	RLTR21	ERVK	LTR
16	3156111	3156408	RLTR21_dup3249	RLTR21	ERVK	LTR
16	3157949	3158223	RLTR22_Mur_dup2181	RLTR22_Mur	ERVK	LTR
16	3350005	3350165	RLTR9E_dup1126	RLTR9E	ERVK	LTR
16	3980422	3980739	MTA_Mm_dup15649	MTA_Mm	ERVL-MaLR	LTR
16	4130279	4130557	ID4_dup18975	ID4	ID	SINE
16	4142902	4144136	MTD_dup47970	MTD	ERVL-MaLR	LTR
16	4247009	4247190	MTB_Mm_dup4960	MTB_Mm	ERVL-MaLR	LTR
16	4285651	4285992	MTD_dup47972	MTD	ERVL-MaLR	LTR
16	4401965	4402112	RSINE1_dup96064	RSINE1	B4	SINE
16	4430816	4430938	ORR1A3-int_dup10178	ORR1A3-int	ERVL-MaLR	LTR
16	4439082	4439245	ORR1B1-int_dup57107	ORR1B1-int	ERVL-MaLR	LTR
16	4439412	4440055	RMER13A1_dup910	RMER13A1	ERVK	LTR
16	4519697	4519907	RLTR28_dup1694	RLTR28	ERVL	LTR
16	4664492	4664768	B4A_dup87352	B4A	B4	SINE
16	5159966	5160301	ID_B1_dup95472	ID_B1	B4	SINE
16	5174787	5175138	ORR1F_dup18806	ORR1F	ERVL-MaLR	LTR
16	5261662	5262189	MamGypLTR4_dup82	MamGypLTR4	Gypsy	LTR
16	5765656	5765833	RMER15_dup15452	RMER15	ERVL	LTR
16	6701529	6702059	B4A_dup87563	B4A	B4	SINE
16	8240934	8241057	B1F1_dup16013	B1F1	Alu	SINE
16	8392203	8392320	B1_Mus2_dup60754	B1_Mus2	Alu	SINE
16	8537725	8537988	B4A_dup87723	B4A	B4	SINE
16	8549363	8549714	B1_Mus2_dup60764	B1_Mus2	Alu	SINE
16	8604932	8605182	ID4_v_dup22272	ID4_.	ID	SINE
16	8606479	8606820	MLTR18A_MM_dup405	MLTR18A_MM	ERVK	LTR
16	8733710	8734237	B3A_dup79798	B3A	B2	SINE
16	8756639	8757719	MTB_dup7248	MTB	ERVL-MaLR	LTR
16	8789515	8789922	RMER17C_dup5812	RMER17C	ERVK	LTR
16	8821390	8821703	B4A_dup87736	B4A	B4	SINE
16	8967707	8968027	MER21C_dup2002	MER21C	ERVL	LTR
16	9056634	9056738	RSINE1_dup96361	RSINE1	B4	SINE
16	9208762	9209189	MIRb_dup36819	MIRb	MIR	SINE
16	9821074	9821412	B4_dup55141	B4	B4	SINE
16	10045309	10045526	RLTR9E_dup1131	RLTR9E	ERVK	LTR
16	10109489	10109590	RLTR17B_Mm_dup52253	RLTR17B_Mm	ERVK	LTR
16	10195338	10195772	B4A_dup87839	B4A	B4	SINE
16	10271823	10272123	MLTR18D_MM_dup533	MLTR18D_MM	ERVK	LTR
16	10524432	10524640	RLTR17B_Mm_dup52261	RLTR17B_Mm	ERVK	LTR
16	10695022	10695225	RLTR9D2_dup164	RLTR9D2	ERVK	LTR
16	10723803	10724179	B1_Mur1_dup35835	B1_Mur1	Alu	SINE
16	10769529	10769754	ID_B1_dup95991	ID_B1	B4	SINE
16	10771382	10771689	PB1D10_dup54935	PB1D10	Alu	SINE
16	10817711	10818184	MIRc_dup17914	MIRc	MIR	SINE
16	11296296	11296838	B4A_dup87923	B4A	B4	SINE
16	11311127	11311528	HAL1M8_dup620	HAL1M8	L1	LINE
16	11639998	11640238	MIRb_dup36904	MIRb	MIR	SINE
16	12450452	12450852	RLTR9A3_dup590	RLTR9A3	ERVK	LTR
16	12576476	12576774	L1MdFanc_I_dup10233	L1MdFanc_I	L1	LINE
16	12873712	12873947	RLTR13C2_dup759	RLTR13C2	ERVK	LTR
16	12958754	12959153	MER77_dup481	MER77	ERVL	LTR
16	13132760	13132922	MTC_dup24029	MTC	ERVL-MaLR	LTR
16	13169278	13169378	B3_dup129938	B3	B2	SINE
16	13327109	13327303	RMER12B_dup871	RMER12B	ERVK	LTR
16	13392861	13393482	RMER10A_dup3919	RMER10A	ERVL	LTR
16	13470010	13470491	B1_Mm_dup36969	B1_Mm	Alu	SINE
16	13539363	13539661	B1_Mus2_dup60929	B1_Mus2	Alu	SINE
16	13550596	13550723	RSINE1_dup96687	RSINE1	B4	SINE
16	13556849	13557828	RLTR9E_dup1133	RLTR9E	ERVK	LTR
16	13578902	13579176	B2_Mm2_dup76280	B2_Mm2	B2	SINE
16	13638610	13639063	B4A_dup88083	B4A	B4	SINE
16	13642369	13642461	B4A_dup88084	B4A	B4	SINE
16	13876406	13876856	RLTR17D_Mm_dup1105	RLTR17D_Mm	ERVK	LTR
16	13984461	13984604	ORR1A3_dup4268	ORR1A3	ERVL-MaLR	LTR
16	14070846	14071095	MTEa_dup16561	MTEa	ERVL-MaLR	LTR
16	14101018	14101184	ID4_v_dup22369	ID4_.	ID	SINE
16	14248211	14248511	L1Lx_II_dup5232	L1Lx_II	L1	LINE
16	14375105	14375420	RLTR9D_dup677	RLTR9D	ERVK	LTR
16	14375573	14375925	L1MdMus_I_dup11581	L1MdMus_I	L1	LINE
16	14503945	14504281	L1MdTf_II_dup3357	L1MdTf_II	L1	LINE
16	14508440	14508602	L1MdGf_II_dup7187	L1MdGf_II	L1	LINE
16	14643192	14643443	RMER17B_dup1811	RMER17B	ERVK	LTR
16	15341748	15341982	RLTR9D_dup680	RLTR9D	ERVK	LTR
16	15438381	15438742	MMVL30-int_dup1089	MMVL30-int	ERV1	LTR
16	15667717	15668135	MERVL_2A-int_dup3790	MERVL_2A-int	ERVL	LTR
16	15712449	15712639	RSINE1_dup96806	RSINE1	B4	SINE
16	15906217	15906598	RLTR41_dup878	RLTR41	ERV1	LTR
16	15929508	15930204	RLTR9D_dup682	RLTR9D	ERVK	LTR
16	16146039	16146214	L1MdMus_II_dup9523	L1MdMus_II	L1	LINE
16	16368329	16368545	MTD_dup48251	MTD	ERVL-MaLR	LTR
16	16384724	16384987	MTD_dup47950	MTD	ERVL-MaLR	LTR
16	16501889	16502392	RLTR9A3_dup591	RLTR9A3	ERVK	LTR
16	16502976	16503205	RLTR9B_dup184	RLTR9B	ERVK	LTR
16	16643224	16643734	Lx9_dup40240	Lx9	L1	LINE
16	16723677	16724525	Lx7_dup30241	Lx7	L1	LINE
16	16812588	16812921	ORR1B1_dup17844	ORR1B1	ERVL-MaLR	LTR
16	16940007	16940297	B1_Mus1_dup84783	B1_Mus1	Alu	SINE
16	17312081	17312349	B3_dup130221	B3	B2	SINE
16	17325490	17325639	B1_Mur4_dup24991	B1_Mur4	Alu	SINE
16	17350218	17350465	RLTR9A_dup550	RLTR9A	ERVK	LTR
16	17415090	17415285	L1MdFanc_I_dup10253	L1MdFanc_I	L1	LINE
16	17429349	17429664	B3_dup130237	B3	B2	SINE
16	17597571	17597892	MTC_dup24093	MTC	ERVL-MaLR	LTR
16	17647802	17648084	PB1D9_dup25244	PB1D9	Alu	SINE
16	17675949	17676849	B3_dup130268	B3	B2	SINE
16	17698821	17699022	B4A_dup88256	B4A	B4	SINE
16	17804453	17804620	RMER10A_dup3939	RMER10A	ERVL	LTR
16	18163678	18163839	Lx5_dup14570	Lx5	L1	LINE
16	18301282	18301408	ORR1C1_dup7613	ORR1C1	ERVL-MaLR	LTR
16	18411300	18411400	B1_Mus1_dup84926	B1_Mus1	Alu	SINE
16	18508464	18508751	B4A_dup88277	B4A	B4	SINE
16	18543528	18543919	RMER6BA_dup912	RMER6BA	ERVK	LTR
16	18545609	18545863	B2_Mm2_dup76589	B2_Mm2	B2	SINE
16	18893913	18894051	L1MdGf_II_dup7199	L1MdGf_II	L1	LINE
16	19419551	19419860	RLTR4_MM-int_dup11279	RLTR4_MM-int	LTR	LTR
16	19765368	19765848	MIRb_dup37028	MIRb	MIR	SINE
16	20004599	20004753	L1Lx_IV_dup10919	L1Lx_IV	L1	LINE
16	20009151	20009561	B3A_dup80239	B3A	B2	SINE
16	20009819	20010249	B2_Mm1a_dup16048	B2_Mm1a	B2	SINE
16	20144272	20144372	Lx7_dup30284	Lx7	L1	LINE
16	20180366	20180824	RLTR9E_dup1140	RLTR9E	ERVK	LTR
16	20302615	20302730	ORR1B2_dup8623	ORR1B2	ERVL-MaLR	LTR
16	20308957	20309063	B2_Mm1t_dup22681	B2_Mm1t	B2	SINE
16	20313304	20314337	RMER10B_dup2631	RMER10B	ERVL	LTR
16	20468554	20468689	Lx9_dup40306	Lx9	L1	LINE
16	20656045	20656187	RLTR42-int_dup2215	RLTR42-int	ERVK	LTR
16	21033955	21034194	ID4_v_dup22446	ID4_.	ID	SINE
16	21126215	21126405	RLTR17B_Mm_dup52444	RLTR17B_Mm	ERVK	LTR
16	21649760	21649906	Lx8_dup50308	Lx8	L1	LINE
16	21725779	21726160	MLT1H_dup1937	MLT1H	ERVL-MaLR	LTR
16	21847599	21848622	MTEb_dup10852	MTEb	ERVL-MaLR	LTR
16	21904793	21904961	PB1D11_dup13735	PB1D11	Alu	SINE
16	22058041	22058510	B3_dup130611	B3	B2	SINE
16	22082557	22082841	B1_Mus2_dup61373	B1_Mus2	Alu	SINE
16	22389368	22389646	RLTR20A4_dup12510	RLTR20A4	ERVK	LTR
16	22397503	22397676	B1F_dup38151	B1F	Alu	SINE
16	22478366	22478892	RLTR17B_Mm_dup52465	RLTR17B_Mm	ERVK	LTR
16	22541787	22542079	Lx9_dup40362	Lx9	L1	LINE
16	22760999	22761293	LTRIS2_dup1262	LTRIS2	ERV1	LTR
16	22871553	22872099	RMER13B_dup1793	RMER13B	ERVK	LTR
16	23104891	23105218	MIRc_dup18015	MIRc	MIR	SINE
16	23240476	23240692	MTD_dup48426	MTD	ERVL-MaLR	LTR
16	23845604	23845879	ID4_dup19212	ID4	ID	SINE
16	24295663	24296000	PB1_dup10434	PB1	Alu	SINE
16	25552299	25552488	Lx2B2_dup10007	Lx2B2	L1	LINE
16	25971905	25972147	RMER13A_dup846	RMER13A	ERVK	LTR
16	27276880	27277091	Lx4B_dup4860	Lx4B	L1	LINE
16	28042315	28042488	IAPEY2_LTR_dup926	IAPEY2_LTR	ERVK	LTR
16	28379094	28379220	B1_Mus1_dup85292	B1_Mus1	Alu	SINE
16	28637275	28637795	RLTR28_dup1715	RLTR28	ERVL	LTR
16	29131580	29131954	ORR1E_dup22587	ORR1E	ERVL-MaLR	LTR
16	29619244	29619786	ERVL-E-int_dup926	ERVL-E-int	ERVL	LTR
16	29857883	29858264	MIR3_dup13493	MIR3	MIR	SINE
16	29924627	29924758	RLTR17B_Mm_dup52622	RLTR17B_Mm	ERVK	LTR
16	29947905	29948548	MIRb_dup37246	MIRb	MIR	SINE
16	29984712	29984888	MTD_dup48573	MTD	ERVL-MaLR	LTR
16	30318051	30318158	RSINE1_dup97366	RSINE1	B4	SINE
16	30447262	30447553	B1_Mur4_dup25186	B1_Mur4	Alu	SINE
16	30512260	30512871	RMER10B_dup2650	RMER10B	ERVL	LTR
16	30697326	30698148	RLTR34B_MM_dup460	RLTR34B_MM	ERVK	LTR
16	30880648	30880863	RMER17C_dup5889	RMER17C	ERVK	LTR
16	30988445	30988856	RLTR11B_dup905	RLTR11B	ERVK	LTR
16	31026466	31026762	B3_dup131067	B3	B2	SINE
16	31053616	31054174	MIR_dup33261	MIR	MIR	SINE
16	31054406	31054635	L2a_dup20223	L2a	L2	LINE
16	31190802	31190962	MTE2b_dup14522	MTE2b	ERVL-MaLR	LTR
16	31240763	31241218	ERVL-B4-int_dup1129	ERVL-B4-int	ERVL	LTR
16	31510785	31511128	B1_Mur1_dup36246	B1_Mur1	Alu	SINE
16	31828768	31829381	RMER15_dup15680	RMER15	ERVL	LTR
16	31932117	31932217	PB1D9_dup25442	PB1D9	Alu	SINE
16	32122943	32123083	B3_dup131219	B3	B2	SINE
16	32629588	32629872	B1F_dup38320	B1F	Alu	SINE
16	32636613	32636715	B2_Mm2_dup77165	B2_Mm2	B2	SINE
16	32636986	32637136	MT2B_dup8439	MT2B	ERVL	LTR
16	32962210	32962575	RLTR9A3_dup604	RLTR9A3	ERVK	LTR
16	32975887	32976287	RMER10A_dup3995	RMER10A	ERVL	LTR
16	33019440	33019576	RSINE1_dup97582	RSINE1	B4	SINE
16	33436524	33436794	ORR1G_dup7547	ORR1G	ERVL-MaLR	LTR
16	33512550	33512879	PB1D10_dup55644	PB1D10	Alu	SINE
16	33584197	33584685	B1_Mus2_dup61780	B1_Mus2	Alu	SINE
16	33589967	33590274	PB1D10_dup55647	PB1D10	Alu	SINE
16	33739544	33739699	B3_dup131430	B3	B2	SINE
16	33811201	33811393	B4A_dup88752	B4A	B4	SINE
16	34101197	34101355	RMER6B_dup1217	RMER6B	ERVK	LTR
16	34183471	34183634	Lx3C_dup5943	Lx3C	L1	LINE
16	34273197	34273345	RMER17B2_dup1526	RMER17B2	ERVK	LTR
16	34664948	34665318	ORR1D2_dup15236	ORR1D2	ERVL-MaLR	LTR
16	35182739	35183009	Lx8b_dup23843	Lx8b	L1	LINE
16	35260172	35260584	ERVB4_1B-LTR_MM_dup575	ERVB4_1B-LTR_MM	ERVK	LTR
16	35415907	35416147	RMER17C_dup5915	RMER17C	ERVK	LTR
16	35447913	35448339	L2_dup15645	L2	L2	LINE
16	35449710	35449887	L1MD2_dup2299	L1MD2	L1	LINE
16	35544299	35544810	B4_dup55752	B4	B4	SINE
16	35598428	35598528	B4A_dup88807	B4A	B4	SINE
16	35696505	35696727	L1Lx_IV_dup10961	L1Lx_IV	L1	LINE
16	35715426	35715832	LTR16A_dup824	LTR16A	ERVL	LTR
16	36064462	36064721	RLTR9D_dup688	RLTR9D	ERVK	LTR
16	36134524	36135107	RLTR13E_dup498	RLTR13E	ERVK	LTR
16	37606680	37607016	PB1D10_dup55768	PB1D10	Alu	SINE
16	37627448	37627866	MIR3_dup13596	MIR3	MIR	SINE
16	37795403	37795549	L2_dup15667	L2	L2	LINE
16	37934481	37934700	Lx9_dup40604	Lx9	L1	LINE
16	38080421	38080667	RMER15-int_dup2731	RMER15-int	ERVL	LTR
16	38154838	38155253	ERVB7_4-LTR_MM_dup152	ERVB7_4-LTR_MM	ERVK	LTR
16	38177457	38178088	B4A_dup88895	B4A	B4	SINE
16	38360637	38360737	B1_Mus1_dup85924	B1_Mus1	Alu	SINE
16	38364817	38364922	B1_Mus2_dup61953	B1_Mus2	Alu	SINE
16	38394409	38394839	B3A_dup80974	B3A	B2	SINE
16	38767964	38768160	L2_dup15678	L2	L2	LINE
16	40107547	40107916	L1MdA_II_dup4794	L1MdA_II	L1	LINE
16	40629365	40629541	MTB_Mm_dup5012	MTB_Mm	ERVL-MaLR	LTR
16	41067145	41067277	L1MdF_IV_dup18139	L1MdF_IV	L1	LINE
16	41143026	41143318	L1MdA_II_dup4855	L1MdA_II	L1	LINE
16	42606982	42607282	RMER17B2_dup1529	RMER17B2	ERVK	LTR
16	43102656	43102824	MTC_dup24383	MTC	ERVL-MaLR	LTR
16	43392185	43392432	LTR33_dup1132	LTR33	ERVL	LTR
16	43392619	43393212	MIRb_dup37517	MIRb	MIR	SINE
16	43427536	43427882	ORR1C1_dup7715	ORR1C1	ERVL-MaLR	LTR
16	43544894	43545103	B3_dup131947	B3	B2	SINE
16	43631706	43631823	PB1D10_dup55852	PB1D10	Alu	SINE
16	43945830	43946025	MTE2a_dup13948	MTE2a	ERVL-MaLR	LTR
16	44119545	44119804	PB1_dup10572	PB1	Alu	SINE
16	44276705	44276997	ORR1A1_dup4600	ORR1A1	ERVL-MaLR	LTR
16	44970182	44970671	Lx5b_dup7344	Lx5b	L1	LINE
16	45197654	45197832	MTE2b_dup14605	MTE2b	ERVL-MaLR	LTR
16	45528859	45528982	RSINE1_dup98098	RSINE1	B4	SINE
16	45759982	45760085	B3A_dup81211	B3A	B2	SINE
16	45971597	45971813	Lx5b_dup7351	Lx5b	L1	LINE
16	46110527	46110990	LTR16A_dup828	LTR16A	ERVL	LTR
16	46283472	46283692	PB1D7_dup21589	PB1D7	Alu	SINE
16	46297611	46297930	Lx8_dup50976	Lx8	L1	LINE
16	46323550	46323809	ORR1B1_dup18115	ORR1B1	ERVL-MaLR	LTR
16	47292458	47292722	L1MdA_III_dup7686	L1MdA_III	L1	LINE
16	47648147	47648447	L1_Mur2_dup17323	L1_Mur2	L1	LINE
16	47910090	47910196	L1MdF_I_dup9192	L1MdF_I	L1	LINE
16	47965859	47965966	L1MdTf_III_dup4128	L1MdTf_III	L1	LINE
16	48242960	48243286	B3A_dup81283	B3A	B2	SINE
16	48295943	48296128	RLTR50A_dup52	RLTR50A	ERVK	LTR
16	48339802	48340615	RLTR20A2_dup303	RLTR20A2	ERVK	LTR
16	49372953	49373189	L1MdA_II_dup4870	L1MdA_II	L1	LINE
16	49681829	49682133	MIRb_dup37592	MIRb	MIR	SINE
16	50338276	50338419	PB1D7_dup21609	PB1D7	Alu	SINE
16	50354260	50354529	ORR1B2_dup8745	ORR1B2	ERVL-MaLR	LTR
16	51248999	51249373	IAPLTR2a2_Mm_dup1580	IAPLTR2a2_Mm	ERVK	LTR
16	51269491	51269682	L1MdA_III_dup7705	L1MdA_III	L1	LINE
16	51334066	51334166	L1MdA_III_dup7707	L1MdA_III	L1	LINE
16	51558103	51558285	RLTR9A_dup567	RLTR9A	ERVK	LTR
16	51716006	51716281	Lx6_dup16868	Lx6	L1	LINE
16	52356027	52356164	L1MdA_III_dup7709	L1MdA_III	L1	LINE
16	52562212	52562860	LTRIS2_dup1277	LTRIS2	ERV1	LTR
16	53181985	53182308	L1MdA_II_dup4876	L1MdA_II	L1	LINE
16	53479856	53480031	RLTR9E_dup1147	RLTR9E	ERVK	LTR
16	53698768	53698955	L1MdTf_III_dup4146	L1MdTf_III	L1	LINE
16	53736586	53736688	L1MdA_III_dup7720	L1MdA_III	L1	LINE
16	54042004	54042234	IAPLTR2_Mm_dup1457	IAPLTR2_Mm	ERVK	LTR
16	55199004	55199480	MER92B_dup205	MER92B	ERV1	LTR
16	55447608	55448347	MTD_dup49137	MTD	ERVL-MaLR	LTR
16	56717709	56718442	RLTR13D6_dup713	RLTR13D6	ERVK	LTR
16	57017886	57018123	RMER10A_dup4038	RMER10A	ERVL	LTR
16	57166830	57167003	L2b_dup13223	L2b	L2	LINE
16	57347323	57347671	MIR_dup33662	MIR	MIR	SINE
16	57396328	57397426	L1_Mur2_dup17438	L1_Mur2	L1	LINE
16	58068875	58069110	Lx8_dup51242	Lx8	L1	LINE
16	58071965	58072271	L1MdTf_I_dup2370	L1MdTf_I	L1	LINE
16	58432840	58433046	RLTR9E_dup1152	RLTR9E	ERVK	LTR
16	58441227	58441621	RLTR13F_dup105	RLTR13F	ERVK	LTR
16	59100944	59101171	Lx3B_dup5630	Lx3B	L1	LINE
16	59161536	59161674	L1MdA_II_dup4896	L1MdA_II	L1	LINE
16	59198401	59198533	L1MdTf_III_dup4158	L1MdTf_III	L1	LINE
16	59242877	59243172	MIR3_dup13736	MIR3	MIR	SINE
16	59269566	59269698	B3_dup132509	B3	B2	SINE
16	59416943	59417277	B1F_dup38677	B1F	Alu	SINE
16	60028703	60028954	L1MdF_IV_dup18302	L1MdF_IV	L1	LINE
16	60075603	60075844	L1MdA_I_dup4286	L1MdA_I	L1	LINE
16	61134968	61135413	IAPEz-int_dup6828	IAPEz-int	ERVK	LTR
16	61985969	61986153	L1MdA_I_dup4294	L1MdA_I	L1	LINE
16	62319820	62319960	B4_dup56139	B4	B4	SINE
16	62969403	62969527	L1MdA_III_dup7769	L1MdA_III	L1	LINE
16	63273919	63274021	L1MdTf_I_dup2383	L1MdTf_I	L1	LINE
16	63289198	63289343	RLTR9E_dup1155	RLTR9E	ERVK	LTR
16	63490192	63490472	RLTR13C2_dup772	RLTR13C2	ERVK	LTR
16	64123974	64124516	L1MdA_II_dup4909	L1MdA_II	L1	LINE
16	64394350	64394534	L1MdA_II_dup4911	L1MdA_II	L1	LINE
16	64487476	64487746	MTD_dup49276	MTD	ERVL-MaLR	LTR
16	64697382	64697894	RMER2_dup2112	RMER2	ERV1	LTR
16	65941587	65941905	RMER12C_dup10098	RMER12C	ERVK	LTR
16	65998369	65998469	Lx4A_dup9470	Lx4A	L1	LINE
16	66384004	66384145	MTB_dup7416	MTB	ERVL-MaLR	LTR
16	67361281	67361459	L1MdA_II_dup4922	L1MdA_II	L1	LINE
16	69805765	69806064	LTRIS2_dup1289	LTRIS2	ERV1	LTR
16	70042763	70043142	MTE2b_dup14755	MTE2b	ERVL-MaLR	LTR
16	70710131	70710348	RMER12C_dup10119	RMER12C	ERVK	LTR
16	71826579	71826783	RMER17C2_dup2975	RMER17C2	ERVK	LTR
16	72601224	72601342	L1_Mur2_dup17628	L1_Mur2	L1	LINE
16	72952424	72953006	B2_Mm2_dup78163	B2_Mm2	B2	SINE
16	74565241	74565487	Lx6_dup17122	Lx6	L1	LINE
16	74684533	74685131	RLTR9D_dup690	RLTR9D	ERVK	LTR
16	74738757	74738910	RLTR11A2_dup2373	RLTR11A2	ERVK	LTR
16	74749599	74749916	RLTR13C2_dup778	RLTR13C2	ERVK	LTR
16	75623879	75624149	RLTR22_Mus_dup1216	RLTR22_Mus	ERVK	LTR
16	76035763	76035921	B1F_dup38787	B1F	Alu	SINE
16	76131495	76131857	Lx_dup14763	Lx	L1	LINE
16	76138166	76138569	RMER15_dup15914	RMER15	ERVL	LTR
16	76284869	76284987	L1MdA_IV_dup5720	L1MdA_IV	L1	LINE
16	76832405	76833222	ORR1E_dup22925	ORR1E	ERVL-MaLR	LTR
16	77690698	77690878	MLT1H1_dup893	MLT1H1	ERVL-MaLR	LTR
16	77743750	77743881	L1MdA_II_dup4938	L1MdA_II	L1	LINE
16	77999098	77999459	ORR1C2_dup12512	ORR1C2	ERVL-MaLR	LTR
16	78113879	78114075	B3A_dup81872	B3A	B2	SINE
16	78287759	78287909	L1M2_dup13327	L1M2	L1	LINE
16	78334959	78335137	ID_B1_dup97986	ID_B1	B4	SINE
16	78385873	78385973	ORR1A2_dup15321	ORR1A2	ERVL-MaLR	LTR
16	79749229	79749391	L1MdA_III_dup7830	L1MdA_III	L1	LINE
16	80039109	80039216	L1MdA_IV_dup5734	L1MdA_IV	L1	LINE
16	80502662	80502942	RMER12_dup2743	RMER12	ERVK	LTR
16	81143981	81144109	Lx2B2_dup10338	Lx2B2	L1	LINE
16	81222093	81222308	Lx9_dup41899	Lx9	L1	LINE
16	82393362	82393791	RLTR9D_dup693	RLTR9D	ERVK	LTR
16	83260399	83260538	L1MdGf_II_dup7376	L1MdGf_II	L1	LINE
16	83581952	83582340	Lx2_dup16593	Lx2	L1	LINE
16	83944669	83944824	RLTR26B_MM_dup471	RLTR26B_MM	ERVK	LTR
16	84144396	84144588	RMER2_dup2137	RMER2	ERV1	LTR
16	84259072	84259489	MER67C_dup553	MER67C	ERV1	LTR
16	84569203	84569698	MLTR14_dup6023	MLTR14	ERV1	LTR
16	84598848	84599611	LTR73_dup94	LTR73	ERV1	LTR
16	84699965	84700185	ID_B1_dup98051	ID_B1	B4	SINE
16	84865170	84865686	Lx5_dup15080	Lx5	L1	LINE
16	84907771	84907892	MTD_dup49572	MTD	ERVL-MaLR	LTR
16	85303118	85303223	MLT2B2_dup1593	MLT2B2	ERVL	LTR
16	86339058	86339200	RLTR10_dup2682	RLTR10	ERVK	LTR
16	86495841	86496151	Lx5_dup15106	Lx5	L1	LINE
16	86546291	86546713	RMER13B_dup1849	RMER13B	ERVK	LTR
16	86653321	86653493	L1MdF_III_dup11971	L1MdF_III	L1	LINE
16	86788914	86789068	L1MdA_VII_dup8774	L1MdA_VII	L1	LINE
16	86848874	86849116	L1MdA_II_dup4967	L1MdA_II	L1	LINE
16	87130888	87131042	ID_B1_dup98084	ID_B1	B4	SINE
16	87316469	87316618	MLT1K_dup2312	MLT1K	ERVL-MaLR	LTR
16	87481901	87482133	RLTR20C2_MM_dup4045	RLTR20C2_MM	ERVK	LTR
16	87512933	87513192	RSINE1_dup99016	RSINE1	B4	SINE
16	88224371	88224471	L1MdF_III_dup11976	L1MdF_III	L1	LINE
16	89432525	89432659	B4_dup56502	B4	B4	SINE
16	89683777	89684118	MLT1A1_dup8052	MLT1A1	ERVL-MaLR	LTR
16	89738476	89738612	RMER16B2_dup283	RMER16B2	ERVK	LTR
16	89767688	89768396	ORR1D1_dup21576	ORR1D1	ERVL-MaLR	LTR
16	89772831	89773356	ORR1A2_dup15392	ORR1A2	ERVL-MaLR	LTR
16	89833733	89833929	ORR1B1_dup18418	ORR1B1	ERVL-MaLR	LTR
16	89862549	89862666	PB1_dup10646	PB1	Alu	SINE
16	89919977	89920252	CR1-16_AMi_dup120	CR1-16_AMi	CR1	LINE
16	90314428	90314826	MLT1C2_dup5901	MLT1C2	ERVL-MaLR	LTR
16	90432072	90432323	MTE2a_dup14166	MTE2a	ERVL-MaLR	LTR
16	90484539	90485202	MTE2b_dup14912	MTE2b	ERVL-MaLR	LTR
16	90493566	90493811	L1MD_dup4409	L1MD	L1	LINE
16	90530986	90531556	MTE2b_dup14913	MTE2b	ERVL-MaLR	LTR
16	90534106	90534434	MER21C_dup2070	MER21C	ERVL	LTR
16	90560149	90560410	ORR1A4_dup7825	ORR1A4	ERVL-MaLR	LTR
16	90610796	90611328	MTD_dup49679	MTD	ERVL-MaLR	LTR
16	90709447	90709604	ID_B1_dup98187	ID_B1	B4	SINE
16	90714070	90714423	L1M4b_dup1395	L1M4b	L1	LINE
16	90868677	90869101	RSINE1_dup99163	RSINE1	B4	SINE
16	91143024	91143270	B4_dup56558	B4	B4	SINE
16	91221490	91221620	L1M4_dup9649	L1M4	L1	LINE
16	91297114	91297376	RLTR20C1_MM_dup5697	RLTR20C1_MM	ERVK	LTR
16	91324071	91324306	ORR1E_dup23066	ORR1E	ERVL-MaLR	LTR
16	91344929	91345208	MIRb_dup37871	MIRb	MIR	SINE
16	91384630	91385682	MLT1G3_dup1052	MLT1G3	ERVL-MaLR	LTR
16	91407187	91407357	MTD_dup49701	MTD	ERVL-MaLR	LTR
16	91422455	91422741	MTD_dup49702	MTD	ERVL-MaLR	LTR
16	91433035	91433391	PB1D9_dup25818	PB1D9	Alu	SINE
16	91536378	91536835	Lx4B_dup5006	Lx4B	L1	LINE
16	91565191	91565627	Lx5_dup15123	Lx5	L1	LINE
16	91646387	91646776	RMER2_dup2146	RMER2	ERV1	LTR
16	91691397	91691887	MTD_dup49704	MTD	ERVL-MaLR	LTR
16	91723301	91723631	B3_dup133501	B3	B2	SINE
16	91730076	91730232	MTD_dup49705	MTD	ERVL-MaLR	LTR
16	91815387	91815676	B1_Mur4_dup25652	B1_Mur4	Alu	SINE
16	91819120	91819339	MLT1C2_dup5910	MLT1C2	ERVL-MaLR	LTR
16	91840368	91840823	MLT1A1_dup8075	MLT1A1	ERVL-MaLR	LTR
16	92088783	92088970	RMER15_dup16022	RMER15	ERVL	LTR
16	92112940	92113150	ORR1E_dup23074	ORR1E	ERVL-MaLR	LTR
16	92185818	92186199	MTA_Mm_dup16223	MTA_Mm	ERVL-MaLR	LTR
16	92303383	92303560	MLT1F1_dup1534	MLT1F1	ERVL-MaLR	LTR
16	92336025	92336180	MTEa_dup16973	MTEa	ERVL-MaLR	LTR
16	92793727	92794078	MLT1D_dup6829	MLT1D	ERVL-MaLR	LTR
16	92987460	92987631	ID_B1_dup98287	ID_B1	B4	SINE
16	93473117	93473494	MLTR11B_dup2702	MLTR11B	ERVK	LTR
16	93574629	93575241	MER67B_dup211	MER67B	ERV1	LTR
16	93652425	93652632	ID_B1_dup98328	ID_B1	B4	SINE
16	93700386	93700508	B1_Mus1_dup87190	B1_Mus1	Alu	SINE
16	93760440	93760979	MTD_dup49757	MTD	ERVL-MaLR	LTR
16	93817815	93817978	RLTR17B_Mm_dup54179	RLTR17B_Mm	ERVK	LTR
16	94007548	94008066	L1MB7_dup5604	L1MB7	L1	LINE
16	94008135	94008377	MTB_dup7547	MTB	ERVL-MaLR	LTR
16	94045402	94045502	B4A_dup90381	B4A	B4	SINE
16	94233937	94234297	ID_B1_dup98380	ID_B1	B4	SINE
16	94318784	94319078	Lx5c_dup15648	Lx5c	L1	LINE
16	94403509	94403839	B1F1_dup16497	B1F1	Alu	SINE
16	94463563	94463862	B4_dup56733	B4	B4	SINE
16	94500743	94501007	B4A_dup90407	B4A	B4	SINE
16	94504336	94504821	RMER15_dup16040	RMER15	ERVL	LTR
16	94656062	94656205	BGLII_dup2086	BGLII	ERVK	LTR
16	94974770	94974969	MTC_dup24846	MTC	ERVL-MaLR	LTR
16	95168904	95169005	B4_dup56764	B4	B4	SINE
16	95622491	95622860	MLT1D_dup6836	MLT1D	ERVL-MaLR	LTR
16	95633260	95633998	B4_dup56800	B4	B4	SINE
16	95906913	95907043	PB1_dup10667	PB1	Alu	SINE
16	95909221	95909405	MTEa_dup17022	MTEa	ERVL-MaLR	LTR
16	95915209	95915560	RLTR20A4_dup12945	RLTR20A4	ERVK	LTR
16	95944677	95944967	ORR1A2_dup15479	ORR1A2	ERVL-MaLR	LTR
16	96029254	96029358	B3A_dup82398	B3A	B2	SINE
16	96683787	96684181	MIR_dup33955	MIR	MIR	SINE
16	96951128	96951478	ORR1E_dup23165	ORR1E	ERVL-MaLR	LTR
16	96962358	96962943	MTE2a_dup14253	MTE2a	ERVL-MaLR	LTR
16	97053195	97053361	MLTR11A_dup1898	MLTR11A	ERVK	LTR
16	97111642	97111787	MTD_dup49856	MTD	ERVL-MaLR	LTR
16	97112573	97113039	RMER10A_dup4087	RMER10A	ERVL	LTR
16	97430095	97430447	L1Lx_I_dup17436	L1Lx_I	L1	LINE
16	97891079	97891196	IAP-d-int_dup1107	IAP-d-int	ERVK	LTR
16	97903210	97903544	IAPEz-int_dup6982	IAPEz-int	ERVK	LTR
8	3463697	3464042	B4A_dup44723	B4A	B4	SINE
8	3466815	3467143	RSINE1_dup49162	RSINE1	B4	SINE
8	3514430	3514753	B3A_dup40986	B3A	B2	SINE
8	3527405	3527803	B1_Mur3_dup13275	B1_Mur3	Alu	SINE
8	3592269	3592747	B1_Mus2_dup29722	B1_Mus2	Alu	SINE
8	3677975	3678301	ORR1B1_dup7337	ORR1B1	ERVL-MaLR	LTR
8	4156910	4157160	BGLII_Mus_dup283	BGLII_Mus	ERVK	LTR
8	4195304	4195621	Lx7_dup13489	Lx7	L1	LINE
8	4254245	4254555	ID_B1_dup48523	ID_B1	B4	SINE
8	4330304	4330683	MTD_dup22556	MTD	ERVL-MaLR	LTR
8	4340605	4340781	ORR1A3-int_dup5045	ORR1A3-int	ERVL-MaLR	LTR
8	4545298	4546688	Lx5b_dup3165	Lx5b	L1	LINE
8	4632061	4632248	RLTR22_Mur_dup1069	RLTR22_Mur	ERVK	LTR
8	4758371	4758815	RLTR9E_dup521	RLTR9E	ERVK	LTR
8	4854781	4855111	L1MdA_III_dup3794	L1MdA_III	L1	LINE
8	4983874	4984555	MTC_dup11099	MTC	ERVL-MaLR	LTR
8	4984657	4984871	Lx2B2_dup4618	Lx2B2	L1	LINE
8	5144011	5144317	RLTR13D6_dup366	RLTR13D6	ERVK	LTR
8	6325981	6326372	RLTR9F_dup188	RLTR9F	ERVK	LTR
8	6678319	6678502	L1MdF_IV_dup8604	L1MdF_IV	L1	LINE
8	8181834	8182719	MIRc_dup9200	MIRc	MIR	SINE
8	8329715	8329919	BGLII_Mur_dup229	BGLII_Mur	ERVK	LTR
8	8599420	8599752	MTD_dup22629	MTD	ERVL-MaLR	LTR
8	8680248	8680475	B1_Mur1_dup18235	B1_Mur1	Alu	SINE
8	8773818	8774071	B1_Mur2_dup12445	B1_Mur2	Alu	SINE
8	8824219	8825779	RMER20B_dup847	RMER20B	ERVK	LTR
8	8830003	8830343	Lx7_dup13557	Lx7	L1	LINE
8	9382176	9382742	Lx8b_dup10765	Lx8b	L1	LINE
8	9390624	9390741	RLTR13G_dup415	RLTR13G	ERVK	LTR
8	9458607	9458739	MTEa_dup8498	MTEa	ERVL-MaLR	LTR
8	9574930	9575186	L1MdA_II_dup2150	L1MdA_II	L1	LINE
8	11469721	11469964	PB1D7_dup10852	PB1D7	Alu	SINE
8	11508387	11508590	MIR_dup17175	MIR	MIR	SINE
8	11510839	11510985	ORR1C1_dup3692	ORR1C1	ERVL-MaLR	LTR
8	11519091	11519564	Lx10_dup4572	Lx10	L1	LINE
8	11585380	11585741	RMER17C_dup2718	RMER17C	ERVK	LTR
8	11689324	11689778	B1F2_dup7958	B1F2	Alu	SINE
8	11690623	11690974	MIRc_dup9214	MIRc	MIR	SINE
8	11745628	11746163	ORR1C2_dup5036	ORR1C2	ERVL-MaLR	LTR
8	11759949	11760416	MTEa_dup8527	MTEa	ERVL-MaLR	LTR
8	11795476	11795784	ORR1D1_dup9597	ORR1D1	ERVL-MaLR	LTR
8	11816647	11817244	ORR1C1_dup3693	ORR1C1	ERVL-MaLR	LTR
8	11905059	11905531	RLTR9A3B_dup169	RLTR9A3B	ERVK	LTR
8	12504102	12504358	RMER15-int_dup1357	RMER15-int	ERVL	LTR
8	12549927	12550278	RLTR17B_Mm_dup26099	RLTR17B_Mm	ERVK	LTR
8	12614275	12614553	B4A_dup45089	B4A	B4	SINE
8	12625525	12625902	ORR1A3-int_dup5062	ORR1A3-int	ERVL-MaLR	LTR
8	12632672	12633038	MTC_dup11179	MTC	ERVL-MaLR	LTR
8	12654974	12655210	MTB_Mm_dup2101	MTB_Mm	ERVL-MaLR	LTR
8	12762230	12762964	B2_Mm1a_dup7945	B2_Mm1a	B2	SINE
8	12766003	12766377	RMER17B2_dup683	RMER17B2	ERVK	LTR
8	12797067	12797260	L1MdMus_I_dup5140	L1MdMus_I	L1	LINE
8	13001173	13001322	MIRb_dup19162	MIRb	MIR	SINE
8	13182229	13182398	B1_Mus1_dup39664	B1_Mus1	Alu	SINE
8	13199872	13200174	ERVB7_4-LTR_MM_dup74	ERVB7_4-LTR_MM	ERVK	LTR
8	13343350	13343774	B2_Mm2_dup36892	B2_Mm2	B2	SINE
8	13347350	13347613	B1_Mus2_dup29921	B1_Mus2	Alu	SINE
8	13358034	13358212	B2_Mm2_dup36896	B2_Mm2	B2	SINE
8	13393165	13393338	B1_Mus1_dup39678	B1_Mus1	Alu	SINE
8	13495486	13495755	MTC_dup11204	MTC	ERVL-MaLR	LTR
8	14064914	14065026	RLTR25B_dup1445	RLTR25B	ERVK	LTR
8	14771758	14772064	B3_dup64302	B3	B2	SINE
8	14797365	14797698	MT2A_dup4002	MT2A	ERVL	LTR
8	14977260	14977400	RMER15-int_dup1358	RMER15-int	ERVL	LTR
8	15005474	15005977	RSINE1_dup49566	RSINE1	B4	SINE
8	15071676	15071834	B1F2_dup7972	B1F2	Alu	SINE
8	15205486	15205592	Lx4A_dup4604	Lx4A	L1	LINE
8	15231466	15231596	ORR1E_dup11300	ORR1E	ERVL-MaLR	LTR
8	15274487	15274935	RMER15_dup7839	RMER15	ERVL	LTR
8	15283479	15283656	B4A_dup45169	B4A	B4	SINE
8	15307001	15307768	ORR1F_dup9600	ORR1F	ERVL-MaLR	LTR
8	15707992	15708248	L1MdTf_I_dup1152	L1MdTf_I	L1	LINE
8	17917961	17918349	L1MdGf_I_dup1267	L1MdGf_I	L1	LINE
8	17938328	17939204	LTRIS2_dup620	LTRIS2	ERV1	LTR
8	18529921	18530594	RLTR9E_dup527	RLTR9E	ERVK	LTR
8	18601027	18601442	RMER15_dup7870	RMER15	ERVL	LTR
8	18634013	18634113	MTD_dup22835	MTD	ERVL-MaLR	LTR
8	18705241	18705434	RMER10A_dup1957	RMER10A	ERVL	LTR
8	18795190	18795576	Lx8b_dup10839	Lx8b	L1	LINE
8	18856286	18856531	MLT1B_dup3446	MLT1B	ERVL-MaLR	LTR
8	18878081	18878464	RSINE1_dup49656	RSINE1	B4	SINE
8	18947961	18948304	MLT1A1_dup3728	MLT1A1	ERVL-MaLR	LTR
8	18986758	18987090	B4A_dup45287	B4A	B4	SINE
8	19283835	19284579	RLTR13D6_dup367	RLTR13D6	ERVK	LTR
8	19288178	19288425	RLTR9D2_dup88	RLTR9D2	ERVK	LTR
8	19405673	19405959	L1MdMus_I_dup5166	L1MdMus_I	L1	LINE
8	19484311	19484798	LTRIS2_dup622	LTRIS2	ERV1	LTR
8	19538045	19538262	IAPEz-int_dup3239	IAPEz-int	ERVK	LTR
8	19698707	19699085	L1MdF_I_dup4373	L1MdF_I	L1	LINE
8	19734684	19735542	L1MdFanc_II_dup5904	L1MdFanc_II	L1	LINE
8	19766804	19767749	L1MdV_I_dup5335	L1MdV_I	L1	LINE
8	19772160	19772485	L1Lx_IV_dup5283	L1Lx_IV	L1	LINE
8	19818368	19818659	L1Lx_III_dup6055	L1Lx_III	L1	LINE
8	20023800	20024087	RLTR13A2_dup66	RLTR13A2	ERVK	LTR
8	20093967	20094163	L1Lx_II_dup2575	L1Lx_II	L1	LINE
8	20101857	20102045	B4A_dup45320	B4A	B4	SINE
8	20163613	20164200	Lx7_dup13638	Lx7	L1	LINE
8	20543980	20544267	L1MdFanc_II_dup5926	L1MdFanc_II	L1	LINE
8	20627642	20628559	L1Lx_II_dup2581	L1Lx_II	L1	LINE
8	20679268	20679580	L1Lx_III_dup6063	L1Lx_III	L1	LINE
8	21080292	21080586	L1MdMus_II_dup4249	L1MdMus_II	L1	LINE
8	21101127	21101432	RLTR13A2_dup69	RLTR13A2	ERVK	LTR
8	21150285	21150450	Lx7_dup13644	Lx7	L1	LINE
8	21163218	21163444	Lx5_dup7362	Lx5	L1	LINE
8	21170786	21171142	L1Lx_II_dup2587	L1Lx_II	L1	LINE
8	21174093	21174430	L1_Mur2_dup8724	L1_Mur2	L1	LINE
8	21193637	21193863	L1Lx_I_dup7195	L1Lx_I	L1	LINE
8	21329253	21330071	RLTR13E_dup232	RLTR13E	ERVK	LTR
8	21364661	21364921	ERVB7_2-LTR_MM_dup154	ERVB7_2-LTR_MM	ERVK	LTR
8	21447727	21448184	L1MdA_II_dup2169	L1MdA_II	L1	LINE
8	21483837	21484656	ERVB7_3-LTR_MM_dup148	ERVB7_3-LTR_MM	ERVK	LTR
8	21500404	21501185	ERVB7_3-LTR_MM_dup149	ERVB7_3-LTR_MM	ERVK	LTR
8	21811252	21811376	RMER19B_dup2333	RMER19B	ERVK	LTR
8	22017729	22018075	RLTR17B_Mm_dup26385	RLTR17B_Mm	ERVK	LTR
8	22362294	22362460	IAPEY2_LTR_dup510	IAPEY2_LTR	ERVK	LTR
8	22396917	22397179	Lx5_dup7370	Lx5	L1	LINE
8	22456252	22456479	ORR1A2_dup6789	ORR1A2	ERVL-MaLR	LTR
8	22535895	22536173	RLTR13D5_dup257	RLTR13D5	ERVK	LTR
8	22852844	22853089	Lx7_dup13677	Lx7	L1	LINE
8	22905829	22906589	Lx8_dup23680	Lx8	L1	LINE
8	22918126	22918265	ID_B1_dup48894	ID_B1	B4	SINE
8	23030865	23031280	MTC_dup11291	MTC	ERVL-MaLR	LTR
8	23031412	23031920	ORR1F_dup9626	ORR1F	ERVL-MaLR	LTR
8	23391101	23391392	ORR1D1_dup9699	ORR1D1	ERVL-MaLR	LTR
8	23553138	23553681	MLT1C2_dup2825	MLT1C2	ERVL-MaLR	LTR
8	23704796	23704979	ORR1F_dup9643	ORR1F	ERVL-MaLR	LTR
8	23810091	23810243	ORR1B1-int_dup28749	ORR1B1-int	ERVL-MaLR	LTR
8	23903453	23903865	B4A_dup45385	B4A	B4	SINE
8	24058031	24058131	RLTR41C_dup52	RLTR41C	ERV1	LTR
8	24621591	24622358	MT2A_dup4046	MT2A	ERVL	LTR
8	25051752	25052295	LTRIS2_dup630	LTRIS2	ERV1	LTR
8	25094871	25095088	L1MdA_III_dup3876	L1MdA_III	L1	LINE
8	25499968	25500221	B1_Mur2_dup12557	B1_Mur2	Alu	SINE
8	25509293	25509631	MT2B_dup4164	MT2B	ERVL	LTR
8	25681631	25681960	B1_Mur2_dup12560	B1_Mur2	Alu	SINE
8	25682443	25682586	L1Lx_III_dup6091	L1Lx_III	L1	LINE
8	25761223	25761369	ID4_dup9708	ID4	ID	SINE
8	25965725	25965994	ORR1D1_dup9753	ORR1D1	ERVL-MaLR	LTR
8	25973086	25973611	MIRb_dup19269	MIRb	MIR	SINE
8	26043161	26043438	B3A_dup41615	B3A	B2	SINE
8	26211828	26211928	B3A_dup41638	B3A	B2	SINE
8	26213015	26213235	B4A_dup45448	B4A	B4	SINE
8	26232797	26233233	B1_Mur3_dup13419	B1_Mur3	Alu	SINE
8	26239360	26239578	RLTR13D3A_dup70	RLTR13D3A	ERVK	LTR
8	26245322	26245700	MTA_Mm_dup8069	MTA_Mm	ERVL-MaLR	LTR
8	26296883	26297603	B2_Mm2_dup37259	B2_Mm2	B2	SINE
8	26298466	26298859	MIR1_Amn_dup2984	MIR1_Amn	MIR	SINE
8	26303550	26303978	B3_dup64845	B3	B2	SINE
8	26393974	26394276	ORR1B2_dup4002	ORR1B2	ERVL-MaLR	LTR
8	26446886	26447170	ID4_dup9724	ID4	ID	SINE
8	26627461	26627615	B1_Mur2_dup12602	B1_Mur2	Alu	SINE
8	27326666	27327358	MIR_dup17286	MIR	MIR	SINE
8	27335171	27335382	MIR_dup17288	MIR	MIR	SINE
8	27376378	27376932	ID4_v_dup11119	ID4_.	ID	SINE
8	27378014	27378523	MIRc_dup9295	MIRc	MIR	SINE
8	27420514	27420807	ORR1A4_dup3773	ORR1A4	ERVL-MaLR	LTR
8	27644684	27645396	RMER12C_dup4799	RMER12C	ERVK	LTR
8	27655563	27655752	RMER17C_dup2761	RMER17C	ERVK	LTR
8	27872129	27872478	ORR1D2_dup7264	ORR1D2	ERVL-MaLR	LTR
8	28298336	28298491	L1MdTf_III_dup1985	L1MdTf_III	L1	LINE
8	28344821	28345049	MTA_Mm_dup8093	MTA_Mm	ERVL-MaLR	LTR
8	28516313	28516597	L1MdA_II_dup2185	L1MdA_II	L1	LINE
8	28930577	28930678	L1MdTf_III_dup1986	L1MdTf_III	L1	LINE
8	29599299	29599540	RMER15_dup7916	RMER15	ERVL	LTR
8	30046690	30047043	RLTR17_dup541	RLTR17	ERVK	LTR
8	30148643	30148958	L1MdTf_III_dup1993	L1MdTf_III	L1	LINE
8	31304993	31305480	MTB_dup3241	MTB	ERVL-MaLR	LTR
8	31512257	31512423	RLTR10-int_dup1077	RLTR10-int	ERVK	LTR
8	31731372	31731646	RMER17A2_dup735	RMER17A2	ERVK	LTR
8	31832490	31832894	LTR91_dup87	LTR91	LTR	LTR
8	32941008	32941137	L1MdFanc_I_dup5074	L1MdFanc_I	L1	LINE
8	33157316	33158139	RLTR13D6_dup372	RLTR13D6	ERVK	LTR
8	33409375	33409567	MLTR11B_dup1340	MLTR11B	ERVK	LTR
8	33661607	33661735	L1MdGf_II_dup3199	L1MdGf_II	L1	LINE
8	33981317	33981552	RLTR14_dup1012	RLTR14	ERV1	LTR
8	34084217	34084324	PB1D9_dup12715	PB1D9	Alu	SINE
8	34091457	34091754	B3A_dup41833	B3A	B2	SINE
8	34449475	34449801	RMER10B_dup1255	RMER10B	ERVL	LTR
8	34453969	34454365	MIRb_dup19385	MIRb	MIR	SINE
8	34638029	34638220	B3A_dup41873	B3A	B2	SINE
8	34753321	34753722	LTRIS2_dup641	LTRIS2	ERV1	LTR
8	34826611	34826736	RLTR17B_Mm_dup26757	RLTR17B_Mm	ERVK	LTR
8	35052376	35052534	ORR1A4_dup3800	ORR1A4	ERVL-MaLR	LTR
8	35126779	35126913	IAPEz-int_dup3261	IAPEz-int	ERVK	LTR
8	35378810	35379025	B1_Mus2_dup30382	B1_Mus2	Alu	SINE
8	35419226	35419585	ORR1A1-int_dup1121	ORR1A1-int	ERVL-MaLR	LTR
8	35420567	35421154	RMER15_dup7957	RMER15	ERVL	LTR
8	35446186	35446292	ORR1B1_dup7533	ORR1B1	ERVL-MaLR	LTR
8	35537493	35537863	ORR1B2_dup4044	ORR1B2	ERVL-MaLR	LTR
8	35562075	35562472	MLT1C2_dup2874	MLT1C2	ERVL-MaLR	LTR
8	35745080	35745270	ORR1F_dup9843	ORR1F	ERVL-MaLR	LTR
8	35760555	35761160	L2a_dup10582	L2a	L2	LINE
8	35876966	35877324	B1_Mus1_dup40276	B1_Mus1	Alu	SINE
8	36130152	36130360	MTD_dup23215	MTD	ERVL-MaLR	LTR
8	36157565	36158148	ORR1F_dup9852	ORR1F	ERVL-MaLR	LTR
8	36298419	36298707	MTD_dup23226	MTD	ERVL-MaLR	LTR
8	36585686	36585830	MER21B_dup727	MER21B	ERVL	LTR
8	36699465	36700366	RMER10A_dup1927	RMER10A	ERVL	LTR
8	36927589	36928041	B3A_dup41956	B3A	B2	SINE
8	36998963	36999105	Lx4A_dup4700	Lx4A	L1	LINE
8	37036347	37036584	PB1_dup5139	PB1	Alu	SINE
8	37241057	37241367	Lx8_dup24069	Lx8	L1	LINE
8	38863757	38863909	L1MdF_IV_dup8813	L1MdF_IV	L1	LINE
8	39296393	39296506	L1MdGf_II_dup3214	L1MdGf_II	L1	LINE
8	39527027	39527638	ORR1D1_dup9894	ORR1D1	ERVL-MaLR	LTR
8	39777390	39777529	Lx8_dup24130	Lx8	L1	LINE
8	39779149	39779335	RMER13B_dup876	RMER13B	ERVK	LTR
8	40118003	40118555	L1_Mur2_dup8781	L1_Mur2	L1	LINE
8	40794611	40795194	ORR1D1_dup9906	ORR1D1	ERVL-MaLR	LTR
8	40934361	40934590	L1MdGf_II_dup3224	L1MdGf_II	L1	LINE
8	41076326	41076773	L1MB5_dup1321	L1MB5	L1	LINE
8	41100384	41100811	RLTR13C2_dup419	RLTR13C2	ERVK	LTR
8	41102412	41102512	MTC_dup11554	MTC	ERVL-MaLR	LTR
8	41358696	41358947	ID4_dup9846	ID4	ID	SINE
8	41387086	41387267	L1_Rod_dup6255	L1_Rod	L1	LINE
8	41393367	41393873	RMER17A2_dup737	RMER17A2	ERVK	LTR
8	41407433	41407584	L1Lx_III_dup6196	L1Lx_III	L1	LINE
8	41854840	41855446	Lx6_dup8016	Lx6	L1	LINE
8	41942645	41943184	RMER20B_dup838	RMER20B	ERVK	LTR
8	43870039	43870183	L1MdA_VII_dup3882	L1MdA_VII	L1	LINE
8	44443295	44443578	L1MdTf_II_dup1780	L1MdTf_II	L1	LINE
8	45297705	45297822	PB1D10_dup28233	PB1D10	Alu	SINE
8	45297966	45298140	B3_dup65670	B3	B2	SINE
8	45298604	45298972	L1Lx_IV_dup5377	L1Lx_IV	L1	LINE
8	45416957	45417233	RMER17C_dup2806	RMER17C	ERVK	LTR
8	45686037	45686487	B2_Mm1t_dup11393	B2_Mm1t	B2	SINE
8	45958907	45959254	ID_B1_dup49500	ID_B1	B4	SINE
8	46052079	46052358	B1_Mus2_dup30596	B1_Mus2	Alu	SINE
8	46064401	46064656	B1F_dup18924	B1F	Alu	SINE
8	46133069	46133400	B1_Mm_dup17951	B1_Mm	Alu	SINE
8	46351770	46351958	MTA_Mm_dup8221	MTA_Mm	ERVL-MaLR	LTR
8	46369639	46369885	L1MB4_dup1232	L1MB4	L1	LINE
8	46487751	46488006	MTE2b_dup7515	MTE2b	ERVL-MaLR	LTR
8	46523725	46524072	MTD_dup23410	MTD	ERVL-MaLR	LTR
8	46676158	46676270	Lx5c_dup7842	Lx5c	L1	LINE
8	46755787	46755927	B2_Mm2_dup37840	B2_Mm2	B2	SINE
8	46838699	46839036	MTC_dup11629	MTC	ERVL-MaLR	LTR
8	46982949	46983148	B1F2_dup8128	B1F2	Alu	SINE
8	47471973	47472409	Lx5_dup7535	Lx5	L1	LINE
8	47624550	47624747	B4_dup29481	B4	B4	SINE
8	47797191	47797698	Lx5_dup7542	Lx5	L1	LINE
8	47997132	47997492	B1_Mus2_dup30651	B1_Mus2	Alu	SINE
8	48016810	48017217	RLTR17B_Mm_dup27115	RLTR17B_Mm	ERVK	LTR
8	48314847	48315103	B3_dup65886	B3	B2	SINE
8	48357138	48357368	MLT1F2_dup919	MLT1F2	ERVL-MaLR	LTR
8	48368219	48368639	B1F2_dup8137	B1F2	Alu	SINE
8	48423874	48424115	MTEb_dup5839	MTEb	ERVL-MaLR	LTR
8	48429393	48429657	B2_Mm1t_dup11424	B2_Mm1t	B2	SINE
8	48969987	48970106	RLTR31D_MM_dup2982	RLTR31D_MM	ERVK	LTR
8	49061165	49061663	B1_Mus2_dup30690	B1_Mus2	Alu	SINE
8	49364412	49364754	Lx2B2_dup4758	Lx2B2	L1	LINE
8	49662767	49662867	B1_Mm_dup18015	B1_Mm	Alu	SINE
8	51578379	51578807	RLTR13D6_dup374	RLTR13D6	ERVK	LTR
8	52315977	52316118	MMERVK10C-int_dup1525	MMERVK10C-int	ERVK	LTR
8	52595210	52595386	RLTR10D2_dup80	RLTR10D2	ERVK	LTR
8	52908818	52908972	RLTR9E_dup536	RLTR9E	ERVK	LTR
8	53234816	53234993	L1MdGf_II_dup3262	L1MdGf_II	L1	LINE
8	53590133	53590336	L1MdA_V_dup1712	L1MdA_V	L1	LINE
8	53805170	53805419	MamRTE1_dup1838	MamRTE1	RTE-Bo.B	LINE
8	54316320	54316715	RMER13B_dup884	RMER13B	ERVK	LTR
8	54467170	54467628	RLTR13D6_dup378	RLTR13D6	ERVK	LTR
8	54968945	54969331	Lx6_dup8125	Lx6	L1	LINE
8	55043469	55043765	RLTR9D_dup314	RLTR9D	ERVK	LTR
8	55061100	55061573	MTA_Mm_dup8271	MTA_Mm	ERVL-MaLR	LTR
8	55383946	55384284	Lx2_dup7816	Lx2	L1	LINE
8	56214245	56214661	L1MdF_V_dup6277	L1MdF_V	L1	LINE
8	56347813	56348089	L1MdA_III_dup3978	L1MdA_III	L1	LINE
8	56809177	56809460	L1MdA_I_dup2134	L1MdA_I	L1	LINE
8	57062739	57063050	RLTR9A3_dup285	RLTR9A3	ERVK	LTR
8	57894717	57894876	ORR1G_dup4026	ORR1G	ERVL-MaLR	LTR
8	57942768	57943601	ORR1A2_dup7100	ORR1A2	ERVL-MaLR	LTR
8	58044836	58045160	B1F1_dup8204	B1F1	Alu	SINE
8	58092043	58092302	B4A_dup46352	B4A	B4	SINE
8	58184742	58184956	Lx8_dup24580	Lx8	L1	LINE
8	58213862	58214529	ORR1C1_dup3845	ORR1C1	ERVL-MaLR	LTR
8	58243330	58243604	B1F2_dup8159	B1F2	Alu	SINE
8	58281914	58282307	ORR1C2_dup5261	ORR1C2	ERVL-MaLR	LTR
8	58479942	58480209	MTB_Mm_dup2228	MTB_Mm	ERVL-MaLR	LTR
8	61163361	61163591	RLTR20A4_dup6603	RLTR20A4	ERVK	LTR
8	61323588	61324040	RLTR9D_dup315	RLTR9D	ERVK	LTR
8	61993255	61993405	L1ME3D_dup83	L1ME3D	L1	LINE
8	62036620	62036855	B4A_dup46450	B4A	B4	SINE
8	62117438	62118219	MTE2a_dup7098	MTE2a	ERVL-MaLR	LTR
8	62189246	62189433	B2_Mm2_dup38159	B2_Mm2	B2	SINE
8	62326783	62327265	B1_Mur1_dup18767	B1_Mur1	Alu	SINE
8	62384294	62384550	Lx7_dup14407	Lx7	L1	LINE
8	62688542	62688677	Lx7_dup14410	Lx7	L1	LINE
8	63191806	63191924	RLTR9C_dup79	RLTR9C	ERVK	LTR
8	63261126	63261444	IAPEz-int_dup3344	IAPEz-int	ERVK	LTR
8	63329076	63329263	L1MdA_II_dup2278	L1MdA_II	L1	LINE
8	63533884	63534093	RMER13B_dup896	RMER13B	ERVK	LTR
8	63986115	63986228	Lx4A_dup4849	Lx4A	L1	LINE
8	64104721	64105110	RLTR28_dup962	RLTR28	ERVL	LTR
8	64282195	64282661	RLTR41C_dup55	RLTR41C	ERV1	LTR
8	64699020	64699144	Lx3A_dup3526	Lx3A	L1	LINE
8	64754462	64754795	L1MdN_I_dup811	L1MdN_I	L1	LINE
8	65078623	65078723	L1MdV_III_dup4816	L1MdV_III	L1	LINE
8	65169703	65170010	MTD_dup23736	MTD	ERVL-MaLR	LTR
8	65231059	65231342	ID_B1_dup49913	ID_B1	B4	SINE
8	65245180	65245652	B4_dup29725	B4	B4	SINE
8	65410647	65410833	B3A_dup42688	B3A	B2	SINE
8	65429387	65429560	MERVL-int_dup922	MERVL-int	ERVL	LTR
8	65506063	65506435	MTB_Mm_dup2245	MTB_Mm	ERVL-MaLR	LTR
8	65743547	65743673	RLTR10_dup1255	RLTR10	ERVK	LTR
8	66643567	66643750	RMER13A2_dup674	RMER13A2	ERVK	LTR
8	67032974	67033371	RLTR4_MM-int_dup3571	RLTR4_MM-int	LTR	LTR
8	67317854	67318028	MTB_Mm_dup2248	MTB_Mm	ERVL-MaLR	LTR
8	68047754	68048406	MER21B_dup744	MER21B	ERVL	LTR
8	68130332	68130513	RLTRETN_Mm_dup570	RLTRETN_Mm	ERVK	LTR
8	68353036	68353267	Lx2_dup7978	Lx2	L1	LINE
8	68383630	68383906	MLT2B2_dup814	MLT2B2	ERVL	LTR
8	69317989	69318255	ORR1B2_dup4170	ORR1B2	ERVL-MaLR	LTR
8	69548075	69548176	PB1D9_dup12893	PB1D9	Alu	SINE
8	69669918	69670057	Lx2B2_dup4899	Lx2B2	L1	LINE
8	69709171	69709294	L1MdV_III_dup4836	L1MdV_III	L1	LINE
8	69763458	69763899	Lx5_dup7727	Lx5	L1	LINE
8	69969147	69969396	Lx4A_dup4889	Lx4A	L1	LINE
8	70157203	70157416	RMER15-int_dup1427	RMER15-int	ERVL	LTR
8	70272585	70272892	ID2_dup2123	ID2	ID	SINE
8	70303278	70303550	MER74B_dup196	MER74B	ERVL	LTR
8	70458635	70458772	B1_Mus1_dup41173	B1_Mus1	Alu	SINE
8	70465537	70465739	B3A_dup42886	B3A	B2	SINE
8	70467038	70467427	RMER19B_dup2404	RMER19B	ERVK	LTR
8	70679849	70681213	ORR1A1_dup2097	ORR1A1	ERVL-MaLR	LTR
8	70710443	70711195	B2_Mm2_dup38370	B2_Mm2	B2	SINE
8	70757313	70757553	ID_B1_dup50233	ID_B1	B4	SINE
8	70810365	70810651	B3A_dup42922	B3A	B2	SINE
8	70813423	70813802	B3A_dup42924	B3A	B2	SINE
8	70915572	70915808	B1_Mus1_dup41229	B1_Mus1	Alu	SINE
8	71011186	71011627	ID_B1_dup50278	ID_B1	B4	SINE
8	71068677	71069103	B2_Mm1t_dup11548	B2_Mm1t	B2	SINE
8	71113665	71113860	B1_Mm_dup18272	B1_Mm	Alu	SINE
8	71159180	71159431	ORR1B1-int_dup29589	ORR1B1-int	ERVL-MaLR	LTR
8	71243037	71243347	ID_B1_dup50318	ID_B1	B4	SINE
8	71254996	71255286	ID_B1_dup50321	ID_B1	B4	SINE
8	71260137	71260446	B1_Mur4_dup12351	B1_Mur4	Alu	SINE
8	71295082	71295189	PB1D9_dup12977	PB1D9	Alu	SINE
8	71297836	71298074	RLTR9A2_dup81	RLTR9A2	ERVK	LTR
8	71336587	71336972	PB1D7_dup11293	PB1D7	Alu	SINE
8	71342082	71342589	B1_Mus1_dup41277	B1_Mus1	Alu	SINE
8	71377942	71378071	ORR1F_dup10150	ORR1F	ERVL-MaLR	LTR
8	71543747	71543907	Lx4A_dup4893	Lx4A	L1	LINE
8	72025427	72025581	ID_B1_dup50422	ID_B1	B4	SINE
8	72262775	72263052	L1Lx_IV_dup5526	L1Lx_IV	L1	LINE
8	72588619	72588764	L1MdF_IV_dup9103	L1MdF_IV	L1	LINE
8	73063628	73064071	RSINE1_dup51502	RSINE1	B4	SINE
8	73078163	73078902	B4A_dup46874	B4A	B4	SINE
8	73079361	73079695	B1_Mur2_dup12940	B1_Mur2	Alu	SINE
8	73088635	73089125	Lx5_dup7754	Lx5	L1	LINE
8	73239315	73239605	B1_Mus2_dup31233	B1_Mus2	Alu	SINE
8	73252890	73253285	MLT1E2_dup733	MLT1E2	ERVL-MaLR	LTR
8	73343900	73344045	B1_Mus1_dup41410	B1_Mus1	Alu	SINE
8	73344117	73344419	B3_dup66957	B3	B2	SINE
8	73439123	73439654	MTD_dup23860	MTD	ERVL-MaLR	LTR
8	73439123	73439654	ORR1C2_dup5319	ORR1C2	ERVL-MaLR	LTR
8	73439813	73439990	MTD_dup23861	MTD	ERVL-MaLR	LTR
8	73486470	73486988	B4A_dup46914	B4A	B4	SINE
8	73727381	73727642	L1MdF_V_dup6395	L1MdF_V	L1	LINE
8	73730507	73730697	B1_Mus1_dup41433	B1_Mus1	Alu	SINE
8	73730507	73730697	MTE2a_dup7165	MTE2a	ERVL-MaLR	LTR
8	73830927	73831167	L1M4_dup4606	L1M4	L1	LINE
8	74105031	74105382	MERV1_LTR_dup236	MERV1_LTR	ERV1	LTR
8	74493856	74494407	LTR79_dup163	LTR79	ERVL	LTR
8	75126267	75126374	L1MdA_VII_dup3996	L1MdA_VII	L1	LINE
8	75473207	75473596	L1MdA_II_dup2302	L1MdA_II	L1	LINE
8	75696902	75697176	LTRIS2_dup657	LTRIS2	ERV1	LTR
8	75698357	75698692	RLTR9A2_dup82	RLTR9A2	ERVK	LTR
8	75750431	75750880	B3_dup67044	B3	B2	SINE
8	75808638	75808984	B3_dup67052	B3	B2	SINE
8	75971120	75971419	ERVB7_3-LTR_MM_dup153	ERVB7_3-LTR_MM	ERVK	LTR
8	76142315	76142717	RLTR13D6_dup390	RLTR13D6	ERVK	LTR
8	76742975	76743210	Lx6_dup8335	Lx6	L1	LINE
8	76944803	76944903	MTD_dup23913	MTD	ERVL-MaLR	LTR
8	77892268	77892567	RLTR20B2_dup393	RLTR20B2	ERVK	LTR
8	77931505	77931835	B4_dup30047	B4	B4	SINE
8	77984243	77984750	MTB_Mm_dup2276	MTB_Mm	ERVL-MaLR	LTR
8	78193228	78193628	MTD_dup23927	MTD	ERVL-MaLR	LTR
8	78231314	78232075	ORR1C2_dup5335	ORR1C2	ERVL-MaLR	LTR
8	78262353	78262684	RMER17C_dup2891	RMER17C	ERVK	LTR
8	78414047	78414408	L1Lx_I_dup7594	L1Lx_I	L1	LINE
8	78455417	78456428	MLT1A_dup2916	MLT1A	ERVL-MaLR	LTR
8	78520253	78520411	L1MdV_III_dup4907	L1MdV_III	L1	LINE
8	78685709	78686117	MTE2a_dup7184	MTE2a	ERVL-MaLR	LTR
8	79542950	79543155	B4A_dup47152	B4A	B4	SINE
8	79769054	79769720	B4A_dup47163	B4A	B4	SINE
8	80161879	80161979	Lx8_dup24983	Lx8	L1	LINE
8	80200807	80201020	MTEa_dup9037	MTEa	ERVL-MaLR	LTR
8	80441544	80441797	Lx6_dup8350	Lx6	L1	LINE
8	80441973	80442317	RLTR13C2_dup434	RLTR13C2	ERVK	LTR
8	80452654	80452865	LTR79_dup165	LTR79	ERVL	LTR
8	80505536	80505756	RMER3D-int_dup1089	RMER3D-int	ERVK	LTR
8	80617175	80617590	BGLII_dup1062	BGLII	ERVK	LTR
8	81414600	81415214	LTR78_dup267	LTR78	ERV1	LTR
8	81547117	81547344	B2_Mm2_dup38746	B2_Mm2	B2	SINE
8	81638162	81638420	ORR1F_dup10272	ORR1F	ERVL-MaLR	LTR
8	81768983	81769248	MLT1A0_dup4292	MLT1A0	ERVL-MaLR	LTR
8	82865721	82866139	RMER17A2_dup769	RMER17A2	ERVK	LTR
8	83445602	83446039	L1MdGf_I_dup1373	L1MdGf_I	L1	LINE
8	83480699	83481225	MMERVK10D3_I_dup307	MMERVK10D3_I	ERVK	LTR
8	83519990	83520277	ID4_v_dup11565	ID4_.	ID	SINE
8	83568728	83569015	Lx2B2_dup4945	Lx2B2	L1	LINE
8	83945001	83945186	B4A_dup47372	B4A	B4	SINE
8	83984260	83984596	ORR1G_dup4141	ORR1G	ERVL-MaLR	LTR
8	84306088	84306252	L2a_dup10966	L2a	L2	LINE
8	84375393	84375664	MTE-int_dup2386	MTE-int	ERVL-MaLR	LTR
8	84383313	84383774	L2_dup8090	L2	L2	LINE
8	84383858	84384179	ID_B1_dup50864	ID_B1	B4	SINE
8	84474955	84475194	PB1D10_dup29045	PB1D10	Alu	SINE
8	84515019	84515124	B4_dup30237	B4	B4	SINE
8	84616871	84617049	L1MB7_dup2729	L1MB7	L1	LINE
8	84763890	84764280	B3_dup67517	B3	B2	SINE
8	84875906	84876446	MTD_dup24050	MTD	ERVL-MaLR	LTR
8	85009823	85010018	ID4_dup10117	ID4	ID	SINE
8	85368869	85369204	B1_Mus2_dup31541	B1_Mus2	Alu	SINE
8	85381435	85381755	B3_dup67607	B3	B2	SINE
8	85384079	85384836	RMER17C_dup2906	RMER17C	ERVK	LTR
8	85419545	85419720	B1_Mur3_dup14012	B1_Mur3	Alu	SINE
8	85549958	85550160	PB1D10_dup29157	PB1D10	Alu	SINE
8	85552359	85552589	B4A_dup47482	B4A	B4	SINE
8	85553316	85553479	B3_dup67628	B3	B2	SINE
8	85597230	85597493	MLTR11B_dup1402	MLTR11B	ERVK	LTR
8	85853167	85853347	RLTR4_MM-int_dup3678	RLTR4_MM-int	LTR	LTR
8	86071020	86071229	L1MdA_II_dup2321	L1MdA_II	L1	LINE
8	86109066	86109335	MTD_dup24076	MTD	ERVL-MaLR	LTR
8	86134671	86135077	ORR1D1_dup10260	ORR1D1	ERVL-MaLR	LTR
8	86167507	86168047	B3A_dup43537	B3A	B2	SINE
8	86324463	86324903	RLTR4_MM-int_dup3688	RLTR4_MM-int	LTR	LTR
8	87120424	87120732	RMER16B2_dup148	RMER16B2	ERVK	LTR
8	87286298	87286427	B1F_dup19507	B1F	Alu	SINE
8	87457080	87457246	RMER10A_dup2066	RMER10A	ERVL	LTR
8	87462459	87462636	PB1D9_dup13239	PB1D9	Alu	SINE
8	87860402	87860522	B1F_dup19532	B1F	Alu	SINE
8	88746746	88746905	ID4_v_dup11674	ID4_.	ID	SINE
8	89025887	89026184	MIR3_dup7033	MIR3	MIR	SINE
8	89271366	89271865	ORR1E_dup12064	ORR1E	ERVL-MaLR	LTR
8	89330146	89330422	Lx8_dup25187	Lx8	L1	LINE
8	89781174	89781520	ORR1G_dup4180	ORR1G	ERVL-MaLR	LTR
8	89996739	89996876	RMER10B_dup1330	RMER10B	ERVL	LTR
8	90948469	90948714	MT-int_dup212	MT-int	ERVL-MaLR	LTR
8	91114691	91114871	MMERVK10C-int_dup1569	MMERVK10C-int	ERVK	LTR
8	91122951	91123227	B4A_dup47651	B4A	B4	SINE
8	92229324	92229597	ORR1F_dup10425	ORR1F	ERVL-MaLR	LTR
8	92270585	92271011	ORR1A2_dup7284	ORR1A2	ERVL-MaLR	LTR
8	92618970	92619306	L2_dup8146	L2	L2	LINE
8	93028082	93028439	L1M2_dup6707	L1M2	L1	LINE
8	93043031	93043853	MT2A_dup4296	MT2A	ERVL	LTR
8	93463530	93463834	MTE2a_dup7277	MTE2a	ERVL-MaLR	LTR
8	93816628	93816850	RMER17D2_dup763	RMER17D2	ERVK	LTR
8	93903900	93904084	L1MdA_IV_dup2921	L1MdA_IV	L1	LINE
8	94791473	94791768	L1MB1_dup1119	L1MB1	L1	LINE
8	94877499	94877850	B4A_dup47776	B4A	B4	SINE
8	94908084	94908217	B2_Mm1a_dup8420	B2_Mm1a	B2	SINE
8	94927308	94927409	B2_Mm1a_dup8423	B2_Mm1a	B2	SINE
8	95096921	95097350	B3A_dup43840	B3A	B2	SINE
8	95241837	95242193	B1_Mur2_dup13233	B1_Mur2	Alu	SINE
8	95421361	95421461	B1F1_dup8453	B1F1	Alu	SINE
8	95474448	95475030	B1_Mur1_dup19357	B1_Mur1	Alu	SINE
8	95724041	95724415	PB1D7_dup11597	PB1D7	Alu	SINE
8	95794553	95795122	MIR3_dup7115	MIR3	MIR	SINE
8	95837760	95838078	B1_Mus1_dup42325	B1_Mus1	Alu	SINE
8	95879397	95880153	B4A_dup47831	B4A	B4	SINE
8	96006427	96006816	MIRb_dup20184	MIRb	MIR	SINE
8	96115088	96115214	ORR1E_dup12161	ORR1E	ERVL-MaLR	LTR
8	96136179	96136426	RMER15-int_dup1482	RMER15-int	ERVL	LTR
8	96155341	96155619	MTEb_dup6053	MTEb	ERVL-MaLR	LTR
8	96165723	96166379	L1Lx_III_dup6431	L1Lx_III	L1	LINE
8	96237457	96237740	LTR16C_dup598	LTR16C	ERVL	LTR
8	96254659	96255275	MIRb_dup20197	MIRb	MIR	SINE
8	96417867	96418032	L1MC4a_dup1026	L1MC4a	L1	LINE
8	96518446	96518707	B2_Mm1t_dup11841	B2_Mm1t	B2	SINE
8	96537344	96537703	B3_dup68464	B3	B2	SINE
8	96556138	96556560	B1_Mus2_dup31942	B1_Mus2	Alu	SINE
8	96556785	96557326	RMER10B_dup1340	RMER10B	ERVL	LTR
8	96619321	96619741	ORR1B2_dup4293	ORR1B2	ERVL-MaLR	LTR
8	96849040	96849224	RLTR14_RN_dup490	RLTR14_RN	ERV1	LTR
8	97387491	97387794	ERVB4_2-I_MM_dup229	ERVB4_2-I_MM	ERVK	LTR
8	97909229	97909468	RLTR13G_dup438	RLTR13G	ERVK	LTR
8	99104456	99104718	ORR1D1_dup10387	ORR1D1	ERVL-MaLR	LTR
8	99121546	99121812	Lx3A_dup3570	Lx3A	L1	LINE
8	99214521	99214653	RMER12_dup1389	RMER12	ERVK	LTR
8	99321458	99321664	MTD_dup24448	MTD	ERVL-MaLR	LTR
8	100630468	100631240	Lx3A_dup3587	Lx3A	L1	LINE
8	101105681	101105936	L1MdTf_III_dup2186	L1MdTf_III	L1	LINE
8	101195725	101195887	L1MdA_II_dup2347	L1MdA_II	L1	LINE
8	101784216	101784339	L1MdF_I_dup4704	L1MdF_I	L1	LINE
8	102042164	102042342	L1MdF_V_dup6550	L1MdF_V	L1	LINE
8	102478995	102479439	RLTR9A3_dup300	RLTR9A3	ERVK	LTR
8	103585438	103585625	RMER17C_dup2958	RMER17C	ERVK	LTR
8	103686762	103687003	RMER13A1_dup455	RMER13A1	ERVK	LTR
8	103900566	103901004	RMER17D_dup498	RMER17D	ERVK	LTR
8	104295706	104296167	MTE2a_dup7329	MTE2a	ERVL-MaLR	LTR
8	104344316	104344559	ID_B1_dup51581	ID_B1	B4	SINE
8	104690851	104691243	MLT1C_dup1782	MLT1C	ERVL-MaLR	LTR
8	104820074	104820319	L1MB8_dup2546	L1MB8	L1	LINE
8	105035700	105035868	ORR1B1-int_dup30512	ORR1B1-int	ERVL-MaLR	LTR
8	105103391	105103695	L1M5_dup6268	L1M5	L1	LINE
8	105137512	105137785	MTE2b_dup7842	MTE2b	ERVL-MaLR	LTR
8	105232996	105233096	ORR1A3_dup2246	ORR1A3	ERVL-MaLR	LTR
8	105708757	105709298	RLTR9B_dup109	RLTR9B	ERVK	LTR
8	105786706	105786941	RLTR13D6_dup395	RLTR13D6	ERVK	LTR
8	105962281	105962708	B2_Mm2_dup39607	B2_Mm2	B2	SINE
8	105962879	105963302	B1_Mus2_dup32086	B1_Mus2	Alu	SINE
8	106069030	106069747	B1_Mus2_dup32098	B1_Mus2	Alu	SINE
8	106475901	106476503	B1F2_dup8492	B1F2	Alu	SINE
8	106757541	106758167	B2_Mm1a_dup8496	B2_Mm1a	B2	SINE
8	106878169	106878300	B1_Mus2_dup32191	B1_Mus2	Alu	SINE
8	106880790	106881034	B1_Mus1_dup42744	B1_Mus1	Alu	SINE
8	106886219	106887015	ORR1B1-int_dup30662	ORR1B1-int	ERVL-MaLR	LTR
8	106983993	106984429	MamGypLTR2c_dup54	MamGypLTR2c	Gypsy	LTR
8	107084240	107084530	PB1D10_dup29961	PB1D10	Alu	SINE
8	107230947	107231087	L2a_dup11231	L2a	L2	LINE
8	107326952	107327095	ID_B1_dup51846	ID_B1	B4	SINE
8	107337400	107337840	MIR_dup18366	MIR	MIR	SINE
8	107339140	107339503	PB1D7_dup11708	PB1D7	Alu	SINE
8	107362358	107362509	B1F_dup19859	B1F	Alu	SINE
8	107372017	107372475	RSINE1_dup52997	RSINE1	B4	SINE
8	107389143	107389444	ORR1B1_dup8102	ORR1B1	ERVL-MaLR	LTR
8	107590587	107591077	ORR1A4_dup4055	ORR1A4	ERVL-MaLR	LTR
8	107696887	107697109	B1F_dup19881	B1F	Alu	SINE
8	107828285	107828642	MERVL_2A-int_dup1780	MERVL_2A-int	ERVL	LTR
8	107968739	107968841	B1_Mus1_dup42886	B1_Mus1	Alu	SINE
8	108134726	108135155	ORR1B1-int_dup30814	ORR1B1-int	ERVL-MaLR	LTR
8	108238808	108239069	B1_Mur1_dup19614	B1_Mur1	Alu	SINE
8	109392674	109392953	L2c_dup5365	L2c	L2	LINE
8	109415837	109416060	RLTR17B_Mm_dup28506	RLTR17B_Mm	ERVK	LTR
8	109745621	109745837	L1MA7_dup1413	L1MA7	L1	LINE
8	109996499	109996798	Lx8_dup25523	Lx8	L1	LINE
8	110418348	110418615	RSINE1_dup53238	RSINE1	B4	SINE
8	110640085	110641114	MTB_Mm_dup2352	MTB_Mm	ERVL-MaLR	LTR
8	110680458	110680612	PB1D10_dup30141	PB1D10	Alu	SINE
8	111383657	111384282	MIR_dup18459	MIR	MIR	SINE
8	111597333	111597706	B1_Mur3_dup14412	B1_Mur3	Alu	SINE
8	111611475	111611852	B4A_dup48503	B4A	B4	SINE
8	111618831	111619113	B3A_dup44500	B3A	B2	SINE
8	111627314	111628105	MTD_dup24653	MTD	ERVL-MaLR	LTR
8	111761085	111761231	PB1D9_dup13603	PB1D9	Alu	SINE
8	111845860	111845961	B1_Mur3_dup14429	B1_Mur3	Alu	SINE
8	112024723	112024968	ID_dup4198	ID	ID	SINE
8	112029749	112029987	MURVY-LTR_dup326	MURVY-LTR	ERV1	LTR
8	112372199	112372718	MLTR25C_dup247	MLTR25C	ERVK	LTR
8	112383729	112384488	ORR1F_dup10653	ORR1F	ERVL-MaLR	LTR
8	112485390	112485724	MER21C_dup1132	MER21C	ERVL	LTR
8	112517282	112517637	B2_Mm2_dup40191	B2_Mm2	B2	SINE
8	112748345	112748724	MLT1B_dup3760	MLT1B	ERVL-MaLR	LTR
8	112849639	112849799	RLTR20A4_dup6883	RLTR20A4	ERVK	LTR
8	112875048	112875380	Lx8b_dup11718	Lx8b	L1	LINE
8	114451420	114451618	Lx8_dup25611	Lx8	L1	LINE
8	115914018	115914320	ID_B1_dup52593	ID_B1	B4	SINE
8	117647409	117647659	ID_B1_dup52683	ID_B1	B4	SINE
8	117743715	117744113	ID_B1_dup52696	ID_B1	B4	SINE
8	117875371	117875548	B3A_dup45023	B3A	B2	SINE
8	118288147	118288302	MIRb_dup20636	MIRb	MIR	SINE
8	118324965	118325104	ID4_dup10535	ID4	ID	SINE
8	119370984	119371146	L1MdTf_I_dup1236	L1MdTf_I	L1	LINE
8	119573007	119573198	RMER15_dup8473	RMER15	ERVL	LTR
8	120176718	120177114	MIRc_dup10000	MIRc	MIR	SINE
8	120195804	120195957	B2_Mm2_dup40450	B2_Mm2	B2	SINE
8	120220486	120220662	L2_dup8328	L2	L2	LINE
8	120335026	120335347	B1_Mus1_dup43413	B1_Mus1	Alu	SINE
8	120348854	120349222	MIRc_dup10002	MIRc	MIR	SINE
8	120362521	120362855	MIR1_Amn_dup3204	MIR1_Amn	MIR	SINE
8	120466611	120466816	B3_dup70072	B3	B2	SINE
8	120480835	120480994	B1F_dup20189	B1F	Alu	SINE
8	120512435	120512983	B4_dup31403	B4	B4	SINE
8	120521108	120521598	ID_B1_dup52873	ID_B1	B4	SINE
8	120569401	120569616	ID_B1_dup52884	ID_B1	B4	SINE
8	120686755	120687378	B3_dup70114	B3	B2	SINE
8	120724970	120725102	ID_B1_dup52901	ID_B1	B4	SINE
8	120765398	120765718	MLT1D_dup3639	MLT1D	ERVL-MaLR	LTR
8	120873679	120874113	ORR1D1_dup10539	ORR1D1	ERVL-MaLR	LTR
8	120907132	120907805	L2b_dup7303	L2b	L2	LINE
8	120908341	120908528	RSINE1_dup54033	RSINE1	B4	SINE
8	120912415	120912995	MIR_dup18638	MIR	MIR	SINE
8	120914040	120914320	B3A_dup45241	B3A	B2	SINE
8	121029733	121030146	B3A_dup45244	B3A	B2	SINE
8	121073294	121073454	MIR3_dup7271	MIR3	MIR	SINE
8	121093958	121094183	MIR_dup18651	MIR	MIR	SINE
8	121111399	121112194	B3A_dup45246	B3A	B2	SINE
8	121123468	121123940	MIRb_dup20723	MIRb	MIR	SINE
8	121137977	121138903	ID_B1_dup52934	ID_B1	B4	SINE
8	121216907	121217455	PB1D9_dup13734	PB1D9	Alu	SINE
8	121253246	121253420	L2b_dup7307	L2b	L2	LINE
8	121271365	121271774	B3_dup70147	B3	B2	SINE
8	121352100	121352419	RMER12C_dup5247	RMER12C	ERVK	LTR
8	121392900	121393106	B3A_dup45258	B3A	B2	SINE
8	121409981	121410292	MTD_dup24898	MTD	ERVL-MaLR	LTR
8	121455830	121456085	RLTR17B_Mm_dup29019	RLTR17B_Mm	ERVK	LTR
8	121519542	121520181	MIR3_dup7274	MIR3	MIR	SINE
8	121573313	121573429	B4A_dup49184	B4A	B4	SINE
8	121592380	121592685	PB1D9_dup13743	PB1D9	Alu	SINE
8	121719242	121719391	ID_B1_dup53002	ID_B1	B4	SINE
8	121965284	121965478	RLTR17B_Mm_dup29074	RLTR17B_Mm	ERVK	LTR
8	121968224	121968926	RLTR17B_Mm_dup29075	RLTR17B_Mm	ERVK	LTR
8	122057768	122058092	RLTR17B_Mm_dup29085	RLTR17B_Mm	ERVK	LTR
8	122249467	122249639	RLTR20A4_dup6967	RLTR20A4	ERVK	LTR
8	122371613	122371725	PB1D10_dup30535	PB1D10	Alu	SINE
8	122429283	122429455	MTB_Mm_dup2389	MTB_Mm	ERVL-MaLR	LTR
8	123030383	123030659	ID_B1_dup53086	ID_B1	B4	SINE
8	123108830	123108947	B1_Mus2_dup32851	B1_Mus2	Alu	SINE
8	123138925	123139084	B1_Mur3_dup14612	B1_Mur3	Alu	SINE
8	123268794	123269049	B4A_dup49267	B4A	B4	SINE
8	123330602	123331205	B1_Mus1_dup43597	B1_Mus1	Alu	SINE
8	123432507	123432687	L2_dup8335	L2	L2	LINE
8	123589274	123589577	RLTR17B_Mm_dup29141	RLTR17B_Mm	ERVK	LTR
8	123689671	123689847	B3_dup70286	B3	B2	SINE
8	123712858	123713587	B3_dup70295	B3	B2	SINE
8	124014378	124014949	B3_dup70357	B3	B2	SINE
8	124017020	124017412	B3_dup70358	B3	B2	SINE
8	124037121	124037254	B1_Mur4_dup13087	B1_Mur4	Alu	SINE
8	124187928	124188082	RSINE1_dup54201	RSINE1	B4	SINE
8	124254415	124254618	RSINE1_dup54209	RSINE1	B4	SINE
8	124449016	124449439	MT2A_dup4407	MT2A	ERVL	LTR
8	124456680	124457091	MER74A_dup341	MER74A	ERVL	LTR
8	124479809	124479923	MLT1G_dup472	MLT1G	ERVL-MaLR	LTR
8	124480368	124480518	L2d_dup1462	L2d	L2	LINE
8	124526461	124526677	B2_Mm2_dup40776	B2_Mm2	B2	SINE
8	124590315	124590482	B3_dup70429	B3	B2	SINE
8	124666737	124666956	MT2B_dup4553	MT2B	ERVL	LTR
8	125013041	125014126	B4_dup31566	B4	B4	SINE
8	125137506	125137790	MIR1_Amn_dup3235	MIR1_Amn	MIR	SINE
8	125408867	125409208	MTEa_dup9472	MTEa	ERVL-MaLR	LTR
8	125586291	125586564	MLT1C2_dup3173	MLT1C2	ERVL-MaLR	LTR
8	126187205	126187505	B4_dup31634	B4	B4	SINE
8	126242416	126243216	MLTR14_dup3149	MLTR14	ERV1	LTR
8	126341768	126341902	B3_dup70561	B3	B2	SINE
8	126442849	126443258	B4_dup31660	B4	B4	SINE
8	126461863	126462054	B1_Mus1_dup43786	B1_Mus1	Alu	SINE
8	126491744	126492265	MTEb_dup6248	MTEb	ERVL-MaLR	LTR
8	126752438	126752561	B4_dup31707	B4	B4	SINE
8	126827852	126828126	ORR1B1_dup8223	ORR1B1	ERVL-MaLR	LTR
8	126862405	126862536	RLTR11A2_dup1277	RLTR11A2	ERVK	LTR
8	126864808	126864945	L1MC_dup2138	L1MC	L1	LINE
8	126888824	126889109	RLTR20A4_dup7007	RLTR20A4	ERVK	LTR
8	126995200	126995481	ORR1A0_dup1264	ORR1A0	ERVL-MaLR	LTR
8	126997625	126998023	ORR1B1-int_dup31598	ORR1B1-int	ERVL-MaLR	LTR
8	127030518	127030955	B4_dup31749	B4	B4	SINE
8	127217736	127218053	B4A_dup49529	B4A	B4	SINE
8	127648373	127648607	B4A_dup49599	B4A	B4	SINE
8	127692644	127693634	RLTR28_dup1004	RLTR28	ERVL	LTR
8	127694664	127695119	RLTR13G_dup444	RLTR13G	ERVK	LTR
8	127814164	127814317	B3A_dup45571	B3A	B2	SINE
8	127848775	127849635	Lx3B_dup2836	Lx3B	L1	LINE
8	127851372	127851545	MLT1A1_dup4129	MLT1A1	ERVL-MaLR	LTR
8	128123988	128124232	ID_B1_dup53521	ID_B1	B4	SINE
8	128394918	128395353	RMER17C_dup3027	RMER17C	ERVK	LTR
8	128448626	128448992	RMER17B2_dup754	RMER17B2	ERVK	LTR
8	129338329	129338442	ERVB7_3-LTR_MM_dup159	ERVB7_3-LTR_MM	ERVK	LTR
8	129601777	129602274	L1MC_dup2145	L1MC	L1	LINE
8	129842411	129842597	RLTR9D_dup322	RLTR9D	ERVK	LTR
8	129972762	129973024	Lx3A_dup3636	Lx3A	L1	LINE
10	3068932	3069515	B3_dup89645	B3	B2	SINE
10	3115004	3115193	RLTR13F_dup74	RLTR13F	ERVK	LTR
10	3290532	3290897	MTE2a_dup9768	MTE2a	ERVL-MaLR	LTR
10	3671008	3671550	RLTR9F_dup288	RLTR9F	ERVK	LTR
10	3877497	3877623	B3_dup89677	B3	B2	SINE
10	4010504	4010688	RLTR17B_Mm_dup35176	RLTR17B_Mm	ERVK	LTR
10	4089383	4089853	MLT1E_dup323	MLT1E	ERVL-MaLR	LTR
10	4099592	4099917	B1_Mus2_dup40809	B1_Mus2	Alu	SINE
10	4117734	4117969	B1F_dup26161	B1F	Alu	SINE
10	4196277	4196575	RSINE1_dup66963	RSINE1	B4	SINE
10	4210917	4211083	ID_B1_dup66876	ID_B1	B4	SINE
10	4227021	4228342	MTE2a_dup9776	MTE2a	ERVL-MaLR	LTR
10	4328239	4328321	B1_Mus1_dup58076	B1_Mus1	Alu	SINE
10	4354339	4354642	B1_Mur4_dup16789	B1_Mur4	Alu	SINE
10	4506760	4506911	MTE2a_dup9780	MTE2a	ERVL-MaLR	LTR
10	4566466	4566592	PB1_dup6940	PB1	Alu	SINE
10	4673305	4673674	Lx8_dup34734	Lx8	L1	LINE
10	5102584	5102809	B4_dup38958	B4	B4	SINE
10	5150850	5151383	RLTR9D_dup442	RLTR9D	ERVK	LTR
10	5307513	5307670	Lx4B_dup3253	Lx4B	L1	LINE
10	5849400	5849656	L1MdA_VI_dup6679	L1MdA_VI	L1	LINE
10	5951346	5951658	Lx4A_dup6764	Lx4A	L1	LINE
10	6114368	6114615	RLTR9E_dup743	RLTR9E	ERVK	LTR
10	6154503	6154722	RLTR9C_dup354	RLTR9C	ERVK	LTR
10	6489871	6490414	LTR10_RN_dup285	LTR10_RN	ERVK	LTR
10	6573996	6574163	L1MdA_III_dup5550	L1MdA_III	L1	LINE
10	6832168	6832422	RLTR13C3_dup338	RLTR13C3	ERVK	LTR
10	7150790	7151160	B4_dup39011	B4	B4	SINE
10	7427446	7427774	RLTR4_MM-int_dup8851	RLTR4_MM-int	LTR	LTR
10	7596054	7596252	PB1D10_dup37917	PB1D10	Alu	SINE
10	7602942	7603101	PB1D10_dup37919	PB1D10	Alu	SINE
10	7860130	7860582	MLT1D_dup4416	MLT1D	ERVL-MaLR	LTR
10	8095523	8095808	ORR1A3_dup2824	ORR1A3	ERVL-MaLR	LTR
10	8152812	8153023	MIR_dup22909	MIR	MIR	SINE
10	8365961	8366110	RMER17C_dup3895	RMER17C	ERVK	LTR
10	8435560	8435729	RLTR9E_dup748	RLTR9E	ERVK	LTR
10	8595082	8595681	MLTR31D_MM_dup190	MLTR31D_MM	ERVK	LTR
10	8752020	8752397	B3A_dup55995	B3A	B2	SINE
10	8849788	8850120	ORR1D2_dup10355	ORR1D2	ERVL-MaLR	LTR
10	9020181	9020765	B4A_dup61812	B4A	B4	SINE
10	9050835	9051232	B1_Mur4_dup16840	B1_Mur4	Alu	SINE
10	9189305	9189684	Lx8_dup34807	Lx8	L1	LINE
10	9500921	9501446	B4_dup39086	B4	B4	SINE
10	9757734	9757945	MTB_dup4841	MTB	ERVL-MaLR	LTR
10	10055037	10055343	RLTR28_dup1182	RLTR28	ERVL	LTR
10	10872541	10872920	LTR16A_dup557	LTR16A	ERVL	LTR
10	11137974	11138415	RLTR13D6_dup505	RLTR13D6	ERVK	LTR
10	11777249	11777532	IAPEz-int_dup4639	IAPEz-int	ERVK	LTR
10	11810838	11811254	L1_Mur2_dup12680	L1_Mur2	L1	LINE
10	11911413	11911634	B3_dup90053	B3	B2	SINE
10	12417703	12417912	MTD_dup34455	MTD	ERVL-MaLR	LTR
10	12600202	12600783	MLT1L_dup866	MLT1L	ERVL-MaLR	LTR
10	12684287	12684511	B3A_dup56120	B3A	B2	SINE
10	12710829	12711022	MTD_dup34462	MTD	ERVL-MaLR	LTR
10	12762321	12762720	MTE2a_dup9839	MTE2a	ERVL-MaLR	LTR
10	12831799	12832086	B3_dup90115	B3	B2	SINE
10	12984706	12984893	L2c_dup6831	L2c	L2	LINE
10	13149087	13149236	MLT1K_dup1570	MLT1K	ERVL-MaLR	LTR
10	13566263	13566967	MTE2a_dup9843	MTE2a	ERVL-MaLR	LTR
10	13569665	13570145	RMER13B_dup1184	RMER13B	ERVK	LTR
10	13705193	13705354	RLTR11A2_dup1489	RLTR11A2	ERVK	LTR
10	13830620	13830870	MERVL_2A-int_dup2740	MERVL_2A-int	ERVL	LTR
10	13958178	13958356	LTR88b_dup114	LTR88b	Gypsy	LTR
10	14359392	14359534	L1MdA_II_dup3538	L1MdA_II	L1	LINE
10	14774155	14774324	ORR1E_dup15742	ORR1E	ERVL-MaLR	LTR
10	14855305	14855595	MTA_Mm_dup11184	MTA_Mm	ERVL-MaLR	LTR
10	15576664	15576945	Lx2_dup11738	Lx2	L1	LINE
10	15925976	15926593	RMER20C_Mm_dup936	RMER20C_Mm	ERVK	LTR
10	15996963	15997111	RLTR20B3A_MM_dup584	RLTR20B3A_MM	ERVK	LTR
10	16179166	16179550	RLTR13G_dup587	RLTR13G	ERVK	LTR
10	16380352	16380511	IAPEY3C_LTR_dup305	IAPEY3C_LTR	ERVK	LTR
10	16397848	16397948	Lx3A_dup6198	Lx3A	L1	LINE
10	16696186	16696750	L1MdTf_II_dup2478	L1MdTf_II	L1	LINE
10	17261709	17262070	Lx4B_dup3292	Lx4B	L1	LINE
10	17321859	17322060	MTE2b_dup9918	MTE2b	ERVL-MaLR	LTR
10	17455257	17455623	B1_Mur3_dup18237	B1_Mur3	Alu	SINE
10	17476680	17476828	B4A_dup62119	B4A	B4	SINE
10	17481324	17481718	RLTR17_dup719	RLTR17	ERVK	LTR
10	17696020	17696946	RLTR13D6_dup513	RLTR13D6	ERVK	LTR
10	17706915	17707133	RLTR11A2_dup1506	RLTR11A2	ERVK	LTR
10	17928607	17928871	PB1D10_dup38065	PB1D10	Alu	SINE
10	17943690	17944179	RSINE1_dup67425	RSINE1	B4	SINE
10	18079888	18080114	RLTR9C_dup355	RLTR9C	ERVK	LTR
10	18102835	18103337	MTD_dup34543	MTD	ERVL-MaLR	LTR
10	18302393	18302650	MTE-int_dup3000	MTE-int	ERVL-MaLR	LTR
10	18383578	18384644	MTB_Mm_dup3092	MTB_Mm	ERVL-MaLR	LTR
10	18448439	18448596	B3_dup90318	B3	B2	SINE
10	18735466	18735735	Lx2B2_dup7141	Lx2B2	L1	LINE
10	19567262	19567856	LTR16A_dup564	LTR16A	ERVL	LTR
10	19569316	19569589	B3_dup90366	B3	B2	SINE
10	19997953	19998070	MIRc_dup12552	MIRc	MIR	SINE
10	20077056	20077462	MTD_dup34583	MTD	ERVL-MaLR	LTR
10	20106184	20106406	B1F_dup26396	B1F	Alu	SINE
10	20870500	20870824	RMER17B2_dup998	RMER17B2	ERVK	LTR
10	21067814	21067925	Lx2B2_dup7148	Lx2B2	L1	LINE
10	21295102	21295404	MTEb_dup7512	MTEb	ERVL-MaLR	LTR
10	21670955	21671090	RLTR17B_Mm_dup35623	RLTR17B_Mm	ERVK	LTR
10	22543150	22543388	ORR1G_dup5085	ORR1G	ERVL-MaLR	LTR
10	22543570	22543869	RLTR28_dup1192	RLTR28	ERVL	LTR
10	22640058	22640243	L1MdA_III_dup5596	L1MdA_III	L1	LINE
10	22683964	22684217	MTB_Mm_dup3107	MTB_Mm	ERVL-MaLR	LTR
10	22740325	22740607	L1MdTf_II_dup2485	L1MdTf_II	L1	LINE
10	22870302	22870423	RMER15_dup11037	RMER15	ERVL	LTR
10	23682272	23682496	B1F2_dup10919	B1F2	Alu	SINE
10	25155392	25155802	ORR1G_dup5090	ORR1G	ERVL-MaLR	LTR
10	25195740	25195921	B4A_dup62451	B4A	B4	SINE
10	25261709	25261998	B4_dup39439	B4	B4	SINE
10	25590703	25590969	MTB_dup4866	MTB	ERVL-MaLR	LTR
10	25763203	25763443	BGLII_B_dup593	BGLII_B	ERVK	LTR
10	25770142	25770320	ERVB4_1B-LTR_MM_dup383	ERVB4_1B-LTR_MM	ERVK	LTR
10	26300430	26300596	MERVL_2A-int_dup2751	MERVL_2A-int	ERVL	LTR
10	27072665	27073012	L1MdA_V_dup2909	L1MdA_V	L1	LINE
10	27076230	27076336	L1MdA_VII_dup6493	L1MdA_VII	L1	LINE
10	27131518	27131654	L1MdTf_II_dup2448	L1MdTf_II	L1	LINE
10	27780368	27780625	L1MdGf_II_dup5474	L1MdGf_II	L1	LINE
10	27847299	27847888	RMER10B_dup1742	RMER10B	ERVL	LTR
10	27870020	27870159	Lx6_dup12073	Lx6	L1	LINE
10	27870840	27871227	RLTR25B_dup1948	RLTR25B	ERVK	LTR
10	27890520	27890806	MERV1_LTR_dup336	MERV1_LTR	ERV1	LTR
10	27942578	27942911	RMER15_dup11065	RMER15	ERVL	LTR
10	27962061	27962442	RLTR51B_Mm_dup424	RLTR51B_Mm	ERVK	LTR
10	27970899	27971051	B1_Mur2_dup17124	B1_Mur2	Alu	SINE
10	28092683	28093211	L1MdA_V_dup2913	L1MdA_V	L1	LINE
10	28108324	28108906	RLTR16B_MM_dup645	RLTR16B_MM	ERVK	LTR
10	28417600	28417885	B4A_dup62593	B4A	B4	SINE
10	28521606	28521942	L1MC3_dup2878	L1MC3	L1	LINE
10	28523307	28523561	MTC_dup16755	MTC	ERVL-MaLR	LTR
10	28586613	28586897	L1MdTf_II_dup2493	L1MdTf_II	L1	LINE
10	28694254	28694648	MTB_dup4874	MTB	ERVL-MaLR	LTR
10	28704288	28704542	Lx3A_dup6160	Lx3A	L1	LINE
10	28895893	28896171	RLTR13G_dup603	RLTR13G	ERVK	LTR
10	29270974	29271399	L1MdF_I_dup6610	L1MdF_I	L1	LINE
10	29417369	29417652	MTB_Mm_dup3125	MTB_Mm	ERVL-MaLR	LTR
10	29467184	29467536	Lx8_dup35228	Lx8	L1	LINE
10	29471038	29471232	B4A_dup62621	B4A	B4	SINE
10	29742559	29743159	RLTR9B_dup128	RLTR9B	ERVK	LTR
10	29743321	29743721	Lx2_dup11844	Lx2	L1	LINE
10	29986233	29986438	RLTR9A3_dup386	RLTR9A3	ERVK	LTR
10	30181568	30182052	RLTR9D_dup452	RLTR9D	ERVK	LTR
10	30191614	30191909	ERVB7_3-LTR_MM_dup260	ERVB7_3-LTR_MM	ERVK	LTR
10	30237293	30237457	ORR1A1_dup3192	ORR1A1	ERVL-MaLR	LTR
10	30344417	30344659	L1MdTf_II_dup2499	L1MdTf_II	L1	LINE
10	30507628	30508158	MERV1_I_dup559	MERV1_I	ERV1	LTR
10	30607595	30607782	MIRb_dup25807	MIRb	MIR	SINE
10	31201493	31201919	B4_dup39555	B4	B4	SINE
10	31223034	31223461	RMER20A_dup933	RMER20A	ERVK	LTR
10	31230937	31231039	L2b_dup9025	L2b	L2	LINE
10	31333348	31333768	ORR1C1_dup5200	ORR1C1	ERVL-MaLR	LTR
10	32064774	32064908	Lx2B_dup4870	Lx2B	L1	LINE
10	32213674	32213889	MTA_Mm_dup11346	MTA_Mm	ERVL-MaLR	LTR
10	32822423	32823079	ERVB7_4-LTR_MM_dup110	ERVB7_4-LTR_MM	ERVK	LTR
10	32860806	32861077	RLTR1F_Mm_dup54	RLTR1F_Mm	ERVK	LTR
10	32912249	32912643	L1MdMus_I_dup8799	L1MdMus_I	L1	LINE
10	33626407	33626792	ERVB4_1-I_MM_dup361	ERVB4_1-I_MM	ERVK	LTR
10	33673393	33674047	RLTR9E_dup763	RLTR9E	ERVK	LTR
10	33747169	33747619	RMER17D2_dup1289	RMER17D2	ERVK	LTR
10	34106163	34106503	RLTR9A2_dup117	RLTR9A2	ERVK	LTR
10	34110029	34110382	RMER10A_dup2601	RMER10A	ERVL	LTR
10	34763652	34764285	LTRIS2_dup893	LTRIS2	ERV1	LTR
10	35026607	35026994	RLTR9D_dup457	RLTR9D	ERVK	LTR
10	35192446	35192586	L1MdA_I_dup3183	L1MdA_I	L1	LINE
10	35711307	35711790	RLTR13E_dup375	RLTR13E	ERVK	LTR
10	36050532	36050632	RodERV21-int_dup1224	RodERV21-int	ERV1	LTR
10	36506910	36507128	RMER17A2_dup2076	RMER17A2	ERVK	LTR
10	36620279	36620421	L1MdA_V_dup2933	L1MdA_V	L1	LINE
10	36726331	36726563	BGLII_dup1458	BGLII	ERVK	LTR
10	36812007	36812174	MLTR18B_MM_dup268	MLTR18B_MM	ERVK	LTR
10	37093729	37093942	MTC_dup16812	MTC	ERVL-MaLR	LTR
10	37910270	37910782	RLTR13D6_dup526	RLTR13D6	ERVK	LTR
10	37935209	37935613	RLTR10D2_dup126	RLTR10D2	ERVK	LTR
10	38061106	38061617	RMER13B_dup1215	RMER13B	ERVK	LTR
10	38258156	38258374	RMER13B_dup1217	RMER13B	ERVK	LTR
10	38335961	38336093	RLTR10D2_dup128	RLTR10D2	ERVK	LTR
10	38505613	38505800	B3A_dup56690	B3A	B2	SINE
10	38639510	38639639	L1MdA_III_dup5657	L1MdA_III	L1	LINE
10	38725690	38726584	RLTR9E_dup769	RLTR9E	ERVK	LTR
10	38770561	38771072	L2_dup11047	L2	L2	LINE
10	38826913	38827061	BGLII_dup1461	BGLII	ERVK	LTR
10	38990462	38990845	RMER17A-int_dup312	RMER17A-int	ERVK	LTR
10	39045217	39045394	RMER6A_dup2489	RMER6A	ERVK	LTR
10	39050890	39051217	MTE2b_dup10025	MTE2b	ERVL-MaLR	LTR
10	39055975	39056118	ID4_dup13418	ID4	ID	SINE
10	39150469	39150623	B3_dup91088	B3	B2	SINE
10	39377978	39378440	RSINE1_dup68042	RSINE1	B4	SINE
10	39466700	39467489	MTD_dup34891	MTD	ERVL-MaLR	LTR
10	39520909	39521060	RLTR17B_Mm_dup36005	RLTR17B_Mm	ERVK	LTR
10	39612213	39612792	B1_Mus2_dup41515	B1_Mus2	Alu	SINE
10	39867146	39867759	B3A_dup56740	B3A	B2	SINE
10	39884291	39884457	B3A_dup56742	B3A	B2	SINE
10	39990156	39991145	MTC_dup16851	MTC	ERVL-MaLR	LTR
10	40078170	40078281	MTA_Mm_dup11400	MTA_Mm	ERVL-MaLR	LTR
10	40157913	40158217	B1_Mur1_dup25242	B1_Mur1	Alu	SINE
10	40159392	40159673	RMER19B2_dup1352	RMER19B2	ERVK	LTR
10	40183895	40184091	MTE2a_dup9954	MTE2a	ERVL-MaLR	LTR
10	40221594	40221939	MTEb_dup7583	MTEb	ERVL-MaLR	LTR
10	40256675	40256950	B1_Mur3_dup18432	B1_Mur3	Alu	SINE
10	40266530	40266887	B1_Mur1_dup25250	B1_Mur1	Alu	SINE
10	40405806	40405913	B3_dup91202	B3	B2	SINE
10	40477669	40477795	B4A_dup62933	B4A	B4	SINE
10	40539241	40539538	MLTR14_dup4258	MLTR14	ERV1	LTR
10	40539667	40540007	MTE2a_dup9957	MTE2a	ERVL-MaLR	LTR
10	40612083	40612271	B3_dup91213	B3	B2	SINE
10	40653648	40653815	RLTR18B_dup530	RLTR18B	ERVK	LTR
10	40685181	40685781	RLTR13F_dup76	RLTR13F	ERVK	LTR
10	40903369	40903520	ORR1D2_dup10532	ORR1D2	ERVL-MaLR	LTR
10	41125973	41126241	MLT1F2_dup1251	MLT1F2	ERVL-MaLR	LTR
10	41141159	41141319	RSINE1_dup68145	RSINE1	B4	SINE
10	41348530	41349338	ORR1A3_dup2884	ORR1A3	ERVL-MaLR	LTR
10	41476654	41477064	RLTR41_dup623	RLTR41	ERV1	LTR
10	41587544	41587737	RSINE1_dup68176	RSINE1	B4	SINE
10	41639852	41640313	RMER16A2_dup132	RMER16A2	ERVK	LTR
10	41881767	41882017	RMER12C_dup7054	RMER12C	ERVK	LTR
10	42009832	42010163	RLTR20A3_MM_dup611	RLTR20A3_MM	ERVK	LTR
10	42390193	42390423	B3_dup91362	B3	B2	SINE
10	42843773	42843912	ORR1A2_dup10210	ORR1A2	ERVL-MaLR	LTR
10	43120383	43120885	MLT1D_dup4509	MLT1D	ERVL-MaLR	LTR
10	43148164	43148659	L1Lx_IV_dup8098	L1Lx_IV	L1	LINE
10	43211957	43212102	Lx8_dup35453	Lx8	L1	LINE
10	43254245	43254479	B3_dup91460	B3	B2	SINE
10	43332792	43333082	B1F_dup26751	B1F	Alu	SINE
10	43360328	43360606	RSINE1_dup68319	RSINE1	B4	SINE
10	43365191	43365333	ID_B1_dup68205	ID_B1	B4	SINE
10	43381388	43381775	ID_B1_dup68211	ID_B1	B4	SINE
10	43667672	43668047	B4A_dup63077	B4A	B4	SINE
10	43807120	43807373	MTC_dup16914	MTC	ERVL-MaLR	LTR
10	44142483	44142816	RMER17C_dup3992	RMER17C	ERVK	LTR
10	44212621	44213142	B3A_dup56990	B3A	B2	SINE
10	44365517	44365683	ID4_dup13502	ID4	ID	SINE
10	44382294	44382699	B1F1_dup11199	B1F1	Alu	SINE
10	44415902	44416110	MIRc_dup12691	MIRc	MIR	SINE
10	44796970	44797463	MLT1D_dup4510	MLT1D	ERVL-MaLR	LTR
10	44869438	44869886	MIR_dup23336	MIR	MIR	SINE
10	44948681	44949131	B1_Mur3_dup18512	B1_Mur3	Alu	SINE
10	45324902	45325145	Lx2_dup11947	Lx2	L1	LINE
10	45467729	45468334	RLTR13E_dup379	RLTR13E	ERVK	LTR
10	45502544	45502850	RLTR17B_Mm_dup36161	RLTR17B_Mm	ERVK	LTR
10	45768680	45768806	MIR_dup23343	MIR	MIR	SINE
10	46548735	46548981	RLTR9D2_dup127	RLTR9D2	ERVK	LTR
10	47103359	47103542	L1MdA_II_dup3599	L1MdA_II	L1	LINE
10	47240962	47241572	ORR1B1_dup13287	ORR1B1	ERVL-MaLR	LTR
10	47487663	47487794	RLTR10-int_dup1618	RLTR10-int	ERVK	LTR
10	47507387	47508153	RLTR13D6_dup530	RLTR13D6	ERVK	LTR
10	47548746	47548981	IAPEz-int_dup4733	IAPEz-int	ERVK	LTR
10	48051540	48051718	MTA_Mm_dup11459	MTA_Mm	ERVL-MaLR	LTR
10	48757395	48757533	ORR1A1_dup3249	ORR1A1	ERVL-MaLR	LTR
10	49155862	49156525	L1MdA_II_dup3609	L1MdA_II	L1	LINE
10	49992320	49992849	RLTR23_dup855	RLTR23	ERV1	LTR
10	50244857	50245168	L1MdA_III_dup5699	L1MdA_III	L1	LINE
10	50360127	50360441	LTRIS2_dup905	LTRIS2	ERV1	LTR
10	50736300	50736614	L1MB2_dup1710	L1MB2	L1	LINE
10	51006343	51006496	L1MdTf_II_dup2529	L1MdTf_II	L1	LINE
10	51113935	51114645	RLTR11A_dup1508	RLTR11A	ERVK	LTR
10	51260932	51261347	L1MdV_II_dup6424	L1MdV_II	L1	LINE
10	51294207	51294338	L1_Mur2_dup12950	L1_Mur2	L1	LINE
10	51298630	51298894	RLTR13D3_dup198	RLTR13D3	ERVK	LTR
10	51447413	51448002	RLTR26_Mus_dup736	RLTR26_Mus	ERVK	LTR
10	51692713	51693006	RLTR9B2_dup125	RLTR9B2	ERVK	LTR
10	52204098	52204633	MTC_dup16978	MTC	ERVL-MaLR	LTR
10	53008352	53008735	RMER20B_dup1138	RMER20B	ERVK	LTR
10	53232545	53233049	MLT1C2_dup3835	MLT1C2	ERVL-MaLR	LTR
10	53297734	53298123	ERVL-B4-int_dup787	ERVL-B4-int	ERVL	LTR
10	53401550	53402185	ORR1C2_dup9051	ORR1C2	ERVL-MaLR	LTR
10	53494328	53494631	B1_Mus2_dup41865	B1_Mus2	Alu	SINE
10	53633072	53633173	RMER17D2_dup1329	RMER17D2	ERVK	LTR
10	53637136	53637403	RLTR11D_dup314	RLTR11D	ERVK	LTR
10	53642526	53642718	ID_B1_dup68466	ID_B1	B4	SINE
10	54349553	54349946	L1MdMus_I_dup8884	L1MdMus_I	L1	LINE
10	54562615	54563231	RMER13A_dup629	RMER13A	ERVK	LTR
10	55016299	55016592	MERVL_2A-int_dup2785	MERVL_2A-int	ERVL	LTR
10	55215441	55215691	L1Lx_I_dup12468	L1Lx_I	L1	LINE
10	55785158	55785265	L1MdF_II_dup3269	L1MdF_II	L1	LINE
10	56177024	56177192	RLTR17B_Mm_dup36356	RLTR17B_Mm	ERVK	LTR
10	56282546	56282696	B1F1_dup11258	B1F1	Alu	SINE
10	56577509	56577827	L1MdA_I_dup3246	L1MdA_I	L1	LINE
10	56828426	56828700	L1MdTf_III_dup3045	L1MdTf_III	L1	LINE
10	57314359	57314519	L1Lx_III_dup9463	L1Lx_III	L1	LINE
10	57353389	57353815	ORR1D2_dup10645	ORR1D2	ERVL-MaLR	LTR
10	57355207	57355430	MLTR31A_MM_dup193	MLTR31A_MM	ERVK	LTR
10	58041173	58041542	RMER17A-int_dup319	RMER17A-int	ERVK	LTR
10	58162507	58162837	B3_dup92097	B3	B2	SINE
10	58263674	58264378	ORR1B1_dup13347	ORR1B1	ERVL-MaLR	LTR
10	58366766	58367576	RLTR13G_dup614	RLTR13G	ERVK	LTR
10	58431795	58432096	ORR1E_dup16080	ORR1E	ERVL-MaLR	LTR
10	58499159	58499398	MLT1F1_dup1026	MLT1F1	ERVL-MaLR	LTR
10	58939035	58939403	RLTR13D6_dup542	RLTR13D6	ERVK	LTR
10	59521005	59521369	RSINE1_dup68784	RSINE1	B4	SINE
10	59657521	59657907	B1_Mm_dup25843	B1_Mm	Alu	SINE
10	59769656	59769755	B1_Mus1_dup59659	B1_Mus1	Alu	SINE
10	59780177	59780685	PB1D11_dup9742	PB1D11	Alu	SINE
10	59807729	59808182	L1MA6_dup4335	L1MA6	L1	LINE
10	60030532	60030721	RLTR20A4_dup8770	RLTR20A4	ERVK	LTR
10	60115596	60115916	B1F_dup26998	B1F	Alu	SINE
10	60124756	60125230	B1F_dup27001	B1F	Alu	SINE
10	60190668	60190891	MIR3_dup9426	MIR3	MIR	SINE
10	60231294	60231605	RMER15-int_dup1955	RMER15-int	ERVL	LTR
10	60247808	60248121	MIR_dup23468	MIR	MIR	SINE
10	60442183	60442388	MIR3_dup9436	MIR3	MIR	SINE
10	60796521	60796709	RLTR17B_Mm_dup36460	RLTR17B_Mm	ERVK	LTR
10	60844837	60845097	RLTR31B2_dup731	RLTR31B2	ERVK	LTR
10	60956117	60956307	MT2A_dup5995	MT2A	ERVL	LTR
10	60981337	60981510	PB1D9_dup17387	PB1D9	Alu	SINE
10	61032356	61032802	L3_dup6236	L3	CR1	LINE
10	61051531	61051722	B3_dup92333	B3	B2	SINE
10	61223527	61223635	B1_Mm_dup25875	B1_Mm	Alu	SINE
10	61239139	61239314	B1_Mm_dup25877	B1_Mm	Alu	SINE
10	61280044	61280293	ID_B1_dup68846	ID_B1	B4	SINE
10	61341081	61341451	B4A_dup63509	B4A	B4	SINE
10	61347224	61347403	MTE2b_dup10159	MTE2b	ERVL-MaLR	LTR
10	61735398	61735617	RSINE1_dup68976	RSINE1	B4	SINE
10	62008443	62008754	RLTR51A_Mm_dup3196	RLTR51A_Mm	ERVK	LTR
[truncated: 10,470 more rows]

## Sheet: XY_CO
Chr	Peak Start	Peak End	DupID	GeneID	FamilyID	ClassID
6	3116347	3116558	IAPEY4_LTR_dup18	IAPEY4_LTR	ERVK	LTR
6	3163938	3164151	RLTRETN_Mm_dup367	RLTRETN_Mm	ERVK	LTR
6	3190517	3190680	IAPEz-int_dup2352	IAPEz-int	ERVK	LTR
6	3404817	3405136	IAPLTR2b_dup457	IAPLTR2b	ERVK	LTR
6	3512717	3513703	RLTR24_dup412	RLTR24	ERV1	LTR
6	3635131	3635430	MTD_dup16644	MTD	ERVL-MaLR	LTR
6	3885894	3886310	Lx2B_dup2344	Lx2B	L1	LINE
6	3904734	3905065	RLTR44E_dup37	RLTR44E	ERVK	LTR
6	4179815	4179985	MMERVK10C-int_dup1074	MMERVK10C-int	ERVK	LTR
6	4221220	4221455	RLTRETN_Mm_dup370	RLTRETN_Mm	ERVK	LTR
6	4701932	4702062	L2_dup5793	L2	L2	LINE
6	4733907	4734389	RSINE1_dup36245	RSINE1	B4	SINE
6	4964939	4965202	B3_dup46251	B3	B2	SINE
6	5052557	5052977	ORR1F_dup6920	ORR1F	ERVL-MaLR	LTR
6	5060042	5060361	B3_dup46255	B3	B2	SINE
6	5367853	5368007	L1MdA_VI_dup2905	L1MdA_VI	L1	LINE
6	5441186	5441511	MTEa_dup6119	MTEa	ERVL-MaLR	LTR
6	5558625	5558775	MLTR31F_MM_dup120	MLTR31F_MM	ERVK	LTR
6	5679618	5680055	RLTR35B_MM_dup171	RLTR35B_MM	ERVL	LTR
6	5713857	5714112	MTEa_dup6120	MTEa	ERVL-MaLR	LTR
6	6137662	6137820	PB1D7_dup7709	PB1D7	Alu	SINE
6	6139193	6139489	RLTR41A2_dup172	RLTR41A2	ERV1	LTR
6	6542433	6542655	Lx8_dup17479	Lx8	L1	LINE
6	6972622	6972868	RLTR10C_dup611	RLTR10C	ERVK	LTR
6	7148380	7148485	L1Lx_III_dup4486	L1Lx_III	L1	LINE
6	7284667	7284936	IAPEz-int_dup2369	IAPEz-int	ERVK	LTR
6	7325382	7325564	MLT1A1_dup2781	MLT1A1	ERVL-MaLR	LTR
6	7432604	7432934	L1MdTf_II_dup1305	L1MdTf_II	L1	LINE
6	7460583	7460695	IAPLTR2b_dup459	IAPLTR2b	ERVK	LTR
6	7472739	7472910	L2_dup5812	L2	L2	LINE
6	7486893	7487346	L1MdTf_II_dup1306	L1MdTf_II	L1	LINE
6	7499540	7499744	L1MdTf_III_dup1456	L1MdTf_III	L1	LINE
6	7505064	7505226	L1MdGf_II_dup2339	L1MdGf_II	L1	LINE
6	7589341	7589548	L1Lx_IV_dup3878	L1Lx_IV	L1	LINE
6	7614122	7614385	L1MdF_III_dup4090	L1MdF_III	L1	LINE
6	7700133	7700363	L1MdGf_II_dup2340	L1MdGf_II	L1	LINE
6	7841558	7841835	L1MdF_IV_dup6375	L1MdF_IV	L1	LINE
6	8195158	8195549	RLTR44B_dup56	RLTR44B	ERVK	LTR
6	8197229	8197382	RLTR44B_dup57	RLTR44B	ERVK	LTR
6	8230087	8230312	B1_Mus2_dup22335	B1_Mus2	Alu	SINE
6	8360818	8361061	L1MC4_dup1710	L1MC4	L1	LINE
6	8365425	8365730	RLTR27_dup459	RLTR27	ERVK	LTR
6	8410581	8410731	ORR1C2_dup3720	ORR1C2	ERVL-MaLR	LTR
6	8648172	8648433	MIR3_dup5028	MIR3	MIR	SINE
6	8790187	8790598	Lx3C_dup1973	Lx3C	L1	LINE
6	8927740	8927968	L1MdA_III_dup2828	L1MdA_III	L1	LINE
6	9559661	9559905	L1Lx_I_dup5265	L1Lx_I	L1	LINE
6	9645622	9646134	L1MdGf_I_dup918	L1MdGf_I	L1	LINE
6	9807040	9807447	L1MdV_I_dup3839	L1MdV_I	L1	LINE
6	9865166	9865312	RLTR4_MM-int_dup2369	RLTR4_MM-int	LTR	LTR
6	10262374	10262500	L1MdN_I_dup579	L1MdN_I	L1	LINE
6	10568468	10568569	L1MdA_III_dup2846	L1MdA_III	L1	LINE
6	10578020	10578227	L1MdA_II_dup1650	L1MdA_II	L1	LINE
6	10692844	10693030	IAPEz-int_dup2386	IAPEz-int	ERVK	LTR
6	10712891	10713122	IAPEz-int_dup2387	IAPEz-int	ERVK	LTR
6	10784793	10785152	Lx3_Mus_dup3586	Lx3_Mus	L1	LINE
6	10930090	10930271	L1MdGf_II_dup2351	L1MdGf_II	L1	LINE
6	10943550	10943864	L1_Mur1_dup1999	L1_Mur1	L1	LINE
6	10997723	10997917	Lx3C_dup1991	Lx3C	L1	LINE
6	11036868	11037334	L1MdF_III_dup4116	L1MdF_III	L1	LINE
6	11140250	11140617	RLTR10C_dup614	RLTR10C	ERVK	LTR
6	11205428	11205865	L1MdA_II_dup1653	L1MdA_II	L1	LINE
6	11428649	11428916	L1MdA_III_dup2855	L1MdA_III	L1	LINE
6	11515618	11515720	L1MdF_V_dup4405	L1MdF_V	L1	LINE
6	11520638	11520742	Lx2_dup5642	Lx2	L1	LINE
6	11822657	11822791	L1MdA_II_dup1657	L1MdA_II	L1	LINE
6	11828423	11828551	MMERVK10C-int_dup1087	MMERVK10C-int	ERVK	LTR
6	11864724	11865137	L1MdA_II_dup1663	L1MdA_II	L1	LINE
6	11879828	11880258	Lx2B2_dup3339	Lx2B2	L1	LINE
6	11948263	11948415	ORR1B1_dup5401	ORR1B1	ERVL-MaLR	LTR
6	12003206	12003562	MTD_dup16726	MTD	ERVL-MaLR	LTR
6	12054371	12054568	RMER21B_dup453	RMER21B	ERV1	LTR
6	12058170	12058280	ID_B1_dup34880	ID_B1	B4	SINE
6	12106142	12106439	B2_Mm2_dup27698	B2_Mm2	B2	SINE
6	12183914	12184014	B1_Mus1_dup29616	B1_Mus1	Alu	SINE
6	12299108	12299350	LTRIS2_dup472	LTRIS2	ERV1	LTR
6	12608827	12609258	ORR1B2_dup3063	ORR1B2	ERVL-MaLR	LTR
6	12622484	12622591	L1MdA_I_dup1583	L1MdA_I	L1	LINE
6	12799465	12799636	L1MdA_VII_dup2790	L1MdA_VII	L1	LINE
6	12869277	12869670	L1MdGf_II_dup2362	L1MdGf_II	L1	LINE
6	13271584	13271891	L1MdA_I_dup1590	L1MdA_I	L1	LINE
6	13331269	13332040	L1MdGf_II_dup2368	L1MdGf_II	L1	LINE
6	13413893	13414047	B3A_dup29710	B3A	B2	SINE
6	13584029	13584342	Lx3C_dup1999	Lx3C	L1	LINE
6	13608860	13608967	MER31A_dup200	MER31A	ERV1	LTR
6	13622027	13622885	Lx3B_dup1918	Lx3B	L1	LINE
6	13712296	13712485	L1MdF_I_dup3248	L1MdF_I	L1	LINE
6	13740607	13740714	RLTR10_dup862	RLTR10	ERVK	LTR
6	13741963	13742092	RLTR10-int_dup721	RLTR10-int	ERVK	LTR
6	13785724	13785824	IAPLTR3_dup35	IAPLTR3	ERVK	LTR
6	13846117	13846363	RLTR13C1_dup130	RLTR13C1	ERVK	LTR
6	14063499	14063705	HERVL40-int_dup61	HERVL40-int	ERVL	LTR
6	14090659	14090798	IAPEz-int_dup2397	IAPEz-int	ERVK	LTR
6	14129027	14129195	L1MdF_II_dup1093	L1MdF_II	L1	LINE
6	14132085	14132411	RLTR16_dup427	RLTR16	ERVK	LTR
6	14250868	14251334	L1MdA_II_dup1668	L1MdA_II	L1	LINE
6	14275529	14275683	L1Lx_I_dup5326	L1Lx_I	L1	LINE
6	14480016	14480170	ORR1B1_dup5424	ORR1B1	ERVL-MaLR	LTR
6	14591936	14592100	RMER6C_dup1715	RMER6C	ERVK	LTR
6	14636798	14637406	Lx7_dup10474	Lx7	L1	LINE
6	14654254	14654634	L1MdA_I_dup1593	L1MdA_I	L1	LINE
6	14790804	14791350	L1MdF_I_dup3260	L1MdF_I	L1	LINE
6	15086157	15086294	L1MdMus_I_dup3881	L1MdMus_I	L1	LINE
6	15467291	15467686	ORR1E_dup8137	ORR1E	ERVL-MaLR	LTR
6	15607074	15607571	L1MdTf_III_dup1474	L1MdTf_III	L1	LINE
6	15782862	15783003	RLTR16B_MM_dup378	RLTR16B_MM	ERVK	LTR
6	16266183	16266498	RLTR10B2_dup257	RLTR10B2	ERVK	LTR
6	16302683	16303021	L1MdTf_II_dup1328	L1MdTf_II	L1	LINE
6	16596219	16596572	L1MdTf_II_dup1330	L1MdTf_II	L1	LINE
6	16852960	16853160	L1M3_dup2237	L1M3	L1	LINE
6	17004345	17005019	L1MdF_I_dup3276	L1MdF_I	L1	LINE
6	17044446	17044708	RLTR17_dup416	RLTR17	ERVK	LTR
6	17097962	17098115	B3_dup46562	B3	B2	SINE
6	17137276	17137717	RLTR20A2B_MM_dup165	RLTR20A2B_MM	ERVK	LTR
6	17670024	17670231	B4A_dup33892	B4A	B4	SINE
6	17925107	17925482	B3A_dup29807	B3A	B2	SINE
6	18063416	18063616	L1MdGf_I_dup929	L1MdGf_I	L1	LINE
6	18328512	18328798	L1MdGf_I_dup932	L1MdGf_I	L1	LINE
6	18381583	18382051	RLTR51B_Mm_dup230	RLTR51B_Mm	ERVK	LTR
6	18543906	18544135	L2b_dup5040	L2b	L2	LINE
6	18871266	18871481	L1MdA_IV_dup2058	L1MdA_IV	L1	LINE
6	18886797	18886971	L1MdA_III_dup2890	L1MdA_III	L1	LINE
6	18888004	18888272	MT2B1_dup2538	MT2B1	ERVL	LTR
6	18906042	18906389	L1MdTf_III_dup1485	L1MdTf_III	L1	LINE
6	18968751	18968948	IAPEY2_LTR_dup330	IAPEY2_LTR	ERVK	LTR
6	19222377	19222698	L1MdF_I_dup3288	L1MdF_I	L1	LINE
6	19320511	19320665	RLTR13G_dup269	RLTR13G	ERVK	LTR
6	19325211	19325337	ETnERV-int_dup228	ETnERV-int	ERVK	LTR
6	19428215	19428330	L1MdA_IV_dup2064	L1MdA_IV	L1	LINE
6	19610154	19610254	RLTR1C_dup215	RLTR1C	ERV1	LTR
6	19671156	19671269	L1MdF_III_dup4174	L1MdF_III	L1	LINE
6	19762642	19763058	RLTR9A3B_dup131	RLTR9A3B	ERVK	LTR
6	19775539	19775780	RLTR10-int_dup735	RLTR10-int	ERVK	LTR
6	19907660	19907760	ORR1B1_dup5449	ORR1B1	ERVL-MaLR	LTR
6	20142731	20142974	IAPEz-int_dup2415	IAPEz-int	ERVK	LTR
6	20306178	20306656	RLTR10C_dup620	RLTR10C	ERVK	LTR
6	20378903	20379166	Lx2_dup5735	Lx2	L1	LINE
6	20385185	20385318	L1MdTf_II_dup1336	L1MdTf_II	L1	LINE
6	20432380	20432629	L1MdFanc_II_dup4374	L1MdFanc_II	L1	LINE
6	20577663	20577907	L1MdA_IV_dup2023	L1MdA_IV	L1	LINE
6	20629013	20629194	L1MdF_V_dup4479	L1MdF_V	L1	LINE
6	20852913	20853107	L1MdA_VII_dup2830	L1MdA_VII	L1	LINE
6	20949489	20949669	RMER6C_dup1751	RMER6C	ERVK	LTR
6	21027470	21027573	RLTR15_dup779	RLTR15	ERVK	LTR
6	21277420	21277612	MIR_dup12992	MIR	MIR	SINE
6	21438996	21439425	L1MdF_V_dup4488	L1MdF_V	L1	LINE
6	21781353	21781696	B1_Mur4_dup8832	B1_Mur4	Alu	SINE
6	21841514	21841702	RLTR10_dup881	RLTR10	ERVK	LTR
6	21943940	21944367	ORR1G_dup2798	ORR1G	ERVL-MaLR	LTR
6	22349493	22350409	ORR1C2_dup3783	ORR1C2	ERVL-MaLR	LTR
6	22442555	22442774	B1_Mm_dup13280	B1_Mm	Alu	SINE
6	22576456	22576899	RMER17B2_dup582	RMER17B2	ERVK	LTR
6	22709714	22710123	L1MdA_III_dup2911	L1MdA_III	L1	LINE
6	22722268	22722614	L1MdA_II_dup1694	L1MdA_II	L1	LINE
6	22743584	22743755	L1Lx_IV_dup3988	L1Lx_IV	L1	LINE
6	22984832	22985038	Lx2B2_dup3418	Lx2B2	L1	LINE
6	23167547	23167646	MT2B2_dup1161	MT2B2	ERVL	LTR
6	23223673	23223822	IAPA_MM-int_dup35	IAPA_MM-int	ERVK	LTR
6	23479982	23480328	L1MdA_I_dup1597	L1MdA_I	L1	LINE
6	23511145	23512008	L1MdTf_II_dup1352	L1MdTf_II	L1	LINE
6	23554728	23554839	L1MdA_III_dup2914	L1MdA_III	L1	LINE
6	23644044	23644149	L1MdF_II_dup1115	L1MdF_II	L1	LINE
6	23812104	23812254	RMER17B_dup677	RMER17B	ERVK	LTR
6	23956845	23957171	RLTR10C_dup622	RLTR10C	ERVK	LTR
6	24497750	24498069	L1MdTf_II_dup1355	L1MdTf_II	L1	LINE
6	24868377	24868520	MTA_Mm_dup6342	MTA_Mm	ERVL-MaLR	LTR
6	25085345	25086182	RLTR1D2_MM_dup40	RLTR1D2_MM	ERV1	LTR
6	25092971	25093246	RLTRETN_Mm_dup382	RLTRETN_Mm	ERVK	LTR
6	25111029	25111502	L1MdTf_I_dup896	L1MdTf_I	L1	LINE
6	25148316	25148674	L1MdF_I_dup3324	L1MdF_I	L1	LINE
6	25388013	25388158	MTA_Mm_dup6351	MTA_Mm	ERVL-MaLR	LTR
6	25528938	25529470	L1MdA_II_dup1702	L1MdA_II	L1	LINE
6	25622964	25623086	ETnERV-int_dup230	ETnERV-int	ERVK	LTR
6	25878871	25879112	L1MdGf_II_dup2422	L1MdGf_II	L1	LINE
6	26253463	26253570	L1MdA_II_dup1704	L1MdA_II	L1	LINE
6	26265812	26266116	L1Lx_I_dup5452	L1Lx_I	L1	LINE
6	26273858	26274191	L1MdA_II_dup1706	L1MdA_II	L1	LINE
6	26275926	26276225	L1MdA_II_dup1707	L1MdA_II	L1	LINE
6	26834503	26834939	L1MdA_II_dup1709	L1MdA_II	L1	LINE
6	26859966	26860128	IAPLTR2a_dup269	IAPLTR2a	ERVK	LTR
6	27307143	27307385	Lx3A_dup2614	Lx3A	L1	LINE
6	27554199	27555370	L1MdTf_III_dup1505	L1MdTf_III	L1	LINE
6	27939496	27939878	Lx8b_dup8253	Lx8b	L1	LINE
6	28147535	28147848	L1MdA_III_dup2944	L1MdA_III	L1	LINE
6	28199696	28199847	L1MdA_III_dup2945	L1MdA_III	L1	LINE
6	28214572	28214689	LTR16B_dup84	LTR16B	ERVL	LTR
6	28392920	28393142	RLTR20A2B_MM_dup169	RLTR20A2B_MM	ERVK	LTR
6	28402738	28403089	RLTR17_dup422	RLTR17	ERVK	LTR
6	28635789	28635942	MLT1C2_dup2101	MLT1C2	ERVL-MaLR	LTR
6	28699177	28699527	PB1D10_dup20012	PB1D10	Alu	SINE
6	28904193	28904625	B2_Mm2_dup27947	B2_Mm2	B2	SINE
6	29094778	29095195	MTD_dup16982	MTD	ERVL-MaLR	LTR
6	29133214	29133645	RMER15_dup5876	RMER15	ERVL	LTR
6	29180154	29180336	B1_Mm_dup13355	B1_Mm	Alu	SINE
6	29402349	29402577	L2_dup5987	L2	L2	LINE
6	29525349	29525444	B3_dup46950	B3	B2	SINE
6	29591904	29592031	B4_dup21844	B4	B4	SINE
6	29656799	29656988	B1F_dup13454	B1F	Alu	SINE
6	29671230	29671365	MLTR14_dup2180	MLTR14	ERV1	LTR
6	29833057	29833428	ID_B1_dup35229	ID_B1	B4	SINE
6	29869525	29869903	LTRIS2_dup483	LTRIS2	ERV1	LTR
6	29984504	29984645	B3_dup47025	B3	B2	SINE
6	30045626	30045733	ID_B1_dup35264	ID_B1	B4	SINE
6	30120429	30120580	B1_Mus2_dup22690	B1_Mus2	Alu	SINE
6	30203216	30203608	ORR1A4_dup2887	ORR1A4	ERVL-MaLR	LTR
6	30290623	30290929	B1_Mus2_dup22713	B1_Mus2	Alu	SINE
6	30291825	30291955	B1_Mur3_dup10003	B1_Mur3	Alu	SINE
6	30318447	30318896	MTC_dup8518	MTC	ERVL-MaLR	LTR
6	30347912	30348125	ID_B1_dup35308	ID_B1	B4	SINE
6	30364741	30365473	MLTR11B_dup1057	MLTR11B	ERVK	LTR
6	30416844	30417102	RLTR17_dup425	RLTR17	ERVK	LTR
6	30705776	30705864	B3A_dup30117	B3A	B2	SINE
6	30869089	30869246	L1Lx_IV_dup4025	L1Lx_IV	L1	LINE
6	30906208	30906481	MMERVK10C-int_dup1101	MMERVK10C-int	ERVK	LTR
6	31009907	31010515	MLT2B2_dup592	MLT2B2	ERVL	LTR
6	31024895	31025064	ORR1E_dup8261	ORR1E	ERVL-MaLR	LTR
6	31071320	31071851	B4A_dup34263	B4A	B4	SINE
6	31556617	31556842	RMER17B2_dup585	RMER17B2	ERVK	LTR
6	32728081	32728300	RLTR20C1_MM_dup2109	RLTR20C1_MM	ERVK	LTR
6	32765289	32765545	ID_B1_dup35432	ID_B1	B4	SINE
6	32991300	32991535	L1MdGf_I_dup949	L1MdGf_I	L1	LINE
6	33069087	33069366	MTD_dup17046	MTD	ERVL-MaLR	LTR
6	33303703	33303898	LTR82B_dup96	LTR82B	ERVL	LTR
6	33392587	33392916	ERVB7_1-LTR_MM_dup200	ERVB7_1-LTR_MM	ERVK	LTR
6	33697648	33697778	MTC_dup8541	MTC	ERVL-MaLR	LTR
6	33721784	33722190	IAPEz-int_dup2478	IAPEz-int	ERVK	LTR
6	33970144	33970280	MLTR14_dup2186	MLTR14	ERV1	LTR
6	34168993	34169217	IAPEY_LTR_dup205	IAPEY_LTR	ERVK	LTR
6	34299158	34299338	B3_dup47295	B3	B2	SINE
6	34408865	34409229	L1MdGf_II_dup2438	L1MdGf_II	L1	LINE
6	34536461	34536745	ID_B1_dup35492	ID_B1	B4	SINE
6	34890623	34890845	B1_Mus1_dup30144	B1_Mus1	Alu	SINE
6	34918558	34918798	RLTR12A_dup303	RLTR12A	ERVK	LTR
6	34920498	34921039	B1_Mur1_dup13557	B1_Mur1	Alu	SINE
6	35077133	35077635	Lx8_dup18147	Lx8	L1	LINE
6	35135552	35135719	PB1_dup3752	PB1	Alu	SINE
6	35679895	35680140	RLTR10-int_dup760	RLTR10-int	ERVK	LTR
6	35979120	35979379	RMER15_dup5911	RMER15	ERVL	LTR
6	37348383	37348595	B3A_dup30333	B3A	B2	SINE
6	37581118	37581378	RLTR9A_dup187	RLTR9A	ERVK	LTR
6	37834614	37834830	MER21C_dup745	MER21C	ERVL	LTR
6	38011810	38011997	ORR1B1_dup5605	ORR1B1	ERVL-MaLR	LTR
6	38050676	38051366	B3A_dup30372	B3A	B2	SINE
6	38343235	38343572	RLTR1B_dup296	RLTR1B	ERV1	LTR
6	38409581	38409768	B1_Mus2_dup22941	B1_Mus2	Alu	SINE
6	38433786	38433881	B1_Mus1_dup30292	B1_Mus1	Alu	SINE
6	38840632	38840940	L2a_dup8120	L2a	L2	LINE
6	38863041	38863455	ID_B1_dup35717	ID_B1	B4	SINE
6	38902619	38903035	B3_dup47634	B3	B2	SINE
6	39035434	39035631	B3_dup47641	B3	B2	SINE
6	39112038	39112161	ORR1A2_dup5153	ORR1A2	ERVL-MaLR	LTR
6	39164542	39164649	B1_Mus2_dup22984	B1_Mus2	Alu	SINE
6	39348349	39348740	PB1D7_dup7934	PB1D7	Alu	SINE
6	39425825	39426323	B1_Mus1_dup30384	B1_Mus1	Alu	SINE
6	39431649	39432089	RLTR12B_dup252	RLTR12B	ERVK	LTR
6	39546274	39546409	PB1D9_dup9386	PB1D9	Alu	SINE
6	39546648	39546884	B1F_dup13679	B1F	Alu	SINE
6	39577407	39577525	ORR1B1_dup5613	ORR1B1	ERVL-MaLR	LTR
6	39708478	39708930	B3A_dup30503	B3A	B2	SINE
6	39723034	39723409	B1F_dup13685	B1F	Alu	SINE
6	39807696	39807867	MLT1K_dup840	MLT1K	ERVL-MaLR	LTR
6	39808720	39808873	B3A_dup30509	B3A	B2	SINE
6	39902734	39903189	L1MdGf_I_dup952	L1MdGf_I	L1	LINE
6	40320142	40320327	Lx6_dup5992	Lx6	L1	LINE
6	40462502	40462877	B4A_dup34663	B4A	B4	SINE
6	41032256	41032390	MLTR14_dup2210	MLTR14	ERV1	LTR
6	41484008	41484355	L1MdA_III_dup2973	L1MdA_III	L1	LINE
6	41843516	41843705	L1MdF_II_dup1126	L1MdF_II	L1	LINE
6	41857042	41857670	L1MdA_I_dup1626	L1MdA_I	L1	LINE
6	42027635	42027735	L1MdA_II_dup1733	L1MdA_II	L1	LINE
6	42100616	42101187	L1MdGf_I_dup953	L1MdGf_I	L1	LINE
6	43275345	43275445	ERVB7_2-LTR_MM_dup112	ERVB7_2-LTR_MM	ERVK	LTR
6	43419263	43419414	RLTR16C_MM_dup121	RLTR16C_MM	ERVK	LTR
6	43449668	43449965	RLTR16B_MM_dup388	RLTR16B_MM	ERVK	LTR
6	43843489	43843598	L1MdA_VII_dup2890	L1MdA_VII	L1	LINE
6	43888340	43888683	L1MdA_III_dup2985	L1MdA_III	L1	LINE
6	43967490	43967805	L1MdTf_I_dup913	L1MdTf_I	L1	LINE
6	44347049	44347319	RMER17B2_dup593	RMER17B2	ERVK	LTR
6	45045589	45045806	MIRc_dup7137	MIRc	MIR	SINE
6	45155739	45155869	Lx3A_dup2648	Lx3A	L1	LINE
6	45747252	45747361	RLTR27_dup480	RLTR27	ERVK	LTR
6	45810546	45810770	L1MdGf_I_dup962	L1MdGf_I	L1	LINE
6	46477012	46477112	L1Lx_I_dup5584	L1Lx_I	L1	LINE
6	46565643	46565827	L1MdA_II_dup1747	L1MdA_II	L1	LINE
6	47179377	47179725	RLTR17_dup439	RLTR17	ERVK	LTR
6	47318488	47318831	MER57C2_dup147	MER57C2	ERV1	LTR
6	47319250	47319458	MIR1_Amn_dup2341	MIR1_Amn	MIR	SINE
6	47512078	47512371	B1_Mur4_dup9088	B1_Mur4	Alu	SINE
6	47623613	47623936	RMER12B_dup277	RMER12B	ERVK	LTR
6	47780081	47780397	ID4_v_dup8235	ID4_.	ID	SINE
6	47781811	47782103	ORR1D2_dup5404	ORR1D2	ERVL-MaLR	LTR
6	48056582	48056765	B2_Mm2_dup28667	B2_Mm2	B2	SINE
6	48244106	48244496	L1MdA_III_dup3004	L1MdA_III	L1	LINE
6	48304091	48304191	MMERVK10C-int_dup1119	MMERVK10C-int	ERVK	LTR
6	48511128	48511452	B1_Mur2_dup9350	B1_Mur2	Alu	SINE
6	48619831	48620040	ORR1D1_dup7451	ORR1D1	ERVL-MaLR	LTR
6	48740620	48740916	MLT1L_dup519	MLT1L	ERVL-MaLR	LTR
6	48756791	48756957	IAPEY4_I_dup132	IAPEY4_I	ERVK	LTR
6	48829126	48829424	RMER17A-int_dup149	RMER17A-int	ERVK	LTR
6	48936180	48936403	B2_Mm1t_dup8566	B2_Mm1t	B2	SINE
6	49019236	49019336	RSINE1_dup37714	RSINE1	B4	SINE
6	49019450	49019550	B1_Mus1_dup30619	B1_Mus1	Alu	SINE
6	49034346	49034717	MIRc_dup7155	MIRc	MIR	SINE
6	49115169	49115343	RMER15_dup6001	RMER15	ERVL	LTR
6	49199687	49200176	B1_Mus2_dup23224	B1_Mus2	Alu	SINE
6	49245978	49246120	MLTR18A_MM_dup194	MLTR18A_MM	ERVK	LTR
6	49246218	49246743	B1_Mus1_dup30638	B1_Mus1	Alu	SINE
6	49251412	49251885	RMER10B_dup931	RMER10B	ERVL	LTR
6	49461704	49461806	RLTR9E_dup402	RLTR9E	ERVK	LTR
6	49599987	49600262	L1MdGf_I_dup966	L1MdGf_I	L1	LINE
6	50280559	50280709	L1MA8_dup1121	L1MA8	L1	LINE
6	50332366	50332602	LTR16_dup229	LTR16	ERVL	LTR
6	50417884	50418487	RMER15_dup6014	RMER15	ERVL	LTR
6	50883152	50883414	RLTR27_dup481	RLTR27	ERVK	LTR
6	50948660	50948815	MIR_dup13377	MIR	MIR	SINE
6	51167163	51167399	MER76_dup81	MER76	ERVL	LTR
6	51302031	51302283	Lx9_dup15813	Lx9	L1	LINE
6	51377129	51377384	B1_Mm_dup13716	B1_Mm	Alu	SINE
6	51461717	51461926	B1_Mm_dup13722	B1_Mm	Alu	SINE
6	51468929	51469075	ORR1E_dup8503	ORR1E	ERVL-MaLR	LTR
6	51482557	51482941	B1_Mus1_dup30708	B1_Mus1	Alu	SINE
6	51693017	51693382	Lx9_dup15817	Lx9	L1	LINE
6	51730399	51730556	MLTR11A_dup693	MLTR11A	ERVK	LTR
6	52383867	52383997	RLTR10B2_dup262	RLTR10B2	ERVK	LTR
6	52417226	52417555	BGLII_dup754	BGLII	ERVK	LTR
6	52437272	52437410	B4A_dup35007	B4A	B4	SINE
6	52439675	52439786	ORR1E_dup8522	ORR1E	ERVL-MaLR	LTR
6	52540045	52540209	ORR1B1_dup5690	ORR1B1	ERVL-MaLR	LTR
6	52710834	52710972	B1F_dup13838	B1F	Alu	SINE
6	53442586	53442911	MTA_Mm_dup6570	MTA_Mm	ERVL-MaLR	LTR
6	53783678	53784071	MLT1C_dup1276	MLT1C	ERVL-MaLR	LTR
6	54075429	54075577	RLTR31D_MM_dup2253	RLTR31D_MM	ERVK	LTR
6	54095855	54096071	B1_Mur3_dup10281	B1_Mur3	Alu	SINE
6	54129978	54130171	LTR33_dup469	LTR33	ERVL	LTR
6	54282266	54282494	MTC_dup8705	MTC	ERVL-MaLR	LTR
6	54384846	54385013	RLTR10A_dup271	RLTR10A	ERVK	LTR
6	54748703	54748851	MLT1F_dup533	MLT1F	ERVL-MaLR	LTR
6	55004056	55004203	IAPLTR1_Mm_dup559	IAPLTR1_Mm	ERVK	LTR
6	55226436	55226548	B3_dup48564	B3	B2	SINE
6	55381068	55381505	MLT1B_dup2734	MLT1B	ERVL-MaLR	LTR
6	55563094	55563443	LTR16C_dup455	LTR16C	ERVL	LTR
6	55576398	55576508	Lx2B2_dup3537	Lx2B2	L1	LINE
6	55694285	55694482	MIR1_Amn_dup2366	MIR1_Amn	MIR	SINE
6	56125567	56125818	RLTR13D5_dup199	RLTR13D5	ERVK	LTR
6	56160604	56160737	L1MdA_II_dup1754	L1MdA_II	L1	LINE
6	56361984	56362202	L1MdV_III_dup3423	L1MdV_III	L1	LINE
6	56671442	56671688	IAPLTR2a_dup273	IAPLTR2a	ERVK	LTR
6	56684043	56684523	RLTR10C_dup643	RLTR10C	ERVK	LTR
6	56690883	56691270	B1_Mus2_dup23398	B1_Mus2	Alu	SINE
6	56753521	56753968	MTD_dup17569	MTD	ERVL-MaLR	LTR
6	56761670	56761827	B1F_dup13888	B1F	Alu	SINE
6	56771108	56771271	B1F_dup13891	B1F	Alu	SINE
6	56782520	56782661	B3_dup48627	B3	B2	SINE
6	56792431	56792527	ORR1B2_dup3236	ORR1B2	ERVL-MaLR	LTR
6	56879947	56880248	PB1D11_dup5153	PB1D11	Alu	SINE
6	56966597	56966757	L1MdF_IV_dup6793	L1MdF_IV	L1	LINE
6	56988220	56988612	L1MdA_IV_dup2158	L1MdA_IV	L1	LINE
6	57051610	57052083	IAPEY3-int_dup402	IAPEY3-int	ERVK	LTR
6	57054013	57054198	RLTR10B2_dup264	RLTR10B2	ERVK	LTR
6	57126342	57126702	L1MdA_VI_dup3113	L1MdA_VI	L1	LINE
6	57264570	57265619	L1MdTf_II_dup1405	L1MdTf_II	L1	LINE
6	57320114	57320707	L1MdA_III_dup3027	L1MdA_III	L1	LINE
6	57351511	57352021	L1MdTf_III_dup1540	L1MdTf_III	L1	LINE
6	57445154	57445443	MURVY-LTR_dup212	MURVY-LTR	ERV1	LTR
6	57571721	57571867	L1MdF_I_dup3445	L1MdF_I	L1	LINE
6	57579915	57580079	Lx2B2_dup3548	Lx2B2	L1	LINE
6	57611352	57611488	L1MdGf_II_dup2487	L1MdGf_II	L1	LINE
6	57650406	57650522	L1MdF_II_dup1151	L1MdF_II	L1	LINE
6	57769741	57770149	RLTRETN_Mm_dup393	RLTRETN_Mm	ERVK	LTR
6	57778191	57778477	IAPEY_LTR_dup210	IAPEY_LTR	ERVK	LTR
6	57856444	57857178	Lx5_dup5606	Lx5	L1	LINE
6	58124800	58125033	L1MdF_II_dup1152	L1MdF_II	L1	LINE
6	58150772	58151247	L1MdGf_I_dup974	L1MdGf_I	L1	LINE
6	58441702	58442201	L1MdF_III_dup4353	L1MdF_III	L1	LINE
6	58463767	58464017	Lx2B2_dup3563	Lx2B2	L1	LINE
6	58544466	58544829	L1MdTf_II_dup1408	L1MdTf_II	L1	LINE
6	58670878	58671110	Lx9_dup15944	Lx9	L1	LINE
6	59021585	59021710	L1MdF_III_dup4357	L1MdF_III	L1	LINE
6	59155532	59155664	Lx8b_dup8514	Lx8b	L1	LINE
6	59201417	59201662	Lx_dup5074	Lx	L1	LINE
6	59422067	59422212	RLTR26_dup131	RLTR26	ERVK	LTR
6	59424149	59424485	RMER17A2_dup594	RMER17A2	ERVK	LTR
6	59444009	59444591	L1MdGf_I_dup976	L1MdGf_I	L1	LINE
6	59479326	59479508	L1MdA_VII_dup2925	L1MdA_VII	L1	LINE
6	59644478	59644641	Lx2B2_dup3571	Lx2B2	L1	LINE
6	59674714	59675160	IAPLTR1_Mm_dup563	IAPLTR1_Mm	ERVK	LTR
6	59865180	59865280	RLTR4_MM-int_dup2480	RLTR4_MM-int	LTR	LTR
6	60222667	60222843	L1MdF_III_dup4376	L1MdF_III	L1	LINE
6	60500729	60500857	L1MdA_III_dup3042	L1MdA_III	L1	LINE
6	60571287	60571736	L1MdGf_II_dup2495	L1MdGf_II	L1	LINE
6	60856486	60857058	L1MdGf_I_dup979	L1MdGf_I	L1	LINE
6	60868703	60868844	MMVL30-int_dup311	MMVL30-int	ERV1	LTR
6	60901784	60901988	IAPEY2_LTR_dup349	IAPEY2_LTR	ERVK	LTR
6	60970993	60971104	RLTR31D_MM_dup2263	RLTR31D_MM	ERVK	LTR
6	61017908	61018037	MTD_dup17633	MTD	ERVL-MaLR	LTR
6	61046576	61046786	MLT1A1_dup2969	MLT1A1	ERVL-MaLR	LTR
6	61267648	61267780	MTA_Mm_dup6610	MTA_Mm	ERVL-MaLR	LTR
6	61280626	61280726	Lx6_dup6120	Lx6	L1	LINE
6	61522544	61522713	Lx3C_dup2127	Lx3C	L1	LINE
6	61633234	61633484	RLTR20A3_MM_dup384	RLTR20A3_MM	ERVK	LTR
6	61699241	61699612	L1MdGf_I_dup980	L1MdGf_I	L1	LINE
6	61826432	61827243	RLTR10B2_dup265	RLTR10B2	ERVK	LTR
6	62542524	62542656	L1MdA_III_dup3053	L1MdA_III	L1	LINE
6	62648802	62648952	RMER19B_dup1784	RMER19B	ERVK	LTR
6	62939455	62939593	L1MdGf_II_dup2503	L1MdGf_II	L1	LINE
6	63023964	63024295	RMER13B_dup703	RMER13B	ERVK	LTR
6	63048653	63049122	RLTR10B2_dup266	RLTR10B2	ERVK	LTR
6	63090408	63090950	RLTR27_dup490	RLTR27	ERVK	LTR
6	63151891	63152424	IAPEz-int_dup2528	IAPEz-int	ERVK	LTR
6	63167313	63167449	IAPEY_LTR_dup216	IAPEY_LTR	ERVK	LTR
6	63366920	63367233	IAPEY2_LTR_dup351	IAPEY2_LTR	ERVK	LTR
6	63562248	63563237	L1MdA_I_dup1681	L1MdA_I	L1	LINE
6	63902316	63902551	RLTR10_dup943	RLTR10	ERVK	LTR
6	64308737	64309174	RLTR10C_dup645	RLTR10C	ERVK	LTR
6	64309290	64309417	MMERVK10C-int_dup1126	MMERVK10C-int	ERVK	LTR
6	64783288	64783682	L1MdTf_III_dup1569	L1MdTf_III	L1	LINE
6	65018859	65019161	RSINE1_dup38189	RSINE1	B4	SINE
6	65031185	65031323	L2a_dup8297	L2a	L2	LINE
6	65237889	65238543	L1MdA_I_dup1683	L1MdA_I	L1	LINE
6	65395866	65396127	L1MdTf_II_dup1445	L1MdTf_II	L1	LINE
6	65774454	65774750	RLTR11B_dup321	RLTR11B	ERVK	LTR
6	66032728	66032892	B3_dup48940	B3	B2	SINE
6	66141316	66141436	IAPLTR2b_dup497	IAPLTR2b	ERVK	LTR
6	66257688	66258028	MLT1C_dup1285	MLT1C	ERVL-MaLR	LTR
6	66629279	66629446	L1MdA_I_dup1684	L1MdA_I	L1	LINE
6	66673214	66673469	L1MdA_II_dup1783	L1MdA_II	L1	LINE
6	66799865	66800061	L1MdTf_I_dup934	L1MdTf_I	L1	LINE
6	66827775	66827879	RMER17C_dup2147	RMER17C	ERVK	LTR
6	66908740	66908865	B3_dup48992	B3	B2	SINE
6	66951924	66952117	L1MA4_dup1866	L1MA4	L1	LINE
6	67049750	67050031	LTR16B_dup86	LTR16B	ERVL	LTR
6	67240310	67240410	PB1D7_dup8102	PB1D7	Alu	SINE
6	67297551	67297818	RLTR10C_dup648	RLTR10C	ERVK	LTR
6	67568745	67569593	L1MdTf_III_dup1580	L1MdTf_III	L1	LINE
6	67724503	67724696	RLTR10C_dup649	RLTR10C	ERVK	LTR
6	67861990	67862177	MERVK26-int_dup280	MERVK26-int	ERVK	LTR
6	68133175	68133275	Lx_dup5185	Lx	L1	LINE
6	68171467	68171653	RLTR10C_dup651	RLTR10C	ERVK	LTR
6	68699642	68699871	RLTR10-int_dup798	RLTR10-int	ERVK	LTR
6	68999369	68999481	L1MdTf_II_dup1454	L1MdTf_II	L1	LINE
6	69065393	69065527	L1MdA_III_dup3087	L1MdA_III	L1	LINE
6	69304667	69304973	RLTR10C_dup655	RLTR10C	ERVK	LTR
6	69317478	69317634	Lx3A_dup2758	Lx3A	L1	LINE
6	69764366	69764475	L1MdF_I_dup3534	L1MdF_I	L1	LINE
6	70065061	70065358	L1MdN_I_dup632	L1MdN_I	L1	LINE
6	70658432	70658634	RLTR10C_dup656	RLTR10C	ERVK	LTR
6	70662823	70663334	RLTR10C_dup657	RLTR10C	ERVK	LTR
6	70752924	70753122	L1MdA_VII_dup3005	L1MdA_VII	L1	LINE
6	70789980	70790169	B1_Mus2_dup23586	B1_Mus2	Alu	SINE
6	70966988	70967220	B3A_dup31219	B3A	B2	SINE
6	71027306	71027898	MIR_dup13607	MIR	MIR	SINE
6	71039747	71040279	ORR1D2_dup5565	ORR1D2	ERVL-MaLR	LTR
6	71233398	71233498	B4A_dup35356	B4A	B4	SINE
6	71275883	71276019	B3_dup49250	B3	B2	SINE
6	71305622	71305851	B1_Mur2_dup9503	B1_Mur2	Alu	SINE
6	71438111	71438496	B3A_dup31276	B3A	B2	SINE
6	71724173	71724273	MIR_dup13613	MIR	MIR	SINE
6	71748191	71748482	B3A_dup31308	B3A	B2	SINE
6	71934026	71934193	IAPEz-int_dup2556	IAPEz-int	ERVK	LTR
6	71936066	71936188	IAPEz-int_dup2557	IAPEz-int	ERVK	LTR
6	71939813	71940019	L2_dup6291	L2	L2	LINE
6	71947599	71947733	MIRc_dup7280	MIRc	MIR	SINE
6	72100305	72100584	ORR1B1-int_dup21606	ORR1B1-int	ERVL-MaLR	LTR
6	72301269	72301716	B3_dup49372	B3	B2	SINE
6	72336766	72337101	B1F2_dup6139	B1F2	Alu	SINE
6	72365574	72366527	B4_dup22604	B4	B4	SINE
6	72378871	72379167	B3A_dup31360	B3A	B2	SINE
6	72521796	72522120	B3A_dup31379	B3A	B2	SINE
6	72542483	72542684	RSINE1_dup38571	RSINE1	B4	SINE
6	72697745	72698238	MTC_dup8922	MTC	ERVL-MaLR	LTR
6	72777749	72777875	ORR1D2_dup5582	ORR1D2	ERVL-MaLR	LTR
6	72805477	72806132	B4A_dup35515	B4A	B4	SINE
6	72840200	72840342	B1_Mur3_dup10421	B1_Mur3	Alu	SINE
6	72903228	72903353	MTD_dup17861	MTD	ERVL-MaLR	LTR
6	72906916	72907193	ORR1C1_dup3066	ORR1C1	ERVL-MaLR	LTR
6	72939408	72940264	MTE2a_dup5515	MTE2a	ERVL-MaLR	LTR
6	73067967	73068084	MTE2a_dup5520	MTE2a	ERVL-MaLR	LTR
6	73083171	73083318	L1MdA_I_dup1687	L1MdA_I	L1	LINE
6	73183141	73183992	MURVY-LTR_dup215	MURVY-LTR	ERV1	LTR
6	73277740	73277923	RMER15_dup6123	RMER15	ERVL	LTR
6	73381607	73381874	L1MdGf_II_dup2555	L1MdGf_II	L1	LINE
6	73500774	73500935	B3_dup49527	B3	B2	SINE
6	73803841	73804085	Lx2A1_dup893	Lx2A1	L1	LINE
6	74092430	74092560	L1MdF_IV_dup6954	L1MdF_IV	L1	LINE
6	74192418	74192591	Lx3C_dup2187	Lx3C	L1	LINE
6	74677270	74677792	L1MdTf_I_dup946	L1MdTf_I	L1	LINE
6	75181098	75181403	L1MdGf_II_dup2565	L1MdGf_II	L1	LINE
6	75587542	75587668	MTA_Mm_dup6708	MTA_Mm	ERVL-MaLR	LTR
6	75598549	75598790	B1_Mus2_dup23743	B1_Mus2	Alu	SINE
6	76390410	76390583	RLTR26_Mus_dup367	RLTR26_Mus	ERVK	LTR
6	78004176	78004833	L1MdTf_II_dup1474	L1MdTf_II	L1	LINE
6	78195621	78195766	L1MdA_IV_dup2252	L1MdA_IV	L1	LINE
6	78264357	78264576	RLTR10B2_dup272	RLTR10B2	ERVK	LTR
6	78329914	78330502	L1MdGf_II_dup2578	L1MdGf_II	L1	LINE
6	78377511	78377768	L1MdTf_II_dup1476	L1MdTf_II	L1	LINE
6	78436506	78436651	L1MdA_II_dup1808	L1MdA_II	L1	LINE
6	78461762	78462526	L1MdA_II_dup1809	L1MdA_II	L1	LINE
6	78896994	78897212	L1MdA_I_dup1706	L1MdA_I	L1	LINE
6	79061514	79061954	L1MdF_IV_dup7017	L1MdF_IV	L1	LINE
6	79261799	79261968	BGLII_Mus_dup225	BGLII_Mus	ERVK	LTR
6	79378181	79378388	RLTR9A3A_dup121	RLTR9A3A	ERVK	LTR
6	79666504	79666643	L1MdF_I_dup3606	L1MdF_I	L1	LINE
6	80283423	80283573	L1MdA_VI_dup3239	L1MdA_VI	L1	LINE
6	80361817	80362046	L1MdTf_I_dup957	L1MdTf_I	L1	LINE
6	80633397	80633586	IAPEz-int_dup2568	IAPEz-int	ERVK	LTR
6	80997860	80998095	L1MdA_II_dup1820	L1MdA_II	L1	LINE
6	81010823	81010998	RLTR10C_dup665	RLTR10C	ERVK	LTR
6	81793548	81793775	MTEa_dup6620	MTEa	ERVL-MaLR	LTR
6	81823935	81824070	RLTR5_Mm_dup29	RLTR5_Mm	ERV1	LTR
6	81852088	81852229	L1MdA_III_dup3162	L1MdA_III	L1	LINE
6	81930556	81930738	B3A_dup32098	B3A	B2	SINE
6	81988200	81988401	L1MdA_II_dup1824	L1MdA_II	L1	LINE
6	82077458	82077597	L1MdA_III_dup3165	L1MdA_III	L1	LINE
6	82081627	82081783	L1MdA_III_dup3167	L1MdA_III	L1	LINE
6	82403120	82403220	RLTR20A4_dup5036	RLTR20A4	ERVK	LTR
6	82405889	82406150	ORR1E_dup8766	ORR1E	ERVL-MaLR	LTR
6	82688735	82688971	MTD_dup18160	MTD	ERVL-MaLR	LTR
6	82700988	82701590	B4_dup22947	B4	B4	SINE
6	82716275	82716607	B4_dup22950	B4	B4	SINE
6	82961476	82961600	B3A_dup32215	B3A	B2	SINE
6	83074487	83074732	B3_dup50035	B3	B2	SINE
6	83152510	83152665	B3A_dup32237	B3A	B2	SINE
6	83246580	83246830	MTE2a_dup5668	MTE2a	ERVL-MaLR	LTR
6	83256015	83256186	B3A_dup32246	B3A	B2	SINE
6	83257623	83257815	B3A_dup32247	B3A	B2	SINE
6	83294971	83295232	B3A_dup32256	B3A	B2	SINE
6	83302319	83302524	ID_B1_dup37162	ID_B1	B4	SINE
6	83322193	83322447	RLTR4_MM-int_dup2545	RLTR4_MM-int	LTR	LTR
6	83358551	83358879	PB1D10_dup21165	PB1D10	Alu	SINE
6	83373122	83373245	B1_Mur1_dup14179	B1_Mur1	Alu	SINE
6	83667354	83667716	PB1D10_dup21175	PB1D10	Alu	SINE
6	84039633	84039969	ID_B1_dup37241	ID_B1	B4	SINE
6	84191871	84192018	PB1D9_dup9716	PB1D9	Alu	SINE
6	84666739	84666898	PB1D11_dup5276	PB1D11	Alu	SINE
6	85333989	85334438	MTE2b_dup6000	MTE2b	ERVL-MaLR	LTR
6	85469841	85470738	RMER15_dup6274	RMER15	ERVL	LTR
6	85470934	85471133	MT-int_dup173	MT-int	ERVL-MaLR	LTR
6	85507014	85507685	ORR1D1_dup7825	ORR1D1	ERVL-MaLR	LTR
6	85610229	85610509	B1_Mus1_dup31609	B1_Mus1	Alu	SINE
6	85669512	85669804	PB1D7_dup8276	PB1D7	Alu	SINE
6	85847473	85847723	ETnERV-int_dup248	ETnERV-int	ERVK	LTR
6	85943043	85943282	LTRIS2_dup528	LTRIS2	ERV1	LTR
6	86045287	86045519	ORR1D2_dup5693	ORR1D2	ERVL-MaLR	LTR
6	86265067	86265195	Lx8_dup19457	Lx8	L1	LINE
6	86284587	86284857	MLT1D_dup2723	MLT1D	ERVL-MaLR	LTR
6	86284587	86284857	RMER19C_dup1193	RMER19C	ERVK	LTR
6	86356430	86356552	B2_Mm1t_dup8845	B2_Mm1t	B2	SINE
6	86467374	86467986	RLTR10C_dup670	RLTR10C	ERVK	LTR
6	86482710	86483107	B1_Mus1_dup31655	B1_Mus1	Alu	SINE
6	86495980	86496114	B1_Mm_dup14214	B1_Mm	Alu	SINE
6	86683892	86684105	B1_Mus1_dup31681	B1_Mus1	Alu	SINE
6	86731538	86731762	B3A_dup32516	B3A	B2	SINE
6	86748287	86748644	MTEa_dup6693	MTEa	ERVL-MaLR	LTR
6	86782521	86782910	RLTR10C_dup672	RLTR10C	ERVK	LTR
6	87004683	87004988	B1_Mus1_dup31702	B1_Mus1	Alu	SINE
6	87371717	87371862	MTEb_dup4500	MTEb	ERVL-MaLR	LTR
6	87624349	87624583	Lx8_dup19473	Lx8	L1	LINE
6	87915019	87915121	PB1D10_dup21388	PB1D10	Alu	SINE
6	88096414	88096737	B3_dup50607	B3	B2	SINE
6	88158374	88158534	ID_B1_dup37665	ID_B1	B4	SINE
6	88549535	88549673	MMETn-int_dup230	MMETn-int	ERVK	LTR
6	89189705	89190143	B1F2_dup6273	B1F2	Alu	SINE
6	89190849	89191047	B1_Mm_dup14288	B1_Mm	Alu	SINE
6	89585085	89585267	B3_dup50726	B3	B2	SINE
6	89888793	89888939	L1MdA_II_dup1830	L1MdA_II	L1	LINE
6	90473353	90473545	ORR1F_dup7550	ORR1F	ERVL-MaLR	LTR
6	91097752	91098384	RLTR10C_dup677	RLTR10C	ERVK	LTR
6	91102165	91102488	RMER5_dup2752	RMER5	ERV1	LTR
6	91285089	91285203	MLT1A1_dup3044	MLT1A1	ERVL-MaLR	LTR
6	91621554	91622054	B1_Mur1_dup14420	B1_Mur1	Alu	SINE
6	91714765	91715220	MIR_dup13894	MIR	MIR	SINE
6	91886752	91886965	B4A_dup36437	B4A	B4	SINE
6	91953066	91953420	ORR1B1-int_dup22237	ORR1B1-int	ERVL-MaLR	LTR
6	92304506	92304883	L1MdA_I_dup1730	L1MdA_I	L1	LINE
6	92627057	92627358	ORR1A4_dup3099	ORR1A4	ERVL-MaLR	LTR
6	92640438	92640538	L2_dup6414	L2	L2	LINE
6	92640984	92641368	MTD_dup18452	MTD	ERVL-MaLR	LTR
6	92641441	92641810	B4_dup23300	B4	B4	SINE
6	93380788	93381010	RMER15_dup6347	RMER15	ERVL	LTR
6	93585965	93586219	IAP1-MM_LTR_dup137	IAP1-MM_LTR	ERVK	LTR
6	93636175	93636321	B3A_dup32791	B3A	B2	SINE
6	93903545	93903784	B4_dup23361	B4	B4	SINE
6	94081073	94081232	ID_B1_dup37881	ID_B1	B4	SINE
6	94087476	94087630	B4A_dup36579	B4A	B4	SINE
6	94189214	94189350	ORR1A4_dup3109	ORR1A4	ERVL-MaLR	LTR
6	94207682	94207937	B4_dup23382	B4	B4	SINE
6	94217469	94217837	B4A_dup36591	B4A	B4	SINE
6	94288353	94288861	B1_Mur3_dup10663	B1_Mur3	Alu	SINE
6	94413608	94413910	MLT1A_dup2266	MLT1A	ERVL-MaLR	LTR
6	94683926	94684155	ID_B1_dup37929	ID_B1	B4	SINE
6	94706689	94707256	B4A_dup36630	B4A	B4	SINE
6	95731155	95731681	RLTR10C_dup681	RLTR10C	ERVK	LTR
6	95835987	95836204	RLTR10B2_dup276	RLTR10B2	ERVK	LTR
6	95957808	95958090	L1MdTf_III_dup1614	L1MdTf_III	L1	LINE
6	96121292	96121488	L1ME1_dup1347	L1ME1	L1	LINE
6	96273577	96274255	L1MdTf_II_dup1501	L1MdTf_II	L1	LINE
6	96890440	96890706	RLTR44E_dup45	RLTR44E	ERVK	LTR
6	96898912	96899245	L1MdTf_III_dup1618	L1MdTf_III	L1	LINE
6	96983345	96983488	MIR_dup14029	MIR	MIR	SINE
6	96987760	96988523	B4A_dup36773	B4A	B4	SINE
6	97255881	97256536	B4_dup23535	B4	B4	SINE
6	97292034	97292226	B1_Mur3_dup10681	B1_Mur3	Alu	SINE
6	97560419	97560590	RLTR51A_Mm_dup1655	RLTR51A_Mm	ERVK	LTR
6	97631149	97631766	ETnERV-int_dup254	ETnERV-int	ERVK	LTR
6	98484521	98484730	RLTR27_dup502	RLTR27	ERVK	LTR
6	99481467	99481678	B1_Mur3_dup10700	B1_Mur3	Alu	SINE
6	99678791	99679118	B4A_dup36970	B4A	B4	SINE
6	100310150	100310368	ID4_v_dup8721	ID4_.	ID	SINE
6	100624285	100624401	RLTR20C2_MM_dup1563	RLTR20C2_MM	ERVK	LTR
6	100687222	100687401	L2_dup6471	L2	L2	LINE
6	100768354	100768581	ORR1C1_dup3134	ORR1C1	ERVL-MaLR	LTR
6	100856246	100856570	B1F_dup14539	B1F	Alu	SINE
6	100877916	100878422	MLT1K_dup924	MLT1K	ERVL-MaLR	LTR
6	100899567	100899716	PB1D10_dup21749	PB1D10	Alu	SINE
6	100938519	100938658	Lx5_dup5893	Lx5	L1	LINE
6	101262869	101263166	Penelope1_Vert_dup359	Penelope1_Vert	Penelope	LINE
6	101964584	101964813	RLTR10C_dup684	RLTR10C	ERVK	LTR
6	102709854	102710149	MMERVK9C_I_dup393	MMERVK9C_I	ERVK	LTR
6	103383813	103384185	L1MdF_I_dup3668	L1MdF_I	L1	LINE
6	103545183	103545415	B4_dup23908	B4	B4	SINE
6	103747426	103747683	B1F_dup14577	B1F	Alu	SINE
6	104150447	104150869	RLTR10_dup998	RLTR10	ERVK	LTR
6	104898982	104899157	RLTR27_dup505	RLTR27	ERVK	LTR
6	104931333	104931824	L1MdA_III_dup3226	L1MdA_III	L1	LINE
6	105177466	105177823	L1MdA_II_dup1849	L1MdA_II	L1	LINE
6	105211704	105211804	BGLII_dup805	BGLII	ERVK	LTR
6	105283474	105283874	L1MdA_VII_dup3106	L1MdA_VII	L1	LINE
6	105297327	105297948	L1MdTf_III_dup1633	L1MdTf_III	L1	LINE
6	105404077	105404475	L1MdA_III_dup3232	L1MdA_III	L1	LINE
6	105942188	105942699	Lx2_dup6326	Lx2	L1	LINE
6	106118991	106119279	B1_Mus1_dup32198	B1_Mus1	Alu	SINE
6	106289288	106289448	RLTR26_Mus_dup384	RLTR26_Mus	ERVK	LTR
6	106949997	106950268	MTE2b_dup6140	MTE2b	ERVL-MaLR	LTR
6	107267154	107267356	L1MdA_II_dup1856	L1MdA_II	L1	LINE
6	107277346	107278081	L1MdA_II_dup1857	L1MdA_II	L1	LINE
6	107928229	107928721	L1MdA_III_dup3249	L1MdA_III	L1	LINE
6	107947441	107947624	Lx5_dup5954	Lx5	L1	LINE
6	108149284	108149391	B3_dup51687	B3	B2	SINE
6	108193888	108194129	L2a_dup8662	L2a	L2	LINE
6	108597783	108598348	IAPEY2_LTR_dup367	IAPEY2_LTR	ERVK	LTR
6	108676242	108676434	B1_Mur2_dup9903	B1_Mur2	Alu	SINE
6	108685015	108685257	ERVB7_1-LTR_MM_dup219	ERVB7_1-LTR_MM	ERVK	LTR
6	109404590	109404886	L1MdF_I_dup3696	L1MdF_I	L1	LINE
6	109793855	109794026	RMER17B2_dup619	RMER17B2	ERVK	LTR
6	112207816	112207925	ORR1E_dup9075	ORR1E	ERVL-MaLR	LTR
6	112221735	112222123	B4A_dup37556	B4A	B4	SINE
6	112338698	112339196	RLTR27_dup514	RLTR27	ERVK	LTR
6	112463944	112464209	MTEb_dup4643	MTEb	ERVL-MaLR	LTR
6	112538874	112539050	L1MC2_dup771	L1MC2	L1	LINE
6	112595655	112596229	MLT1B_dup2876	MLT1B	ERVL-MaLR	LTR
6	112628410	112628735	MTE2a_dup5796	MTE2a	ERVL-MaLR	LTR
6	112629589	112630059	L1MdTf_III_dup1663	L1MdTf_III	L1	LINE
6	112782748	112783504	RLTR10C_dup689	RLTR10C	ERVK	LTR
6	112818669	112818991	MLT1C_dup1363	MLT1C	ERVL-MaLR	LTR
6	112970616	112971411	Lx9_dup16978	Lx9	L1	LINE
6	113149946	113150183	MIR1_Amn_dup2487	MIR1_Amn	MIR	SINE
6	113149946	113150183	MIRb_dup15924	MIRb	MIR	SINE
6	113204600	113204700	Lx8b_dup9044	Lx8b	L1	LINE
6	113204818	113205371	RLTR10B2_dup279	RLTR10B2	ERVK	LTR
6	113374160	113374333	B1F_dup14729	B1F	Alu	SINE
6	113404371	113404556	B3A_dup33529	B3A	B2	SINE
6	113404732	113405027	ID4_v_dup8837	ID4_.	ID	SINE
6	113420143	113420385	B3A_dup33532	B3A	B2	SINE
6	113467460	113468161	B1_Mur4_dup9606	B1_Mur4	Alu	SINE
6	113589247	113589513	B4A_dup37630	B4A	B4	SINE
6	113967116	113967303	B3A_dup33565	B3A	B2	SINE
6	114298192	114298388	B3_dup52103	B3	B2	SINE
6	114902984	114903190	RSINE1_dup40567	RSINE1	B4	SINE
6	114904460	114904684	B3_dup52154	B3	B2	SINE
6	114947273	114947642	MTD_dup18946	MTD	ERVL-MaLR	LTR
6	114994792	114995145	B1_Mus2_dup24499	B1_Mus2	Alu	SINE
6	115062999	115063229	ID_B1_dup38732	ID_B1	B4	SINE
6	115066751	115067040	RMER15_dup6484	RMER15	ERVL	LTR
6	115106196	115106394	ORR1A4_dup3164	ORR1A4	ERVL-MaLR	LTR
6	115560598	115560785	RMER21A_dup160	RMER21A	ERV1	LTR
6	115709494	115709814	B3A_dup33692	B3A	B2	SINE
6	115900412	115900649	MIRb_dup16060	MIRb	MIR	SINE
6	116011213	116011611	B1F2_dup6426	B1F2	Alu	SINE
6	116106020	116106163	RMER10B_dup992	RMER10B	ERVL	LTR
6	116257646	116258113	IAPEY2_LTR_dup372	IAPEY2_LTR	ERVK	LTR
6	116444874	116445059	Lx9_dup16996	Lx9	L1	LINE
6	116555439	116555992	L1MdTf_I_dup986	L1MdTf_I	L1	LINE
6	116707964	116708063	L1MdA_III_dup3273	L1MdA_III	L1	LINE
6	116909575	116909745	L1MdTf_II_dup1532	L1MdTf_II	L1	LINE
6	117683121	117683388	RLTR34B_MM_dup185	RLTR34B_MM	ERVK	LTR
6	117858213	117858414	MER68_dup239	MER68	ERVL	LTR
6	117929378	117929636	B3_dup52385	B3	B2	SINE
6	117940268	117940503	B3A_dup33759	B3A	B2	SINE
6	118339505	118339869	IAP1-MM_LTR_dup140	IAP1-MM_LTR	ERVK	LTR
6	118553211	118553578	RLTR10B2_dup281	RLTR10B2	ERVK	LTR
6	118986671	118986845	L1_Mur3_dup8385	L1_Mur3	L1	LINE
6	118990373	118990537	Lx7_dup11890	Lx7	L1	LINE
6	119050724	119051008	MamRTE1_dup1493	MamRTE1	RTE-Bo.B	LINE
6	119278037	119278197	L2c_dup4316	L2c	L2	LINE
6	119368274	119368374	B3_dup52464	B3	B2	SINE
6	119384123	119384413	B1_Mus2_dup24662	B1_Mus2	Alu	SINE
6	119624091	119624226	MTD_dup19094	MTD	ERVL-MaLR	LTR
6	119653963	119654339	ORR1D2_dup5983	ORR1D2	ERVL-MaLR	LTR
6	119893298	119893644	L1M3_dup2519	L1M3	L1	LINE
6	120026588	120026836	B1_Mus1_dup32713	B1_Mus1	Alu	SINE
6	120263777	120263902	ID_B1_dup38989	ID_B1	B4	SINE
6	120306546	120306703	MTC_dup9401	MTC	ERVL-MaLR	LTR
6	120311727	120312166	B4A_dup37877	B4A	B4	SINE
6	120421032	120421243	RMER6C_dup1916	RMER6C	ERVK	LTR
6	120518249	120518620	RMER10A_dup1484	RMER10A	ERVL	LTR
6	120519136	120519326	B3A_dup33866	B3A	B2	SINE
6	120523092	120523497	RLTR16_dup453	RLTR16	ERVK	LTR
6	120578667	120579046	ORR1C2_dup4333	ORR1C2	ERVL-MaLR	LTR
6	120580588	120580722	B3_dup52663	B3	B2	SINE
6	120654695	120654990	B1F2_dup6474	B1F2	Alu	SINE
6	120670216	120670746	B2_Mm2_dup30548	B2_Mm2	B2	SINE
6	120675884	120676156	B2_Mm1t_dup9135	B2_Mm1t	B2	SINE
6	120764119	120764554	B3_dup52712	B3	B2	SINE
6	120783338	120783613	B3_dup52716	B3	B2	SINE
6	120812349	120812554	B2_Mm2_dup30572	B2_Mm2	B2	SINE
6	120814681	120814981	B1_Mur2_dup10059	B1_Mur2	Alu	SINE
6	120815709	120815915	B3A_dup33892	B3A	B2	SINE
6	120819462	120819699	B1_Mur1_dup14924	B1_Mur1	Alu	SINE
6	120832448	120832580	B3_dup52727	B3	B2	SINE
6	120832714	120833047	RMER6C_dup1917	RMER6C	ERVK	LTR
6	120861209	120861327	B3_dup52732	B3	B2	SINE
6	120883091	120883532	MTD_dup19129	MTD	ERVL-MaLR	LTR
6	120896495	120896600	RMER19A_dup746	RMER19A	ERVK	LTR
6	121077034	121077425	Lx8b_dup9124	Lx8b	L1	LINE
6	121094186	121094577	B3_dup52753	B3	B2	SINE
6	121124631	121125019	B4A_dup37921	B4A	B4	SINE
6	121292635	121293202	Lx8_dup20176	Lx8	L1	LINE
6	121472606	121472890	MTE2b_dup6256	MTE2b	ERVL-MaLR	LTR
6	121485336	121485502	MTE2a_dup5841	MTE2a	ERVL-MaLR	LTR
6	121933493	121933607	IAPEy-int_dup177	IAPEy-int	ERVK	LTR
6	122089080	122089275	IAPEz-int_dup2661	IAPEz-int	ERVK	LTR
6	122204333	122204788	L1MdGf_I_dup1046	L1MdGf_I	L1	LINE
6	122279292	122279497	PB1D9_dup10192	PB1D9	Alu	SINE
6	122328807	122328910	Lx4A_dup3803	Lx4A	L1	LINE
6	122352115	122352412	LTR83_dup67	LTR83	ERVL	LTR
6	122352562	122352711	B1_Mur2_dup10071	B1_Mur2	Alu	SINE
6	122355803	122355977	RMER2_dup825	RMER2	ERV1	LTR
6	122409893	122410055	B1_Mur4_dup9764	B1_Mur4	Alu	SINE
6	122410261	122410457	L1MA4A_dup1226	L1MA4A	L1	LINE
6	122559115	122559260	B4_dup24382	B4	B4	SINE
6	122592903	122593543	ORR1B1-int_dup23004	ORR1B1-int	ERVL-MaLR	LTR
6	122594265	122594375	B3_dup52844	B3	B2	SINE
6	122607322	122607720	B1_Mur2_dup10080	B1_Mur2	Alu	SINE
6	122617414	122617973	RLTR1B_dup319	RLTR1B	ERV1	LTR
6	122687345	122687567	B2_Mm1t_dup9161	B2_Mm1t	B2	SINE
6	122707745	122708043	B1_Mm_dup14735	B1_Mm	Alu	SINE
6	122710778	122711513	B1_Mus2_dup24879	B1_Mus2	Alu	SINE
6	122717869	122718228	PB1D9_dup10223	PB1D9	Alu	SINE
6	122748071	122748175	ID4_dup7940	ID4	ID	SINE
6	122796339	122796441	MIRc_dup7779	MIRc	MIR	SINE
6	122810671	122811069	B1_Mur1_dup14990	B1_Mur1	Alu	SINE
6	122822508	122822783	ORR1B1_dup6212	ORR1B1	ERVL-MaLR	LTR
6	122855699	122856030	B2_Mm2_dup30698	B2_Mm2	B2	SINE
6	123190518	123190786	IAP1-MM_LTR_dup141	IAP1-MM_LTR	ERVK	LTR
6	123386994	123387812	MMETn-int_dup237	MMETn-int	ERVK	LTR
6	123458001	123458221	L1MdF_IV_dup7276	L1MdF_IV	L1	LINE
6	123655500	123655666	IAPEz-int_dup2674	IAPEz-int	ERVK	LTR
6	123664128	123664258	L1MdF_II_dup1266	L1MdF_II	L1	LINE
6	124232052	124232341	ERVL-int_dup304	ERVL-int	ERVL	LTR
6	124402127	124402229	RLTRETN_Mm_dup431	RLTRETN_Mm	ERVK	LTR
6	124449857	124450125	MamRep605_dup192	MamRep605	LTR	LTR
6	124454343	124455282	ORR1E_dup9217	ORR1E	ERVL-MaLR	LTR
6	124594696	124594818	L1MdTf_III_dup1687	L1MdTf_III	L1	LINE
6	124618086	124618263	B3_dup52943	B3	B2	SINE
6	124625663	124626144	RLTR10C_dup693	RLTR10C	ERVK	LTR
6	124649319	124649709	B3A_dup34017	B3A	B2	SINE
6	124765733	124766009	B2_Mm2_dup30745	B2_Mm2	B2	SINE
6	124778993	124779718	RLTRETN_Mm_dup433	RLTRETN_Mm	ERVK	LTR
6	124796081	124796185	B1_Mur1_dup15030	B1_Mur1	Alu	SINE
6	124914683	124915037	ID4_dup7965	ID4	ID	SINE
6	124948164	124948264	L1M4_dup3576	L1M4	L1	LINE
6	125064275	125064610	RMER15_dup6533	RMER15	ERVL	LTR
6	125084806	125084978	B3_dup53017	B3	B2	SINE
6	125103404	125103504	B1_Mm_dup14781	B1_Mm	Alu	SINE
6	125103756	125104420	ID_B1_dup39387	ID_B1	B4	SINE
6	125183821	125183911	RMER2_dup828	RMER2	ERV1	LTR
6	125384240	125384445	ORR1C2_dup4350	ORR1C2	ERVL-MaLR	LTR
6	125454787	125454887	B1_Mur1_dup15068	B1_Mur1	Alu	SINE
6	125490689	125490929	PB1D10_dup22453	PB1D10	Alu	SINE
6	125516485	125516780	Lx8_dup20288	Lx8	L1	LINE
6	125520750	125521089	ID4_dup7977	ID4	ID	SINE
6	125796518	125796730	RSINE1_dup41224	RSINE1	B4	SINE
6	125953406	125953897	RLTR31D_MM_dup2446	RLTR31D_MM	ERVK	LTR
6	126001426	126001701	L1MdA_I_dup1789	L1MdA_I	L1	LINE
6	126224580	126225000	RLTR10B2_dup284	RLTR10B2	ERVK	LTR
6	126439033	126439220	L1MdTf_I_dup991	L1MdTf_I	L1	LINE
6	126536178	126536549	MLTR25A_dup864	MLTR25A	ERVK	LTR
6	126656042	126656209	B3_dup53121	B3	B2	SINE
6	126873228	126873419	ORR1A2_dup5571	ORR1A2	ERVL-MaLR	LTR
6	127071044	127071371	B1_Mus2_dup25033	B1_Mus2	Alu	SINE
6	127291306	127291666	B4A_dup38118	B4A	B4	SINE
6	127486300	127486633	RMER17C_dup2268	RMER17C	ERVK	LTR
6	128076966	128077079	B3_dup53219	B3	B2	SINE
6	128114492	128115035	B3A_dup34164	B3A	B2	SINE
6	128137081	128137330	ID_B1_dup39528	ID_B1	B4	SINE
6	128141632	128141899	RMER21B_dup505	RMER21B	ERV1	LTR
6	128193259	128193588	IAPLTR2b_dup521	IAPLTR2b	ERVK	LTR
6	128214211	128214367	B2_Mm2_dup30875	B2_Mm2	B2	SINE
6	128220925	128221031	ORR1A3_dup1754	ORR1A3	ERVL-MaLR	LTR
6	128232462	128232650	RMER13A2_dup548	RMER13A2	ERVK	LTR
6	128285218	128285614	B3A_dup34178	B3A	B2	SINE
6	128295024	128295643	ORR1A2_dup5576	ORR1A2	ERVL-MaLR	LTR
6	128309528	128309783	PB1D10_dup22549	PB1D10	Alu	SINE
6	128405775	128405882	B3_dup53278	B3	B2	SINE
6	128421486	128422101	B1_Mus1_dup33190	B1_Mus1	Alu	SINE
6	128434995	128435292	Lx3_Mus_dup4105	Lx3_Mus	L1	LINE
6	128454279	128455011	B2_Mm2_dup30901	B2_Mm2	B2	SINE
6	128462520	128462986	B1_Mur4_dup9850	B1_Mur4	Alu	SINE
6	128600628	128600954	RLTR10B2_dup285	RLTR10B2	ERVK	LTR
6	128630749	128630863	RLTR13G_dup301	RLTR13G	ERVK	LTR
6	128631527	128631834	MMETn-int_dup249	MMETn-int	ERVK	LTR
6	128694676	128695109	RLTR1B_dup321	RLTR1B	ERV1	LTR
6	128893028	128893126	RMER17C2_dup1221	RMER17C2	ERVK	LTR
6	128936697	128937218	L1MdF_I_dup3745	L1MdF_I	L1	LINE
6	128947801	128948125	IAPLTR2a_dup301	IAPLTR2a	ERVK	LTR
6	129596194	129596350	L1MdF_III_dup4704	L1MdF_III	L1	LINE
6	129905158	129905424	ORR1A0_dup964	ORR1A0	ERVL-MaLR	LTR
6	129968491	129968598	L1MdA_III_dup3306	L1MdA_III	L1	LINE
6	129976372	129976532	RLTR10C_dup695	RLTR10C	ERVK	LTR
6	130145326	130145639	RLTR10B2_dup288	RLTR10B2	ERVK	LTR
6	130294947	130295114	RLTR10C_dup699	RLTR10C	ERVK	LTR
6	130710169	130710502	L1MdA_II_dup1882	L1MdA_II	L1	LINE
6	130788056	130788360	L1MdF_III_dup4729	L1MdF_III	L1	LINE
6	130902423	130902737	RLTR10C_dup700	RLTR10C	ERVK	LTR
6	130909215	130909396	RLTR10C_dup701	RLTR10C	ERVK	LTR
6	130938237	130938618	IAPLTR1_Mm_dup594	IAPLTR1_Mm	ERVK	LTR
6	131053280	131053527	RLTR10B2_dup296	RLTR10B2	ERVK	LTR
6	131199460	131199611	L1MdF_II_dup1274	L1MdF_II	L1	LINE
6	131398611	131398835	Lx5c_dup6586	Lx5c	L1	LINE
6	131545542	131545698	L1MdGf_II_dup2705	L1MdGf_II	L1	LINE
6	131551906	131552033	L1MdF_III_dup4742	L1MdF_III	L1	LINE
6	131619437	131619914	L1MdF_I_dup3761	L1MdF_I	L1	LINE
6	131680024	131680283	L1MdA_III_dup3329	L1MdA_III	L1	LINE
6	131689092	131689298	L1MdGf_II_dup2710	L1MdGf_II	L1	LINE
6	131832459	131832590	L1MdGf_II_dup2716	L1MdGf_II	L1	LINE
6	132142706	132142843	L1MdF_I_dup3766	L1MdF_I	L1	LINE
6	132245442	132245839	RLTR10_dup1013	RLTR10	ERVK	LTR
6	132248165	132248523	RLTR10-int_dup850	RLTR10-int	ERVK	LTR
6	132267359	132267463	L1MdMus_I_dup4454	L1MdMus_I	L1	LINE
6	132424882	132425497	MMERVK10C-int_dup1218	MMERVK10C-int	ERVK	LTR
6	132473861	132473961	IAPEz-int_dup2703	IAPEz-int	ERVK	LTR
6	132740658	132740894	Lx5c_dup6597	Lx5c	L1	LINE
6	132864312	132864412	RLTR9A2_dup62	RLTR9A2	ERVK	LTR
6	133090371	133090471	L1MdFanc_II_dup4975	L1MdFanc_II	L1	LINE
6	133228281	133228443	Lx2_dup6498	Lx2	L1	LINE
6	133240020	133240223	RLTR10_dup1020	RLTR10	ERVK	LTR
6	133311081	133311424	IAPLTR2_Mm_dup613	IAPLTR2_Mm	ERVK	LTR
6	133706001	133706140	MTB_dup2701	MTB	ERVL-MaLR	LTR
6	133954639	133955103	ID_B1_dup39718	ID_B1	B4	SINE
6	133966415	133966719	Lx8_dup20497	Lx8	L1	LINE
6	134069172	134069303	ORR1B1-int_dup23383	ORR1B1-int	ERVL-MaLR	LTR
6	134156872	134157313	RLTR17B_Mm_dup22490	RLTR17B_Mm	ERVK	LTR
6	134184083	134184507	L2a_dup8894	L2a	L2	LINE
6	134512490	134512592	B1_Mus2_dup25169	B1_Mus2	Alu	SINE
6	134539126	134539389	PB1D10_dup22663	PB1D10	Alu	SINE
6	134548778	134548884	RMER6A_dup1598	RMER6A	ERVK	LTR
6	134571629	134572052	LTR33_dup501	LTR33	ERVL	LTR
6	134583045	134583150	B1F2_dup6617	B1F2	Alu	SINE
6	134591400	134591971	RSINE1_dup41484	RSINE1	B4	SINE
6	134595343	134595471	ID_B1_dup39796	ID_B1	B4	SINE
6	134602580	134603005	B4A_dup38285	B4A	B4	SINE
6	134667771	134667960	RLTR10-int_dup859	RLTR10-int	ERVK	LTR
6	134691463	134691744	RSINE1_dup41494	RSINE1	B4	SINE
6	134805405	134805568	B3_dup53506	B3	B2	SINE
6	134878570	134878847	PB1D10_dup22693	PB1D10	Alu	SINE
6	134881593	134881937	RLTR10C_dup704	RLTR10C	ERVK	LTR
6	134919056	134919639	RMER15_dup6609	RMER15	ERVL	LTR
6	134947910	134948165	RMER4A_dup1085	RMER4A	ERVK	LTR
6	134967358	134967803	MTD_dup19360	MTD	ERVL-MaLR	LTR
6	135000341	135000839	B3A_dup34329	B3A	B2	SINE
6	135085608	135085947	RLTR17B_Mm_dup22514	RLTR17B_Mm	ERVK	LTR
6	135185495	135185788	RSINE1_dup41574	RSINE1	B4	SINE
6	135200900	135201417	MTEb_dup4738	MTEb	ERVL-MaLR	LTR
6	135201563	135201865	MTEb_dup4741	MTEb	ERVL-MaLR	LTR
6	135218086	135218252	ORR1B1-int_dup23484	ORR1B1-int	ERVL-MaLR	LTR
6	135237531	135237748	LTR88c_dup159	LTR88c	Gypsy	LTR
6	135247195	135247400	B4_dup24621	B4	B4	SINE
6	135308518	135308713	B3A_dup34361	B3A	B2	SINE
6	135394173	135394384	B4_dup24627	B4	B4	SINE
6	135436555	135436829	B4A_dup38344	B4A	B4	SINE
6	136073662	136073982	PB1D7_dup8876	PB1D7	Alu	SINE
6	136271362	136271621	RLTR12BD_Mm_dup354	RLTR12BD_Mm	ERVK	LTR
6	136394959	136395163	ID_B1_dup40002	ID_B1	B4	SINE
6	136407706	136407886	MMERGLN_LTR_dup159	MMERGLN_LTR	ERV1	LTR
6	136441276	136441552	MIRb_dup16360	MIRb	MIR	SINE
6	136442097	136442412	B1F1_dup6585	B1F1	Alu	SINE
6	136451173	136451407	ORR1A3_dup1788	ORR1A3	ERVL-MaLR	LTR
6	136476673	136476816	ID_B1_dup40011	ID_B1	B4	SINE
6	136518278	136518599	ORR1C2_dup4390	ORR1C2	ERVL-MaLR	LTR
6	136529425	136529568	B3_dup53638	B3	B2	SINE
6	136588648	136589090	RMER13A1_dup375	RMER13A1	ERVK	LTR
6	136605720	136605876	RLTR31B2_dup487	RLTR31B2	ERVK	LTR
6	136627700	136627976	RMER10A_dup1510	RMER10A	ERVL	LTR
6	136628823	136629194	B4A_dup38411	B4A	B4	SINE
6	136650454	136650579	RLTR1D2_MM_dup43	RLTR1D2_MM	ERV1	LTR
6	136704564	136704721	B3_dup53660	B3	B2	SINE
6	136738265	136738481	B4_dup24669	B4	B4	SINE
6	136826116	136826299	ORR1E_dup9348	ORR1E	ERVL-MaLR	LTR
6	136924032	136924185	RMER17C_dup2306	RMER17C	ERVK	LTR
6	136954255	136954727	L1MdTf_III_dup1701	L1MdTf_III	L1	LINE
6	137098584	137098889	L1MB7_dup2149	L1MB7	L1	LINE
6	137121615	137121912	B3A_dup34466	B3A	B2	SINE
6	137178184	137178512	PB1D10_dup22794	PB1D10	Alu	SINE
6	137206860	137207031	L1MdA_I_dup1806	L1MdA_I	L1	LINE
6	137366365	137366690	B3_dup53699	B3	B2	SINE
6	138006586	138006939	L1MdA_I_dup1808	L1MdA_I	L1	LINE
6	138031274	138031414	B3A_dup34530	B3A	B2	SINE
6	138991616	138991799	B3A_dup34577	B3A	B2	SINE
6	139299510	139299751	RLTR31B2_dup489	RLTR31B2	ERVK	LTR
6	139343775	139344066	RLTR44B_dup64	RLTR44B	ERVK	LTR
6	140062755	140062965	RLTR10B2_dup297	RLTR10B2	ERVK	LTR
6	140249699	140249920	ID_B1_dup40224	ID_B1	B4	SINE
6	140417935	140418253	RSINE1_dup41871	RSINE1	B4	SINE
6	140655490	140655830	B3A_dup34714	B3A	B2	SINE
6	140684207	140684408	ERVB7_1-LTR_MM_dup229	ERVB7_1-LTR_MM	ERVK	LTR
6	140875530	140875985	RLTR10C_dup709	RLTR10C	ERVK	LTR
6	140993124	140993417	RLTR10C_dup710	RLTR10C	ERVK	LTR
6	141086713	141087414	RLTR27_dup537	RLTR27	ERVK	LTR
6	141156687	141157115	L1MdA_II_dup1900	L1MdA_II	L1	LINE
6	141283555	141283721	Lx5c_dup6663	Lx5c	L1	LINE
6	141773190	141773348	MTE2a_dup5956	MTE2a	ERVL-MaLR	LTR
6	142006192	142006550	L1MdTf_III_dup1712	L1MdTf_III	L1	LINE
6	142018829	142018985	L1MdGf_I_dup1072	L1MdGf_I	L1	LINE
6	142113483	142114028	RLTR6_Mm_dup73	RLTR6_Mm	ERV1	LTR
6	142354263	142354405	MTEa_dup7187	MTEa	ERVL-MaLR	LTR
6	142443725	142444255	B4A_dup38702	B4A	B4	SINE
6	142463054	142463248	ID_B1_dup40334	ID_B1	B4	SINE
6	142668488	142668797	ORR1A3_dup1797	ORR1A3	ERVL-MaLR	LTR
6	142681526	142681639	MTD_dup19544	MTD	ERVL-MaLR	LTR
6	142877383	142877770	ORR1D2_dup6150	ORR1D2	ERVL-MaLR	LTR
6	142952094	142952423	RLTR10A_dup291	RLTR10A	ERVK	LTR
6	143053941	143054068	RLTR41_dup408	RLTR41	ERV1	LTR
6	143056170	143056439	B3_dup54137	B3	B2	SINE
6	143065608	143065722	MLT2B2_dup670	MLT2B2	ERVL	LTR
6	143120255	143121011	B4A_dup38743	B4A	B4	SINE
6	143121159	143121520	B1_Mur2_dup10279	B1_Mur2	Alu	SINE
6	143428091	143428287	B3A_dup34919	B3A	B2	SINE
6	143466208	143466338	MLT1H2_dup450	MLT1H2	ERVL-MaLR	LTR
6	143474297	143474525	RLTR10C_dup711	RLTR10C	ERVK	LTR
6	143666909	143667100	RMER17D_dup413	RMER17D	ERVK	LTR
6	143726991	143727122	L1MdGf_II_dup2732	L1MdGf_II	L1	LINE
6	143752408	143752816	L1MdF_III_dup4795	L1MdF_III	L1	LINE
6	144227322	144227743	ORR1E_dup9481	ORR1E	ERVL-MaLR	LTR
6	144432676	144432800	B3A_dup34984	B3A	B2	SINE
6	144683811	144684182	Lx8_dup20715	Lx8	L1	LINE
6	144902052	144902499	MTE2a_dup5987	MTE2a	ERVL-MaLR	LTR
6	144908972	144909168	B3A_dup35024	B3A	B2	SINE
6	144963701	144963924	B3A_dup35032	B3A	B2	SINE
6	145038810	145039150	PB1D7_dup8993	PB1D7	Alu	SINE
6	145216040	145216759	Lx8_dup20728	Lx8	L1	LINE
6	145334692	145334905	RLTR28_dup798	RLTR28	ERVL	LTR
6	145335711	145336281	RLTR28_dup800	RLTR28	ERVL	LTR
6	145366267	145366456	B3_dup54340	B3	B2	SINE
6	145471233	145471658	RLTR10C_dup712	RLTR10C	ERVK	LTR
6	145512559	145513006	MLT1J2_dup377	MLT1J2	ERVL-MaLR	LTR
6	145678507	145678941	Lx8_dup20740	Lx8	L1	LINE
6	145856191	145856769	RMER21B_dup519	RMER21B	ERV1	LTR
6	145877264	145877727	MTD_dup19619	MTD	ERVL-MaLR	LTR
6	146072331	146072581	ORR1E_dup9526	ORR1E	ERVL-MaLR	LTR
6	146183039	146183258	ORR1E_dup9529	ORR1E	ERVL-MaLR	LTR
6	146381608	146382075	MTC_dup9645	MTC	ERVL-MaLR	LTR
6	146417402	146417761	ORR1E_dup9539	ORR1E	ERVL-MaLR	LTR
6	146437435	146438193	RLTR10C_dup715	RLTR10C	ERVK	LTR
6	146510774	146510998	PB1D7_dup9014	PB1D7	Alu	SINE
6	146521339	146521992	MLT1A0_dup3505	MLT1A0	ERVL-MaLR	LTR
6	146564280	146564417	B3A_dup35143	B3A	B2	SINE
6	146575890	146576137	ORR1E_dup9543	ORR1E	ERVL-MaLR	LTR
6	146737007	146737438	PB1D7_dup9025	PB1D7	Alu	SINE
6	146752049	146752546	MIRc_dup7922	MIRc	MIR	SINE
6	146960795	146961290	B1_Mus1_dup33666	B1_Mus1	Alu	SINE
6	147692502	147692688	B3_dup54524	B3	B2	SINE
6	148037570	148037823	ERVL-int_dup310	ERVL-int	ERVL	LTR
6	148090529	148090629	B2_Mm2_dup31358	B2_Mm2	B2	SINE
6	148259779	148259941	B1_Mus2_dup25438	B1_Mus2	Alu	SINE
6	148346495	148346676	B1_Mur2_dup10338	B1_Mur2	Alu	SINE
6	148456940	148457355	MTEa_dup7284	MTEa	ERVL-MaLR	LTR
6	148540373	148540653	RLTR4_MM-int_dup2693	RLTR4_MM-int	LTR	LTR
6	148684351	148684906	B1F_dup15612	B1F	Alu	SINE
6	148726977	148727296	MTEa_dup7294	MTEa	ERVL-MaLR	LTR
6	148784632	148784784	RLTR17_dup474	RLTR17	ERVK	LTR
6	148819370	148819723	B4A_dup39067	B4A	B4	SINE
6	148820120	148820363	B1_Mus2_dup25458	B1_Mus2	Alu	SINE
6	148821043	148821538	ORR1C2_dup4425	ORR1C2	ERVL-MaLR	LTR
6	148821717	148821822	RSINE1_dup42361	RSINE1	B4	SINE
6	148931549	148931865	ID_B1_dup40756	ID_B1	B4	SINE
6	148941636	148942038	PB1D10_dup23071	PB1D10	Alu	SINE
6	149028349	149028496	B3_dup54645	B3	B2	SINE
6	149050106	149050245	ERVB5_1-LTR_MM_dup23	ERVB5_1-LTR_MM	ERVK	LTR
6	149055348	149055844	L1_Mur3_dup8621	L1_Mur3	L1	LINE
6	149095101	149095466	RLTR30B_MM_dup112	RLTR30B_MM	ERV1	LTR
6	149153421	149153541	L1MCa_dup1020	L1MCa	L1	LINE
6	149167909	149168141	RLTR10B2_dup302	RLTR10B2	ERVK	LTR
6	149373031	149373369	ERVB4_2-I_MM_dup137	ERVB4_2-I_MM	ERVK	LTR
6	149425253	149425558	MTB_dup2745	MTB	ERVL-MaLR	LTR
16	3202725	3203607	L1MdTf_II_dup3346	L1MdTf_II	L1	LINE
16	3210200	3210330	ERVB4_1B-I_MM_dup1303	ERVB4_1B-I_MM	ERVK	LTR
16	3431196	3431425	IAPEY3-int_dup1895	IAPEY3-int	ERVK	LTR
16	3597877	3597980	ORR1B1-int_dup57044	ORR1B1-int	ERVL-MaLR	LTR
16	3619949	3620108	ERVB4_2-I_MM_dup423	ERVB4_2-I_MM	ERVK	LTR
16	3825623	3826392	RMER17B_dup1806	RMER17B	ERVK	LTR
16	3841176	3841277	L1MEc_dup3261	L1MEc	L1	LINE
16	3841649	3841808	B1_Mm_dup36802	B1_Mm	Alu	SINE
16	4020356	4020673	Lx7_dup30119	Lx7	L1	LINE
16	4204622	4205406	B4A_dup87331	B4A	B4	SINE
16	4274600	4274747	MIR3_dup13268	MIR3	MIR	SINE
16	4477737	4477837	B3_dup129521	B3	B2	SINE
16	4581755	4581930	PB1D11_dup13571	PB1D11	Alu	SINE
16	4598154	4598290	ORR1B1-int_dup57115	ORR1B1-int	ERVL-MaLR	LTR
16	4665501	4665706	B1_Mus2_dup60682	B1_Mus2	Alu	SINE
16	4929008	4929163	ID4_dup18990	ID4	ID	SINE
16	5052049	5052239	B1_Mur1_dup35767	B1_Mur1	Alu	SINE
16	5063733	5064039	ID4_v_dup22218	ID4_.	ID	SINE
16	5289264	5289488	ORR1E_dup22285	ORR1E	ERVL-MaLR	LTR
16	6809655	6809846	B3A_dup79677	B3A	B2	SINE
16	7768411	7768639	MTE2a_dup13747	MTE2a	ERVL-MaLR	LTR
16	7853567	7853756	IAPEz-int_dup6677	IAPEz-int	ERVK	LTR
16	7857769	7857930	IAPEz-int_dup6678	IAPEz-int	ERVK	LTR
16	7967815	7967934	L1MdTf_I_dup2323	L1MdTf_I	L1	LINE
16	8268169	8268528	ORR1E_dup22353	ORR1E	ERVL-MaLR	LTR
16	8271123	8271474	LTR10_RN_dup471	LTR10_RN	ERVK	LTR
16	8325460	8325759	B1F1_dup16014	B1F1	Alu	SINE
16	8338478	8338884	L1M3_dup6469	L1M3	L1	LINE
16	8350902	8351077	ORR1G_dup7449	ORR1G	ERVL-MaLR	LTR
16	8431897	8432114	RMER17C_dup5808	RMER17C	ERVK	LTR
16	8546102	8546401	B1_Mm_dup36871	B1_Mm	Alu	SINE
16	8624652	8624982	B3_dup129702	B3	B2	SINE
16	8628385	8628589	B3_dup129704	B3	B2	SINE
16	8638551	8638903	MTEb_dup10786	MTEb	ERVL-MaLR	LTR
16	8678533	8678790	B2_Mm1a_dup15908	B2_Mm1a	B2	SINE
16	8824562	8824780	MTEa_dup16517	MTEa	ERVL-MaLR	LTR
16	8825117	8825341	IAPLTR3_dup935	IAPLTR3	ERVK	LTR
16	8839486	8839658	L2a_dup20009	L2a	L2	LINE
16	8845011	8845367	B3A_dup79806	B3A	B2	SINE
16	9257037	9257343	RLTR51A_Mm_dup4355	RLTR51A_Mm	ERVK	LTR
16	10005154	10005328	RLTR44-int_dup785	RLTR44-int	ERVK	LTR
16	10035033	10035178	MMERVK9E_I_dup1371	MMERVK9E_I	ERVK	LTR
16	10138038	10138333	MTE2b_dup14404	MTE2b	ERVL-MaLR	LTR
16	10148008	10148181	B1_Mur1_dup35820	B1_Mur1	Alu	SINE
16	10217101	10217323	RSINE1_dup96435	RSINE1	B4	SINE
16	10510615	10510901	B1F_dup37902	B1F	Alu	SINE
16	10640770	10640879	IAPEY2_LTR_dup920	IAPEY2_LTR	ERVK	LTR
16	10778967	10779102	ID_B1_dup95995	ID_B1	B4	SINE
16	10806723	10807136	B1_Mus1_dup84507	B1_Mus1	Alu	SINE
16	10872347	10872727	MTD_dup48133	MTD	ERVL-MaLR	LTR
16	10937144	10937671	ORR1B2_dup8570	ORR1B2	ERVL-MaLR	LTR
16	11015841	11016098	B1_Mur1_dup35851	B1_Mur1	Alu	SINE
16	11077938	11078159	RLTR16_dup1023	RLTR16	ERVK	LTR
16	11107758	11108069	ID_B1_dup96058	ID_B1	B4	SINE
16	11179420	11179622	ID_B1_dup96079	ID_B1	B4	SINE
16	11224557	11224802	B1_Mur2_dup24895	B1_Mur2	Alu	SINE
16	11337440	11337688	MTD_dup48146	MTD	ERVL-MaLR	LTR
16	11602332	11602510	B3A_dup79944	B3A	B2	SINE
16	12164572	12164733	L1MdGf_I_dup2707	L1MdGf_I	L1	LINE
16	12173081	12173310	RLTR10B2_dup730	RLTR10B2	ERVK	LTR
16	12867172	12867563	B3A_dup79979	B3A	B2	SINE
16	12878945	12879323	RLTR1B-int_dup867	RLTR1B-int	ERV1	LTR
16	12917782	12918206	IAPEz-int_dup6692	IAPEz-int	ERVK	LTR
16	13406077	13406508	RMER13A1_dup919	RMER13A1	ERVK	LTR
16	13522970	13523601	B3_dup129974	B3	B2	SINE
16	13540879	13541270	RLTR12D_dup690	RLTR12D	ERVK	LTR
16	13631651	13632042	B1_Mus1_dup84623	B1_Mus1	Alu	SINE
16	13633203	13633606	ORR1A2_dup14918	ORR1A2	ERVL-MaLR	LTR
16	13788153	13788521	MTC_dup24041	MTC	ERVL-MaLR	LTR
16	13789938	13790234	B1_Mus2_dup60963	B1_Mus2	Alu	SINE
16	13836331	13836767	BGLII_Mus_dup545	BGLII_Mus	ERVK	LTR
16	14089947	14090197	RMER10A_dup3923	RMER10A	ERVL	LTR
16	14151792	14152159	RLTR10C_dup1532	RLTR10C	ERVK	LTR
16	14268488	14268644	B3A_dup80053	B3A	B2	SINE
16	14269482	14269588	PB1D10_dup55132	PB1D10	Alu	SINE
16	14475056	14475267	RLTR10A_dup677	RLTR10A	ERVK	LTR
16	14693026	14693174	L1MdA_II_dup4815	L1MdA_II	L1	LINE
16	15004043	15004234	RMER17B2_dup1506	RMER17B2	ERVK	LTR
16	15583806	15584165	Lx2_dup16032	Lx2	L1	LINE
16	15660970	15661339	RMER17B2_dup1510	RMER17B2	ERVK	LTR
16	15825369	15825563	RLTR17_dup1099	RLTR17	ERVK	LTR
16	15842774	15843032	L1MdF_V_dup12350	L1MdF_V	L1	LINE
16	15948087	15948277	L1MdF_II_dup4080	L1MdF_II	L1	LINE
16	15996810	15997032	L1MdTf_II_dup3361	L1MdTf_II	L1	LINE
16	16075723	16076098	Lx2B2_dup9977	Lx2B2	L1	LINE
16	16407163	16407676	L1Lx_I_dup16863	L1Lx_I	L1	LINE
16	17091226	17091538	ID_B1_dup96394	ID_B1	B4	SINE
16	17305787	17305930	ID_B1_dup96424	ID_B1	B4	SINE
16	17562479	17562712	ORR1A3-int_dup10262	ORR1A3-int	ERVL-MaLR	LTR
16	17770580	17770813	IAPLTR2_Mm_dup1442	IAPLTR2_Mm	ERVK	LTR
16	18146290	18146548	B3_dup130309	B3	B2	SINE
16	18191587	18191792	ORR1A4_dup7550	ORR1A4	ERVL-MaLR	LTR
16	18227118	18227490	PB1D7_dup21335	PB1D7	Alu	SINE
16	18452830	18453485	RLTR10C_dup1538	RLTR10C	ERVK	LTR
16	18482102	18482534	RMER13B_dup1782	RMER13B	ERVK	LTR
16	18524366	18524534	MLT1B_dup7016	MLT1B	ERVL-MaLR	LTR
16	18546835	18546994	ORR1E_dup22506	ORR1E	ERVL-MaLR	LTR
16	18588426	18588592	Lx9_dup40256	Lx9	L1	LINE
16	18668457	18668672	RLTR13D6_dup704	RLTR13D6	ERVK	LTR
16	18794542	18794869	RLTR46A_dup65	RLTR46A	ERVK	LTR
16	18960785	18961104	L1MdTf_II_dup3366	L1MdTf_II	L1	LINE
16	19027196	19027351	MMERVK10D3_I_dup1064	MMERVK10D3_I	ERVK	LTR
16	19273425	19273618	RMER17A2_dup2548	RMER17A2	ERVK	LTR
16	19411428	19411595	IAPEz-int_dup6711	IAPEz-int	ERVK	LTR
16	19552667	19553160	L1MdTf_III_dup4089	L1MdTf_III	L1	LINE
16	19998026	19998148	L2a_dup20096	L2a	L2	LINE
16	20084394	20084810	ORR1D2_dup15122	ORR1D2	ERVL-MaLR	LTR
16	20108692	20108815	MTEa_dup16588	MTEa	ERVL-MaLR	LTR
16	20199731	20200030	RLTR19A2_dup73	RLTR19A2	ERVK	LTR
16	20200323	20200571	Lx2B2_dup9998	Lx2B2	L1	LINE
16	20316508	20316773	LTRIS2_dup1255	LTRIS2	ERV1	LTR
16	20372728	20372868	ID_B1_dup96593	ID_B1	B4	SINE
16	20373574	20373686	Lx9_dup40304	Lx9	L1	LINE
16	20641476	20641868	RMER10B_dup2632	RMER10B	ERVL	LTR
16	20652043	20652388	MTD_dup48338	MTD	ERVL-MaLR	LTR
16	20709516	20709640	L1MdTf_II_dup3367	L1MdTf_II	L1	LINE
16	20765315	20765467	ERVB7_4-LTR_MM_dup150	ERVB7_4-LTR_MM	ERVK	LTR
16	20902550	20902678	RLTR1D_dup257	RLTR1D	ERV1	LTR
16	20968372	20968546	B4A_dup88329	B4A	B4	SINE
16	21788753	21789020	B3A_dup80308	B3A	B2	SINE
16	21841886	21842100	L1MC4_dup4678	L1MC4	L1	LINE
16	22006274	22006838	RMER13B_dup1792	RMER13B	ERVK	LTR
16	22014523	22014666	BGLII_B_dup861	BGLII_B	ERVK	LTR
16	22129272	22129561	B1_Mur1_dup36122	B1_Mur1	Alu	SINE
16	22187906	22188039	B1_Mus2_dup61377	B1_Mus2	Alu	SINE
16	22190046	22190275	ORR1B1_dup17902	ORR1B1	ERVL-MaLR	LTR
16	22377195	22377466	MIRc_dup18000	MIRc	MIR	SINE
16	22499608	22499999	ORR1B1_dup17908	ORR1B1	ERVL-MaLR	LTR
16	22506418	22506689	MT2A_dup8327	MT2A	ERVL	LTR
16	22675634	22675764	B4A_dup88410	B4A	B4	SINE
16	22747272	22747829	L1MdA_I_dup4216	L1MdA_I	L1	LINE
16	22850849	22850993	RLTR1D2_MM_dup161	RLTR1D2_MM	ERV1	LTR
16	22934324	22934581	L1MA6_dup6110	L1MA6	L1	LINE
16	23087918	23088050	RMER13A2_dup1285	RMER13A2	ERVK	LTR
16	23142283	23142458	RSINE1_dup97186	RSINE1	B4	SINE
16	23160357	23160960	RLTR10B2_dup731	RLTR10B2	ERVK	LTR
16	23532853	23533254	MLT1H2_dup971	MLT1H2	ERVL-MaLR	LTR
16	23773170	23773397	RLTR10A_dup681	RLTR10A	ERVK	LTR
16	24143714	24143920	MLT1K_dup2281	MLT1K	ERVL-MaLR	LTR
16	25010165	25010327	L1MdTf_III_dup4092	L1MdTf_III	L1	LINE
16	26076919	26077082	L1MdA_I_dup4221	L1MdA_I	L1	LINE
16	26276616	26276771	RLTR27_dup1424	RLTR27	ERVK	LTR
16	27030926	27031190	L1MdGf_I_dup2725	L1MdGf_I	L1	LINE
16	27276127	27276323	B3_dup130869	B3	B2	SINE
16	28112632	28114365	L1MdA_I_dup4227	L1MdA_I	L1	LINE
16	28600430	28600535	MTA_Mm_dup15833	MTA_Mm	ERVL-MaLR	LTR
16	28761991	28762117	RLTR41_dup887	RLTR41	ERV1	LTR
16	28989804	28990007	RLTR10B2_dup733	RLTR10B2	ERVK	LTR
16	29242679	29242996	L1MdA_I_dup4231	L1MdA_I	L1	LINE
16	29261838	29262141	L1MdA_I_dup4233	L1MdA_I	L1	LINE
16	29379147	29379650	L1MC3_dup4300	L1MC3	L1	LINE
16	30556515	30556682	MTC_dup24252	MTC	ERVL-MaLR	LTR
16	30663690	30663799	RLTR31A_Mm_dup231	RLTR31A_Mm	ERVK	LTR
16	30673641	30673844	ORR1B2_dup8670	ORR1B2	ERVL-MaLR	LTR
16	30996724	30997221	B1_Mm_dup37344	B1_Mm	Alu	SINE
16	31024492	31024636	MTD_dup48619	MTD	ERVL-MaLR	LTR
16	31037282	31037866	RLTR10C_dup1548	RLTR10C	ERVK	LTR
16	31045586	31045960	RLTR10C_dup1549	RLTR10C	ERVK	LTR
16	31439550	31439877	RLTR10C_dup1550	RLTR10C	ERVK	LTR
16	31501440	31501658	B1_Mus1_dup85445	B1_Mus1	Alu	SINE
16	31803194	31803641	ORR1C1_dup7675	ORR1C1	ERVL-MaLR	LTR
16	31823723	31824106	B3A_dup80618	B3A	B2	SINE
16	31862695	31863361	B1_Mus2_dup61618	B1_Mus2	Alu	SINE
16	31983283	31983538	MIRc_dup18152	MIRc	MIR	SINE
16	31996796	31997263	RMER21B_dup1266	RMER21B	ERV1	LTR
16	32196785	32196980	B2_Mm1t_dup22826	B2_Mm1t	B2	SINE
16	32239129	32239361	RSINE1_dup97500	RSINE1	B4	SINE
16	32368779	32369216	B1_Mur2_dup25205	B1_Mur2	Alu	SINE
16	32472099	32472215	RSINE1_dup97517	RSINE1	B4	SINE
16	32931347	32931609	B4_dup55696	B4	B4	SINE
16	32966746	32966878	B3A_dup80719	B3A	B2	SINE
16	33135494	33135884	RLTR10C_dup1551	RLTR10C	ERVK	LTR
16	33147063	33147204	L4_C_Mam_dup499	L4_C_Mam	RTE-X	LINE
16	33159388	33159566	B3A_dup80737	B3A	B2	SINE
16	33246862	33247147	B1_Mur1_dup36334	B1_Mur1	Alu	SINE
16	33300213	33300625	RLTR16_dup1050	RLTR16	ERVK	LTR
16	33629862	33630027	MTC_dup24293	MTC	ERVL-MaLR	LTR
16	33669534	33670013	IAPEz-int_dup6745	IAPEz-int	ERVK	LTR
16	33679012	33679226	MLT1J1_dup1007	MLT1J1	ERVL-MaLR	LTR
16	33873064	33873348	B1_Mur1_dup36365	B1_Mur1	Alu	SINE
16	34496189	34496428	MTD_dup48732	MTD	ERVL-MaLR	LTR
16	34560005	34560232	ORR1B1_dup18029	ORR1B1	ERVL-MaLR	LTR
16	34843803	34843954	B1F1_dup16261	B1F1	Alu	SINE
16	34857158	34857722	RLTR9B_dup187	RLTR9B	ERVK	LTR
16	34968025	34968193	B3_dup131503	B3	B2	SINE
16	34968221	34968507	ORR1B1-int_dup58093	ORR1B1-int	ERVL-MaLR	LTR
16	35057382	35057624	L1MB8_dup5007	L1MB8	L1	LINE
16	35326236	35326510	RSINE1_dup97728	RSINE1	B4	SINE
16	35439369	35439586	MTE2b_dup14560	MTE2b	ERVL-MaLR	LTR
16	35501579	35501759	RSINE1_dup97740	RSINE1	B4	SINE
16	35554966	35555066	B1_Mus2_dup61831	B1_Mus2	Alu	SINE
16	36041655	36041851	IAP1-MM_LTR_dup367	IAP1-MM_LTR	ERVK	LTR
16	36289320	36289539	B3_dup131605	B3	B2	SINE
16	36434001	36434381	L1M2_dup13035	L1M2	L1	LINE
16	37297506	37297742	IAPEY_LTR_dup1308	IAPEY_LTR	ERVK	LTR
16	37297858	37297959	ERV3-16A3_LTR_dup275	ERV3-16A3_LTR	ERVL	LTR
16	37699573	37699850	PB1D9_dup25568	PB1D9	Alu	SINE
16	37949671	37949845	MTC_dup24343	MTC	ERVL-MaLR	LTR
16	38413922	38414053	B3_dup131779	B3	B2	SINE
16	38717764	38717976	RMER15_dup15720	RMER15	ERVL	LTR
16	39005321	39005576	Lx9_dup40615	Lx9	L1	LINE
16	39317146	39317325	L1MdA_III_dup7644	L1MdA_III	L1	LINE
16	39602047	39602224	L1MdA_III_dup7651	L1MdA_III	L1	LINE
16	40434752	40435091	L1MdA_I_dup4244	L1MdA_I	L1	LINE
16	41059660	41059775	Lx2B2_dup10060	Lx2B2	L1	LINE
16	41214397	41214497	RLTR20B3_dup791	RLTR20B3	ERVK	LTR
16	41767328	41767506	RLTR10F_dup424	RLTR10F	ERVK	LTR
16	42454137	42454422	RLTR28B_dup399	RLTR28B	ERVL	LTR
16	42477510	42477723	L1MdGf_II_dup7241	L1MdGf_II	L1	LINE
16	42550823	42551404	RLTR27_dup1433	RLTR27	ERVK	LTR
16	42633891	42634070	L1MdTf_III_dup4115	L1MdTf_III	L1	LINE
16	42671921	42672344	L1MdA_I_dup4248	L1MdA_I	L1	LINE
16	42908420	42908520	L1MdTf_I_dup2344	L1MdTf_I	L1	LINE
16	43259315	43259559	L2_dup15710	L2	L2	LINE
16	43378772	43379224	L1MdGf_I_dup2746	L1MdGf_I	L1	LINE
16	43680739	43680999	PB1D10_dup55854	PB1D10	Alu	SINE
16	43861288	43861455	IAPEz-int_dup6762	IAPEz-int	ERVK	LTR
16	44151025	44151310	B3_dup132005	B3	B2	SINE
16	44714335	44714722	L1MdTf_III_dup4117	L1MdTf_III	L1	LINE
16	44895691	44896221	Lx3B_dup5581	Lx3B	L1	LINE
16	45192743	45193163	ORR1E_dup22697	ORR1E	ERVL-MaLR	LTR
16	45575144	45575700	L1MdA_III_dup7673	L1MdA_III	L1	LINE
16	45581202	45581302	B3_dup132085	B3	B2	SINE
16	45748646	45748824	MLT1A0_dup8267	MLT1A0	ERVL-MaLR	LTR
16	45764766	45765221	MTE2b_dup14609	MTE2b	ERVL-MaLR	LTR
16	46135949	46136082	L1MdA_III_dup7676	L1MdA_III	L1	LINE
16	46761052	46761503	RLTR10C_dup1554	RLTR10C	ERVK	LTR
16	47008334	47008504	L1MdF_I_dup9182	L1MdF_I	L1	LINE
16	47120908	47121165	L1MdTf_II_dup3394	L1MdTf_II	L1	LINE
16	47150368	47150468	B1F2_dup16251	B1F2	Alu	SINE
16	47574160	47574349	L1MdTf_I_dup2354	L1MdTf_I	L1	LINE
16	47658866	47659179	RLTR10B2_dup743	RLTR10B2	ERVK	LTR
16	48103121	48103397	ID4_dup19427	ID4	ID	SINE
16	48116815	48117317	ID_B1_dup97564	ID_B1	B4	SINE
16	48135053	48135318	B1F1_dup16350	B1F1	Alu	SINE
16	48166419	48166830	RLTR28B_dup401	RLTR28B	ERVL	LTR
16	48421928	48422061	BGLII_dup2031	BGLII	ERVK	LTR
16	48478315	48478494	L1MdA_III_dup7692	L1MdA_III	L1	LINE
16	48556652	48557116	RLTR10C_dup1556	RLTR10C	ERVK	LTR
16	48845554	48846038	RLTR10C_dup1557	RLTR10C	ERVK	LTR
16	49353746	49354138	LTR33C_dup198	LTR33C	ERVL	LTR
16	49639192	49639342	MTD_dup49030	MTD	ERVL-MaLR	LTR
16	49962272	49962487	RLTR10B2_dup744	RLTR10B2	ERVK	LTR
16	49970467	49970882	RLTR10C_dup1559	RLTR10C	ERVK	LTR
16	49988302	49988402	ID4_dup19438	ID4	ID	SINE
16	50106254	50106419	MLTR31E_MM_dup150	MLTR31E_MM	ERVK	LTR
16	50458429	50458734	B1_Mur4_dup25452	B1_Mur4	Alu	SINE
16	50488698	50489340	RMER17B2_dup1536	RMER17B2	ERVK	LTR
16	50595822	50596383	RLTR10-int_dup2302	RLTR10-int	ERVK	LTR
16	50751364	50751554	Lx4A_dup9379	Lx4A	L1	LINE
16	50923377	50923520	RLTR10A_dup686	RLTR10A	ERVK	LTR
16	51062086	51062263	L1MdF_I_dup9212	L1MdF_I	L1	LINE
16	51066646	51067194	ORR1A0_dup2340	ORR1A0	ERVL-MaLR	LTR
16	51167437	51167569	Lx4A_dup9383	Lx4A	L1	LINE
16	51782233	51782367	RLTR20B1_dup553	RLTR20B1	ERVK	LTR
16	52362535	52362730	L1MdA_III_dup7710	L1MdA_III	L1	LINE
16	52381812	52382156	L1MdA_II_dup4873	L1MdA_II	L1	LINE
16	52783587	52784280	L1MdTf_III_dup4138	L1MdTf_III	L1	LINE
16	53030935	53031149	Lx5_dup14744	Lx5	L1	LINE
16	53168181	53168516	L1MdA_I_dup4269	L1MdA_I	L1	LINE
16	53350518	53351066	L1MdA_II_dup4877	L1MdA_II	L1	LINE
16	53377016	53377323	RMER17B_dup1847	RMER17B	ERVK	LTR
16	53391905	53392212	IAPLTR4_I_dup198	IAPLTR4_I	ERVK	LTR
16	53409727	53409827	L1MdA_III_dup7719	L1MdA_III	L1	LINE
16	53457934	53458103	RLTR10B2_dup748	RLTR10B2	ERVK	LTR
16	53474598	53474895	L1MdTf_III_dup4145	L1MdTf_III	L1	LINE
16	53955392	53955525	ERVB7_1-LTR_MM_dup681	ERVB7_1-LTR_MM	ERVK	LTR
16	54251798	54252123	L1MdTf_II_dup3418	L1MdTf_II	L1	LINE
16	54285488	54285776	L1MdA_II_dup4880	L1MdA_II	L1	LINE
16	54344465	54344977	L1MdA_I_dup4273	L1MdA_I	L1	LINE
16	54731381	54731605	RLTR11B_dup912	RLTR11B	ERVK	LTR
16	54941139	54941585	L1MdA_II_dup4885	L1MdA_II	L1	LINE
16	55145314	55145536	RLTR10-int_dup2304	RLTR10-int	ERVK	LTR
16	55153864	55154025	RLTR27_dup1443	RLTR27	ERVK	LTR
16	55386507	55386936	Lx7_dup30749	Lx7	L1	LINE
16	55673342	55673606	RMER15_dup15801	RMER15	ERVL	LTR
16	55831141	55831404	B1F2_dup16282	B1F2	Alu	SINE
16	55835253	55835788	Lx5c_dup15276	Lx5c	L1	LINE
16	55965388	55965772	RMER3D-int_dup2361	RMER3D-int	ERVK	LTR
16	55983879	55984303	Lx9_dup41057	Lx9	L1	LINE
16	56155703	56155859	RLTR10D_dup430	RLTR10D	ERVK	LTR
16	56567409	56567650	Lx3C_dup5994	Lx3C	L1	LINE
16	56836973	56837240	IAP1-MM_LTR_dup369	IAP1-MM_LTR	ERVK	LTR
16	56904366	56904501	L1MdF_I_dup9269	L1MdF_I	L1	LINE
16	56996630	56996963	B1_Mus1_dup86383	B1_Mus1	Alu	SINE
16	57093046	57093409	PB1D9_dup25692	PB1D9	Alu	SINE
16	57552738	57552851	L1MdA_VI_dup9004	L1MdA_VI	L1	LINE
16	57566571	57566680	L1MdTf_III_dup4151	L1MdTf_III	L1	LINE
16	57636693	57637376	L1MdFanc_I_dup10387	L1MdFanc_I	L1	LINE
16	58128601	58128977	L1MdF_I_dup9276	L1MdF_I	L1	LINE
16	58519229	58519329	Lx8b_dup24105	Lx8b	L1	LINE
16	58612621	58612796	L1_Mur3_dup20975	L1_Mur3	L1	LINE
16	58682733	58683008	L1MdTf_III_dup4155	L1MdTf_III	L1	LINE
16	58703583	58704163	L1MdN_I_dup1855	L1MdN_I	L1	LINE
16	58872455	58872560	Lx5_dup14789	Lx5	L1	LINE
16	58878807	58878984	RLTR44E_dup111	RLTR44E	ERVK	LTR
16	58912417	58913123	RLTR10C_dup1564	RLTR10C	ERVK	LTR
16	59403816	59404172	RMER19B_dup4617	RMER19B	ERVK	LTR
16	59667430	59667907	Lx5c_dup15299	Lx5c	L1	LINE
16	59700523	59700815	B1_Mur2_dup25441	B1_Mur2	Alu	SINE
16	59712297	59712813	L1MdGf_II_dup7280	L1MdGf_II	L1	LINE
16	59720343	59721093	L1MdGf_I_dup2771	L1MdGf_I	L1	LINE
16	60378931	60379047	L1MdA_III_dup7753	L1MdA_III	L1	LINE
16	60512337	60512628	RLTR10C_dup1565	RLTR10C	ERVK	LTR
16	60593363	60594175	L1MdA_I_dup4290	L1MdA_I	L1	LINE
16	60748792	60748895	IAPEz-int_dup6824	IAPEz-int	ERVK	LTR
16	60921960	60922110	L1MdA_III_dup7759	L1MdA_III	L1	LINE
16	61189846	61190457	L1MdGf_I_dup2774	L1MdGf_I	L1	LINE
16	61530277	61530418	L1MdA_II_dup4902	L1MdA_II	L1	LINE
16	61873824	61873940	L1Lx_IV_dup11107	L1Lx_IV	L1	LINE
16	62137428	62137785	L1MdGf_II_dup7296	L1MdGf_II	L1	LINE
16	62200813	62201120	IAPEz-int_dup6836	IAPEz-int	ERVK	LTR
16	62201331	62201497	IAPLTR2b_dup1135	IAPLTR2b	ERVK	LTR
16	62365452	62365688	RLTR26_Mus_dup1031	RLTR26_Mus	ERVK	LTR
16	62484645	62485324	L1MdGf_I_dup2775	L1MdGf_I	L1	LINE
16	62561407	62561563	RMER17D_dup1123	RMER17D	ERVK	LTR
16	63073915	63074070	MTD_dup49254	MTD	ERVL-MaLR	LTR
16	63314344	63314463	B4A_dup89525	B4A	B4	SINE
16	63700632	63700905	IAPLTR2b_dup1137	IAPLTR2b	ERVK	LTR
16	63828238	63828341	L1MdA_II_dup4907	L1MdA_II	L1	LINE
16	64007256	64007390	L1MdF_V_dup12598	L1MdF_V	L1	LINE
16	64236139	64236267	L1MdTf_III_dup4180	L1MdTf_III	L1	LINE
16	64275823	64276393	L1MdTf_II_dup3447	L1MdTf_II	L1	LINE
16	64296413	64296598	ORR1C2_dup12455	ORR1C2	ERVL-MaLR	LTR
16	64330181	64330541	L1MdA_III_dup7776	L1MdA_III	L1	LINE
16	64529753	64530094	RLTR10B2_dup751	RLTR10B2	ERVK	LTR
16	64550993	64551093	RLTR16B_MM_dup988	RLTR16B_MM	ERVK	LTR
16	64626499	64627264	L1MdA_I_dup4303	L1MdA_I	L1	LINE
16	64666359	64666574	B2_Mm1t_dup23077	B2_Mm1t	B2	SINE
16	64770262	64770767	IAP1-MM_LTR_dup371	IAP1-MM_LTR	ERVK	LTR
16	64851933	64852552	RLTR10-int_dup2308	RLTR10-int	ERVK	LTR
16	64866764	64867596	L1MdTf_I_dup2386	L1MdTf_I	L1	LINE
16	65062524	65062790	RLTR10C_dup1567	RLTR10C	ERVK	LTR
16	65295336	65295827	RLTR10B2_dup752	RLTR10B2	ERVK	LTR
16	65725977	65726304	L1MdA_II_dup4915	L1MdA_II	L1	LINE
16	65731692	65731982	L1MdA_II_dup4918	L1MdA_II	L1	LINE
16	65853845	65854471	RLTR10C_dup1568	RLTR10C	ERVK	LTR
16	65858330	65858586	RLTR10C_dup1569	RLTR10C	ERVK	LTR
16	65877463	65877684	L1MdF_III_dup11836	L1MdF_III	L1	LINE
16	65882794	65882962	Lx6_dup17014	Lx6	L1	LINE
16	65910902	65911367	RMER17B_dup1856	RMER17B	ERVK	LTR
16	66668067	66668352	RMER6A_dup3593	RMER6A	ERVK	LTR
16	66846865	66846966	RMER6D_dup2145	RMER6D	ERVK	LTR
16	67027078	67027346	RodERV21-int_dup1697	RodERV21-int	ERV1	LTR
16	67259895	67260038	L1MdF_II_dup4144	L1MdF_II	L1	LINE
16	67573100	67573210	B3_dup132748	B3	B2	SINE
16	67719410	67719617	Lx4B_dup4953	Lx4B	L1	LINE
16	67767816	67768021	B3A_dup81676	B3A	B2	SINE
16	67839865	67840195	L1MdV_III_dup10586	L1MdV_III	L1	LINE
16	68241034	68241238	Lx2_dup16396	Lx2	L1	LINE
16	68307224	68307375	L1MdF_III_dup11853	L1MdF_III	L1	LINE
16	68326245	68326996	L1MdA_III_dup7782	L1MdA_III	L1	LINE
16	68690262	68690454	L1MdFanc_I_dup10447	L1MdFanc_I	L1	LINE
16	68775795	68775959	L1Lx_IV_dup11158	L1Lx_IV	L1	LINE
16	68787392	68787559	Lx3C_dup6050	Lx3C	L1	LINE
16	68803863	68804078	L1MdF_III_dup11864	L1MdF_III	L1	LINE
16	68812370	68812727	L1MdF_I_dup9074	L1MdF_I	L1	LINE
16	68829761	68830142	IAPEY3_LTR_dup592	IAPEY3_LTR	ERVK	LTR
16	68891769	68891962	RLTR10B2_dup753	RLTR10B2	ERVK	LTR
16	68959908	68960505	RLTR10-int_dup2312	RLTR10-int	ERVK	LTR
16	68960537	68960638	RLTR10-int_dup2313	RLTR10-int	ERVK	LTR
16	69012921	69013525	L1MdA_III_dup7789	L1MdA_III	L1	LINE
16	69131844	69132205	L1MdF_I_dup9358	L1MdF_I	L1	LINE
16	69336471	69336673	L1MdA_I_dup4322	L1MdA_I	L1	LINE
16	69531342	69531495	L1MdF_IV_dup18385	L1MdF_IV	L1	LINE
16	69660420	69660577	Lx2A1_dup2480	Lx2A1	L1	LINE
16	70068833	70069117	IAPEz-int_dup6865	IAPEz-int	ERVK	LTR
16	70209368	70209497	Lx8_dup51566	Lx8	L1	LINE
16	70470363	70470615	L1MdA_I_dup4328	L1MdA_I	L1	LINE
16	70902214	70902412	L1MdA_III_dup7803	L1MdA_III	L1	LINE
16	70902725	70903019	IAPEY2_LTR_dup937	IAPEY2_LTR	ERVK	LTR
16	71110994	71111475	Lx3A_dup8329	Lx3A	L1	LINE
16	71170512	71170674	L1MdTf_I_dup2396	L1MdTf_I	L1	LINE
16	71290853	71291305	IAPLTR2b_dup1141	IAPLTR2b	ERVK	LTR
16	71352802	71353229	L1MdA_I_dup4333	L1MdA_I	L1	LINE
16	71675267	71675493	Lx2A1_dup2490	Lx2A1	L1	LINE
16	71788187	71788343	L1Lx_I_dup17243	L1Lx_I	L1	LINE
16	71853205	71853424	L1MdA_II_dup4930	L1MdA_II	L1	LINE
16	71954917	71955051	RMER17A2_dup2589	RMER17A2	ERVK	LTR
16	72320251	72320491	RMER13B_dup1843	RMER13B	ERVK	LTR
16	72695687	72696058	B4_dup56258	B4	B4	SINE
16	72767634	72767829	RLTR20A4_dup12789	RLTR20A4	ERVK	LTR
16	72868621	72868847	Lx5b_dup7462	Lx5b	L1	LINE
16	72918266	72918392	MTE2b_dup14772	MTE2b	ERVL-MaLR	LTR
16	72971459	72972167	L1Lx_II_dup5368	L1Lx_II	L1	LINE
16	73151264	73151763	L1MdTf_III_dup4205	L1MdTf_III	L1	LINE
16	73244802	73245015	MIRc_dup18438	MIRc	MIR	SINE
16	73478831	73479166	L1MdTf_II_dup3473	L1MdTf_II	L1	LINE
16	73532822	73533259	L1MdTf_I_dup2320	L1MdTf_I	L1	LINE
16	73631265	73631582	ORR1C2_dup12496	ORR1C2	ERVL-MaLR	LTR
16	74691386	74691486	L1MdF_IV_dup18428	L1MdF_IV	L1	LINE
16	74982690	74982838	RLTR31B_Mm_dup285	RLTR31B_Mm	ERVK	LTR
16	75153640	75153879	MERVL-int_dup1862	MERVL-int	ERVL	LTR
16	75178282	75178424	RMER10A_dup4061	RMER10A	ERVL	LTR
16	75367301	75367609	L1MdTf_III_dup4210	L1MdTf_III	L1	LINE
16	75434871	75435169	IAPEz-int_dup6887	IAPEz-int	ERVK	LTR
16	75534005	75534181	L1MdA_I_dup4340	L1MdA_I	L1	LINE
16	75939259	75939916	RLTR4_MM-int_dup11391	RLTR4_MM-int	LTR	LTR
16	75972084	75972185	IAPEz-int_dup6896	IAPEz-int	ERVK	LTR
16	76139471	76139578	RMER15-int_dup2787	RMER15-int	ERVL	LTR
16	76352730	76352902	RLTR12B_dup772	RLTR12B	ERVK	LTR
16	76821092	76821446	B1_Mus2_dup62545	B1_Mus2	Alu	SINE
16	76958135	76958475	L1MdTf_I_dup2404	L1MdTf_I	L1	LINE
16	77467203	77467456	RLTR44A_dup350	RLTR44A	ERVK	LTR
16	77540274	77540627	B1_Mus1_dup86794	B1_Mus1	Alu	SINE
16	77655292	77655468	MTD_dup49449	MTD	ERVL-MaLR	LTR
16	77687834	77687991	RMER17B_dup1864	RMER17B	ERVK	LTR
16	77940035	77940187	L1_Mur1_dup6475	L1_Mur1	L1	LINE
16	78028566	78028693	ORR1D1_dup21499	ORR1D1	ERVL-MaLR	LTR
16	78033393	78033660	ID_B1_dup97969	ID_B1	B4	SINE
16	78039643	78039768	MIRc_dup18460	MIRc	MIR	SINE
16	78228727	78228840	MTD_dup49454	MTD	ERVL-MaLR	LTR
16	78289896	78290498	L1MdA_II_dup4939	L1MdA_II	L1	LINE
16	78336710	78336813	ORR1A2_dup15318	ORR1A2	ERVL-MaLR	LTR
16	78339531	78339632	B1F1_dup16435	B1F1	Alu	SINE
16	78804083	78804443	L1MdA_II_dup4941	L1MdA_II	L1	LINE
16	78994394	78994704	RLTR10-int_dup2321	RLTR10-int	ERVK	LTR
16	79011008	79011167	L1MdF_I_dup9408	L1MdF_I	L1	LINE
16	79341951	79342770	IAPEz-int_dup6910	IAPEz-int	ERVK	LTR
16	79414606	79414800	IAPEY_LTR_dup1320	IAPEY_LTR	ERVK	LTR
16	79551371	79551620	RLTR21_dup3316	RLTR21	ERVK	LTR
16	79649644	79650188	RLTR10_dup2666	RLTR10	ERVK	LTR
16	79796813	79797386	RLTR10-int_dup2326	RLTR10-int	ERVK	LTR
16	79913339	79913562	L1MdF_IV_dup18473	L1MdF_IV	L1	LINE
16	80020774	80021121	RLTR26_Mus_dup1043	RLTR26_Mus	ERVK	LTR
16	80090459	80090569	IAPEz-int_dup6914	IAPEz-int	ERVK	LTR
16	80446927	80447151	L1MdA_VI_dup9105	L1MdA_VI	L1	LINE
16	80557344	80557677	IAPEz-int_dup6917	IAPEz-int	ERVK	LTR
16	80637255	80637590	Lx_dup14816	Lx	L1	LINE
16	80694989	80695089	RLTR10_dup2673	RLTR10	ERVK	LTR
16	80812726	80812852	IAPEY_LTR_dup1321	IAPEY_LTR	ERVK	LTR
16	80875134	80875418	IAPEz-int_dup6923	IAPEz-int	ERVK	LTR
16	80917062	80917593	IAPEY5_LTR_dup220	IAPEY5_LTR	ERVK	LTR
16	81537100	81537556	RLTR10C_dup1573	RLTR10C	ERVK	LTR
16	81541293	81541521	RLTR10C_dup1574	RLTR10C	ERVK	LTR
16	81859472	81859620	L1_Mur1_dup6487	L1_Mur1	L1	LINE
16	81949516	81949657	RMER19C_dup2818	RMER19C	ERVK	LTR
16	82008361	82008501	IAPEy-int_dup743	IAPEy-int	ERVK	LTR
16	82224408	82224635	IAPLTR2b_dup1144	IAPLTR2b	ERVK	LTR
16	82489211	82489390	L1MdA_III_dup7844	L1MdA_III	L1	LINE
16	83114633	83114805	L1MdA_II_dup4950	L1MdA_II	L1	LINE
16	83246307	83247262	L1MdA_II_dup4953	L1MdA_II	L1	LINE
16	83257641	83257741	Lx3A_dup8406	Lx3A	L1	LINE
16	83496755	83496898	L1MdMus_I_dup11890	L1MdMus_I	L1	LINE
16	83536075	83536316	RLTR10B2_dup759	RLTR10B2	ERVK	LTR
16	83551223	83551391	RLTR27_dup1458	RLTR27	ERVK	LTR
16	83743181	83743667	RLTR10C_dup1577	RLTR10C	ERVK	LTR
16	83753858	83754278	RLTR10C_dup1578	RLTR10C	ERVK	LTR
16	83922330	83922696	RLTR10_dup2679	RLTR10	ERVK	LTR
16	84242170	84242837	L1MdA_II_dup4960	L1MdA_II	L1	LINE
16	84579940	84580120	B1F1_dup16447	B1F1	Alu	SINE
16	84581921	84582072	Lx8_dup51955	Lx8	L1	LINE
16	84642071	84642438	ID_B1_dup98047	ID_B1	B4	SINE
16	85306941	85307458	RLTR10C_dup1581	RLTR10C	ERVK	LTR
16	86264523	86264627	L1MdF_I_dup9456	L1MdF_I	L1	LINE
16	86586178	86586698	RLTR23_dup1348	RLTR23	ERV1	LTR
16	86737753	86738081	RLTR10B2_dup761	RLTR10B2	ERVK	LTR
16	86747482	86748686	L1MdTf_III_dup4248	L1MdTf_III	L1	LINE
16	87036152	87036331	MLT1E3_dup912	MLT1E3	ERVL-MaLR	LTR
16	87204500	87204606	B1_Mur1_dup36767	B1_Mur1	Alu	SINE
16	87220791	87221285	B2_Mm2_dup78365	B2_Mm2	B2	SINE
16	87236154	87236480	B1_Mus1_dup86997	B1_Mus1	Alu	SINE
16	87238118	87238271	B1_Mur3_dup27452	B1_Mur3	Alu	SINE
16	87342721	87342926	Lx8_dup52041	Lx8	L1	LINE
16	87404356	87404545	ORR1B1_dup18404	ORR1B1	ERVL-MaLR	LTR
16	87478781	87479061	ORR1C1_dup7863	ORR1C1	ERVL-MaLR	LTR
16	88022696	88022999	ORR1D2_dup15553	ORR1D2	ERVL-MaLR	LTR
16	88169008	88169309	L1MA6_dup6333	L1MA6	L1	LINE
16	88496200	88496345	RLTR17_dup1137	RLTR17	ERVK	LTR
16	88551812	88552038	IAPEY3_LTR_dup599	IAPEY3_LTR	ERVK	LTR
16	88805507	88805742	B1_Mus2_dup62704	B1_Mus2	Alu	SINE
16	89315966	89316103	Lx3_Mus_dup10569	Lx3_Mus	L1	LINE
16	89352941	89353075	LTRIS_Mm_dup493	LTRIS_Mm	ERV1	LTR
16	89374148	89374608	Lx8b_dup24606	Lx8b	L1	LINE
16	89439574	89439856	L1MdTf_III_dup4254	L1MdTf_III	L1	LINE
16	89544821	89545032	MLT1B_dup7239	MLT1B	ERVL-MaLR	LTR
16	89546140	89546790	L1MA5_dup3108	L1MA5	L1	LINE
16	89559274	89559899	MTD_dup49654	MTD	ERVL-MaLR	LTR
16	89582767	89583207	MT2B_dup8565	MT2B	ERVL	LTR
16	89708657	89708995	RLTR17B_Mm_dup54012	RLTR17B_Mm	ERVK	LTR
16	89737686	89737930	B3A_dup82090	B3A	B2	SINE
16	89956754	89956881	ORR1E_dup23035	ORR1E	ERVL-MaLR	LTR
16	90134255	90134404	MLT1I_dup1471	MLT1I	ERVL-MaLR	LTR
16	90371660	90372033	RLTR10-int_dup2346	RLTR10-int	ERVK	LTR
16	90383281	90383492	B3_dup133373	B3	B2	SINE
16	90477152	90477627	Lx7_dup31441	Lx7	L1	LINE
16	90747787	90748070	MTD_dup49684	MTD	ERVL-MaLR	LTR
16	90869182	90869742	ORR1F_dup19476	ORR1F	ERVL-MaLR	LTR
16	90913630	90914184	Lx8_dup52127	Lx8	L1	LINE
16	90925518	90925790	B4A_dup90189	B4A	B4	SINE
16	90977331	90978021	RMER5_dup6659	RMER5	ERV1	LTR
16	91191884	91192152	MTEa_dup16958	MTEa	ERVL-MaLR	LTR
16	91349385	91349762	B1_Mus2_dup62782	B1_Mus2	Alu	SINE
16	91388589	91388725	B3_dup133453	B3	B2	SINE
16	91434282	91434893	PB1D9_dup25819	PB1D9	Alu	SINE
16	91440200	91440431	B3_dup133463	B3	B2	SINE
16	91512472	91512572	L1MdFanc_I_dup10567	L1MdFanc_I	L1	LINE
16	91703348	91703662	B3_dup133499	B3	B2	SINE
16	91732752	91732875	B3A_dup82191	B3A	B2	SINE
16	91751767	91751943	B2_Mm2_dup78566	B2_Mm2	B2	SINE
16	91752122	91752630	B1_Mus2_dup62812	B1_Mus2	Alu	SINE
16	91754770	91754891	MTD_dup49706	MTD	ERVL-MaLR	LTR
16	91787256	91787527	MTE2a_dup14182	MTE2a	ERVL-MaLR	LTR
16	91787977	91788208	IAPEY_LTR_dup1326	IAPEY_LTR	ERVK	LTR
16	91821569	91821825	ID_B1_dup98242	ID_B1	B4	SINE
16	91824495	91824682	L1ME2_dup1602	L1ME2	L1	LINE
16	91895554	91896035	B4A_dup90255	B4A	B4	SINE
16	91907533	91907948	B1_Mur1_dup36831	B1_Mur1	Alu	SINE
16	91952776	91953140	RLTR30D_MM_dup219	RLTR30D_MM	ERV1	LTR
16	91993053	91993189	L1MB5_dup2711	L1MB5	L1	LINE
16	92242363	92242643	B3A_dup82222	B3A	B2	SINE
16	92272055	92272434	MTE2a_dup14193	MTE2a	ERVL-MaLR	LTR
16	92387128	92387490	Lx8_dup52144	Lx8	L1	LINE
16	92502792	92503208	MLT1E3_dup916	MLT1E3	ERVL-MaLR	LTR
16	92955842	92956004	ORR1F_dup19501	ORR1F	ERVL-MaLR	LTR
16	93194115	93194525	ORR1G_dup7714	ORR1G	ERVL-MaLR	LTR
16	93205152	93205499	RLTR10C_dup1583	RLTR10C	ERVK	LTR
16	93237406	93237519	MTE2a_dup14209	MTE2a	ERVL-MaLR	LTR
16	93467486	93467648	ERVB7_2B-LTR_MM_dup674	ERVB7_2B-LTR_MM	ERVK	LTR
16	93490713	93490941	RLTR18B_dup790	RLTR18B	ERVK	LTR
16	93504064	93504174	MTD_dup49753	MTD	ERVL-MaLR	LTR
16	93533863	93534419	ID_B1_dup98308	ID_B1	B4	SINE
16	93592334	93592520	B4A_dup90347	B4A	B4	SINE
16	93627015	93627342	RLTR53_Mm_dup437	RLTR53_Mm	ERVK	LTR
16	93649121	93649294	RLTR1D2_MM_dup166	RLTR1D2_MM	ERV1	LTR
16	93699297	93699601	B1_Mur3_dup27513	B1_Mur3	Alu	SINE
16	93772421	93772808	B3_dup133627	B3	B2	SINE
16	93850750	93851094	RLTR10C_dup1584	RLTR10C	ERVK	LTR
16	93865155	93865361	ORR1E_dup23110	ORR1E	ERVL-MaLR	LTR
16	93959936	93960529	MTE2b_dup14957	MTE2b	ERVL-MaLR	LTR
16	93995927	93996257	L1MC2_dup1847	L1MC2	L1	LINE
16	94047039	94047311	ORR1D2_dup15619	ORR1D2	ERVL-MaLR	LTR
16	94077809	94078122	IAPEz-int_dup6974	IAPEz-int	ERVK	LTR
16	94178972	94179215	MT2A_dup8557	MT2A	ERVL	LTR
16	94215046	94215243	MLT1A0_dup8493	MLT1A0	ERVL-MaLR	LTR
16	94252635	94253016	MTD_dup49771	MTD	ERVL-MaLR	LTR
16	94253327	94253494	ORR1C2_dup12571	ORR1C2	ERVL-MaLR	LTR
16	94262607	94262936	B2_Mm2_dup78678	B2_Mm2	B2	SINE
16	94381795	94382221	B4_dup56730	B4	B4	SINE
16	94438402	94438716	L1MEc_dup3373	L1MEc	L1	LINE
16	94528188	94528511	RMER17C_dup6046	RMER17C	ERVK	LTR
16	94530277	94530437	B3_dup133691	B3	B2	SINE
16	94537310	94537590	ORR1A3_dup4425	ORR1A3	ERVL-MaLR	LTR
16	94610188	94610691	ORR1A2_dup15450	ORR1A2	ERVL-MaLR	LTR
16	94640357	94640764	L1MB4_dup2648	L1MB4	L1	LINE
16	94837922	94838269	MTE-int_dup4611	MTE-int	ERVL-MaLR	LTR
16	94990006	94990202	ORR1G_dup7720	ORR1G	ERVL-MaLR	LTR
16	95169121	95169399	MLT1C_dup3612	MLT1C	ERVL-MaLR	LTR
16	95247271	95247559	B1F_dup38963	B1F	Alu	SINE
16	95283979	95284422	MTC_dup24853	MTC	ERVL-MaLR	LTR
16	95305145	95305401	RMER15_dup16050	RMER15	ERVL	LTR
16	95310510	95312014	L1MdA_I_dup4374	L1MdA_I	L1	LINE
16	95324234	95324829	RLTR19D_dup48	RLTR19D	ERVK	LTR
16	95401757	95402233	MTD_dup49805	MTD	ERVL-MaLR	LTR
16	95409601	95409858	RLTR31A_Mm_dup238	RLTR31A_Mm	ERVK	LTR
16	95457469	95457667	ORR1B1_dup18445	ORR1B1	ERVL-MaLR	LTR
16	95528815	95529037	Lx7_dup31461	Lx7	L1	LINE
16	95812112	95812470	IAPLTR2a_dup847	IAPLTR2a	ERVK	LTR
16	95856205	95856673	MTE2a_dup14237	MTE2a	ERVL-MaLR	LTR
16	96011374	96011652	RMER19B_dup4649	RMER19B	ERVK	LTR
16	96066608	96066980	B1_Mus1_dup87277	B1_Mus1	Alu	SINE
16	96098991	96099091	MMETn-int_dup858	MMETn-int	ERVK	LTR
[truncated: 14,646 more rows]

## Sheet: XX_OO
Chr	Peak Start	Peak End	DupID	GeneID	FamilyID	ClassID
[truncated: 32,077 more rows]

[truncated: 3 more sheets: XX_CC, XX_OC, XX_CO]
