# Supplementary material for: Sex-specific expression and function of TRIM28 during mouse primordial germ differentiation
Source: iScience. 2025 Sep 1;28(10):113474. doi: 10.1016/j.isci.2025.113474 (PMC12475620; doi:10.1016/j.isci.2025.113474)
Supplement: Table S6. List of ERVs identified as being control XY, XX- or TCKO XX, XY-specific or shared, related to Figures 2C–2E and S2E — Lists identified peaks and their associated overlapping ERV across all permutations. [file mmc4.xlsx]

## Sheet: Index
Sheet Name	Description
E105_XY_Control_Specific	Peaks surpassing threshold (>2 fold all other conditions) only in XY WT at E10.5
E105_XY_TCKO_Specific	Peaks surpassing threshold (>2 fold all other conditions) only in XY TCKO at E10.5
E105_XX_Control_Specific	Peaks surpassing threshold (>2 fold all other conditions) only in XX WT at E10.5
E105_XX_TCKO_Specific	Peaks surpassing threshold (>2 fold all other conditions) only in XX TCKO at E10.5
E105_XY_XX_Control_Shared	Peaks surpassing threshold (>2 fold all other conditions) in both XY and XX controls at E10.5
E105_XY_XX_TCKO_Shared	Peaks surpassing threshold (>2 fold all other conditions) in both XY and XX TCKO at E10.5
E145_XY_Control_Specific	Peaks surpassing threshold (>2 fold all other conditions) only in XY WT at E14.5
E145_XY_TCKO_Specific	Peaks surpassing threshold (>2 fold all other conditions) only in XY TCKO at E14.5
E145_XX_Control_Specific	Peaks surpassing threshold (>2 fold all other conditions) only in XX WT at E14.5
E145_XX_TCKO_Specific	Peaks surpassing threshold (>2 fold all other conditions) only in XX TCKO at E14.5
E145_XY_XX_Control_Shared	Peaks surpassing threshold (>2 fold all other conditions) in both XY and XX controls at E14.5
E145_XY_XX_TCKO_Shared	Peaks surpassing threshold (>2 fold all other conditions) in both XY and XX TCKO at E14.5

## Sheet: E105_XY_Control_Specific
Peak Chr	Peak Start	Peak End	ERV Chr	ERV Start	ERV End	Subfamily
16	3662188	3662740	16	3662164	3662950	RMER13A1
16	3687698	3687852	16	3687736	3687975	RLTR17B_Mm
16	4247009	4247190	16	4247091	4247469	MTB_Mm
16	8789344	8789959	16	8789771	8790214	RMER17C
16	11318100	11318374	16	11317899	11318538	RMER19A
16	11658894	11659305	16	11658783	11659325	RMER19C
16	13555806	13556166	16	13555655	13555925	RLTR9E
16	13555806	13556166	16	13555957	13556290	RodERV21-int
16	15747853	15748195	16	15747817	15748077	ORR1C1
16	15906211	15906599	16	15906328	15906731	RLTR41
16	20634823	20634999	16	20634819	20635456	RMER17C-int
16	21225249	21226041	16	21225794	21226018	LTR16A2
16	23240471	23240709	16	23240453	23240808	MTD
16	29533010	29533110	16	29532910	29533298	RLTR14_RN
16	29666288	29666419	16	29666222	29666375	RLTR20A4
16	29790214	29790674	16	29790134	29790450	ORR1A2
16	29790214	29790674	16	29790492	29790621	MLT1J1
16	29900843	29901253	16	29900835	29901198	RMER10A
16	31437518	31437774	16	31437712	31437847	MLT1A1
16	34664948	34665363	16	34665159	34665415	ORR1D2
16	34942259	34942423	16	34942302	34942404	RLTR20A4
16	34944022	34944385	16	34944150	34944552	MTD
16	35712043	35712333	16	35712119	35712631	RMER19B
16	67039982	67040133	16	67039828	67040069	RMER15
16	67039982	67040133	16	67040077	67040198	LTR16B1
16	70042733	70043142	16	70042880	70043219	MTE2b
16	76784986	76785225	16	76785113	76785284	ORR1F
16	77916117	77916520	16	77916208	77916420	RMER15
16	79186032	79186433	16	79186126	79186567	MLTR11B
16	80856026	80856155	16	80855770	80856350	RLTR17
16	89880732	89880926	16	89880868	89881064	RLTR17B_Mm
16	90454551	90454852	16	90454646	90454795	MLT1A
16	90560121	90560410	16	90560040	90560352	ORR1A4
16	90610764	90611328	16	90610842	90611206	MTD
16	91941240	91941395	16	91941153	91941545	MTA_Mm
16	92352401	92352678	16	92352323	92352780	MT2C_Mm
16	92574567	92574939	16	92574350	92574753	MLT1C2
16	93817801	93817992	16	93817757	93817980	RLTR17B_Mm
16	94314382	94314548	16	94314259	94314552	ORR1B1
16	95557352	95557787	16	95557301	95557595	RLTR9A3
16	95557352	95557787	16	95557674	95557871	MTEa
16	95909207	95909447	16	95909164	95909484	MTEa
14	3096800	3097209	14	3097034	3097148	LTR33B
14	4025224	4025389	14	4025344	4025633	ORR1C2
14	5396236	5396467	14	5395687	5396658	MTA_Mm
14	9593204	9593419	14	9593275	9593367	RLTR20C1_MM
14	10452579	10452777	14	10452580	10452837	MTD
14	10588961	10589154	14	10589000	10589099	MLT1A1
14	12838522	12838645	14	12838487	12838681	RMER17C
14	15805964	15806137	14	15803755	15809937	RLTR4_MM-int
14	21138815	21139467	14	21138713	21139136	MLTR14
14	24027898	24028188	14	24027981	24028115	MTEb
14	24027898	24028188	14	24028122	24028302	MLT1D
14	25968998	25969644	14	25968904	25970055	RodERV21-int
14	30146855	30147021	14	30146845	30147136	ERV3-16A3_I
14	37641596	37641719	14	37641496	37641641	RMER5
14	37641596	37641719	14	37641683	37641936	RMER5
14	46464838	46464972	14	46464756	46465319	RMER19A
14	46557771	46558091	14	46557582	46557968	MTE2a
14	46827112	46827285	14	46827099	46827247	RMER12C
14	47496529	47496686	14	47496622	47496654	MTE2a
14	49644834	49645005	14	49644752	49645010	MTEb
14	51226011	51226124	14	51226003	51226200	MTB_Mm
14	54285692	54285938	14	54285793	54285991	ERVL-int
14	55701039	55701167	14	55700825	55701288	RLTR30D2_MM
14	56199230	56199430	14	56199371	56199552	MTA_Mm
14	56259113	56259331	14	56258941	56259915	MERV1_I
14	57780740	57781274	14	57781148	57781263	ORR1F
14	59825901	59826083	14	59825795	59825956	ORR1D2
14	66072385	66072583	14	66072325	66072735	MMERGLN_LTR
14	68200376	68200523	14	68200157	68200447	MTE2a
14	68200376	68200523	14	68200448	68200743	ORR1A2
14	76015051	76015321	14	76015108	76015444	ORR1B2
14	76046664	76046774	14	76046625	76046851	MTC
14	78229481	78229795	14	78229451	78229839	ORR1C1
14	78284088	78284215	14	78283773	78284308	LTR88a
14	79255206	79255588	14	79255053	79255433	RLTR13D6
14	79255206	79255588	14	79255422	79255521	RLTR13D6
14	79368305	79368466	14	79368270	79368672	MTC
14	82531636	82532378	14	82531865	82532640	ORR1A2
14	92648448	92648953	14	92647816	92648978	RLTR10-int
14	94174318	94174453	14	94171872	94174588	IAPEy-int
14	100248031	100248224	14	100248042	100248176	RLTR11B
14	101961371	101961568	14	101961326	101961668	ORR1D1
14	105359852	105359952	14	105359685	105360117	MT2B1
14	106668141	106668444	14	106668159	106668428	RLTR9A2
14	118162210	118162355	14	118162118	118162260	MLT1C
14	119853670	119854071	14	119853592	119853938	ORR1A0
14	120954798	120955102	14	120954869	120955191	ORR1B1
14	121283712	121283878	14	121283715	121283791	ORR1E
14	122083524	122083809	14	122083209	122083617	BGLII
14	122169066	122169553	14	122169154	122169413	MER21C
3	3219938	3220070	3	3219249	3220206	RMER17B
3	3306423	3306764	3	3306680	3307437	ERVB4_1B-I_MM
3	3650590	3650753	3	3650606	3651066	RMER17C
3	4212140	4212326	3	4212129	4212258	RMER16A3
3	4212140	4212326	3	4212259	4212325	ETnERV2-int
3	6568784	6569003	3	6568794	6568938	MTC
3	6568784	6569003	3	6568939	6569426	RLTR41
3	9846795	9847121	3	9846691	9847013	ORR1D1
3	11148165	11148566	3	11148038	11148314	RMER17C2
3	11148165	11148566	3	11148347	11148470	RLTR12BD_Mm
3	13774427	13774743	3	13774357	13774754	BGLII
3	14286780	14287195	3	14286631	14287515	RLTR13D6
3	14754706	14754830	3	14754522	14754937	RLTR9E
3	23481219	23481492	3	23481197	23481614	RLTR9D
3	29464009	29464221	3	29463868	29464331	MLT1D
3	30930703	30930882	3	30930644	30930855	ORR1F
3	35055930	35056232	3	35056016	35056173	ORR1D1
3	36914807	36915340	3	36914869	36915264	MTA_Mm
3	37808854	37809152	3	37808822	37809177	ORR1C2
3	37840987	37841203	3	37841019	37841263	ORR1E
3	38702831	38703054	3	38702807	38702889	ORR1E
3	41129863	41130570	3	41129712	41130025	ORR1A0
3	41129863	41130570	3	41130193	41130537	MTEa
3	50308484	50308677	3	50308600	50308889	RMER15
3	51619827	51619958	3	51619830	51619905	RLTR17B_Mm
3	52062558	52062798	3	52062510	52062854	ORR1D2
3	53075624	53076030	3	53075595	53075952	ORR1A4
3	53316972	53317260	3	53316949	53317438	RLTR16
3	55337596	55337921	3	55337432	55337820	ORR1A4
3	57067391	57067557	3	57066678	57067432	MERVK26-int
3	57067391	57067557	3	57067436	57067690	RMER20B
3	57641242	57641487	3	57641072	57641593	MT2B1
3	58027526	58027852	3	58027611	58028109	RLTR11A
3	58971237	58971701	3	58971090	58971505	MTB_Mm
3	59470801	59471501	3	59470880	59471264	RLTR9D
3	59886602	59886994	3	59886665	59886943	MER70A
3	61153305	61153472	3	61153412	61153772	ORR1E
3	61705127	61705230	3	61704978	61705375	MTB
3	64229245	64229737	3	64229057	64229918	RLTR13D6
3	69835043	69835194	3	69833747	69836248	MERVL_2A-int
3	70169239	70169471	3	70169382	70169454	RLTR20A4
3	70745151	70745385	3	70744451	70746605	MERVL-int
3	77969342	77969520	3	77969170	77969540	MTEa
3	85738252	85738580	3	85738298	85738677	MTD
3	90060280	90060469	3	90060259	90060582	MTC
3	96441810	96442099	3	96441871	96442255	BGLII_B
3	96988805	96989281	3	96988674	96989068	MTD
3	97456585	97456947	3	97456594	97457467	RMER17A2
3	98116332	98116505	3	98116249	98116413	ORR1F
3	98266393	98266669	3	98266503	98266599	ORR1F
3	98266393	98266669	3	98266600	98266992	MTA_Mm
3	110356944	110357110	3	110356965	110357374	RLTR28
3	116131102	116131219	3	116130691	116131408	RMER13A1
3	119798593	119799172	3	119799003	119799170	MER34C_.
3	122947699	122948293	3	122947716	122947953	MTD
3	123595664	123596137	3	123595666	123596050	RLTR9E
3	123596306	123596443	3	123596232	123596424	RLTR17
3	124445914	124446197	3	124445890	124446300	LTR16C
3	126891387	126891930	3	126891405	126891821	MTD
3	126975294	126975430	3	126975233	126975413	MLT1J
3	127613929	127614440	3	127613981	127614285	RMER15
3	129065185	129065410	3	129065152	129065399	RLTR17B_Mm
3	134483340	134483558	3	134483016	134483798	RLTR13C2
3	135256084	135256555	3	135255649	135256485	RMER17D
3	138583607	138583815	3	138583494	138583896	MTB_Mm
3	138738974	138739198	3	138739008	138739277	ORR1D2
3	143216854	143216974	3	143216642	143216939	RMER5
3	143595761	143596282	3	143595341	143596196	MTEa
3	143831036	143831193	3	143830918	143831278	MTE2b
3	145421797	145422037	3	145421857	145422194	RMER17C
3	145668079	145668437	3	145668336	145668455	RMER17C2
3	150189115	150189254	3	150188819	150189329	RLTR16
3	152366656	152366887	3	152366388	152366738	MTD
3	152751367	152751492	3	152751450	152751534	RLTR17B_Mm
3	157214704	157214880	3	157214228	157214963	LTR41B
8	10011671	10011846	8	10011785	10012414	RLTR17
8	11643115	11643403	8	11643249	11643502	MTEa
8	11745628	11746163	8	11745907	11746241	ORR1C2
8	12755084	12755312	8	12755147	12755512	ORR1A1
8	12757128	12757379	8	12756892	12757212	ORR1B2
8	12757128	12757379	8	12757214	12757548	MTD
8	13187743	13188333	8	13188212	13188462	ORR1F
8	16044653	16044854	8	16044332	16044708	LTR72_RN
8	18529921	18530594	8	18529902	18530338	RLTR9E
8	23810091	23810247	8	23810008	23810157	ORR1B1-int
8	24112265	24112415	8	24112382	24112719	RLTR17B_Mm
8	24180260	24180707	8	24180447	24180581	RLTR17B_Mm
8	25617871	25618164	8	25613128	25620224	RLTR4_MM-int
8	25942658	25942825	8	25942604	25942722	ORR1B1-int
8	26963399	26963792	8	26963305	26963668	MTD
8	31129806	31129981	8	31129684	31129843	MT2A
8	31129806	31129981	8	31129885	31129920	MT2A
8	33711603	33712075	8	33711886	33712333	RMER17C
8	34951498	34951873	8	34951671	34952019	MTD
8	42695298	42695756	8	42695084	42695979	RLTR13D6
8	44069221	44069655	8	44069186	44069570	RLTR9D2
8	45245189	45245409	8	45245285	45245463	RMER15
8	47840994	47841447	8	47841318	47841622	ORR1F
8	52908804	52908987	8	52908561	52908957	RLTR9E
8	56145317	56145765	8	56145052	56145809	RLTR13D6
8	58250962	58251195	8	58250938	58251128	MTEb
8	58250962	58251195	8	58251112	58251263	MTEb
8	58479898	58480222	8	58479935	58480324	MTB_Mm
8	66643549	66643757	8	66643090	66643831	RMER13A2
8	69867774	69868022	8	69867760	69868084	RMER13B
8	74548363	74548523	8	74548234	74548405	RMER16_Mm
8	74548363	74548523	8	74548401	74548447	RMER16A3
8	74548363	74548523	8	74548448	74549784	ETnERV3-int
8	77892268	77892638	8	77892350	77892773	RLTR20B2
8	77931505	77931837	8	77931600	77931753	RLTR31D_MM
8	77984243	77984750	8	77984583	77984978	MTB_Mm
8	83503640	83503771	8	83503625	83504170	MLTR18_MM
8	85853167	85853347	8	85853058	85853362	RLTR4_MM-int
8	87457080	87457342	8	87456971	87457260	RMER10A
8	87860402	87860522	8	87860498	87860530	MT2B
8	87884077	87884226	8	87884133	87884293	ORR1G
8	88426317	88426664	8	88426287	88426388	RLTR17B_Mm
8	89996739	89996942	8	89996771	89997209	RMER10B
8	96038534	96038733	8	96038459	96038914	RMER4A
8	96518440	96518768	8	96518619	96518765	ORR1B1-int
8	98668584	98668857	8	98668771	98668841	RLTR20A4
8	100831154	100831978	8	100831336	100831995	RLTR26_Mus
8	102723212	102723718	8	102723291	102723686	RLTR9D
8	107160721	107160918	8	107160596	107160927	MLT1D
8	107389089	107389445	8	107389261	107389602	ORR1B1
8	108238708	108239069	8	108238867	108238957	ORR1B1-int
8	111786793	111787125	8	111786497	111786874	MTB
8	115312127	115312395	8	115312216	115312301	LTR40a
8	118176518	118176643	8	118176440	118176595	ORR1A3
8	119630253	119630419	8	119630380	119630775	RLTR20C
8	120573221	120573332	8	120573146	120573597	RLTR11A2
8	121509897	121510238	8	121509919	121510044	RLTR17B_Mm
8	121540189	121540504	8	121540398	121540515	MTEb
8	121987118	121987250	8	121987157	121987502	ORR1A0
8	122429283	122429456	8	122429279	122429683	MTB_Mm
8	124479809	124479924	8	124479838	124480148	MLT1G
8	125226228	125226377	8	125226137	125226475	MTEb
8	126995199	126995481	8	126995043	126995388	ORR1A0
15	6072645	6072861	15	6072360	6072768	BGLII_Mus
15	6698399	6698508	15	6698386	6698859	LTR33
15	7186914	7187163	15	7187081	7187260	MLT1I
15	8445184	8445331	15	8445069	8445366	ORR1D1
15	9176924	9177218	15	9176737	9177064	ORR1F
15	10020317	10020674	15	10020400	10020498	ORR1B1-int
15	12220066	12220324	15	12220034	12220387	ORR1F
15	12783272	12783471	15	12783192	12783721	MLT1A
15	16629671	16630198	15	16629759	16630408	RLTR13D6
15	19863126	19863686	15	19863176	19863588	RLTR9F
15	22876935	22877106	15	22876668	22877234	MT2B
15	24891895	24892227	15	24891712	24892106	MTA_Mm
15	27462889	27463295	15	27462855	27463100	ORR1D2
15	27462889	27463295	15	27463149	27463266	ORR1D2
15	29899672	29899925	15	29898644	29900676	ORR1A1
15	33358428	33358894	15	33358793	33358949	ORR1B1-int
15	33965013	33965192	15	33965004	33965449	RLTR41
15	34290264	34290517	15	34290277	34290500	MERVK26-int
15	35689904	35690091	15	35689900	35690448	RLTR31_Mur
15	35963918	35964177	15	35963859	35964231	RMER10A
15	36452161	36452299	15	36452172	36452426	MER31B
15	38154198	38154305	15	38154067	38154364	RLTR9A3B
15	38228258	38228389	15	38228029	38228416	MT2A
15	38652475	38652853	15	38652382	38652861	RLTR28
15	39550451	39550795	15	39550209	39550585	RMER10B
15	41029084	41029315	15	41028987	41029389	MTD
15	41054305	41054500	15	41054259	41054543	RLTR9E
15	45050428	45050535	15	45050306	45050631	MTB_Mm
15	47059649	47059845	15	47059475	47059830	RLTR9A
15	47246184	47246343	15	47245131	47249782	RLTR4_MM-int
15	49018175	49018465	15	49018293	49018577	RLTR10A
15	54914841	54915115	15	54914750	54915329	ORR1D1
15	55106207	55106424	15	55105771	55106338	MT2B2
15	55106207	55106424	15	55106339	55106418	RMER17C2
15	65815419	65815597	15	65815389	65815799	MTB_Mm
15	65901413	65901547	15	65901439	65901609	ORR1D1
15	72645988	72646407	15	72645979	72646344	MTEa
15	74051952	74052278	15	74051829	74052148	MTE2a
15	74111683	74112033	15	74111214	74112335	ORR1A2
15	77423427	77423684	15	77422963	77424096	RLTR4_MM-int
15	77513822	77514552	15	77514285	77514785	RLTR20B5_MM
15	78281612	78281781	15	78281557	78281893	MLT1E2
15	78498586	78498759	15	78498553	78498689	MLT1K
15	83224667	83224956	15	83224893	83225164	ORR1E
15	84164352	84164589	15	84164355	84164718	MTD
15	89737015	89737335	15	89736845	89737296	MLTR11A
15	93208185	93208413	15	93208205	93208440	MTC
15	93273536	93273938	15	93273681	93273843	ORR1C2
15	93833546	93833725	15	93833491	93833844	MTC
15	95681793	95682200	15	95681934	95682243	MT2B1
15	96210886	96211289	15	96211177	96211579	BGLII
15	97187503	97187642	15	97187335	97187743	MTB
15	97567455	97567599	15	97567334	97567498	RLTR30D2_MM
15	97567455	97567599	15	97567473	97567559	MTC
15	97567455	97567599	15	97567563	97567946	MTC
15	100660890	100661214	15	100661101	100661179	RLTR20A4
15	101213184	101213475	15	101213105	101213368	MTC
15	102288453	102288657	15	102288464	102288559	ORR1B1-int
15	102297098	102297265	15	102297094	102297239	ORR1D2
15	103159645	103160167	15	103159948	103160078	ORR1B1-int
7	3320365	3320497	7	3320442	3320634	MTC
7	6420880	6421070	7	6420854	6421128	ORR1B1
7	12616072	12616226	7	12616087	12616186	MLT1F1
7	13634026	13634226	7	13634056	13634117	RMER16A3
7	13634026	13634226	7	13634118	13634804	ETnERV2-int
7	15046758	15046912	7	15046617	15047608	RMER17D2
7	16389178	16389308	7	16389155	16389221	RLTR40
7	18033680	18033864	7	18033286	18033753	MT2A
7	18033680	18033864	7	18033804	18033846	MT2A
7	18597422	18597828	7	18597581	18598371	RMER17D2
7	20981025	20981204	7	20979282	20984636	MERVL-int
7	23172372	23172678	7	23172349	23172723	RLTR9D
7	25416716	25416889	7	25416794	25416929	ORR1B1-int
7	26412762	26412968	7	26412805	26413451	BGLII_B
7	30103569	30103769	7	30103560	30103828	ORR1B1
7	35023475	35023625	7	35023484	35023620	ORR1B1-int
7	35171454	35171847	7	35171626	35172050	MTC
7	37906189	37906324	7	37905873	37906581	RLTR30D2_MM
7	42883623	42883767	7	42883366	42883787	BGLII
7	43482813	43483024	7	43482937	43483159	ORR1C2
7	43774802	43774927	7	43773720	43774866	RLTR45-int
7	44931149	44931323	7	44931153	44931300	MT2B
7	45941297	45941468	7	45941210	45941522	ORR1E
7	46810756	46811174	7	46810864	46810958	RLTR1B-int
7	47688937	47689088	7	47689015	47689186	LTR33
7	48728267	48728710	7	48728274	48728459	MLT1E2
7	49271038	49271212	7	49271020	49271329	ORR1A2
7	50163457	50163860	7	50163658	50164031	ORR1C2
7	51329365	51329891	7	51329760	51330132	MTC
7	52971912	52972259	7	52971826	52972022	RLTR30B_MM
7	59948630	59948852	7	59948393	59948742	RMER13B
7	60307418	60307617	7	60306719	60307790	ERVB4_2-I_MM
7	65742492	65743547	7	65743193	65743689	RLTR11A2
7	65843442	65843730	7	65843520	65843849	MLT1K
7	66253623	66254078	7	66253679	66253818	MLT1A1
7	66628214	66628379	7	66627899	66628577	RMER13B
7	67182458	67182821	7	67182658	67183019	MTD
7	73360050	73360541	7	73360088	73360362	RMER10A
7	78838828	78839360	7	78839039	78839502	RMER17C
7	82006022	82006409	7	82005907	82006285	MTE2a
7	86465360	86465688	7	86465146	86465444	RMER15-int
7	86465360	86465688	7	86465486	86465568	RLTR22_Mur
7	89687430	89687702	7	89687509	89687701	MTEa
7	95397532	95397687	7	95397539	95397600	RLTR20A4
7	95397532	95397687	7	95397585	95397648	RLTR20A4
7	104432892	104433122	7	104433026	104433249	RMER12C
7	107879711	107880111	7	107879769	107880374	RLTR26_Mus
7	108980274	108980488	7	108980127	108980591	RMER5
7	111240684	111241042	7	111240849	111240946	MTD
7	111347792	111347919	7	111347660	111347820	MTEb
7	120480769	120480977	7	120480709	120480911	MLT1K
7	122007751	122007889	7	122007832	122007905	LTR33
7	122815584	122815840	7	122815653	122815716	RMER12C
7	122996048	122996236	7	122996097	122996186	MTEa
7	127752244	127752412	7	127751715	127752284	MLTR18A_MM
7	128250799	128251117	7	128250919	128251249	MLT2B1
7	138187417	138187763	7	138187629	138187715	RLTR17B_Mm
7	144696594	144697047	7	144696720	144697247	MLTR14
7	144842430	144842613	7	144842204	144842592	RMER17C
5	5748736	5749296	5	5749030	5749471	RLTR11B
5	8039103	8039207	5	8038894	8039231	ORR1C1
5	10828751	10828866	5	10828789	10829590	IAPLTR4_I
5	12738491	12738619	5	12738478	12738892	BGLII
5	13163221	13163329	5	13163249	13163607	RMER10B
5	14636629	14636949	5	14636828	14637039	MTB
5	14937217	14937580	5	14936888	14937596	RMER13A2
5	18287794	18288210	5	18287840	18287977	RLTR41
5	18717352	18717759	5	18716969	18717837	RMER13B
5	21997151	21997499	5	21996960	21997338	RLTR20D
5	22821861	22822376	5	22821922	22822285	RLTR9D2
5	29918915	29919218	5	29918929	29919389	RMER20A
5	30522631	30522823	5	30522756	30522806	ORR1B1-int
5	30710411	30710569	5	30710066	30710460	MTA_Mm
5	30710411	30710569	5	30710482	30710806	ORR1A2
5	31322322	31322842	5	31322212	31322480	ORR1B1
5	31716890	31717733	5	31717325	31717505	MTE2a
5	32960380	32960583	5	32960349	32961022	RodERV21-int
5	36098076	36098402	5	36098015	36098161	ORR1D2
5	38900616	38901076	5	38900522	38900720	RLTR17B_Mm
5	38900616	38901076	5	38900688	38900959	RLTR17B_Mm
5	39583981	39584111	5	39583796	39584149	MTEa
5	40053374	40053706	5	40053398	40053751	MTE2a
5	40697982	40698103	5	40697769	40698173	MERVK26-int
5	45444195	45444319	5	45444192	45444441	ORR1F
5	45582970	45583758	5	45582801	45583681	RLTR13G
5	46468107	46468277	5	46467574	46468764	MTB
5	48485958	48486222	5	48485882	48486582	MTC
5	60391946	60392232	5	60391650	60392059	RMER17C
5	60421702	60421870	5	60421244	60422073	RLTR13D6
5	65814079	65814197	5	65813990	65814484	RMER4B
5	67658301	67658603	5	67658056	67658456	MLT2B1
5	70862239	70862385	5	70861081	70862378	ORR1A4
5	73723725	73723889	5	73723497	73724554	ERVL-B4-int
5	75878097	75878386	5	75878098	75878477	ORR1B1
5	77331334	77331470	5	77331298	77331519	ORR1B1
5	77441133	77441596	5	77441140	77441421	MLTR11B
5	79175299	79175566	5	79174969	79175611	RLTR26_Mus
5	81765673	81765900	5	81765688	81765744	RLTR20A4
5	81765673	81765900	5	81765759	81765815	RLTR20A4
5	82510897	82511059	5	82510980	82511095	RMER12C
5	88441093	88441209	5	88441025	88441214	RMER16A3
5	90544402	90544536	5	90544111	90544439	ORR1B1
5	98019695	98019900	5	98019778	98020466	RMER6D
5	99770176	99770385	5	99770143	99770241	MLT1A0
5	103668361	103668461	5	103668135	103668512	MTC
5	105459200	105459579	5	105459269	105459597	ORR1D1
5	106958127	106958378	5	106958047	106958734	ORR1D-int
5	111627117	111627557	5	111626919	111627218	MTC
5	111627117	111627557	5	111627331	111627730	RLTR17B_Mm
5	112040124	112040798	5	112040263	112040561	RLTR17B_Mm
5	112040124	112040798	5	112040560	112040769	RLTR17B_Mm
5	115960754	115961067	5	115960739	115960831	ORR1B1-int
5	119235897	119236137	5	119236045	119236451	RMER10B
5	122760226	122760571	5	122760169	122760617	RMER17C
5	130140502	130140655	5	130140602	130140714	MTC
5	132576176	132576638	5	132576311	132576693	MTD
5	133117191	133117427	5	133117159	133117504	MTD
5	135192420	135192929	5	135192451	135192765	RLTR1D
5	135394676	135394804	5	135394618	135394726	ORR1D1
5	135394676	135394804	5	135394755	135395217	MLTR11B
5	135846575	135846702	5	135846557	135846706	ORR1B1-int
5	142541440	142541618	5	142541471	142541953	RLTR28
5	144147540	144147771	5	144147572	144147681	ORR1B1-int
5	145034167	145034531	5	145034397	145034496	ORR1B1-int
5	145216092	145216534	5	145216302	145216583	MTE2a
5	145591097	145591366	5	145589886	145591816	ERVB4_2-I_MM
5	148260108	148260315	5	148259908	148260758	MTA_Mm
5	148685681	148685990	5	148685625	148685750	MER34
5	148750657	148750805	5	148750481	148750799	ORR1A2
5	149577781	149578311	5	149578104	149578625	RLTR11B
Y	20654561	20654707	Y	20650886	20657227	RLTR4_MM-int
Y	47405118	47405274	Y	47405107	47405490	IAPEY_LTR
Y	57381322	57381506	Y	57380858	57387219	RLTR4_MM-int
Y	60208870	60209094	Y	60204749	60211816	RLTR4_MM-int
1	4661238	4661643	1	4661061	4661328	RLTR51A_Mm
1	6968496	6968838	1	6968509	6968866	RLTR9D2
1	10220847	10221155	1	10220754	10221274	RLTR11A2
1	12368861	12368996	1	12368718	12369136	RLTR10A
1	13451974	13452215	1	13451905	13452049	ORR1B1-int
1	14191449	14191703	1	14191589	14191676	MTEa
1	16899207	16899458	1	16898728	16899365	RLTR45-int
1	16899207	16899458	1	16899405	16900894	RLTR45-int
1	18175591	18175872	1	18175466	18175996	MLTR18B_MM
1	23231011	23231246	1	23231158	23231385	MLT1A0
1	23687083	23687364	1	23687012	23687354	MTD
1	24327961	24328126	1	24327828	24328687	RMER17B
1	34486634	34486990	1	34486606	34486788	RLTR17
1	35299154	35299254	1	35299067	35299326	ORR1C2
1	38146277	38146410	1	38146278	38146313	ORR1D2
1	38146277	38146410	1	38146337	38146550	ORR1D2
1	39079804	39080098	1	39079915	39080080	MLT1A
1	45671601	45671942	1	45671333	45671689	RLTR10D2
1	45671601	45671942	1	45671690	45672049	MMERVK10D3_I
1	45814809	45814983	1	45813030	45815005	RLTR4_MM-int
1	47038845	47039008	1	47038707	47038929	RMER21B
1	49441814	49442109	1	49441829	49442240	RLTR9E
1	57398784	57399130	1	57399060	57399396	MTE2a
1	60430114	60430327	1	60430258	60430339	ORR1F
1	60444949	60445142	1	60444935	60445262	ORR1C1
1	64246306	64246581	1	64246326	64246520	ORR1C2
1	64815402	64815519	1	64815343	64815492	MLT1A1
1	67969696	67969856	1	67969468	67969802	ORR1A4
1	68812292	68812414	1	68812356	68812805	MLT1F1
1	70059945	70060323	1	70059801	70060021	MTEa
1	70059945	70060323	1	70060062	70060192	MTC
1	72235848	72236000	1	72235921	72236177	MLTR73
1	72819516	72819679	1	72819368	72819621	MLT1B
1	74748630	74749035	1	74748801	74749220	RLTR9C
1	80691915	80692030	1	80691757	80692100	ORR1A4
1	83832649	83832836	1	83832653	83832706	RLTR20B3A_MM
1	83832649	83832836	1	83832752	83833195	RLTR20B3A_MM
1	86139349	86139748	1	86139520	86139615	RLTR17B_Mm
1	87226251	87226482	1	87226320	87226457	MT2B
1	87226251	87226482	1	87226339	87226470	ORR1B1-int
1	90032781	90032881	1	90032768	90033156	MTC
1	92384396	92384502	1	92384320	92384500	MERVL_2A-int
1	92890684	92890826	1	92890740	92890869	MLT1F2
1	95948655	95948802	1	95948207	95948787	MLTR18A_MM
1	100572715	100572968	1	100572575	100572905	MTEa
1	100628317	100628624	1	100628237	100628742	RMER13B
1	105483056	105483342	1	105483018	105483388	MTD
1	105857103	105857227	1	105857126	105857292	RMER17C-int
1	106803065	106803191	1	106803040	106803269	MLTR13
1	117744028	117744411	1	117743813	117744714	RLTR13D6
1	118304562	118304861	1	118304545	118304698	RMER17C
1	118582980	118583308	1	118583214	118583317	ORR1B1-int
1	120632055	120632413	1	120632006	120632365	MTE2a
1	120826918	120827170	1	120827031	120827323	MTC
1	123246325	123246517	1	123245674	123246610	ORR1A4
1	128011223	128011421	1	128010497	128011414	RMER17B
1	128409159	128409400	1	128409348	128409801	RLTR31C_MM
1	129144189	129144648	1	129144267	129144494	MTEa
1	129144189	129144648	1	129144496	129145395	MLT1A0
1	132590224	132590458	1	132590094	132591862	ORR1A4
1	136524653	136524841	1	136524687	136524971	ORR1A3
1	137771931	137772031	1	137770905	137772682	ORR1A0
1	138884248	138884396	1	138884264	138884785	MLTR14
1	140895455	140895634	1	140892650	140899749	RLTR4_MM-int
1	150420765	150420991	1	150420674	150421123	RLTR41A2
1	150959099	150959254	1	150959055	150959369	ORR1E
1	151992849	151993171	1	151992722	151993117	MTB
1	152095554	152095909	1	152095625	152095841	RLTR20B5_MM
1	153237227	153237384	1	153237298	153237622	MT2B
1	159477906	159478479	1	159477933	159478357	MER92B
1	160477171	160477870	1	160477355	160478221	RMER13B
1	160478039	160478459	1	160477355	160478221	RMER13B
1	160478039	160478459	1	160478269	160478794	RLTR21
1	161309468	161309638	1	161309369	161309504	MLT1A0
1	162182333	162182688	1	162182372	162182760	RLTR9D
1	162571577	162571728	1	162571492	162571891	ORR1B1
1	167092217	167092678	1	167092219	167092409	ORR1B2
1	169721608	169721948	1	169721623	169722000	ORR1B2
1	170937329	170937542	1	170937430	170937515	RMER19B
1	170965119	170966047	1	170965217	170965591	RLTR9D
1	171146851	171147070	1	171146779	171147067	RLTR31B2
1	171326451	171326678	1	171326145	171326539	MTB
1	172241004	172241837	1	172241475	172241844	MTD
1	172256377	172256732	1	172256270	172256666	MTB_Mm
1	174447830	174447973	1	174447670	174448121	RMER17C2
1	175371532	175372143	1	175371851	175372194	MTD
1	178856440	178856594	1	178856146	178860229	MERVL_2A-int
1	180432943	180433088	1	180432815	180433087	MTE2a
1	181426937	181427202	1	181426725	181427115	RLTR8
1	182009039	182009276	1	182006799	182010063	RMER16-int
1	185459035	185459234	1	185458795	185459249	RLTR11B
1	186286276	186286486	1	186286060	186286482	MTE2a
1	190897718	190897960	1	190897662	190897874	RLTR17B_Mm
1	194150289	194150814	1	194150157	194152136	IAP-d-int
13	3200285	3200874	13	3200264	3201111	RMER17D
13	4749456	4749762	13	4749461	4749863	RLTR9D2
13	5214676	5214894	13	5214580	5214829	MTD
13	5214676	5214894	13	5214833	5215157	ORR1A2
13	5490584	5490921	13	5490411	5490757	RLTR9C
13	8773633	8773886	13	8773803	8774034	MLT1C2
13	8987597	8988298	13	8987742	8988140	RLTR9E
13	12671162	12671428	13	12668564	12673884	MERVL-int
13	13816321	13816515	13	13816383	13816736	MTD
13	15195561	15195759	13	15195446	15195790	MTEa
13	23020789	23021103	13	23019844	23021524	ORR1A0
13	23087714	23087897	13	23087796	23088000	RMER15
13	24587286	24587590	13	24587360	24587442	RMER4B
13	24857730	24857943	13	24857674	24858075	MTD
13	25165935	25166201	13	25166026	25166215	MLT1B
13	25165935	25166201	13	25165601	25166004	RMER5
13	32312707	32312856	13	32312684	32313040	MTD
13	33225094	33225317	13	33224632	33225550	RMER13B
13	36357933	36358338	13	36357962	36358109	MTEa
13	36720728	36720980	13	36720827	36720991	ORR1B2
13	37750469	37750764	13	37750326	37750686	MTD
13	39009657	39009979	13	39009471	39009799	ORR1A2
13	42376777	42376916	13	42376686	42376990	ORR1E
13	42988579	42988815	13	42988722	42989056	ORR1G
13	43433792	43433892	13	43432798	43437773	IAPEz-int
13	44772683	44772877	13	44772744	44772877	MLT1B
13	45385950	45386182	13	45385980	45386324	ORR1E
13	46437293	46437421	13	46436864	46438146	ORR1F
13	47605114	47605404	13	47605221	47605575	ORR1E
13	51167007	51167172	13	51166767	51167192	RMER10A
13	51434607	51434911	13	51434714	51435131	RMER10B
13	52162195	52162465	13	52162338	52162596	MTEb
13	52184967	52185408	13	52184936	52185126	RMER15
13	52184967	52185408	13	52185131	52185298	RMER15
13	53843759	53844159	13	53843808	53844125	MTD
13	57339798	57340004	13	57339698	57340099	MTC
13	61333082	61333330	13	61332950	61333756	RLTR13D6
13	66107709	66108018	13	66107756	66108173	RLTR9E
13	71214025	71214270	13	71214120	71214282	ORR1D2
13	73879653	73880054	13	73879637	73879937	ORR1A4
13	75177481	75177586	13	75177134	75177565	RMER17A2
13	79129290	79129631	13	79127025	79129666	RMER17C-int
13	79140473	79140693	13	79140460	79140845	RLTR9E
13	81026111	81026469	13	81025255	81026671	ORR1A2
13	84251437	84251835	13	84251150	84251650	RLTR11A2
13	86070855	86071354	13	86070914	86071227	RLTR9A3
13	87557827	87558002	13	87557781	87557871	RLTR4_MM-int
13	87557827	87558002	13	87557867	87557981	RLTR4_MM-int
13	90565264	90565380	13	90564961	90565346	RMER17B
13	97778785	97779240	13	97778799	97779008	RLTR17B_Mm
13	99100207	99100362	13	99100150	99100245	RMER5
13	99132739	99132850	13	99132647	99132846	ORR1A4
13	99696408	99696598	13	99696095	99696447	ORR1F
13	105422475	105422685	13	105422532	105422712	MLT1A1
13	105426524	105426814	13	105425468	105427040	RLTR4_MM-int
13	106372310	106372620	13	106372104	106372684	RLTR34D_MM
13	110382239	110382596	13	110382128	110382841	RMER19A
13	111267718	111267854	13	111267702	111267971	MLT1A1
13	112511191	112511548	13	112511231	112511383	LTR33A
13	112546209	112546599	13	112546408	112546560	ORR1C2
13	112547266	112547457	13	112547245	112547741	RLTR1B
13	112890994	112891214	13	112891128	112891281	RLTR17B_Mm
13	114694402	114694532	13	114694284	114694758	RLTR16
13	117525746	117525978	13	117525724	117526025	RLTR9A3B
13	118399504	118399946	13	118399686	118399874	RMER17C
4	4550039	4550594	4	4549868	4550273	RLTR9E
4	4550039	4550594	4	4550370	4550838	RLTR13E
4	11649436	11649583	4	11648977	11649564	MTC
4	11927800	11927953	4	11927632	11927966	ORR1A1
4	15419684	15419925	4	15418765	15419935	ORR1A1
4	19235126	19235228	4	19235067	19235365	IAPLTR4
4	24485152	24485409	4	24484989	24485325	RLTR10D
4	28763109	28763249	4	28762914	28763459	LTR91
4	31065763	31065925	4	31065692	31066016	ORR1F
4	34639838	34640286	4	34639623	34640026	MTD
4	34639838	34640286	4	34640063	34640376	MERVL_2A-int
4	40886971	40887160	4	40886751	40887110	MLT1C2
4	41439426	41439607	4	41439368	41439808	RLTR30B_MM
4	42821502	42821643	4	42821340	42821618	RLTR4_MM-int
4	42896624	42896796	4	42896175	42896666	MLTR14
4	44960737	44961475	4	44960835	44960999	MLT1B
4	46930692	46931003	4	46930480	46930809	ORR1E
4	47655729	47655919	4	47655706	47656132	RLTR41A2
4	48490593	48490754	4	48490632	48490823	ORR1D1
4	48996249	48996357	4	48996158	48996523	MTD
4	61400369	61400531	4	61400408	61400711	IAP-d-int
4	64800760	64800979	4	64800750	64800812	RLTR20A4
4	64800760	64800979	4	64800837	64800894	RLTR20A4
4	64800760	64800979	4	64800895	64800980	RLTR20A4
4	70470496	70471127	4	70470636	70471377	RMER15-int
4	74727733	74727971	4	74727579	74727948	ORR1D1
4	80823021	80823219	4	80822752	80823827	MTA_Mm
4	80859892	80859992	4	80859653	80859930	RLTR51A_Mm
4	82913332	82913592	4	82913484	82913800	MLT1A1
4	83216736	83217007	4	83216585	83216935	MTC
4	85207309	85207536	4	85207047	85207535	LTRIS2
4	89025438	89025584	4	89025248	89025691	MT2A
4	90091668	90092201	4	90091670	90092008	RLTR9D
4	94445811	94446193	4	94445845	94446024	RMER5
4	95169235	95169497	4	95168984	95169390	MTC
4	95336509	95336834	4	95336157	95336663	RMER13B
4	95336509	95336834	4	95336664	95337166	MLTR31FA_MM
4	96509817	96510020	4	96509788	96510038	MLTR25A
4	97091104	97091745	4	97091131	97091528	RLTR9D
4	97930939	97931172	4	97930983	97931103	RLTR17B_Mm
4	97930939	97931172	4	97930998	97931177	RLTR17B_Mm
4	99640086	99640197	4	99639873	99640234	ORR1D2
4	100363224	100363395	4	100363244	100363379	MTD
4	101740884	101741111	4	101740851	101741208	RLTR41
4	106939308	106939712	4	106939450	106939721	MTD
4	107994160	107994437	4	107994169	107995970	RLTR4_MM-int
4	108002172	108002323	4	108002032	108002385	MTD
4	108078112	108078622	4	108078491	108078620	ORR1B1-int
4	108611599	108611739	4	108611706	108611758	RLTR11A
4	111949587	111949882	4	111949301	111950173	RLTR13D6
4	112786849	112787008	4	112786553	112787039	MT2_Mm
4	118927787	118927942	4	118927682	118928018	MLT1B
4	119640120	119640316	4	119640138	119640461	RLTR17B_Mm
4	120684849	120684990	4	120684858	120684954	RLTR25A
4	120780694	120780868	4	120780719	120780770	RLTR31D_MM
4	122925408	122925762	4	122925249	122925686	MLTR14
4	123504811	123505008	4	123504634	123504928	MTD
4	124944496	124944786	4	124944480	124944641	MER21C
4	125136800	125136916	4	125136835	125137301	RLTR20C2_MM
4	125848994	125849233	4	125848521	125849238	RMER4A
4	130369083	130369189	4	130368986	130369320	LTRIS3
4	130971447	130972177	4	130971910	130972083	MTEb
4	132695957	132696292	4	132695866	132696137	MLT1A
4	133140842	133140961	4	133140716	133140901	MTD
4	133140842	133140961	4	133140917	133141038	MTD
4	134614767	134614938	4	134614481	134614864	RLTR20B3
4	137318329	137318653	4	137318253	137318679	RMER10A
4	138419795	138419882	4	138419763	138419832	RLTR17B_Mm
4	138712972	138713368	4	138712632	138713163	BGLII_B2
4	138728426	138728661	4	138728442	138728688	MTEa
4	141791357	141791530	4	141791424	141791686	ORR1G
4	141935103	141935408	4	141935097	141935184	ORR1D1
4	141935103	141935408	4	141935306	141935640	ORR1B2
4	142811126	142811305	4	142811143	142812115	RLTR13A3
4	145015203	145015481	4	145015292	145016314	RLTR13D5
4	146286866	146286990	4	146286938	146287752	RLTR40
4	147914323	147914459	4	147914275	147914736	RLTR34D_MM
4	148861543	148861812	4	148861627	148861842	RLTR17B_Mm
4	149016117	149016273	4	149016163	149016336	RLTR17B_Mm
4	149196209	149196450	4	149196144	149196264	ORR1B1-int
4	152752333	152752599	4	152752513	152752722	RMER12C
4	152839348	152839529	4	152839432	152839634	MER54A
4	154619573	154620125	4	154619461	154619721	RLTR17B_Mm
9	3451501	3451996	9	3451422	3451827	RLTR9F
9	5527022	5527240	9	5527044	5527439	ERVB7_4-LTR_MM
9	7869837	7870026	9	7869937	7870117	ORR1D1
9	9181094	9181323	9	9181154	9181329	MER31B
9	13917844	13917974	9	13917740	13917982	ORR1D2
9	19009293	19009468	9	19009266	19009673	RLTR9D
9	22263835	22264539	9	22263809	22264034	ORR1B2
9	22263835	22264539	9	22264184	22264578	MTA_Mm
9	23388224	23388385	9	23388254	23388469	RMER12C
9	25790857	25791375	9	25790595	25791675	RLTR13E
9	31748237	31748343	9	31748086	31748449	MTD
9	44025729	44025845	9	44025615	44026035	MTD
9	46286679	46286779	9	46286601	46286884	RLTR12A
9	46857243	46857429	9	46857187	46857597	MTC
9	52206736	52206950	9	52206846	52207053	MTEa
9	55439018	55439267	9	55438999	55439337	MTD
9	60191938	60192716	9	60192247	60192581	LTR37A
9	63587965	63588152	9	63588020	63588157	MLTR14
9	67071523	67071965	9	67071469	67071842	ORR1F
9	72665760	72666060	9	72665717	72665908	RLTR17B_Mm
9	77343455	77343641	9	77343445	77343705	MTD
9	77418699	77418810	9	77418555	77418763	MTE-int
9	78174246	78174465	9	78174275	78174380	ORR1A2
9	78174246	78174465	9	78174404	78174525	RLTR17B_Mm
9	88143131	88143427	9	88142754	88143422	MTC-int
9	94300604	94300842	9	94300608	94300660	RLTR20A4
9	94300604	94300842	9	94300671	94300728	RLTR20A4
9	96559538	96559997	9	96559624	96559762	MLTR11A
9	96755560	96755909	9	96755464	96755793	ORR1D2
9	99238843	99238984	9	99238936	99239287	MLT1B
9	100942028	100942739	9	100941938	100942344	MTD
9	100993339	100993716	9	100993593	100993877	MTEb
9	112714312	112714531	9	112714267	112714411	RMER17C2
9	114607991	114608443	9	114608275	114608432	RLTR25B
9	114607991	114608443	9	114608326	114608443	ORR1B1-int
9	114824316	114824806	9	114824161	114824506	MTE2b
9	114833273	114833500	9	114833227	114833527	RLTR17B_Mm
9	115439439	115439627	9	115439575	115440018	RLTR20C2_MM
9	122700429	122700539	9	122699038	122700671	RLTR4_MM-int
6	3213278	3213595	6	3212115	3213964	ERVB4_2-I_MM
6	3439277	3439489	6	3439217	3439455	MTC
6	4914867	4915587	6	4914996	4915156	MLTR11B
6	7712029	7712300	6	7712012	7712371	RLTR41
6	8367227	8367541	6	8366978	8367777	RLTR13B4
6	9656188	9656464	6	9656008	9656415	RLTR9D
6	10861585	10861918	6	10861618	10862049	ERVB7_3-LTR_MM
6	11388389	11388574	6	11388386	11388839	RMER17B2
6	18455886	18456164	6	18455874	18455994	ORR1E
6	18948804	18949023	6	18948760	18949143	ORR1B2
6	21324041	21324434	6	21323894	21324377	RMER20C_Mm
6	22434688	22434935	6	22434745	22435166	RMER10B
6	22521293	22521461	6	22521192	22521507	LTR16B
6	28294652	28294931	6	28294601	28295011	RMER10A
6	31205061	31205214	6	31204282	31205098	RLTR25B
6	31205061	31205214	6	31205139	31205257	RLTR25B
6	35787562	35788037	6	35787204	35788113	MTE-int
6	47260585	47260966	6	47260597	47260694	MTEa
6	49388228	49388423	6	49387758	49388358	RMER15
6	57272312	57272495	6	57272131	57272462	IAPEY3_LTR
6	58357443	58357696	6	58357457	58357852	MTA_Mm
6	58614671	58614770	6	58614331	58614800	RLTR48C
6	58732515	58733134	6	58732478	58732929	RMER6B
6	58732515	58733134	6	58732929	58733450	ORR1B1
6	61011550	61011868	6	61011598	61012009	RMER10A
6	64979276	64979417	6	64979280	64979611	ORR1C1
6	65741146	65741275	6	65741136	65741245	RLTR31D_MM
6	65744587	65744687	6	65744532	65744612	RLTR20A3_MM
6	65744587	65744687	6	65744651	65744697	RLTR20A3_MM
6	65769645	65770179	6	65770002	65770512	RMER20B
6	75788979	75789311	6	75788821	75789266	RMER20B
6	78069977	78070582	6	78070266	78070648	RLTR10
6	78273588	78273890	6	78273654	78273866	MTE2b
6	86780124	86780303	6	86780024	86780472	MLTR11B
6	87520458	87520632	6	87520313	87520708	MLT1D
6	87522705	87522920	6	87522624	87523686	MLTR25A
6	89140219	89140327	6	89139833	89140251	RLTR28
6	90598888	90599110	6	90599054	90599390	MLT1B
6	92496433	92496562	6	92496313	92496490	MTD
6	92496433	92496562	6	92496520	92496733	MTD
6	94352053	94352253	6	94352136	94352300	LTR16D2
6	96400513	96401026	6	96400407	96400798	MTD
6	100347629	100347858	6	100347662	100348057	ORR1B1
6	113135135	113135241	6	113135161	113135397	MTD
6	117387079	117387328	6	117387065	117388133	MTD
6	122755725	122755927	6	122755741	122755878	ORR1B1-int
6	128437879	128438426	6	128437513	128438372	MLTR25A
6	131534511	131534800	6	131534202	131534708	RLTR20A
6	132251262	132251393	6	132250713	132251707	RLTR10-int
6	133757930	133758174	6	133757521	133758091	MLTR18C_MM
6	134279263	134279363	6	134279163	134279491	ORR1A2
6	135053764	135053919	6	135053255	135053892	RMER13B
6	135385983	135386186	6	135385997	135386358	ORR1E
6	137714046	137714233	6	137713905	137714147	ORR1A4
6	138185421	138185950	6	138185614	138186017	MTC
6	139758694	139758826	6	139758687	139758762	RLTR31D_MM
6	140209726	140210344	6	140210141	140210372	MTEa
6	140711049	140711526	6	140711400	140712048	MLTR31D_MM
6	143507129	143507515	6	143507294	143507598	ORR1E
6	144894924	144895125	6	144894700	144895141	MT2A
6	145781640	145781862	6	145781764	145781834	LTR89
6	148367422	148367564	6	148367397	148367710	ORR1F
19	3129681	3129992	19	3129620	3129897	ERVB4_3-I_MM
19	4623920	4624206	19	4623950	4624328	ORR1B1
19	6084794	6085055	19	6084767	6084945	RMER12C
19	6289038	6289212	19	6288990	6289299	RMER10B
19	10748612	10748831	19	10748780	10749088	MER34A
19	14489257	14489559	19	14489111	14489519	MTB
19	16418859	16419127	19	16418831	16419076	MLT1B
19	21612121	21612235	19	21611786	21612164	ORR1C2
19	23057502	23057786	19	23057639	23057778	RLTR17B_Mm
19	28097252	28097393	19	28097232	28097292	RLTR51A_Mm
19	31080380	31080769	19	31080588	31080994	MTA_Mm
19	33589317	33589459	19	33589047	33589708	RLTR13D4
19	34544425	34544653	19	34543948	34544885	RMER17B
19	36233306	36233439	19	36233252	36233664	MLTR14
19	36405486	36405884	19	36405492	36405595	MTEb
19	39254291	39254404	19	39253601	39254693	MTA_Mm
19	40669820	40670051	19	40669847	40670097	ORR1F
19	40695970	40696300	19	40695816	40696248	BGLII_B2
19	42663253	42663621	19	42663337	42663894	RMER17A2
19	44414227	44414722	19	44414166	44414555	RLTR33
19	44414227	44414722	19	44414556	44414895	ORR1A3
19	47051688	47051832	19	47051460	47051857	RLTR14
19	47281847	47282118	19	47281991	47282165	ORR1B1-int
19	47920201	47920360	19	47920149	47920246	MLT1A
19	47938336	47938617	19	47938530	47938659	ORR1B1-int
19	52229343	52229557	19	52229270	52230064	RMER13A2
19	52454444	52454727	19	52454372	52454604	ORR1D1
19	53706792	53707005	19	53706800	53706860	RLTR20A4
19	53706792	53707005	19	53706870	53706930	RLTR20A4
19	55121637	55121883	19	55121599	55121734	MLTR14
19	55121637	55121883	19	55121730	55121881	MLTR14
19	55628805	55629080	19	55628984	55629358	MTD
19	56919599	56919781	19	56919600	56919737	RMER12C
19	56955425	56955780	19	56955446	56955792	ORR1E
19	57191437	57191809	19	57191454	57191538	RLTR17B_Mm
19	57222673	57222857	19	57222782	57222879	ORR1B1-int
19	58875238	58875446	19	58875263	58875612	MTD
19	59211076	59211495	19	59210791	59212741	RLTR10-int
2	5732807	5732981	2	5732925	5733235	ORR1A2
2	8657640	8657860	2	8657674	8658038	RLTR9F
2	10072989	10073494	2	10072968	10073124	RMER17C
2	10072989	10073494	2	10073125	10073334	MTD
2	12428397	12428788	2	12428303	12428595	RLTR9E
2	14510822	14510986	2	14510694	14511113	MTC
2	15399914	15400014	2	15399937	15400040	RLTR20A4
2	17259669	17259853	2	17259747	17259957	ORR1B1
2	17922168	17922721	2	17922508	17922797	MLT1F
2	20898998	20899395	2	20899147	20899464	MTD
2	23891518	23891792	2	23891527	23892216	RMER13B
2	27767501	27767667	2	27767439	27767568	MLT1C2
2	28345617	28345880	2	28345651	28345928	ORR1A4
2	28662797	28662989	2	28662948	28663201	RLTR17B_Mm
2	32784383	32784614	2	32784465	32784559	ORR1B1-int
2	36558288	36558510	2	36558310	36558683	ERVB7_2-LTR_MM
2	37395448	37395602	2	37395511	37395560	ORR1B1-int
2	38886229	38886479	2	38886005	38886325	MT2B2
2	38886229	38886479	2	38886326	38886399	RMER4B
2	40175508	40175685	2	40175153	40175795	MERVL_2A-int
2	43687670	43687770	2	43687561	43687961	MTB
2	44076583	44076978	2	44076413	44077015	MT2B
2	50414937	50415144	2	50415085	50415417	ORR1D2
2	52254568	52254789	2	52254473	52254819	ORR1D1
2	53364178	53365254	2	53364420	53364817	RLTR9D
2	54506761	54507033	2	54506950	54507240	RMER5
2	56723758	56723923	2	56723747	56723861	ORR1B1-int
2	59693614	59693830	2	59693542	59693862	MTD
2	66100805	66101079	2	66100642	66101012	RLTR12G
2	67483658	67484309	2	67484002	67484481	MLTR11A
2	71003212	71003394	2	71003085	71003467	MTB
2	71698913	71699241	2	71698622	71699107	RLTR11C_MM
2	78871051	78871368	2	78870851	78871216	MLT1B
2	80381453	80381558	2	80381391	80381805	LTR10_RN
2	85987577	85987851	2	85987342	85987721	MLTR11B
2	89385185	89385447	2	89385228	89385520	RLTR9E
2	89685501	89685790	2	89685713	89685913	RMER15
2	90661511	90661761	2	90661666	90662410	MYSERV-int
2	91953714	91953876	2	91953622	91954031	MLT1F2
2	91977496	91977708	2	91977522	91977683	MLTR11A
2	91977496	91977708	2	91977656	91977919	MLTR11A
2	92297207	92297437	2	92297141	92297472	ORR1A3
2	98633786	98634163	2	98633829	98634427	MERVK26-int
2	102819880	102820168	2	102819793	102820099	RLTR12D
2	106645582	106645825	2	106645598	106645841	MER57C2
2	106717866	106718056	2	106717771	106718336	RLTR20B3
2	112325968	112326514	2	112325956	112326129	ORR1B1-int
2	113626902	113627310	2	113626788	113627001	ORR1C1
2	114663499	114663632	2	114662478	114663913	ORR1B1
2	117103402	117103514	2	117103375	117103716	MT2B1
2	125392558	125392727	2	125392489	125392817	ORR1D1
2	127447046	127447720	2	127447358	127447688	ORR1D1
2	129972869	129973057	2	129971959	129973515	ORR1D2
2	136704780	136705058	2	136704800	136705081	MLTR25A
2	144356853	144356993	2	144356682	144356999	MTD
2	144615015	144615166	2	144614956	144615087	LTR40b
2	145673696	145673899	2	145673567	145673814	RMER17C
2	146360523	146360809	2	146360535	146360909	MTA_Mm
2	146657033	146657133	2	146656836	146657131	ORR1E
2	150487690	150488019	2	150487944	150488207	RMER15
2	150495295	150495549	2	150495427	150495764	RMER6C
2	151349706	151350172	2	151349620	151350012	MTA_Mm
2	156461979	156462343	2	156462123	156462266	RLTR17B_Mm
2	161043450	161043551	2	161043059	161043496	RLTR45
2	161043450	161043551	2	161043497	161043564	MER70A
2	161080472	161080679	2	161080489	161080666	LTR16C
2	163642556	163642786	2	163642467	163642628	RLTR20A4
2	163642556	163642786	2	163642682	163642739	RLTR20A4
2	166204849	166205314	2	166205140	166205315	MTEb
2	166366158	166366258	2	166365840	166366196	MTD
2	168629682	168629899	2	168629843	168629956	LTR41C
2	170085337	170085611	2	170085366	170085496	RLTR17B_Mm
2	170363428	170364183	2	170364017	170364241	MLTR14
2	170610561	170610972	2	170610646	170610833	MLT1A0
2	170713802	170714056	2	170713704	170714115	MTC
2	171717595	171717751	2	171717118	171717823	RMER19B2
2	171907111	171907235	2	171907123	171907488	MLT1H
2	172820484	172820686	2	172820261	172820608	RMER17C
2	173215062	173215209	2	173215092	173215197	RLTR17B_Mm
2	173384891	173385183	2	173384960	173385261	RLTR17B_Mm
2	173843445	173843598	2	173843445	173843568	MTD
2	178450191	178450421	2	178450146	178450309	MER67D
12	3620667	3620858	12	3620511	3620841	MTD
12	12586373	12586662	12	12586134	12586498	ORR1D2
12	17648817	17649424	12	17648991	17649295	MTD
12	21568208	21568496	12	21568187	21568385	ORR1C2
12	24836370	24836597	12	24836315	24836686	MTD
12	29449568	29449753	12	29449235	29450329	MTA_Mm
12	32231297	32231651	12	32231210	32231508	MTEa
12	35410883	35411206	12	35411118	35411289	RLTR20A4
12	58383125	58383318	12	58380868	58383240	ORR1A4
12	58383125	58383318	12	58383244	58383441	ORR1A4
12	60485193	60485350	12	60485084	60485701	RLTR16B_MM
12	64019187	64019357	12	64019087	64019480	MTA_Mm
12	64435552	64435672	12	64435598	64435753	ORR1D1
12	69266326	69266479	12	69266114	69266625	RLTR11A2
12	73899891	73900022	12	73899769	73900145	MTD
12	76234665	76234893	12	76234704	76235004	ORR1F
12	77138185	77138472	12	77138414	77138518	ERVL-B4-int
12	77633202	77633405	12	77632807	77633329	RLTR28
12	81879229	81879406	12	81879110	81879503	MTD
12	82356836	82356990	12	82356791	82357066	MTE2a
12	100261721	100262066	12	100261586	100261851	ORR1G
12	101794811	101794962	12	101794777	101794930	LTR33A
12	102980810	102981016	12	102980710	102980870	MTEa
12	102980810	102981016	12	102980889	102980987	MTEa
12	104692585	104693016	12	104692469	104692857	MTA_Mm
12	104692585	104693016	12	104692858	104693158	MTE2b
12	106855640	106855972	12	106855724	106855989	RLTR20A4
12	110136652	110136806	12	110136480	110136705	RMER13A2
12	110172337	110172514	12	110172468	110172520	RLTR20C1_MM
12	112984557	112984715	12	112984671	112984720	ORR1B1-int
12	117005108	117005285	12	117005141	117005481	MLT1B
12	117512598	117512791	12	117512516	117512710	MTEb
12	118675360	118675946	12	118675173	118675545	RMER15
12	119041595	119041991	12	119041606	119041936	MLT1B
11	3233901	3234205	11	3233796	3234636	RMER19B
11	3748368	3748898	11	3748575	3748683	MLTR73
11	3748368	3748898	11	3748689	3749077	ORR1B1
11	3780547	3780854	11	3780516	3780702	ORR1E
11	8397897	8398431	11	8398132	8398410	ORR1F
11	9049458	9049590	11	9049497	9049818	ORR1A2
11	16063461	16063752	11	16062587	16064527	RMER16-int
11	20788766	20788955	11	20788885	20788956	ERV3-16A3_LTR
11	23903785	23904166	11	23903115	23903909	RLTR13C2
11	24158049	24158209	11	24157999	24158662	RLTR18
11	24555057	24555210	11	24554983	24555426	MLT1D
11	27014758	27015047	11	27014930	27015751	RLTR13B2
11	29101273	29101561	11	29101417	29101546	ORR1D2
11	29198532	29198942	11	29198473	29198763	RMER21A
11	29198532	29198942	11	29198836	29199514	RMER21A
11	30561915	30562177	11	30561970	30562126	RLTR42-int
11	31523437	31523764	11	31523590	31523702	ORR1G
11	33740583	33740828	11	33740415	33740826	MTC
11	39879077	39879252	11	39878639	39879475	RLTR13C1
11	40610436	40610571	11	40610283	40610627	ORR1B1
11	41716915	41717390	11	41717028	41717368	RLTR9A3
11	42591420	42591524	11	42591394	42591783	RLTR9C
11	46038258	46039262	11	46038700	46039049	ORR1B2
11	51700089	51700363	11	51700212	51700463	RLTR51B_Mm
11	54810093	54810340	11	54809840	54810159	MTD
11	57923342	57923498	11	57923342	57923437	ORR1B1-int
11	66437193	66437610	11	66436926	66437790	RMER19B
11	68701103	68701442	11	68701351	68701541	ORR1A4
11	72795933	72796062	11	72795274	72796885	MERVL_2A-int
11	73784880	73785151	11	73784714	73785114	ERVB7_3-LTR_MM
11	80033845	80033966	11	80033749	80033928	RMER17C
11	86356414	86356633	11	86356124	86356626	RLTR19
11	87839564	87839705	11	87839623	87840381	RMER13A
11	87840115	87840316	11	87839623	87840381	RMER13A
11	88855939	88856352	11	88856110	88856555	MYSERV6-int
11	88916463	88916681	11	88916150	88916521	ORR1C2
11	89079432	89080000	11	89079336	89079672	MLT1A
11	89775289	89775571	11	89775325	89775737	ERVB7_4-LTR_MM
11	92090817	92090994	11	92090394	92091261	RMER13B
11	92896064	92896268	11	92896024	92896141	RLTR17B_Mm
11	94284724	94285041	11	94284782	94284906	MT2B
11	98627306	98627644	11	98627307	98627379	RLTR25A
11	106913721	106913893	11	106913773	106913997	MTD
11	107336364	107336526	11	107336357	107336568	ORR1D1
11	109785501	109785643	11	109785478	109785674	MLT1C2
11	112431710	112432004	11	112431476	112431772	MTD
11	114905110	114905404	11	114905261	114905639	MTD
11	117475871	117476029	11	117475814	117476099	ORR1B2
11	117611415	117611515	11	117610758	117611442	MERVL_2A-int
11	117738517	117738681	11	117738439	117738653	RMER4A
11	118600052	118600309	11	118600071	118600224	ORR1C2
10	3887124	3887390	10	3887252	3887312	ORR1B1-int
10	6816490	6816718	10	6816342	6817466	IAPEY5_I
10	7602942	7603101	10	7603022	7603122	ORR1B1-int
10	8595082	8595708	10	8595534	8596069	MLTR31D_MM
10	9315488	9315621	10	9315590	9315813	RLTR17B_Mm
10	12417666	12417915	10	12417759	12418096	MTD
10	12710797	12711022	10	12710917	12711186	MTD
10	13149087	13149276	10	13149177	13149522	MLT1K
10	14368470	14368771	10	14368433	14368806	MTEa
10	14855304	14855595	10	14855239	14855632	MTA_Mm
10	18102835	18103355	10	18103112	18103475	MTD
10	19876620	19876838	10	19876634	19877106	RMER10B
10	20795571	20795697	10	20795171	20795874	RMER19B2
10	20812502	20812782	10	20812372	20812843	MTD
10	23682272	23682506	10	23682269	23682387	ORR1B1-int
10	23777098	23777275	10	23777005	23777348	ORR1C1
10	26834672	26835018	10	26834634	26834986	ORR1C1
10	28778708	28779253	10	28779043	28779433	MTB
10	29985988	29986089	10	29986036	29986397	RLTR9A3
10	30511860	30512051	10	30510527	30512091	RLTR4_MM-int
10	32833174	32833274	10	32831912	32833878	MMERVK9C_I
10	37093729	37094025	10	37093656	37093991	MTC
10	37837337	37837611	10	37837386	37837522	MER57E2
10	39050848	39051217	10	39050903	39051205	MTE2b
10	41863359	41863613	10	41863496	41863598	MT2B
10	46607795	46607967	10	46607825	46608786	MYSERV-int
10	47042732	47043088	10	47042943	47043239	RMER6-int
10	50360127	50360441	10	50359865	50360437	LTRIS2
10	50811779	50811970	10	50811810	50812135	MTD
10	52562844	52563109	10	52562260	52563365	ORR1B2
10	53637347	53637757	10	53637157	53637552	RLTR11D
10	53637347	53637757	10	53637554	53637854	ORR1B1
10	53642517	53642718	10	53642396	53642573	RLTR17B_Mm
10	53667289	53667463	10	53666209	53667724	RLTR4_MM-int
10	60178723	60178919	10	60178580	60178880	RLTR51B_Mm
10	61418656	61419412	10	61419012	61419168	RMER15
10	63072971	63073318	10	63073176	63073334	MLT1B
10	63231435	63231951	10	63231694	63232224	RMER15
10	66159930	66160428	10	66160163	66160414	RLTR10
10	68470463	68470769	10	68470469	68470653	ORR1F
10	68470463	68470769	10	68470654	68471214	RLTR20A2B_MM
10	70440521	70440661	10	70440105	70440784	RMER19A
10	70518614	70518865	10	70518766	70519298	RLTR20A3_MM
10	72793213	72793529	10	72793215	72793527	MTD
10	73548848	73548994	10	73548938	73549163	RMER12C
10	74912350	74912607	10	74912341	74912433	MLT1A0
10	77460810	77461110	10	77460792	77460909	ORR1F
10	77501069	77501287	10	77500583	77501239	RLTR17B_Mm
10	78695531	78695723	10	78695268	78695818	RLTR6B_Mm
10	83561239	83561864	10	83561084	83561577	RLTR11A2
10	83892058	83892251	10	83892114	83892303	RLTR17B_Mm
10	86680279	86680597	10	86680317	86680684	ORR1F
10	87804663	87804851	10	87804448	87804860	RLTR9E
10	88541804	88542048	10	88541687	88542092	RMER13A
10	91023302	91023667	10	91023054	91023563	RMER10A
10	94260120	94260474	10	94260301	94260617	ORR1A4
10	100989500	100989835	10	100989470	100989743	RMER12C
10	104486977	104487208	10	104486919	104487276	RLTR10D2
10	108010072	108010221	10	108010051	108010329	MTD
10	108237849	108238164	10	108237989	108238066	RLTR31B_Mm
10	108528757	108528922	10	108528319	108529091	MTC
10	110159412	110159595	10	110159192	110159898	RMER6C
10	115602817	115603189	10	115602932	115603257	RLTR41
10	117823988	117824609	10	117824403	117824617	RLTR17B_Mm
10	118744633	118744763	10	118744693	118744893	RLTR17B_Mm
10	119968134	119968304	10	119968159	119968409	RMER12C
10	120507651	120508092	10	120507703	120508031	ORR1B2
10	129952142	129952281	10	129952003	129952387	RLTR9D
17	7335671	7335983	17	7335547	7335740	MLT1A1
17	7335671	7335983	17	7335893	7336327	RMER17C
17	8381483	8381619	17	8381386	8381894	RLTR20B5_MM
17	9457280	9457443	17	9457361	9457424	MLTR11B
17	10056816	10057015	17	10056966	10057172	RLTR17B_Mm
17	14269650	14269847	17	14268551	14269724	ORR1A1
17	15715349	15715907	17	15715547	15715773	RMER15
17	16018064	16018396	17	16018056	16018282	MTD
17	16253234	16253395	17	16253306	16253379	RLTR31D_MM
17	24452440	24452617	17	24452404	24452617	MTC
17	24962382	24962612	17	24962146	24962614	RLTR11A2
17	25048289	25048669	17	25048414	25048493	ORR1F
17	27666074	27666437	17	27666222	27666343	ORR1B1-int
17	29015072	29015282	17	29014914	29015338	BGLII_Mur
17	29015072	29015282	17	29015236	29015406	RLTR12C
17	29513685	29513785	17	29513684	29513818	ORR1D1
17	31371553	31371905	17	31371717	31371798	MTEb
17	32959679	32960428	17	32959977	32960472	RLTR28
17	33213333	33213808	17	33213489	33213612	ORR1C1
17	35822060	35822295	17	35822217	35822316	ORR1B1-int
17	43439451	43439685	17	43439344	43439695	MTE2a
17	44135740	44136278	17	44135751	44136744	RMER17B2
17	44136488	44136592	17	44135751	44136744	RMER17B2
17	44357791	44358058	17	44357835	44358366	MLT1F2
17	49023833	49024120	17	49023941	49024188	MLT1L
17	63051383	63051511	17	63051340	63051618	MLT1I
17	63261650	63261932	17	63261616	63261720	MT2A
17	63261650	63261932	17	63261796	63261979	MT2A
17	65392190	65392336	17	65391695	65392578	RLTR10-int
17	67152019	67152260	17	67151966	67152120	RMER20C_Mm
17	67152019	67152260	17	67152190	67152425	MERVK26-int
17	67174534	67174814	17	67174448	67174836	MTE2a
17	67711345	67711534	17	67711063	67711455	MER90
17	74819063	74819270	17	74819120	74819680	RMER15
17	76480330	76480472	17	76480060	76480417	ERVB7_2-LTR_MM
17	76806828	76807693	17	76806885	76807725	RLTR13D6
17	80688437	80688625	17	80688238	80688603	MTD
17	82656041	82656467	17	82656081	82656489	RMER16B
17	83949925	83950132	17	83949827	83950153	ORR1A2
17	85764038	85764258	17	85764168	85764299	ORR1B1-int
17	87803121	87803243	17	87803065	87803424	ORR1B1
17	88526792	88527099	17	88526917	88527108	ORR1F
17	88571823	88572076	17	88571959	88572048	LTR33C
17	89745848	89745978	17	89745787	89746126	MTEb
17	90241521	90241777	17	90241509	90241759	RLTR9D
17	91092500	91092981	17	91092781	91093193	RMER17C
X	11126842	11127212	X	11127048	11127130	RMER4B
X	12302405	12302664	X	12302421	12302742	LTR102_Mam
X	14812750	14813049	X	14812822	14813210	ORR1D1
X	19809236	19809452	X	19809259	19810041	RLTR13D3A
X	24058154	24058419	X	24058086	24058230	RLTR51A_Mm
X	24058154	24058419	X	24058235	24058390	RLTR1B-int
X	28835075	28835175	X	28834720	28835175	RLTR22_Mur
X	39803617	39803800	X	39803434	39803856	RMER17C
X	60771514	60771999	X	60771577	60771978	RLTR9D
X	70017888	70018002	X	70017979	70018163	MTD
X	81910125	81910252	X	81909862	81910292	RMER10A
X	97429299	97429548	X	97429377	97429924	RMER15
X	100133116	100133411	X	100132891	100133354	MLTR14
X	100789523	100789724	X	100789483	100789854	RLTR16B_MM
X	127573742	127573893	X	127573792	127574717	RLTR13E
X	146002315	146002485	X	146002128	146002597	RMER15
X	148911669	148911958	X	148911594	148912079	RLTR13E
X	149227183	149227284	X	149226754	149227248	MLTR14
X	159049433	159049746	X	159049496	159049799	ORR1C1
X	166832957	166833147	X	166832988	166833321	ORR1D1
18	4944067	4944366	18	4944207	4944404	MLTR73
18	6720461	6720606	18	6719814	6720953	MERVK26-int
18	11555009	11555469	18	11554825	11555143	MTC
18	12063370	12063884	18	12063143	12063631	RLTR11A2
18	12155297	12155847	18	12155289	12155565	RLTR41
18	13787267	13787941	18	13787355	13788341	RMER17B
18	17203054	17203154	18	17203041	17203504	RLTR4_MM-int
18	17698347	17698712	18	17698422	17698757	RLTR9E
18	18007616	18007870	18	18007557	18007925	RLTR9E
18	18233745	18233891	18	18232945	18234098	RLTR4_MM-int
18	30495317	30495494	18	30495124	30495490	RLTR9E
18	30506659	30506901	18	30506228	30506842	RMER13A2
18	30894621	30894878	18	30894528	30894878	MTD
18	32391581	32391855	18	32391554	32391700	MURVY-LTR
18	35177389	35177716	18	35177292	35177471	ORR1A1-int
18	36834718	36835015	18	36834724	36834792	MTC
18	37997548	37997751	18	37997563	37997907	RMER17C2
18	44776074	44776722	18	44776212	44776715	MLTR14
18	49846997	49847391	18	49847114	49847277	MLT1A1
18	51378689	51378993	18	51378533	51378873	MTD
18	56560868	56561101	18	56560760	56561140	ORR1F
18	56877627	56877772	18	56877511	56877680	ORR1B1-int
18	68220327	68220488	18	68220229	68220555	ORR1A4
18	68686565	68686682	18	68686532	68686963	RLTR17B_Mm
18	69335208	69335512	18	69335180	69335584	MLTR11B
18	71121335	71121569	18	71121097	71121789	RMER19A
18	74038159	74038517	18	74038145	74038350	MLTR73
18	74183816	74184089	18	74183871	74184089	MTC
18	75693690	75693996	18	75693885	75694233	RMER20C_Mm
18	77287417	77287557	18	77287353	77287619	ORR1C2
18	77833854	77834063	18	77833741	77834436	ORR1D1
18	80212337	80212621	18	80212314	80212416	MTD
18	80212337	80212621	18	80212369	80212444	ORR1D1
18	80212337	80212621	18	80212492	80212550	ORR1D1
18	81001024	81001254	18	81001073	81001219	MLT2B2
18	81755627	81755787	18	81755617	81755816	RLTR17B_Mm
18	83409219	83409627	18	83409075	83409383	ORR1A1
18	87033775	87034028	18	87033711	87034271	RMER6C
18	87707679	87707821	18	87707618	87707881	ORR1G

## Sheet: E105_XY_TCKO_Specific
Peak Chr	Peak Start	Peak End	ERV Chr	ERV Start	ERV End	Subfamily
16	3287647	3288137	16	3286517	3291828	MERVL-int
16	3288263	3288493	16	3286517	3291828	MERVL-int
16	3651236	3651467	16	3651015	3651405	RMER10A
16	3842641	3842973	16	3842762	3842886	ORR1B1-int
16	4042874	4043059	16	4042997	4043133	ORR1B1-int
16	4164630	4164956	16	4161506	4169086	MMERVK10C-int
16	4296494	4296919	16	4296508	4296644	RLTR17B_Mm
16	4997396	4997616	16	4997394	4997512	RLTR17B_Mm
16	5123574	5123845	16	5123486	5123764	ORR1E
16	5168233	5168611	16	5168345	5168491	MTEa
16	5654001	5654251	16	5653848	5654061	MTD
16	7497946	7498174	16	7497946	7498008	RLTR17B_Mm
16	7958574	7958850	16	7958512	7958915	RLTR20B3A_MM
16	8798246	8798514	16	8798253	8798580	ORR1A2
16	8976134	8976298	16	8976104	8976387	MLT1F
16	9877313	9877621	16	9877533	9877615	RLTR20A4
16	9967331	9967442	16	9966831	9968271	RLTR4_MM-int
16	10290754	10290854	16	10290678	10290981	ORR1D1
16	10312088	10312212	16	10311930	10312128	RMER17C
16	10525769	10525889	16	10525612	10526007	MTA_Mm
16	11884794	11885008	16	11884757	11884862	MLT1J2
16	12429287	12429501	16	12428332	12429520	MERVL_2A-int
16	13577077	13577297	16	13576744	13577210	MLTR31F_MM
16	14756924	14757198	16	14756979	14757299	ORR1A2
16	14996005	14996170	16	14995811	14996640	MERV1_I
16	15341575	15341994	16	15341597	15341962	RLTR9D
16	16753648	16753817	16	16753647	16753780	IAPEz-int
16	16753648	16753817	16	16753780	16754027	IAPEz-int
16	18574891	18575140	16	18574701	18574956	ORR1G
16	18574891	18575140	16	18575053	18575453	MTB
16	19414586	19414864	16	19413685	19420471	RLTR4_MM-int
16	19717584	19717814	16	19717472	19717796	ORR1A4
16	19826643	19826826	16	19826679	19826992	RLTR4_MM-int
16	20683200	20683447	16	20682992	20684094	MTC
16	20684123	20684254	16	20684091	20684196	MTC
16	20684123	20684254	16	20684208	20684866	ORR1B2
16	20710271	20710376	16	20709612	20710612	RodERV21-int
16	20869223	20869377	16	20869283	20869628	ORR1A0
16	21523509	21523658	16	21523583	21524107	MLTR18D_MM
16	21912862	21913124	16	21913066	21913183	ORR1A3-int
16	22730426	22730635	16	22729870	22730956	ORR1A2
16	24255662	24255819	16	24255666	24255987	LTR67B
16	24635233	24635407	16	24635195	24635542	MTD
16	26279903	26280174	16	26279973	26280177	RLTR17B_Mm
16	28875549	28875723	16	28875170	28875619	RLTR20B3A_MM
16	29592214	29592502	16	29592037	29592431	MTD
16	30237177	30237277	16	30237200	30237316	ORR1B1
16	30644115	30644530	16	30644249	30644455	ORR1D2
16	33112528	33112890	16	33112782	33113729	RLTR13C1
16	33345684	33345959	16	33345559	33346230	MTB
16	34519023	34519124	16	34518859	34519251	MTA_Mm
16	34735904	34736078	16	34735871	34736030	MLT1F1
16	34862351	34862536	16	34862206	34862523	ORR1A2
16	35186920	35187308	16	35187183	35187301	MT2B2
16	37650700	37650918	16	37650710	37650770	RLTR31D_MM
16	38306707	38307172	16	38306832	38307045	MTD
16	38797329	38797429	16	38796573	38797379	RMER17A2
16	39157478	39157625	16	39157331	39157514	MT2A
16	39157478	39157625	16	39157579	39157618	MT2A
16	46175098	46175319	16	46175111	46175315	ORR1C1
16	48428064	48428292	16	48427907	48428261	RLTR24
16	49157293	49157428	16	49157341	49157396	RLTR20A4
16	50630595	50630777	16	50630011	50631106	MTA_Mm
16	51654484	51654608	16	51653858	51654916	MTA_Mm
16	51785189	51785341	16	51784880	51785868	RLTR13A3
16	52689196	52689297	16	52688867	52689260	LTR16
16	55675106	55675445	16	55675263	55675467	RLTR20A4
16	57201616	57201848	16	57201703	57201869	ORR1F
16	58886323	58886480	16	58886283	58886409	RLTR17B_Mm
16	59162595	59162862	16	59162457	59163290	MTE-int
16	59327636	59327795	16	59327657	59327721	RLTR20C1_MM
16	65036607	65036850	16	65036519	65036844	ORR1A2
16	68623006	68623298	16	68622793	68624034	ORR1A2
16	70182970	70183236	16	70183066	70183583	MLTR14
16	70821075	70821211	16	70820947	70821196	MLTR25A
16	71115798	71115935	16	71115822	71116095	MLT1D
16	72968458	72968591	16	72968562	72968699	RLTR17B_Mm
16	73767265	73767425	16	73767228	73767328	RLTR17B_Mm
16	74972723	74973019	16	74972475	74972904	RMER17A2
16	75435576	75435874	16	75431905	75438343	IAPEz-int
16	76455987	76456283	16	76455911	76456349	RLTR41A2
16	76510356	76510611	16	76510231	76510643	MTB_Mm
16	78234721	78235232	16	78234921	78235302	RMER17C
16	80423554	80423764	16	80423587	80423802	RLTR17B_Mm
16	83723079	83723363	16	83722651	83723281	RLTR13D5
16	83723079	83723363	16	83723282	83723463	RLTR31D_MM
16	84046030	84046217	16	84045979	84046073	RLTR20A2
16	84046030	84046217	16	84046119	84046577	RLTR20A2
16	86789129	86789383	16	86789092	86789391	RLTR13D6
16	86999057	86999157	16	86999040	86999468	ORR1C1
16	87085215	87085382	16	87084646	87085687	IAPEz-int
16	87598208	87598395	16	87597951	87598261	RLTR17B_Mm
16	87598208	87598395	16	87598354	87598428	MER70C
16	88362593	88362870	16	88362293	88362876	MTE2b
16	90419899	90420050	16	90419945	90420084	MTEb
16	91250212	91250409	16	91250112	91250443	MLT1A
16	91618101	91618350	16	91618152	91618506	ORR1A2
16	92374783	92375042	16	92374650	92374861	RLTR51A_Mm
16	94646020	94646287	16	94645936	94646134	RLTR17B_Mm
16	94684539	94684641	16	94684447	94684672	RMER17D
16	94943576	94943896	16	94943332	94943774	RLTR17B_Mm
16	94958398	94958498	16	94958456	94958951	RLTR40
16	95044153	95044326	16	95043931	95044292	RLTR17B_Mm
16	95597946	95598223	16	95598033	95598379	MTEb
16	95644729	95644830	16	95644615	95644985	ORR1D1
16	96106300	96106694	16	96106461	96106974	RLTR17B_Mm
16	96767577	96767745	16	96767565	96767758	RLTR11C_MM
16	97106446	97106790	16	97106278	97106639	MTD
16	97405631	97405810	16	97405383	97405967	MT2B
14	3460034	3460264	14	3458473	3463474	IAPEz-int
14	4507964	4508371	14	4507879	4508274	MTA_Mm
14	7650647	7651103	14	7650500	7651069	ORR1F
14	11817923	11818028	14	11817837	11818182	RMER13B
14	13967747	13967890	14	13967622	13968108	MLT2B2
14	14132348	14132560	14	14132264	14132555	ORR1B2
14	14278937	14279089	14	14278752	14280180	ORR1A3
14	14772277	14772376	14	14767892	14774305	IAPEz-int
14	15115101	15115279	14	15113654	15116919	IAPEz-int
14	15168535	15168706	14	15168263	15168796	RLTR14-int
14	16392989	16393291	14	16393160	16393557	MTC
14	17647519	17647693	14	17647505	17647698	RLTR20A4
14	19351965	19352187	14	19351831	19352173	ORR1D2
14	20169189	20169422	14	20169202	20169492	MTEb
14	21948790	21948935	14	21948806	21948867	RLTR20A4
14	23023436	23023637	14	23023262	23025986	IAPEz-int
14	24454857	24455167	14	24454573	24455816	MMERVK9E_I
14	24835158	24835497	14	24835172	24835555	MTC
14	25777439	25777559	14	25777224	25777613	MTC
14	26003481	26003596	14	26003499	26003607	ORR1B1-int
14	29347721	29348445	14	29347735	29348421	MTE-int
14	29802345	29802845	14	29802041	29802526	RLTR40
14	30845893	30846168	14	30845914	30845971	RLTR17B_Mm
14	31483920	31484058	14	31483728	31484113	ORR1D2
14	31665669	31665788	14	31665285	31666192	RMER19B
14	33071927	33072135	14	33072012	33072093	MLT1D
14	33259365	33259580	14	33258994	33259968	MLTR25A
14	33391649	33391783	14	33391583	33391969	RLTR10
14	34974667	34974886	14	34974258	34974716	RLTR17B_Mm
14	40555855	40556052	14	40555873	40556219	ORR1B1
14	40752225	40752524	14	40752235	40752355	MLT1A1
14	42926282	42926577	14	42925967	42926665	RMER13A1
14	44187650	44188087	14	44187646	44187788	ORR1B1-int
14	45183268	45183503	14	45182920	45187604	RodERV21-int
14	45324816	45324959	14	45324930	45324999	RLTR30
14	46712487	46712770	14	46712534	46712932	MLTR11B
14	47344136	47344236	14	47343987	47344302	ORR1B2
14	47588765	47589069	14	47588880	47589358	RLTR1B
14	47654931	47655031	14	47654676	47655042	MTB_Mm
14	47821210	47821546	14	47821144	47821471	MRLTR33
14	47821210	47821546	14	47821477	47821947	RLTR20C2_MM
14	48091471	48091599	14	48091453	48091503	MTA_Mm
14	48091471	48091599	14	48091501	48092311	MTA_Mm
14	48132741	48132954	14	48132821	48132901	RLTR31D_MM
14	48525742	48525896	14	48525716	48525820	ORR1D2
14	48801746	48801934	14	48801795	48802080	RMER6A
14	50543926	50544078	14	50543889	50544265	ORR1D1
14	50544211	50544311	14	50543889	50544265	ORR1D1
14	51137750	51138150	14	51137583	51137908	ORR1A4
14	51137750	51138150	14	51137909	51138259	ORR1D1
14	52363131	52363270	14	52363201	52363344	ORR1B1-int
14	54115785	54116018	14	54115672	54116737	RMER15-int
14	54233286	54233652	14	54233288	54233647	RLTR14
14	54273332	54273505	14	54273340	54273376	MT2A
14	54273332	54273505	14	54273466	54273590	MT2A
14	55383835	55384082	14	55383863	55384000	MLT1F1
14	57225560	57225773	14	57224138	57228598	MERVL-int
14	58678028	58678240	14	58678192	58678474	MTEb
14	59362751	59362957	14	59362828	59362876	RLTR17B_Mm
14	60642557	60643086	14	60642801	60643174	ORR1D1
14	60676601	60676826	14	60676528	60676694	RMER12
14	60715231	60715537	14	60714558	60717329	MERVL_2A-int
14	61382806	61383033	14	61382839	61382972	RLTR20B1
14	63604812	63604924	14	63604766	63605147	RLTR17B_Mm
14	63960453	63960636	14	63960557	63960676	RLTR17B_Mm
14	65362342	65362732	14	65362280	65362425	MER31B
14	65709366	65709577	14	65709126	65709564	RMER10B
14	66831992	66832129	14	66831811	66832136	ORR1A2
14	69455687	69455958	14	69455766	69455830	RLTR20A4
14	71259643	71259787	14	71259492	71259681	MLT1C2
14	72502699	72502850	14	72502811	72502915	RLTR17B_Mm
14	73402857	73403109	14	73402564	73402908	MTD
14	73602478	73602847	14	73602605	73602805	RLTR17B_Mm
14	73684217	73684571	14	73684493	73684681	RLTR17B_Mm
14	74620996	74621184	14	74621032	74621106	MLT1A1
14	75008330	75008567	14	75008275	75008500	MTD
14	75608849	75609082	14	75608600	75609402	RLTR13C2
14	75935711	75936168	14	75936040	75936290	ORR1G
14	76036669	76036878	14	76036276	76037370	MTA_Mm
14	76239228	76239404	14	76239301	76239678	ORR1B1
14	76510777	76510944	14	76510582	76510920	ORR1D1
14	79318101	79318242	14	79318157	79318523	MTC
14	79686355	79686455	14	79686347	79686499	RLTR16C_MM
14	80733230	80733477	14	80733093	80733470	MLTR11A
14	82441675	82441893	14	82441751	82441904	RLTR30E_MM
14	82505082	82505232	14	82501060	82506342	MERVL_2A-int
14	83115788	83115888	14	83115549	83115970	RMER6D
14	87062616	87062794	14	87062735	87062804	RLTR20A4
14	89531675	89531884	14	89531396	89531881	MT2_Mm
14	92857272	92857562	14	92857339	92857442	RLTR17B_Mm
14	95579260	95579369	14	95578904	95579298	RMER10B
14	95910783	95911073	14	95910558	95911538	RMER12
14	99155169	99155269	14	99155112	99155223	MTC
14	108444591	108444730	14	108444641	108445083	RLTR30B_MM
14	110200619	110201088	14	110199996	110200744	IAPEz-int
14	110200619	110201088	14	110200744	110200999	IAPEz-int
14	113845119	113845342	14	113845018	113845379	IAPEY2_LTR
14	116234321	116234506	14	116234309	116234466	RLTR17B_Mm
14	116602620	116602878	14	116602806	116603213	MT2A
14	118123810	118123955	14	118122563	118124463	MERVL_2A-int
14	120143387	120143573	14	120143427	120143486	RLTR20A4
14	120382945	120383137	14	120382865	120383185	MTD
14	120934812	120935257	14	120934771	120935316	RLTR17B_Mm
3	3406574	3406887	3	3405635	3411850	RLTR4_MM-int
3	3866817	3866917	3	3866667	3867056	MTB
3	4572033	4572142	3	4570310	4572272	MMERVK10D3_I
3	8486076	8486300	3	8485803	8486142	ORR1A1
3	8650174	8651054	3	8650499	8650891	ERVB7_4-LTR_MM
3	9687387	9687530	3	9687389	9687540	ORR1F
3	10023477	10023737	3	10023315	10023538	MTD
3	10023477	10023737	3	10023600	10023732	MTD
3	10283649	10283855	3	10283256	10284025	MERVL-int
3	10318403	10318724	3	10318614	10318696	MamGypLTR1c
3	14775255	14775445	3	14771589	14777934	IAPEz-int
3	14815694	14816098	3	14815617	14816202	LTRIS_Mus
3	16006835	16007138	3	16006714	16007123	RLTR43C
3	16846050	16846268	3	16846104	16846250	MLT1C
3	18900850	18901159	3	18900678	18901165	MT2A
3	18950320	18950620	3	18950426	18950763	ORR1A2
3	19336095	19336258	3	19335785	19336385	MLTR18A_MM
3	19415175	19415470	3	19414662	19415263	MER21B
3	19777555	19777731	3	19777317	19777600	RMER12
3	19777555	19777731	3	19777628	19778551	RMER12
3	19856441	19856640	3	19856438	19856821	MTA_Mm
3	19879710	19879927	3	19879725	19880041	MTD
3	19999542	19999720	3	19999311	19999636	ORR1B2
3	19999542	19999720	3	19999620	20000000	ORR1B2
3	20092540	20092868	3	20092019	20093035	RLTR13D5
3	21419897	21420241	3	21419838	21420010	RLTR31D_MM
3	21522088	21522286	3	21522011	21522337	MTEa
3	21904190	21904489	3	21904112	21904414	MLTR14
3	21941645	21942087	3	21941885	21942148	ORR1D1
3	22127750	22127931	3	22127337	22127862	RMER15
3	22345580	22345792	3	22345519	22345758	LTR16C
3	22374401	22374825	3	22374224	22374666	RLTR47
3	22374401	22374825	3	22374667	22374874	ORR1D2
3	22409649	22409808	3	22409754	22410128	ORR1B1
3	22881649	22882161	3	22881433	22881826	MTA_Mm
3	22881649	22882161	3	22881827	22882013	RLTR17B_Mm
3	23339750	23340169	3	23339626	23340007	RLTR11A
3	24237198	24237362	3	24236532	24237774	ORR1A2
3	26426321	26426620	3	26426335	26426448	RLTR51A_Mm
3	26513987	26514120	3	26514061	26514155	LTR41
3	27299519	27299650	3	27299465	27299580	ORR1C2
3	27299519	27299650	3	27299586	27301083	ORR1C2
3	27527444	27527597	3	27527385	27527775	MTB
3	27794222	27794493	3	27794294	27794416	MTE2a
3	27794222	27794493	3	27794418	27794633	MTE2a
3	28393588	28393688	3	28393667	28393710	RLTR31D_MM
3	30799592	30799740	3	30799108	30799779	RMER6A
3	32385742	32385884	3	32385509	32386353	RMER17B
3	33274089	33274198	3	33273876	33274122	LTR84a
3	35099434	35099731	3	35099234	35100128	RMER13B
3	35644615	35644752	3	35644466	35644861	MTA_Mm
3	35687007	35687132	3	35686900	35687365	MT2C_Mm
3	36283672	36283851	3	36283640	36283838	MLT1B
3	36772792	36772982	3	36772607	36772873	MT2B2
3	36772792	36772982	3	36772938	36773196	MT2B2
3	38489727	38489895	3	38489573	38489857	ORR1G
3	38555581	38555681	3	38555608	38555685	MTEa
3	39147225	39147419	3	39147229	39147344	RLTR12E
3	39695120	39695279	3	39694967	39695248	MLT2B2
3	39695120	39695279	3	39695213	39695356	RLTR17B_Mm
3	39831185	39831368	3	39831324	39831580	ORR1E
3	40549890	40550273	3	40550007	40550295	ORR1C1
3	43501542	43501724	3	43501407	43501802	MTA_Mm
3	47611431	47611542	3	47611047	47612139	MTA_Mm
3	50549043	50549370	3	50548869	50549196	ORR1E
3	50552094	50552253	3	50552099	50552288	MTEa
3	51070869	51071128	3	51070615	51071149	MLT2B5
3	51520403	51520681	3	51520620	51520936	ORR1F
3	51720498	51720963	3	51720777	51721037	RLTR17B_Mm
3	51897809	51898145	3	51897758	51898021	MTD
3	52166887	52167573	3	52166872	52167093	RLTR4_MM-int
3	52464699	52465646	3	52464852	52465231	MLT2D
3	52830570	52831015	3	52830784	52830968	MTD
3	53641381	53641752	3	53641522	53641843	MER57C2
3	53816735	53816861	3	53816639	53817033	MTB
3	55171370	55171664	3	55171426	55171584	ORR1D1
3	56660810	56661006	3	56660578	56660892	ORR1E
3	56735001	56735280	3	56734547	56735343	RLTR13C2
3	57998471	57998618	3	57998536	57998585	RLTR20A4
3	58038653	58039016	3	58038167	58038734	RLTR1D
3	58348789	58349117	3	58348866	58349220	ORR1F
3	58412177	58412453	3	58412263	58412330	BGLII_B
3	58617873	58618021	3	58617750	58618058	LTR82A
3	58649182	58649395	3	58648705	58649514	RMER17A
3	63151698	63151974	3	63151804	63152320	BGLII_B
3	65793140	65793313	3	65793129	65793387	MLTR11B
3	65871304	65871407	3	65871190	65871587	MTA_Mm
3	67456195	67456415	3	67456081	67456361	ORR1A4
3	69071901	69072476	3	69072065	69072408	MTD
3	69410377	69410565	3	69410454	69410558	RMER12C
3	69527645	69527780	3	69526760	69529802	IAPEz-int
3	69834595	69834714	3	69833747	69836248	MERVL_2A-int
3	70372509	70372627	3	70372597	70372997	RMER19C
3	70694277	70694455	3	70694144	70694678	RMER19C
3	70814087	70814310	3	70814149	70814342	MYSERV6-int
3	73431047	73431179	3	73430989	73431217	RLTR17B_Mm
3	74179140	74179398	3	74178721	74179704	MMERVK10C-int
3	79447529	79447855	3	79447579	79447958	MTA_Mm
3	80457909	80458195	3	80457666	80457996	ORR1B1
3	82573729	82574003	3	82573464	82573869	MT2A
3	83028312	83028412	3	83028126	83028476	ORR1F
3	83884407	83884732	3	83884448	83884830	MTB
3	84021341	84021528	3	84021249	84021848	MERVL_2A-int
3	84412982	84413278	3	84412969	84413189	RMER10A
3	88130690	88130885	3	88130731	88130826	ORR1B1-int
3	88201015	88201150	3	88201037	88201113	RLTR17B_Mm
3	88568400	88568533	3	88568133	88568657	MYSERV16_I
3	91173402	91173735	3	91173236	91173578	RMER17A
3	91173402	91173735	3	91173646	91174124	RMER12
3	91439031	91439131	3	91439008	91439260	RLTR1C
3	93679957	93680133	3	93679927	93680211	RMER17C2
3	94812799	94812905	3	94812877	94813109	RMER16C
3	94813985	94814145	3	94813115	94815198	MERVL_2A-int
3	96178112	96178432	3	96177834	96178927	MTA_Mm
3	96876280	96876516	3	96876209	96876516	MLT1E
3	96900673	96901206	3	96900921	96901333	MTD
3	96901959	96902443	3	96902247	96902389	LTR85a
3	97010139	97010418	3	97010116	97010376	RMER15
3	98232509	98232665	3	98232470	98232753	MTD
3	101834450	101834664	3	101834469	101834828	RLTR15
3	103157489	103157611	3	103157518	103157630	RMER17C
3	103297375	103297857	3	103297128	103298062	RLTR13E
3	104425825	104426120	3	104425742	104426051	ORR1G
3	106218077	106218655	3	106217865	106218650	RLTR13E
3	107716206	107716306	3	107716079	107716344	MLTR14
3	107934647	107935189	3	107934886	107935204	ORR1A2
3	108969351	108969637	3	108969202	108969483	MLT1C
3	108969351	108969637	3	108969575	108969698	MLT1C2
3	109831937	109832102	3	109831972	109832106	RLTR17B_Mm
3	112883697	112883984	3	112883744	112884599	RLTR13A
3	113234222	113234316	3	113232067	113235109	MMERVK10C-int
3	114862196	114862296	3	114861322	114862258	RLTR13E
3	117228407	117228554	3	117228376	117228450	RLTR20A3_MM
3	117415623	117416202	3	117415816	117416188	RLTR17B_Mm
3	118494421	118494591	3	118494466	118494533	RLTR20C1_MM
3	119283972	119284072	3	119283837	119284024	MLT1B
3	121165498	121165619	3	121165489	121165839	MLT1G3
3	121331163	121331447	3	121331161	121331248	MLT1B
3	121860358	121860568	3	121860326	121860667	MTD
3	122207077	122207177	3	122207043	122207106	ORR1B1-int
3	122970099	122970236	3	122970146	122970203	RLTR20A4
3	123369037	123369198	3	123369122	123369164	RLTR20C1_MM
3	124809976	124810248	3	124809930	124810195	MLTR11B
3	125039175	125039650	3	125039220	125039601	MTA_Mm
3	127257716	127258066	3	127257687	127257908	MER129
3	134277653	134277838	3	134277388	134277702	MTEb
3	135807438	135807692	3	135807487	135807558	RLTR20A4
3	138764578	138765000	3	138764767	138764872	MTEb
3	144093089	144093291	3	144093207	144093519	ORR1D1
3	144476034	144476181	3	144476136	144476391	ETnERV3-int
3	146265546	146265769	3	146265648	146265708	RLTR20A4
3	146265546	146265769	3	146265685	146265989	RLTR17B_Mm
3	146321148	146321306	3	146321047	146321533	MT2A
3	148423630	148423916	3	148423634	148423971	MT2A
3	148996880	148997045	3	148996824	148996948	ORR1B1-int
3	149396396	149396636	3	149396555	149396669	ORR1F
3	149506568	149506719	3	149506538	149506655	RLTR17B_Mm
3	150408202	150408421	3	150408030	150408750	MTB_Mm
3	152349254	152349514	3	152349090	152349320	MTD
3	152349254	152349514	3	152349379	152349572	MTD
3	153214177	153214304	3	153214074	153214275	RLTR17B_Mm
3	153627157	153627260	3	153627035	153627206	MER21C
3	153627157	153627260	3	153627238	153627330	MTE2b
3	153859271	153859573	3	153859105	153859471	RLTR17
3	153859271	153859573	3	153859473	153862021	RMER3D-int
3	157224512	157224682	3	157224435	157224852	ORR1C1
8	3238916	3239226	8	3238881	3239043	RLTR17B_Mm
8	3298494	3298708	8	3298427	3298822	MTE2a
8	3435401	3435936	8	3435354	3435820	RLTR20C1_MM
8	3521459	3521719	8	3521082	3521724	RMER21B
8	5632920	5633042	8	5632909	5633302	ORR1B1
8	5806040	5806143	8	5806016	5806318	ORR1C2
8	5905376	5905597	8	5903387	5909409	MMERVK9E_I
8	8163555	8163655	8	8163564	8163617	RLTR17B_Mm
8	9145619	9145931	8	9145841	9145947	RLTR31D_MM
8	9231661	9231811	8	9231601	9232045	RMER13B
8	9460408	9460600	8	9460329	9460498	ORR1C2
8	10457732	10457833	8	10457785	10457862	RLTR17B_Mm
8	10841288	10841503	8	10841226	10841559	RMER17C2
8	11197356	11197481	8	11197235	11197512	MTC
8	11499373	11499662	8	11499589	11499652	RLTR20A4
8	12695934	12696034	8	12695774	12696002	MTEa
8	12737433	12737606	8	12737381	12737862	RLTR17B_Mm
8	13834223	13834323	8	13833441	13834280	MTD
8	13834223	13834323	8	13834275	13834426	MTD
8	14101464	14101638	8	14101352	14101765	MTA_Mm
8	14325423	14325561	8	14325370	14325561	MTE2a
8	14658999	14659131	8	14658999	14659106	MLT1A
8	14999030	14999346	8	14998910	14999293	RLTR17B_Mm
8	15148776	15148885	8	15148733	15148932	RLTR17B_Mm
8	15283847	15284170	8	15284050	15284116	RLTR20C1_MM
8	15386702	15386841	8	15386574	15386800	MLT1B
8	15799194	15799294	8	15798836	15799379	RMER19C
8	15841254	15841420	8	15840862	15841352	RLTR28
8	17347424	17347902	8	17347500	17347736	MLTR14
8	17632135	17632338	8	17632191	17632330	ORR1D1
8	18359312	18359535	8	18359195	18359389	MTB_Mm
8	18398344	18398641	8	18398471	18398709	MLT1D
8	19273805	19273954	8	19273878	19275269	RLTR22_Mus
8	19282742	19283008	8	19282846	19283173	RLTR4_MM-int
8	19294345	19294757	8	19294370	19294641	RLTR17B_Mm
8	19310924	19311325	8	19309331	19311012	RMER17A-int
8	19310924	19311325	8	19311013	19311207	RMER17A
8	19347217	19347374	8	19347260	19347315	RLTR20C2_MM
8	19347217	19347374	8	19347318	19347526	RLTR17B_Mm
8	20511076	20511575	8	20511406	20511907	RMER13B
8	21698132	21698389	8	21698180	21698643	RLTR45
8	21812615	21813146	8	21812672	21813092	RMER10B
8	22940157	22940289	8	22940184	22940440	ERVL-B4-int
8	23089025	23089213	8	23088992	23089353	ORR1B2
8	23381229	23381369	8	23381062	23381308	MTEb
8	25228325	25228514	8	25228358	25229185	RLTR13B2
8	25423151	25423529	8	25422835	25423234	RLTR31B_Mm
8	25423151	25423529	8	25423374	25423521	MTD
8	25756793	25757106	8	25756710	25757102	RLTR17B_Mm
8	25829964	25830167	8	25830007	25830063	RLTR20A4
8	26405760	26406402	8	26405934	26407105	MTD
8	27359773	27359923	8	27359762	27359959	MT2B
8	27408755	27409160	8	27408675	27408953	ORR1G
8	27418290	27418495	8	27418310	27418692	MTD
8	27591403	27591557	8	27591469	27591858	RMER17C
8	27647395	27647942	8	27647810	27648107	RLTR51A_Mm
8	27668227	27668472	8	27668310	27668515	MTD
8	27840431	27840756	8	27840091	27840504	LTR10_RN
8	27840431	27840756	8	27840585	27840818	RLTR40
8	29926951	29927298	8	29927198	29927346	RMER6B
8	30035583	30035832	8	30035437	30035893	RLTR31B_Mm
8	30191702	30192001	8	30191732	30191891	RMER17A2
8	33523271	33523414	8	33523268	33523311	MT2A
8	33523271	33523414	8	33523369	33523618	MT2A
8	33540948	33541239	8	33540958	33541180	ORR1E
8	33899708	33899962	8	33899819	33899882	RLTR51A_Mm
8	34218335	34218485	8	34218274	34218426	LTR37B
8	34218335	34218485	8	34218436	34218943	RMER20A
8	34384486	34384787	8	34384581	34384748	ORR1C2
8	34980768	34980868	8	34980494	34981121	RLTR18
8	35686830	35686930	8	35686623	35686966	ORR1F
8	35725408	35725841	8	35725440	35725761	ORR1D2
8	35913275	35913557	8	35913206	35913564	ORR1B1
8	36348167	36348411	8	36348075	36348250	ORR1C2
8	36348167	36348411	8	36348299	36348395	ORR1C2
8	36356509	36356705	8	36355773	36356704	RMER13B
8	36725587	36725801	8	36725753	36726125	MTD
8	36870219	36870319	8	36870131	36870478	ORR1A0
8	38256597	38256699	8	38256669	38257271	RMER6C
8	39728578	39728678	8	39728474	39728670	RLTR17B_Mm
8	41418401	41418573	8	41418280	41418438	ORR1F
8	41774556	41774706	8	41774422	41774656	MTB_Mm
8	42491107	42491310	8	42491260	42491468	ERVL-E-int
8	43897008	43897288	8	43897015	43897133	RLTR51A_Mm
8	44898847	44899455	8	44899059	44899437	MTB_Mm
8	46009390	46009496	8	46009417	46009474	RLTR20A4
8	46410765	46410961	8	46410673	46411031	MTD
8	46776126	46776339	8	46776070	46776183	RLTR20A4
8	46776126	46776339	8	46776203	46776650	RLTR17B_Mm
8	48109942	48110357	8	48109850	48110228	MTE2a
8	49334474	49334656	8	49334406	49334552	RLTR17B_Mm
8	53326137	53326370	8	53326028	53326461	RMER10A
8	60786639	60786774	8	60786679	60787072	MTA_Mm
8	62376692	62377054	8	62376554	62376944	MTC
8	62376692	62377054	8	62376945	62377190	LTR53-int
8	64989319	64989517	8	64989288	64989404	MLT1A0
8	67168086	67168198	8	67168016	67168222	ORR1B1
8	67838419	67838519	8	67838430	67838500	RLTR17B_Mm
8	67993269	67993489	8	67993139	67993376	MTE2b
8	68207073	68207192	8	68207114	68207199	RLTR17B_Mm
8	69404032	69404189	8	69404157	69404871	RMER19C
8	70163621	70163722	8	70163269	70163701	MT2A
8	71271201	71271546	8	71271150	71271481	MLTR25A
8	72276303	72276813	8	72276259	72276780	RMER13B
8	73417224	73417407	8	73417177	73417303	RMER17C2
8	73417224	73417407	8	73417301	73417495	MTE2a
8	73500787	73500944	8	73500422	73500927	MER68
8	74378705	74378987	8	74378742	74378871	RMER4B
8	74378705	74378987	8	74378900	74379190	RLTR51B_Mm
8	75234100	75234273	8	75234134	75234208	RLTR20A4
8	75374537	75374637	8	75374614	75374778	MLT1C
8	76367050	76367316	8	76367011	76367132	MYSERV16_I
8	77622522	77622688	8	77622209	77622627	RLTR17B_Mm
8	77740229	77740573	8	77740197	77740587	MTC
8	79209761	79209861	8	79209729	79209947	ORR1C2
8	80174453	80174653	8	80174319	80174588	MTD
8	81211800	81211984	8	81211861	81211940	RLTR51A_Mm
8	83036510	83036706	8	83036419	83036734	MTEa
8	83475223	83475382	8	83475087	83475439	MMERVK10D3_LTR
8	83594464	83594705	8	83594466	83594813	MTD
8	83614977	83615077	8	83614895	83615471	RMER4B
8	86310694	86310863	8	86310691	86310772	MERV1_I
8	86310694	86310863	8	86310773	86311328	RLTR4_MM-int
8	88234788	88235198	8	88235037	88235141	RLTR20A4
8	89355692	89356248	8	89355531	89355865	RMER17C2
8	89711290	89711619	8	89711407	89711602	RLTR20A4
8	89893678	89893956	8	89893826	89894036	BGLII_Mur
8	90816771	90816959	8	90814681	90821221	IAPEz-int
8	91911122	91911276	8	91911172	91911541	RLTR48C
8	92479586	92479914	8	92479735	92480076	ORR1B1
8	93177670	93177812	8	93177748	93177809	RLTR20A4
8	96964332	96964805	8	96964272	96964471	RLTR17B_Mm
8	97567061	97567281	8	97567169	97567229	RLTR20A4
8	98706725	98706954	8	98706691	98707812	MLTR25A
8	99150506	99150696	8	99149998	99150618	RLTR26B_MM
8	99243574	99243683	8	99243094	99243979	RLTR13D4
8	101310934	101311043	8	101310683	101310984	RMER2
8	103944161	103944426	8	103944313	103944418	RLTR31D_MM
8	104110765	104110864	8	104110603	104110813	ORR1F
8	104853654	104854022	8	104853779	104854169	MER57C2
8	106948175	106948275	8	106948189	106948272	RLTR17B_Mm
8	108159307	108159439	8	108159225	108159510	RLTR4_MM-int
8	108299657	108299898	8	108299740	108300237	RLTR11C_MM
8	109467978	109468143	8	109468083	109468143	MLT1C2
8	111471853	111472135	8	111471844	111472098	RLTR17B_Mm
8	111480793	111480907	8	111480799	111480988	MLT1C2
8	111633739	111634009	8	111633755	111633848	ORR1D1
8	111936607	111936843	8	111936538	111936956	MT2B1
8	113694988	113695255	8	113694569	113695068	MER68
8	113694988	113695255	8	113695163	113695722	RMER15
8	113851454	113851633	8	113851264	113851671	MTB_Mm
8	115073856	115074014	8	115073915	115074220	MT2C_Mm
8	115107891	115108187	8	115107854	115108179	ORR1A2
8	115793392	115793564	8	115793302	115793470	RLTR17B_Mm
8	115806392	115806540	8	115806455	115806667	RMER12C
8	117523981	117524203	8	117523919	117524047	MLT1A0
8	118642470	118642605	8	118642487	118642648	RLTR17B_Mm
8	118681897	118682188	8	118681855	118682011	MLT1J1
8	118910770	118910897	8	118910584	118910933	ORR1D1
8	119351475	119351594	8	119351403	119351501	MTE2b
8	119541020	119541351	8	119541182	119541263	RLTR17B_Mm
8	119560334	119560563	8	119560473	119560614	ORR1A3-int
8	121085358	121085481	8	121085228	121085585	MTE2b
8	121503285	121503385	8	121503169	121503474	MLTR14
8	121650562	121650896	8	121650712	121651095	MTD
8	121659343	121659591	8	121659399	121659615	RLTR17B_Mm
8	121680082	121680229	8	121680173	121680230	RLTR17B_Mm
8	121785710	121786056	8	121785730	121786054	MTEa
8	122909303	122909428	8	122909248	122909356	ORR1E
8	122909303	122909428	8	122909398	122909431	ORR1E
8	123565446	123565769	8	123565145	123565515	RLTR4_MM-int
8	123660632	123660761	8	123660404	123660926	MT2B
8	123666493	123666642	8	123666564	123666622	RLTR20A4
8	124167268	124167480	8	124167206	124167507	ORR1C1
8	124786762	124787122	8	124786889	124786990	ORR1G
8	126067830	126068069	8	126067788	126068016	RMER12C
8	126204264	126204597	8	126204353	126204426	ORR1C2
8	126204264	126204597	8	126204388	126204557	RLTR17B_Mm
8	126447636	126447925	8	126447599	126447837	RMER17D2
8	126680688	126681022	8	126680825	126681279	MT2A
8	126687988	126688088	8	126687808	126688178	MTE2a
8	127058800	127059036	8	127058824	127059133	ORR1A3
8	127183910	127184131	8	127184043	127184328	MER68
8	127214132	127214263	8	127214057	127214239	RMER17C2
8	128071579	128071889	8	128071706	128071933	ORR1F
8	128352831	128352973	8	128352698	128352881	RLTR17B_Mm
8	128352831	128352973	8	128352727	128352915	RLTR17B_Mm
8	128997407	128997582	8	128997482	128997751	RMER12C
8	129323186	129323441	8	129323285	129323373	RLTR20C1_MM
15	3971039	3971303	15	3970084	3972061	MMERVK10D3_I
15	4281829	4282066	15	4281742	4282242	ERVB4_1C-LTR_Mm
15	4381568	4381751	15	4379041	4383064	MMERVK9E_I
15	4867993	4868213	15	4867953	4868167	RMER15
15	6264321	6264662	15	6264102	6264440	ORR1A2
15	8579163	8579335	15	8577999	8580970	IAPEz-int
15	9606343	9606507	15	9606163	9606546	MTA_Mm
15	9848730	9848854	15	9848546	9849108	RMER17C2
15	11030945	11031158	15	11031041	11031244	RMER17C
15	11341798	11341898	15	11341794	11342055	MLT1C
15	11957452	11957849	15	11957102	11957730	RLTR26_Mus
15	12105632	12105810	15	12105561	12105744	RLTR17B_Mm
15	12487951	12488057	15	12487700	12488091	MTC
15	13605539	13605720	15	13605417	13605762	ORR1A1
15	13648153	13648255	15	13648021	13648189	ORR1G
15	13648153	13648255	15	13648231	13648380	ORR1G
15	16079734	16080055	15	16079901	16080210	ORR1F
15	17158077	17158321	15	17157318	17163718	IAPEz-int
15	19372759	19373087	15	19372444	19372928	RMER2
15	21354308	21354407	15	21353022	21354353	ORR1D1
15	21354308	21354407	15	21354358	21354450	ORR1D1
15	21953979	21954131	15	21953927	21954311	RMER17C
15	25480850	25481069	15	25480906	25481223	ORR1E
15	25559268	25559494	15	25559165	25559502	MTD
15	25571371	25571501	15	25571280	25571510	MTE2a
15	27813351	27813547	15	27812952	27813416	RLTR20C2_MM
15	28796326	28796507	15	28796439	28796796	MER67D
15	29946437	29946647	15	29946187	29946570	MTE2a
15	31932983	31933305	15	31932934	31935326	IAPLTR3-int
15	33528856	33529216	15	33529128	33529506	MTA_Mm
15	34163186	34163286	15	34163261	34164906	RLTR4_MM-int
15	34674947	34675054	15	34674705	34674999	ORR1A4
15	35697530	35697812	15	35697672	35697776	RLTR17B_Mm
15	36534723	36534879	15	36534819	36534884	RLTR20A4
15	37757459	37757580	15	37757542	37757841	RLTR42-int
15	38388765	38389032	15	38388678	38388853	RMER13A1
15	39820505	39820699	15	39820628	39820739	MLT2C2
15	41490260	41490513	15	41489643	41490316	MLTR18C_MM
15	42622889	42623048	15	42622771	42622966	ORR1D1
15	43545111	43545210	15	43545123	43545462	ORR1D1
15	43655175	43655349	15	43655210	43655410	RLTR26B_MM
15	44076411	44076587	15	44076310	44076638	ORR1C1
15	45591943	45592281	15	45591276	45592088	RMER13B
15	46370176	46370316	15	46370167	46370261	RLTR20C1_MM
15	47100234	47100439	15	47100140	47100607	RMER17A2
15	47730055	47730370	15	47730053	47730549	RLTR23
15	51500794	51501117	15	51501042	51501286	MLT1A0
15	57201943	57202291	15	57202106	57203050	RMER17B
15	58538460	58538650	15	58538570	58539034	MLTR14
15	60749598	60749764	15	60749427	60749676	MER57E1
15	63783948	63784109	15	63783911	63784485	MT2B
15	64735356	64735489	15	64735337	64735704	ORR1B2
15	65882170	65882282	15	65882182	65882306	RLTR51A_Mm
15	65882170	65882282	15	65882201	65882320	RLTR31D_MM
15	66394821	66395230	15	66394822	66395139	RMER20C_Mm
15	67134491	67134623	15	67134536	67134881	ORR1E
15	68257773	68257970	15	68257747	68258016	MLT1J
15	69589780	69590005	15	69589580	69590120	RMER17B
15	70494249	70494390	15	70493724	70494416	RMER6C
15	71895153	71895262	15	71894977	71895227	RLTR30D2_MM
15	71895153	71895262	15	71895239	71895380	MLT1A0
15	72011179	72011424	15	72011113	72011508	MTE2b
15	72220439	72220570	15	72220390	72220696	ORR1A2
15	72374497	72374634	15	72374491	72374537	RLTR20A4
15	72374497	72374634	15	72374567	72374613	RLTR20A4
15	72657786	72658007	15	72657738	72657892	RLTR17B_Mm
15	73413909	73414048	15	73413862	73413975	ORR1B1-int
15	74138239	74138460	15	74138331	74138697	RLTR17B_Mm
15	74265641	74265863	15	74265726	74265880	ORR1B1-int
15	74804294	74804669	15	74803981	74804390	RLTR4_MM-int
15	74804294	74804669	15	74804437	74804557	RLTR4_MM-int
15	74947831	74948055	15	74947381	74947962	MLTR18C_MM
15	75746995	75748050	15	75746987	75747310	RLTR23
15	75746995	75748050	15	75747510	75747758	ORR1B1
15	75746995	75748050	15	75747769	75748038	ORR1C2
15	75751891	75752152	15	75751511	75752608	ORR1A4
15	76447376	76447537	15	76444714	76448237	RLTR4_MM-int
15	76830765	76830868	15	76830760	76831582	MT-int
15	76873153	76873350	15	76873020	76873430	MTB_Mm
15	76875356	76875631	15	76875272	76875662	RLTR17B_Mm
15	77497550	77497806	15	77496467	77497734	RLTR4_MM-int
15	77497550	77497806	15	77497745	77497839	RLTR14-int
15	78542312	78542645	15	78542217	78542446	ORR1D2
15	78542312	78542645	15	78542451	78542779	ORR1D2
15	79436649	79436817	15	79436642	79436830	RLTR21
15	81725759	81726006	15	81725815	81725961	ORR1B1-int
15	83694823	83695073	15	83694848	83695421	RLTR17B_Mm
15	84190024	84190128	15	84190084	84190112	ORR1B1-int
15	85037596	85038244	15	85038085	85038288	RLTR17B_Mm
15	86970906	86971136	15	86970822	86971139	ORR1D1
15	87383985	87384196	15	87384100	87384274	RMER15
15	87906219	87906360	15	87906270	87906676	MTD
15	88273427	88273670	15	88272381	88274161	ORR1A0
15	88336135	88336298	15	88336007	88336234	MT2A
15	88824689	88824908	15	88824751	88824815	ORR1B2
15	89297596	89297781	15	89296714	89297645	RLTR25B
15	91859104	91859408	15	91859163	91859746	RLTR25A
15	93876761	93876908	15	93876255	93876805	RMER19B
15	94499292	94499529	15	94499411	94499482	ORR1G
15	96393918	96394128	15	96393948	96394068	ORR1D2
15	96712810	96712939	15	96712863	96712988	ORR1D2
15	97499629	97499884	15	97499286	97499716	MTC-int
15	97696302	97696756	15	97696537	97696660	ORR1B1-int
15	97812775	97813065	15	97812693	97813136	RMER10A
15	98359082	98359374	15	98359064	98359267	RLTR17B_Mm
15	98471860	98471982	15	98471917	98472013	RLTR17B_Mm
15	98523099	98523398	15	98523321	98523386	ORR1A3-int
15	99166575	99166736	15	99166677	99166732	RLTR20A4
15	99450529	99450695	15	99450424	99450621	RMER12C
15	99857499	99857830	15	99857581	99857729	MT2B1
15	100353273	100353371	15	100353257	100353693	RLTR17B_Mm
15	100751449	100751586	15	100751435	100751706	RLTR17B_Mm
15	100755881	100756147	15	100755723	100756042	ORR1D2
15	100755881	100756147	15	100756039	100756292	RLTR17B_Mm
15	101393925	101394128	15	101394027	101394109	MLT1A1
15	101399427	101399531	15	101399348	101399470	ORR1A3-int
15	101400827	101401311	15	101401185	101401509	RMER17C
7	3547792	3547945	7	3547831	3548015	RLTR17B_Mm
7	4764633	4764978	7	4764728	4764821	RMER12
7	4764633	4764978	7	4764871	4764946	RMER12
7	5050725	5051336	7	5051212	5051540	MTD
7	6023864	6024024	7	6023911	6024004	RLTR20A4
7	6203043	6203277	7	6202757	6203543	RLTR13D3A
7	7413958	7414300	7	7413960	7414325	RMER10A
7	8224163	8224307	7	8224114	8226093	MMERVK10D3_I
7	8992777	8992887	7	8991495	8993765	MMERVK10D3_I
7	8996718	8996848	7	8996552	8996838	RLTR27
7	9254238	9254407	7	9254157	9258900	MERVL-int
7	9712709	9712809	7	9711996	9712836	RMER17D2
7	9745745	9745888	7	9744993	9747266	MMERVK10D3_I
7	11011768	11012024	7	11010440	11014280	MMETn-int
7	12180103	12180272	7	12180011	12180185	MTEa
7	12180103	12180272	7	12180192	12180308	MTEa
7	13512489	13512589	7	13512447	13513234	RLTR13D1
7	14723581	14723744	7	14723381	14723788	RMER6C
7	15002090	15002365	7	15002199	15002290	RLTR19
7	15336071	15336247	7	15330145	15336543	IAPEz-int
7	16267191	16267443	7	16267374	16267539	ORR1B1-int
7	17987215	17987315	7	17986983	17987250	MYSERV-int
7	18273409	18273594	7	18273450	18273750	IAPEY3C_LTR
7	18465122	18465448	7	18464727	18465253	RMER2
7	20707588	20708046	7	20704391	20709563	IAPEY3-int
7	21417638	21417757	7	21417587	21417787	MMERVK9C_I
7	22032972	22033280	7	22032517	22033253	RLTR4_MM-int
7	22822767	22822898	7	22820987	22826192	ETnERV3-int
7	23917561	23917863	7	23917084	23917940	RMER17A2
7	24600207	24600379	7	24600245	24600372	ORR1B1-int
7	25155589	25155866	7	25155504	25155762	RLTR17B_Mm
7	25666379	25666762	7	25666329	25666671	IAP1-MM_I
7	25925442	25925852	7	25925279	25925671	MTB_Mm
7	27914919	27915144	7	27914705	27915595	RLTR13B1
7	27960806	27961058	7	27960578	27961190	RLTR6_Mm
7	28143197	28143338	7	28143212	28143336	ORR1B1-int
7	28372350	28372546	7	28372213	28372412	MURVY-LTR
7	28372350	28372546	7	28372487	28372753	MURVY-LTR
7	30078488	30078673	7	30077986	30080090	MYSERV16_I
7	30114830	30114976	7	30114804	30114974	RMER17C
7	30406379	30406562	7	30406279	30406662	ORR1F
7	31059920	31060068	7	31059771	31060681	RMER17B
7	31728114	31728214	7	31727796	31728521	RMER16-int
7	32175054	32175392	7	32175265	32175636	RMER20C_Mm
7	34517231	34517381	7	34517176	34517276	ORR1E
7	35066300	35066644	7	35066316	35066642	ORR1A2
7	35151561	35152281	7	35152038	35152190	RMER20B
7	35379684	35379858	7	35379801	35379962	MTD
7	35615201	35615405	7	35615191	35615592	MTC
7	36002012	36002224	7	36001872	36002266	MTA_Mm
7	36349256	36349356	7	36349293	36349440	ORR1E
7	37107324	37107424	7	37107174	37107538	MTE2b
7	37941536	37941639	7	37941437	37941908	MLTR14
7	38090478	38090667	7	38090307	38090684	MTB
7	38410891	38411191	7	38411039	38411202	MMERVK10C-int
7	38603875	38604009	7	38603419	38604447	MTB
7	39271949	39272200	7	39271901	39272249	MTD
7	40628369	40628525	7	40628235	40628457	RMER6BA
7	40628369	40628525	7	40628461	40628780	ORR1A2
7	40906078	40906194	7	40905826	40907295	RodERV21-int
7	41945315	41945571	7	41945338	41945401	RLTR31D_MM
7	41945315	41945571	7	41945344	41945418	RLTR51A_Mm
7	42237270	42237557	7	42237153	42237540	RMER10A
7	42348337	42348488	7	42348326	42348368	ORR1B1-int
7	43011127	43011406	7	43011232	43011317	RMER6C
7	43011127	43011406	7	43011327	43011818	RMER19B2
7	43011640	43011790	7	43011327	43011818	RMER19B2
7	43025035	43025280	7	43024943	43025355	MTD
7	43035483	43035669	7	43035313	43035646	ORR1B1
7	43056327	43056850	7	43056448	43056646	RLTR17B_Mm
7	43571504	43571658	7	43571552	43571746	LTR53
7	43769620	43769794	7	43769442	43770153	RLTR13G
7	43835705	43835980	7	43829506	43835861	ETnERV-int
7	43835705	43835980	7	43835863	43836204	ERVB7_2B-LTR_MM
7	44410530	44410888	7	44410682	44410806	MTEb
7	44421669	44421917	7	44421630	44421801	RLTR31D_MM
7	44432014	44432123	7	44431092	44433315	RLTR4_MM-int
7	44560916	44561160	7	44561043	44561551	RLTR11A2
7	46022426	46022635	7	46022425	46022905	RMER20C_Mm
7	47269443	47269603	7	47269100	47272561	IAPEz-int
7	47393123	47393344	7	47393130	47393189	RLTR20C2_MM
7	47393123	47393344	7	47393189	47393290	RLTR31D_MM
7	48816996	48817223	7	48816998	48817109	RLTR31D_MM
7	48820482	48820582	7	48820483	48820808	MTE2b
7	49035587	49035747	7	49035638	49035735	RLTR17B_Mm
7	49094663	49094874	7	49094730	49094897	ORR1B1-int
7	55233735	55233835	7	55233636	55234099	RLTR11B
7	55378511	55378798	7	55378692	55378759	ORR1B1
7	56532181	56532391	7	56532208	56532518	RMER15
7	56827738	56828033	7	56827575	56827961	MTD
7	58199113	58199487	7	58199369	58199727	MTD
7	58574316	58574459	7	58574169	58574459	ORR1A2
7	58591735	58591937	7	58591218	58591977	RLTR17C_Mm
7	58701318	58701506	7	58700757	58701497	RMER17A
7	60173722	60174548	7	60172973	60175869	ERVB4_2-I_MM
7	63622576	63622790	7	63622554	63622914	ORR1F
7	64539102	64539237	7	64539028	64539757	RMER13A2
7	64764236	64764707	7	64764029	64764687	RMER19A
7	66554846	66555009	7	66554889	66555082	RLTR17B_Mm
7	67138985	67139238	7	67138888	67139243	ORR1F
7	67939185	67939523	7	67939264	67939554	RLTR17B_Mm
7	68699821	68700016	7	68698979	68699956	RLTR17B_Mm
7	71226741	71227028	7	71226918	71226990	RMER12
7	72473415	72473595	7	72473464	72473821	ORR1B1
7	73300146	73300301	7	73300160	73300308	MTEa
7	75051193	75051517	7	75050893	75051342	MTC
7	75447430	75447537	7	75447385	75447646	LTRIS2
7	75938332	75938542	7	75938331	75938385	RLTR51A_Mm
7	78529454	78529678	7	78529252	78529504	MTE2b
7	78901621	78901817	7	78901738	78901862	RLTR20A4
7	79660350	79660751	7	79660465	79660717	MTEb
7	81614277	81614480	7	81614101	81614446	ORR1A1
7	82276989	82277214	7	82275525	82279567	MurERV4-int
7	83962211	83962491	7	83961644	83962500	RMER17A2
7	84186271	84186442	7	84186114	84186319	MLT1G3
7	85182177	85182444	7	85181846	85183301	MERVL-int
7	85281224	85281398	7	85280628	85281576	MERVK26-int
7	86008266	86008578	7	86008466	86008603	RLTR21
7	88152115	88152281	7	88152092	88153025	RMER17B2
7	88354815	88354915	7	88354793	88355145	ETnERV2-int
7	90345876	90345976	7	90345841	90346111	LTR33A_.
7	92230459	92230643	7	92230470	92230720	MTD
7	95396545	95396645	7	95396473	95396945	LTRIS_Mm
7	95425570	95425857	7	95425555	95425922	ORR1E
7	100630699	100630920	7	100630705	100630917	RLTR17B_Mm
7	101505361	101505548	7	101505191	101505574	RMER10B
7	104702911	104703084	7	104702917	104703076	RLTR51A_Mm
7	104783559	104783702	7	104783428	104783759	ORR1A0
7	107987578	107987720	7	107987593	107987705	ORR1B2
7	108074198	108074623	7	108074162	108074583	RLTR10C
7	109852480	109852655	7	109852252	109852580	ORR1A2
7	111598753	111598955	7	111598605	111598961	ORR1D2
7	112591330	112591597	7	112591304	112591634	ORR1E
7	116545845	116546039	7	116545868	116545931	ORR1F
7	117953564	117953718	7	117953607	117953638	RMER12C
7	123105373	123105649	7	123105291	123105800	RLTR22_Mur
7	123607666	123607894	7	123607696	123607794	MTEb
7	124510429	124510598	7	124510170	124510551	MTD
7	125756928	125757078	7	125756864	125757206	ORR1B1
7	125942167	125942440	7	125942239	125942562	RLTR21
7	126756753	126756974	7	126756625	126757137	RLTR30D2_MM
7	128083571	128083794	7	128083358	128083718	ORR1B2
7	128083571	128083794	7	128083719	128083819	ORR1B2
7	128846421	128846521	7	128846355	128846727	MTD
7	128846624	128846725	7	128846355	128846727	MTD
7	128924205	128924378	7	128924342	128924391	RLTR20A4
7	129169888	129170275	7	129170179	129170510	MLT1A0
7	130429272	130429555	7	130429368	130429737	MTD
7	132793804	132794194	7	132793527	132793957	RMER12C
7	133287280	133287781	7	133287348	133287753	RLTR17B_Mm
7	133723564	133723712	7	133723610	133723948	MTEb
7	135459189	135459460	7	135459197	135459413	MLT1E3
7	136479942	136480135	7	136480006	136480047	RLTR17B_Mm
7	139306581	139306781	7	139306584	139306975	MTC
7	139488909	139489443	7	139489004	139489336	RLTR17B_Mm
7	140636761	140637091	7	140636893	140637276	MTD
7	140761460	140761679	7	140761444	140761666	RLTR17B_Mm
7	140970237	140970344	7	140970092	140970293	RMER15
7	143184481	143184587	7	143184183	143184521	RMER17C-int
7	143509474	143509789	7	143509434	143509621	RMER17C
7	143509474	143509789	7	143509684	143509861	RMER17C
7	144319899	144320092	7	144319930	144320169	RLTR17B_Mm
5	3072650	3072752	5	3071398	3077584	RLTR4_MM-int
5	5777520	5777634	5	5777211	5777581	RMER5
5	6239830	6240010	5	6235977	6240984	IAPEz-int
5	7225139	7225271	5	7225026	7225421	MTA_Mm
5	10467563	10467819	5	10467504	10467852	LTR68
5	13884330	13884430	5	13884380	13884504	MT2B
5	14407781	14408111	5	14407493	14408575	MTA_Mm
5	14902357	14902454	5	14902413	14902787	ORR1C1
5	17230685	17230842	5	17230434	17230779	RLTR20C2_MM
5	23264440	23264700	5	23264411	23264804	MTA_Mm
5	23470562	23470696	5	23470304	23471436	RMER12
5	24434887	24435050	5	24434603	24434975	ORR1B1
5	26181186	26181400	5	26181249	26181584	ORR1A2
5	26215475	26215575	5	26215516	26215851	ORR1A2
5	27485545	27485645	5	27485448	27485855	MTB_Mm
5	28312998	28313128	5	28312248	28313299	RMER17B2
5	28908484	28908621	5	28908542	28908896	ORR1D2
5	29615647	29615832	5	29615540	29615940	MTB_Mm
5	29670436	29670591	5	29670494	29670671	MTEa
5	29915203	29915308	5	29915192	29915249	RLTR35B_MM
5	31095934	31096253	5	31096170	31096272	ORR1F
5	35337859	35338111	5	35337586	35337937	ORR1F
5	36435260	36435372	5	36435084	36435465	MTD
5	36445609	36445775	5	36445537	36445878	ORR1B2
5	36595815	36596024	5	36595806	36596077	MTD
5	36996929	36997167	5	36996952	36997061	MLT1C
5	37372951	37373130	5	37372957	37373379	RLTR10
5	38473088	38473293	5	38473235	38473325	MLT1G3
5	38532043	38532308	5	38531987	38532371	MTE2a
5	38631033	38631141	5	38629978	38631578	IAPEz-int
5	39307820	39307970	5	39307861	39308315	MTE-int
5	41395328	41395561	5	41395454	41395633	MT2A
5	42994613	42994856	5	42988585	42995050	IAPEz-int
5	43776338	43776480	5	43776382	43776513	MLT1A0
5	43943470	43943718	5	43943003	43943848	RMER19B
5	44166006	44166262	5	44165470	44166461	RLTR13D5
5	45016396	45016524	5	45016384	45016441	MLT1C
5	45016396	45016524	5	45016488	45016526	MLT1C
5	45528311	45528477	5	45528355	45528505	ORR1A3-int
5	46250964	46251064	5	46250846	46251210	ORR1B1
5	50482873	50482956	5	50482858	50482917	RLTR20A4
5	51901669	51901792	5	51901726	51901782	RLTR20A4
5	56495411	56495706	5	56495490	56495649	ORR1D1
5	59292205	59292412	5	59292079	59292473	MTA_Mm
5	60686724	60687073	5	60685524	60687114	IAPEY3-int
5	63195656	63195842	5	63195220	63195726	RLTR12G
5	63904914	63905147	5	63904916	63905271	ORR1D2
5	63977921	63978136	5	63977828	63977998	RLTR17B_Mm
5	65085285	65085508	5	65085296	65085681	MTC
5	65393455	65393621	5	65393297	65393522	RLTR17B_Mm
5	65393455	65393621	5	65393527	65393601	RLTR20A4
5	66400814	66400981	5	66400821	66401422	RLTR26B_MM
5	66738779	66739267	5	66738822	66739192	MTD
5	68240860	68240970	5	68240797	68240954	MT2C_Mm
5	68623976	68624146	5	68623925	68624323	RMER6B
5	68895158	68895365	5	68895100	68895538	MT2_Mm
5	72022447	72022627	5	72022052	72022811	IAPEz-int
5	72279956	72280060	5	72279722	72280070	MLT1A0
5	72428510	72428802	5	72428424	72428629	RLTR17B_Mm
5	72428510	72428802	5	72428632	72428734	RLTR17B_Mm
5	72428510	72428802	5	72428735	72428957	RLTR17B_Mm
5	72545504	72545737	5	72545545	72545636	RLTR31D_MM
5	72545504	72545737	5	72545599	72545829	RMER17D
5	74206202	74206524	5	74206190	74206491	MLT1D
5	74216499	74216794	5	74216333	74216584	RLTR17B_Mm
5	74216499	74216794	5	74216556	74216827	RLTR17B_Mm
5	74234022	74234122	5	74233983	74234325	RLTR9A3
5	75042131	75042493	5	75042291	75042546	RLTR17B_Mm
5	77362748	77363085	5	77362775	77363177	MTC
5	77928062	77928583	5	77928238	77928611	ORR1B1
5	78293909	78294023	5	78289309	78294662	MERVL-int
5	81325824	81326130	5	81325794	81326142	ORR1E
5	82036412	82036761	5	82036392	82036894	RMER20B
5	82871229	82871330	5	82870732	82871539	RMER6A
5	87203705	87203870	5	87203599	87204069	ERVB4_3-LTR_MM
5	87425000	87425150	5	87424246	87428931	MMERVK9C_I
5	88947352	88947557	5	88947189	88947518	RLTR17B_Mm
5	90504896	90505121	5	90504999	90505162	MLT1E3
5	92045454	92045654	5	92045409	92045600	RLTR17B_Mm
5	92389811	92390224	5	92389861	92390014	MLT1J
5	93818141	93818324	5	93818172	93818352	MTC
5	98020120	98020429	5	98019778	98020466	RMER6D
5	100717933	100718192	5	100717894	100718022	ORR1A3-int
5	102064859	102065278	5	102064686	102065189	RLTR17B_Mm
5	103578897	103579078	5	103578834	103579122	MTD
5	104594197	104594610	5	104593926	104594404	LTR41C
5	108700274	108700548	5	108700362	108700421	ORR1B1-int
5	109641891	109641991	5	109641949	109642222	MLT1A0
5	111593943	111594298	5	111594035	111594256	RMER12C
5	111685339	111685476	5	111685049	111685687	RLTR17B_Mm
5	111703996	111704124	5	111704060	111704202	RLTR31D_MM
5	113829187	113829561	5	113829012	113829332	RLTR17B_Mm
5	113829187	113829561	5	113829333	113829581	RLTR17B_Mm
5	113929274	113929537	5	113929261	113929371	RLTR51A_Mm
5	114372395	114372639	5	114372126	114372494	RLTR17B_Mm
5	114391074	114391184	5	114391162	114391557	MTA_Mm
5	116231614	116231824	5	116231642	116231823	RMER12C
5	117046741	117046925	5	117046740	117046828	RMER12C
5	117046741	117046925	5	117046879	117046934	RMER12C
5	117767723	117767836	5	117767752	117767882	ORR1F
5	119652764	119652934	5	119652807	119653028	RLTR17B_Mm
5	119675047	119675236	5	119675126	119675168	RMER12
5	119675047	119675236	5	119675194	119675519	RMER12
5	120976240	120976340	5	120976221	120976351	RLTR17B_Mm
5	121173475	121173709	5	121173517	121173574	RLTR20A4
5	121173475	121173709	5	121173580	121173668	RLTR17B_Mm
5	125456675	125456851	5	125456254	125456733	RMER20A
5	125886147	125886356	5	125885850	125886237	ORR1B1
5	125886147	125886356	5	125886238	125886745	MT2A
5	126781780	126782167	5	126781586	126781934	ORR1D2
5	127146617	127146766	5	127146722	127146910	ORR1D1
5	127936550	127936723	5	127936671	127936985	MTEa
5	132919534	132919634	5	132919569	132919649	RLTR20A4
5	133713380	133713640	5	133713119	133713501	RMER6A
5	135140925	135141172	5	135141102	135141204	ORR1B1-int
5	135494286	135494522	5	135494197	135494444	RLTR17B_Mm
5	137854031	137854186	5	137853953	137854062	RLTR17B_Mm
5	137958481	137958663	5	137958577	137958636	ORR1B1-int
5	139715538	139715763	5	139715634	139715767	MLT1C
5	139990569	139990855	5	139990608	139991096	RLTR12E
5	140819743	140819932	5	140819596	140819965	RLTR17B_Mm
5	141977041	141977250	5	141976733	141977096	MTE2a
5	142632557	142632686	5	142632421	142632762	MERVL_2A-int
5	142666699	142667056	5	142666713	142666975	RLTR17B_Mm
5	142666699	142667056	5	142666953	142667192	RLTR17B_Mm
5	142883802	142883902	5	142883783	142884023	MLTR12
5	145266068	145266400	5	145266222	145266357	RLTR34B_MM
5	145266068	145266400	5	145266331	145266841	RLTR13C1
5	145450798	145450979	5	145450853	145450895	RMER10B
5	147059115	147059247	5	147058724	147059147	RLTR20A2B_MM
5	147449940	147450099	5	147449266	147450269	MurERV4-int
5	147795187	147795462	5	147795077	147795361	ORR1A2
5	148582365	148582505	5	148582175	148582542	RLTR14
5	150815565	150815886	5	150815613	150815766	MER34A1
5	151309315	151309644	5	151309085	151309408	ORR1D2
Y	859998	860147	Y	859845	860523	RLTR45-int
Y	866990	867586	Y	864571	868337	ERVB4_1-I_MM
Y	4797964	4798123	Y	4795989	4803598	RLTR4_MM-int
Y	15193648	15193834	Y	15193450	15193731	RLTR4_MM-int
Y	15193648	15193834	Y	15193733	15194092	MuRRS4-int
Y	15355005	15355236	Y	15353788	15359524	IAPEz-int
Y	44211086	44211284	Y	44210604	44212250	RLTR4_MM-int
Y	58887531	58887799	Y	58886029	58890134	RLTR4_MM-int
Y	71522505	71522605	Y	71522582	71522657	RLTR31D_MM
Y	79057193	79057369	Y	79053913	79059234	MERVL-int
Y	85102911	85103036	Y	85100321	85106721	IAPEz-int
1	3099205	3099379	1	3099164	3099925	RMER17A
1	3637374	3637578	1	3637469	3637596	RMER17A
1	4126607	4126788	1	4126731	4126789	RLTR20A4
1	4943430	4943589	1	4943362	4943757	MTA_Mm
1	5246599	5246841	1	5246608	5246913	RMER10A
1	5588340	5588488	1	5588257	5588414	RLTR13B4
1	7724201	7724398	1	7724217	7725054	RMER17A2
1	8988023	8988164	1	8987957	8988326	MTD
1	9588722	9588919	1	9588832	9588891	ORR1B1-int
1	11048382	11048665	1	11046625	11051887	MERVL-int
1	11887494	11887625	1	11886967	11888284	ORR1A1
1	13343139	13343340	1	13343124	13343180	ORR1E
1	17237215	17237349	1	17237195	17237602	MTC
1	17466361	17466550	1	17466502	17466601	RLTR20A4
1	18033181	18033352	1	18028803	18033799	IAPEz-int
1	18541942	18542096	1	18542009	18542106	RMER17C2
1	18714210	18714360	1	18713674	18714749	MTA_Mm
1	20689757	20689882	1	20689732	20690691	RLTR21
1	21110777	21110899	1	21110747	21110835	RLTR20C1_MM
1	21110777	21110899	1	21110835	21110943	RLTR51A_Mm
1	22076724	22077005	1	22076467	22076851	RMER12
1	22373779	22373910	1	22373803	22373956	RLTR20C1_MM
1	23051915	23052082	1	23051594	23051984	RLTR41B
1	24023757	24024027	1	24023670	24023825	MER57E1
1	26808689	26808961	1	26808786	26808922	RLTR22_Mur
1	27772063	27772207	1	27769097	27776611	RLTR4_MM-int
1	29400653	29400831	1	29400682	29400751	RLTR20C2_MM
1	30936321	30936514	1	30936263	30936588	ORR1B2
1	30994079	30994243	1	30994095	30994153	ORR1B1-int
1	31294534	31294835	1	31293900	31294730	RLTR13B2
1	34685806	34685971	1	34684358	34688923	MERVL_2A-int
1	34905734	34905960	1	34905730	34905906	RLTR17B_Mm
1	35063677	35063820	1	35063610	35064003	MTB_Mm
1	35248423	35248884	1	35248088	35248871	RLTR4_MM-int
1	35268032	35268132	1	35267942	35268327	MTD
1	35912571	35912674	1	35912630	35912866	LTR72_RN
1	36092818	36093157	1	36092865	36093015	MTD
1	37086512	37086679	1	37086527	37086662	RLTR16B_MM
1	37092125	37092263	1	37091984	37092385	MTE2a
1	37282338	37282570	1	37282110	37282445	RLTR17B_Mm
1	39607825	39608154	1	39608014	39608351	ORR1A0
1	39793288	39793535	1	39793337	39793563	ORR1E
1	39862308	39862449	1	39862317	39862448	MLT1A1
1	40621731	40622179	1	40621999	40622401	MTB_Mm
1	40637436	40637652	1	40637593	40637987	MTA_Mm
1	41063132	41063232	1	41063089	41063154	RMER12C
1	42060189	42060617	1	42059922	42060371	RLTR20B5_MM
1	42835787	42836032	1	42835900	42836002	MT2B
1	42846282	42846546	1	42846446	42846779	RMER6C
1	45132890	45133421	1	45129604	45133218	RLTR4_MM-int
1	45132890	45133421	1	45133222	45133331	MMERGLN-int
1	49414572	49414731	1	49413425	49414998	ORR1A2
1	51369471	51369573	1	51369529	51369898	RLTR20D
1	51491121	51491409	1	51491232	51491311	MamRep605
1	54730784	54730884	1	54730705	54731056	MTEa
1	54807970	54808070	1	54807779	54808124	ORR1A1
1	57581741	57581945	1	57581806	57581875	RLTR20A4
1	57581741	57581945	1	57581878	57581942	RLTR20A4
1	58938493	58938721	1	58938291	58938762	RMER6B
1	59471476	59471576	1	59471149	59471499	RLTR20C2_MM
1	59471476	59471576	1	59471542	59471639	RLTR20C2_MM
1	64110850	64111038	1	64110640	64110985	MTEa
1	65749166	65749267	1	65748725	65749469	IAPEz-int
1	69259943	69260199	1	69260009	69260360	MMERVK10D3_LTR
1	71144327	71144504	1	71143870	71144379	RLTR1B
1	71144327	71144504	1	71144380	71144481	MLT1A
1	75236032	75236333	1	75235812	75236248	RLTR17B_Mm
1	75305905	75306257	1	75305947	75306128	MLTR25A
1	77135955	77136126	1	77136035	77136118	RLTR20C2_MM
1	79218386	79218732	1	79218638	79219217	MamGypsy2-I
1	79733773	79734243	1	79734107	79734456	ORR1G
1	79748804	79748971	1	79748823	79749379	RMER20B
1	80438212	80438386	1	80438250	80438304	RLTR17B_Mm
1	80560382	80560551	1	80560215	80560764	RMER20C_Mm
1	80960620	80960770	1	80960528	80960744	RLTR17B_Mm
1	81282365	81282605	1	81282315	81282527	RLTR17B_Mm
1	82591868	82592131	1	82591944	82592088	RLTR17B_Mm
1	83186624	83186804	1	83186683	83186751	RLTR51A_Mm
1	84348973	84349111	1	84348997	84349215	RLTR17B_Mm
1	84951944	84952083	1	84952024	84952105	RLTR12D
1	87267956	87268087	1	87267974	87268116	RLTR51A_Mm
1	87541022	87541321	1	87541100	87541237	ORR1D1
1	88914799	88915130	1	88915049	88915121	RLTR17B_Mm
1	90933313	90933563	1	90933409	90933480	RLTR40
1	91590074	91590187	1	91590153	91590195	RMER12C
1	91683850	91684014	1	91683812	91683960	ORR1B1-int
1	92194076	92194389	1	92194179	92194616	MTE2a
1	93878479	93878673	1	93877227	93879518	MMERVK9C_I
1	94252503	94252724	1	94251900	94253408	RMER15-int
1	98107459	98107723	1	98107568	98107715	MLT1A
1	98403996	98404128	1	98403761	98404661	RLTR13G
1	98404209	98404587	1	98403761	98404661	RLTR13G
1	98626520	98626819	1	98626505	98626616	MTC
1	99119787	99119887	1	99118941	99119905	ETnERV3-int
1	99431688	99431857	1	99431056	99431836	RMER13A
1	101209984	101210150	1	101210014	101210131	RLTR51A_Mm
1	101209984	101210150	1	101210027	101210153	RLTR31D_MM
1	101990517	101990829	1	101989822	101990795	RLTR13D6
1	102654652	102654813	1	102654688	102654817	ORR1A3-int
1	105799860	105799991	1	105799730	105800105	MTEb
1	105802431	105802727	1	105801674	105802845	MTA_Mm
1	112165600	112165772	1	112165408	112167177	ORR1A0
1	112714553	112714654	1	112714589	112714884	RLTR4_MM-int
1	113416249	113416425	1	113416152	113416549	MTA_Mm
1	119974529	119974855	1	119974578	119974685	RMER12C
1	120259112	120259273	1	120259051	120259153	RMER5
1	121270236	121270496	1	121270269	121270327	RMER13A2
1	123917151	123917440	1	123916990	123917330	MTE2a
1	124532418	124532563	1	124532370	124532704	ORR1A0
1	125013935	125014132	1	125013726	125014002	RMER17D
1	125013935	125014132	1	125014003	125014058	RLTR20A4
1	126736036	126736214	1	126735693	126736119	RLTR17B_Mm
1	126736036	126736214	1	126736143	126736201	RLTR20A4
1	130283319	130283528	1	130283223	130283465	MTD
1	133151996	133152229	1	133152081	133152140	RLTR31D_MM
1	133978309	133978469	1	133977787	133978957	MTE-int
1	134975024	134975228	1	134975002	134975104	RLTR20C2_MM
1	135346104	135346310	1	135346028	135346350	ORR1C2
1	135644207	135644376	1	135644339	135644540	MURVY-LTR
1	135849128	135849314	1	135849111	135849397	RLTR17B_Mm
1	136379529	136379704	1	136379567	136379626	RLTR20A4
1	137239347	137239847	1	137239705	137239905	ORR1C1
1	140986462	140986668	1	140986049	140986694	MT-int
1	146001411	146001664	1	146000001	146003431	IAPEz-int
1	147438747	147438921	1	147438861	147439056	RMER6B
1	148636543	148636705	1	148636284	148637377	MTA_Mm
1	148651009	148651181	1	148651041	148651273	RLTR17B_Mm
1	157411007	157411283	1	157411056	157411133	MLT1L
1	157411007	157411283	1	157411170	157411238	MLT1L
1	157658336	157658550	1	157658320	157658672	ORR1E
1	158640632	158641217	1	158640847	158641051	MLT1E1
1	165897520	165897737	1	165897538	165897810	LTRIS2
1	167496256	167496608	1	167496489	167496848	ORR1G
1	167846049	167846433	1	167846030	167846308	RLTR12E
1	168563943	168564173	1	168563982	168564122	RLTR17B_Mm
1	169173884	169173984	1	169173725	169174082	MER21C
1	169450084	169450377	1	169450084	169450144	MTD
1	172422856	172423107	1	172423016	172423074	RLTR20A4
1	172822026	172822338	1	172821970	172822103	MTEa
1	177118186	177118468	1	177118227	177118369	ORR1B1-int
1	183371295	183371395	1	183371196	183371369	ORR1E
1	185381629	185381816	1	185381729	185381827	MTD
1	185493603	185493876	1	185493714	185494219	RLTR17B_Mm
1	186442205	186442976	1	186442123	186442390	RMER12
1	186442205	186442976	1	186442515	186442800	RMER12
1	188531179	188531614	1	188531203	188531504	RLTR17B_Mm
1	189171472	189171672	1	189171335	189171597	RLTR17B_Mm
1	190297848	190297986	1	190297830	190297880	RLTR17B_Mm
1	190310198	190310424	1	190310071	190310468	MTD
1	190749744	190750341	1	190749734	190750017	RLTR31D_MM
1	190800429	190800562	1	190800531	190800599	ORR1B1-int
1	191064922	191065136	1	191065091	191065240	ORR1B1-int
1	191172360	191172648	1	191172324	191172485	MLT1A
1	191213542	191213873	1	191213680	191213903	LTR16A1
1	191243266	191243430	1	191243046	191243366	RLTR20B1
1	191243266	191243430	1	191243396	191243492	RLTR20B1
1	194261979	194262130	1	194261809	194262157	RMER12C
13	3325474	3325674	13	3325346	3325563	LTR16D
13	4789363	4789496	13	4789227	4789621	MTA_Mm
13	5060140	5060272	13	5060046	5060435	MTA_Mm
13	5989990	5990362	13	5990133	5990250	RMER19B
13	5989990	5990362	13	5990238	5990599	RLTR20B1
13	6137778	6138076	13	6137925	6138449	RMER15
13	8157588	8157777	13	8157326	8157868	LTRIS2
13	8316635	8316817	13	8316611	8316702	RLTR20C1_MM
13	8316635	8316817	13	8316751	8316810	RLTR20C1_MM
13	8731575	8731699	13	8731642	8731731	RMER12C
13	11101433	11101763	13	11101594	11101861	RLTR22_Mur
13	11294162	11294369	13	11294186	11295101	RMER13B
13	11343031	11343286	13	11343210	11343524	MLTR14
13	12034957	12035170	13	12035032	12035228	RMER15
13	12297580	12297680	13	12297590	12297625	RMER12C
13	12297580	12297680	13	12297652	12297726	RMER12C
13	12601228	12601319	13	12600972	12601341	ORR1C1
13	13350334	13350476	13	13350003	13350385	MLTR25A
13	13583744	13583881	13	13583834	13584067	RMER6C
13	14570561	14570724	13	14570206	14570769	MER34C_.
13	15118575	15118676	13	15118532	15118852	ORR1B1
13	15323049	15323206	13	15322850	15323110	RMER17C-int
13	15323049	15323206	13	15323164	15323493	RMER17C-int
13	16003926	16004209	13	16003935	16004057	MTE2b
13	18187060	18187216	13	18186814	18187197	ORR1D1
13	21512913	21513013	13	21512793	21513328	RMER15
13	23356043	23356242	13	23355104	23361084	ETnERV-int
13	23778817	23779037	13	23778559	23779281	RLTR42-int
13	23783848	23784033	13	23783793	23784108	ORR1A1
13	27144556	27144657	13	27144617	27144684	RLTR31D_MM
13	27188326	27188481	13	27188379	27188496	MER77
13	30060045	30060447	13	30059946	30060271	ORR1A2
13	30060045	30060447	13	30060274	30060641	MTC
13	33143089	33143243	13	33142991	33143147	RLTR19
13	33143089	33143243	13	33143159	33143270	MTC
13	33626853	33626985	13	33621986	33628394	IAPEz-int
13	33945838	33946022	13	33945449	33946081	ERVB4_1-I_MM
13	34203323	34203450	13	34203151	34203688	MER21C
13	34335671	34336035	13	34335668	34335877	ORR1F
13	35002938	35003616	13	35003309	35003635	HERVL74-int
13	35054597	35054759	13	35054561	35054914	MT2B1
13	35158989	35159336	13	35158953	35159489	RMER2
13	35203124	35203375	13	35203227	35203553	ORR1C2
13	36095907	36096046	13	36095566	36096012	RLTR30E_MM
13	36350089	36350213	13	36349780	36350149	MTC
13	38452389	38452485	13	38452103	38452434	RLTR20C2_MM
13	38772471	38772597	13	38772144	38772966	RMER13A
13	38776558	38776735	13	38776434	38776786	MTE2b
13	38979607	38979729	13	38979519	38979773	RMER12C
13	38979607	38979729	13	38979566	38979852	RLTR17B_Mm
13	42766434	42766613	13	42766476	42766590	MLTR25C
13	43812005	43812322	13	43811996	43812358	ORR1B1
13	43837671	43837783	13	43837636	43837792	MLT1I
13	43889396	43889617	13	43889485	43889635	MLT1A1
13	43974276	43974742	13	43974322	43974703	MLTR11B
13	45240331	45240675	13	45239986	45241157	MTC
13	45883371	45883509	13	45883449	45883545	MLT1J2
13	46244988	46245149	13	46244955	46245244	RLTR17B_Mm
13	47394705	47395002	13	47394499	47394850	MTC
13	47394705	47395002	13	47394870	47395203	RLTR31D_MM
13	48305613	48305896	13	48305453	48305845	MTB
13	48433024	48433176	13	48432943	48433097	RLTR17B_Mm
13	48433024	48433176	13	48433132	48433166	RLTR17B_Mm
13	48669728	48669946	13	48669896	48670289	MTA_Mm
13	48670077	48670354	13	48669896	48670289	MTA_Mm
13	48716329	48716511	13	48716135	48716486	ORR1B2
13	50004719	50004902	13	50004575	50004770	MLT1C
13	50240745	50241210	13	50240521	50240865	ORR1A0
13	50299684	50300570	13	50299957	50300208	LTR72_RN
13	50836211	50836482	13	50836283	50836384	ERVB4_1C-LTR_Mm
13	50836211	50836482	13	50836395	50842251	MMETn-int
13	51740006	51740254	13	51740093	51740198	RLTR13D3
13	51740006	51740254	13	51740199	51740406	RLTR17B_Mm
13	51965541	51965702	13	51965530	51966063	MLTR31D_MM
13	52299490	52299741	13	52299196	52299548	MLT1J
13	52434262	52434661	13	52434203	52434342	MLT1B
13	52434262	52434661	13	52434460	52434666	MTE2b
13	52444912	52445058	13	52443923	52447197	IAPEz-int
13	52511537	52511742	13	52511663	52512060	RMER6A
13	52708445	52708766	13	52708353	52708700	ORR1D2
13	53038119	53038295	13	53038249	53038382	MLT1C2
13	53400730	53400988	13	53400907	53401134	RLTR17B_Mm
13	53924468	53924843	13	53924596	53924849	RLTR20C2_MM
13	54631751	54631866	13	54631724	54631817	RMER15
13	54631751	54631866	13	54631818	54632159	ORR1A1
13	55290833	55291043	13	55290726	55291174	MER31A
13	56558727	56558864	13	56558436	56559011	RMER19B
13	56811158	56812006	13	56811631	56811983	ORR1B2
13	58640029	58640624	13	58640148	58640286	ORR1A3-int
13	58640029	58640624	13	58640237	58640623	RLTR17B_Mm
13	59405524	59405743	13	59404866	59406378	MLT1A1
13	59813571	59813810	13	59813559	59813628	RLTR51A_Mm
13	61911367	61911593	13	61911373	61912091	RLTR25B
13	63151623	63151723	13	63151619	63151750	ORR1A4
13	63624418	63624535	13	63624476	63624719	ORR1E
13	64878727	64878886	13	64878596	64878991	MTA_Mm
13	64901656	64902024	13	64901794	64902160	ORR1B1
13	65481707	65481864	13	65481692	65483012	ORR1A4
13	65745454	65745614	13	65745378	65745771	MTA_Mm
13	65890000	65890181	13	65889657	65890200	RLTR1A2_MM
13	67363205	67363308	13	67363172	67363881	MYSERV6-int
13	68033759	68034783	13	68033554	68041146	RLTR4_MM-int
13	69627918	69628284	13	69627762	69628321	RMER12C
13	69991798	69992033	13	69991798	69991901	RLTR17B_Mm
13	70352439	70352697	13	70352557	70352649	MTEa
13	70622971	70623106	13	70622633	70623130	MTB_Mm
13	70764629	70764750	13	70764539	70764920	MTC
13	71054790	71055053	13	71054987	71055046	RLTR20A4
13	73382108	73382326	13	73382260	73382655	MLT1C2
13	73553309	73553506	13	73553150	73553548	MTB
13	75490649	75490797	13	75490690	75490882	RMER17C
13	78441478	78441740	13	78440566	78442081	ERVB5_1-I_MM
13	85539204	85539389	13	85539215	85539258	RLTR20A4
13	85539204	85539389	13	85539326	85539394	RLTR20A4
13	88794307	88794446	13	88794224	88794546	ORR1A2
13	89656892	89656994	13	89656628	89656933	RMER6D
13	90569710	90569832	13	90569555	90569780	RLTR17B_Mm
13	93676540	93676730	13	93676634	93676827	RMER17C
13	95130706	95130853	13	95130555	95130737	RLTR16C_MM
13	95130706	95130853	13	95130789	95130841	RLTR16C_MM
13	95374732	95375002	13	95374797	95375507	RLTR26D_MM
13	95376491	95377057	13	95376484	95377272	RMER6A
13	98809741	98809931	13	98809593	98809915	ORR1A2
13	100252729	100252852	13	100252333	100252783	RLTR12C
13	106686777	106686935	13	106686627	106687024	MLTR14
13	106996352	106996563	13	106996392	106996722	ORR1A2
13	107833820	107834140	13	107833935	107834504	RLTR28
13	108773648	108773768	13	108773628	108773674	ORR1A3-int
13	109444053	109444183	13	109443760	109444317	RMER15
13	110030378	110030574	13	110030155	110030478	ORR1A4
13	110801832	110802095	13	110801696	110802035	ORR1A2
13	111298156	111298256	13	111298136	111298390	LTR16
13	112014502	112014628	13	112014496	112014622	ORR1B1-int
13	112361383	112361474	13	112361371	112362255	RLTR10-int
13	115342651	115342904	13	115342750	115342847	MLT2B2
13	115803490	115803680	13	115803528	115803731	LTR16B1
13	117292888	117293198	13	117292698	117293044	MLT1A0
13	120545495	120545884	13	120544246	120546819	RLTR10-int
13	120647314	120647595	13	120647274	120647503	RLTR9D
13	120675572	120675822	13	120675451	120676039	LTRIS_Mus
4	5143714	5143912	4	5143534	5144606	IAPEz-int
4	5695557	5695735	4	5695519	5695726	MLT1A0
4	6102531	6102711	4	6102471	6102816	ORR1A0
4	6333222	6333370	4	6332250	6333718	ERVL-int
4	6679945	6680132	4	6680015	6680297	RMER12C
4	8586614	8586726	4	8586603	8586685	ORR1B1-int
4	9084001	9084239	4	9084153	9084345	ORR1G
4	16763864	16764097	4	16763927	16764114	BGLII
4	24885859	24886247	4	24885856	24885951	MLT1D
4	24885859	24886247	4	24886164	24886483	MTEa
4	29019870	29020033	4	29019615	29019944	RMER6D
4	30001481	30001594	4	30000661	30001667	ORR1D1
4	34925701	34925901	4	34925663	34925962	ORR1A3
4	35128720	35128892	4	35128828	35128935	LTR16
4	35386178	35386379	4	35386306	35386736	MER74B
4	38742007	38742165	4	38742074	38742506	MT2B1
4	38866833	38867065	4	38866648	38866980	RMER17D2
4	40771116	40771295	4	40771122	40771216	RLTR21
4	42757830	42758009	4	42757922	42758213	ORR1A2
4	43795463	43795602	4	43795196	43795580	RLTR9C
4	43873079	43873305	4	43872942	43873689	RMER19B
4	45707515	45707820	4	45707434	45707632	ORR1D1
4	45707515	45707820	4	45707746	45707908	ORR1D1
4	46733404	46733503	4	46733053	46733522	RLTR17B_Mm
4	46910848	46911036	4	46910685	46911047	RLTR17B_Mm
4	48711582	48711726	4	48711557	48711618	RLTR20A4
4	48711582	48711726	4	48711588	48711640	RLTR20A4
4	48711582	48711726	4	48711629	48711685	RLTR20A4
4	48711582	48711726	4	48711695	48711752	RLTR20A4
4	56402179	56402474	4	56402134	56402380	RMER17D
4	56402179	56402474	4	56402176	56402688	RMER6A
4	57151069	57151262	4	57151187	57151312	ORR1B1-int
4	57355776	57356088	4	57355690	57355853	RLTR14-int
4	57355776	57356088	4	57355920	57356262	RLTR14
4	58564608	58564708	4	58564434	58564709	ERV3-16A3_LTR
4	60125955	60126066	4	60126029	60126233	MER90
4	60160524	60160686	4	60160413	60160579	MER90a
4	60379896	60380797	4	60380312	60380650	RLTR9A3A
4	60649037	60649205	4	60649054	60649175	ERVB4_1C-LTR_Mm
4	61107905	61108036	4	61107303	61108236	ETnERV2-int
4	61389884	61390094	4	61389814	61390006	MT2B1
4	61796002	61796151	4	61795853	61799171	MERVL-int
4	62046550	62046709	4	62046603	62047311	ERVB4_1-I_MM
4	62046550	62046709	4	62046162	62046602	RLTR4_MM-int
4	62102735	62102907	4	62102125	62103083	MERVL_2A-int
4	62103017	62103302	4	62102125	62103083	MERVL_2A-int
4	62103017	62103302	4	62103079	62103655	MERVL_2A-int
4	62120154	62120256	4	62120067	62120278	RLTR17
4	63828001	63828182	4	63828095	63828151	RLTR20A4
4	63975977	63976063	4	63975780	63976194	MLT1D
4	66373986	66374123	4	66374007	66374610	RMER19C
4	66447952	66448101	4	66447940	66448283	ORR1A2
4	66491317	66491575	4	66490994	66491509	RMER20A
4	66491317	66491575	4	66491510	66491737	RLTR42-int
4	68481228	68481456	4	68481293	68481382	RLTR51A_Mm
4	70425448	70425587	4	70425347	70425672	MTEb
4	72704454	72704633	4	72704422	72704808	RMER10A
4	73770341	73770588	4	73765496	73770818	MERVL-int
4	74507531	74507856	4	74507486	74507781	ORR1C1
4	75311092	75311237	4	75310971	75311136	ORR1C2
4	75374040	75374177	4	75374067	75374573	RMER16_Mm
4	77385309	77385567	4	77385482	77385992	MLTR11A
4	79336305	79336442	4	79336268	79336571	IAPEY3C_LTR
4	84036989	84037202	4	84037015	84037074	RLTR20A4
4	84966456	84966666	4	84966586	84966724	MLTR14
4	85315747	85315847	4	85315758	85315815	RLTR20B2
4	85378788	85379045	4	85378810	85378991	MTD
4	86237887	86238113	4	86238038	86238287	MLT1F
4	87962842	87963118	4	87963012	87963115	MTE2b
4	88253693	88253864	4	88253750	88253839	MLT1A0
4	88412425	88412645	4	88412278	88412918	RMER19B
4	88699626	88699932	4	88699354	88699727	RLTR11A2
4	88720307	88720481	4	88719832	88720384	RLTR11A2
4	91070985	91071341	4	91070949	91071311	MTE2b
4	91092551	91092704	4	91092089	91092740	RLTR16B_MM
4	99052760	99052873	4	99052790	99053171	RMER17C
4	100752189	100752426	4	100752332	100752503	ORR1F
4	101311501	101311664	4	101311564	101311742	ORR1E
4	101922356	101922489	4	101922330	101922400	RLTR20C1_MM
4	105372651	105372813	4	105372348	105372686	RMER6D
4	105372651	105372813	4	105372730	105373028	RMER6D
4	106357496	106357840	4	106357570	106357783	MTEa
4	108011730	108011937	4	108011516	108012213	RLTR4_Mm
4	108102559	108102820	4	108102573	108102889	MTD
4	111080176	111080421	4	111080244	111080329	LTR79
4	111445411	111445706	4	111445647	111445751	ORR1B1-int
4	111720759	111720957	4	111720782	111720833	RMER12B
4	111720759	111720957	4	111720910	111721028	RMER12B
4	112719808	112720081	4	112718032	112720330	MurERV4-int
4	114912170	114912330	4	114912204	114912431	RLTR20A4
4	115092499	115092634	4	115092273	115092618	ORR1A4
4	117682659	117683074	4	117682900	117683069	RMER15
4	117956993	117957241	4	117956887	117957149	ORR1B1
4	117956993	117957241	4	117957150	117957257	RLTR20C2_MM
4	120058846	120058985	4	120058763	120059023	ORR1G
4	120584707	120584977	4	120584722	120585086	MLT1A0
4	122713650	122713900	4	122712532	122713797	MMERVK10D3_I
4	122818913	122819288	4	122818710	122819211	RLTR17B_Mm
4	123742219	123742502	4	123737926	123745115	RLTR4_MM-int
4	124005946	124006067	4	124005692	124006021	MTE2b
4	125804339	125804458	4	125804364	125804393	RLTR17B_Mm
4	125804339	125804458	4	125804427	125804475	RLTR17B_Mm
4	126304558	126304743	4	126304585	126304625	RMER12C
4	128194244	128194438	4	128194304	128194507	RLTR17B_Mm
4	128246360	128246550	4	128246039	128246869	IAPEz-int
4	128881649	128881775	4	128881700	128881833	MT2B2
4	129837652	129837895	4	129837685	129837987	RLTR17B_Mm
4	130839667	130839853	4	130839175	130839775	RLTR17B_Mm
4	130967410	130967648	4	130966880	130967502	RMER20B
4	131415302	131415585	4	131415241	131415371	MTE2a
4	134725543	134725717	4	134725341	134725693	ORR1E
4	135135010	135135243	4	135135125	135135212	RMER12C
4	135453799	135453899	4	135453682	135453860	MTD
4	135864359	135864769	4	135864403	135864806	RLTR17B_Mm
4	136577481	136577670	4	136577517	136577705	MLT1F
4	136994375	136994747	4	136994463	136994576	RMER12C
4	138678443	138678850	4	138678661	138679038	MTD
4	138737404	138737547	4	138737424	138737514	ORR1B1-int
4	139585260	139585648	4	139585272	139585774	RLTR11A2
4	140034382	140034638	4	140034569	140034772	RLTR17B_Mm
4	140113822	140114045	4	140113947	140114102	LTR16A1
4	140180757	140181202	4	140180805	140181067	MLTR11B
4	140212774	140212912	4	140212817	140213064	MTEa
4	141069525	141069706	4	141069508	141069664	RMER17C2
4	142090968	142091291	4	142090998	142091235	MTE2b
4	142255405	142255597	4	142255469	142255522	RLTR17B_Mm
4	142395703	142395883	4	142395559	142395781	RLTR17B_Mm
4	143207289	143207390	4	143207167	143207659	MT2_Mm
4	143673701	143673974	4	143673833	143674157	IAPLTR3
4	146221675	146221965	4	146221610	146221982	RLTR40
4	147101881	147102055	4	147101944	147102148	MLTR18A_MM
4	147117873	147118191	4	147117679	147118773	MTA_Mm
4	147858765	147858981	4	147858487	147859092	RMER6A
4	147890512	147890666	4	147889911	147890668	RMER6A
4	148433850	148433975	4	148433708	148433888	RLTR17B_Mm
4	148433850	148433975	4	148433916	148433978	RLTR17B_Mm
4	149909751	149909889	4	149909807	149909972	RLTR17B_Mm
4	150614498	150614810	4	150614596	150614704	ORR1B1-int
4	151072099	151072395	4	151071911	151072254	MTE2a
4	151077137	151077626	4	151077449	151077845	ORR1C2
4	151216421	151216575	4	151216336	151216505	ORR1B1-int
4	151661918	151662193	4	151661763	151661974	RLTR17B_Mm
4	151661918	151662193	4	151662006	151662246	RLTR17B_Mm
4	152027281	152027523	4	152027441	152028534	MTA_Mm
4	152027281	152027523	4	152027045	152027440	MTA_Mm
4	152949875	152950083	4	152949772	152950039	RLTR17B_Mm
4	153048533	153048800	4	153048468	153048870	RLTR20A4
4	153413007	153413566	4	153413145	153413572	RMER12C
4	153418446	153418672	4	153418506	153418842	ORR1A2
4	153607741	153608077	4	153607749	153607993	MTD
4	153607741	153608077	4	153608000	153608120	RMER15
4	153701931	153702164	4	153701959	153702334	ORR1A2
4	153817827	153818008	4	153817402	153817912	MLTR11B
4	153817827	153818008	4	153817913	153818090	ORR1D1
4	153887783	153888300	4	153888036	153888408	RLTR17B_Mm
4	153895385	153895788	4	153895641	153895779	RLTR17B_Mm
4	153915683	153915837	4	153915421	153915915	RLTR45
4	153931869	153932017	4	153931946	153932095	RLTR17B_Mm
4	153941613	153941821	4	153941713	153942037	MTD
4	154001855	154001994	4	154001644	154002247	RLTR17B_Mm
9	3129331	3129490	9	3129450	3129646	RLTR41
9	3920361	3920511	9	3919664	3921752	MERVL_2A-int
9	6075836	6075961	9	6075662	6076057	MTA_Mm
9	6191077	6191325	9	6190289	6191152	RMER3D-int
9	6711571	6711784	9	6711334	6711683	RLTR43C
9	6711571	6711784	9	6711684	6712275	ERVB4_1-I_MM
9	9529255	9529627	9	9529398	9529621	MLT1B
9	9569314	9569797	9	9569492	9569816	ORR1C1
9	11420405	11420746	9	11420536	11420711	RLTR41A2
9	14419342	14419806	9	14419510	14419704	MER68B
9	14676816	14677465	9	14676973	14677376	MTD
9	15355980	15356125	9	15356075	15356382	ORR1B1
9	16195203	16195435	9	16195283	16195377	RLTR31D_MM
9	16909824	16909987	9	16909708	16909970	RLTR31D_MM
9	17554873	17554996	9	17554665	17555096	RMER17C
9	18156734	18156834	9	18156387	18156948	RLTR6B_Mm
9	18292528	18292747	9	18292607	18292735	RMER10B
9	19485338	19485786	9	19485384	19485849	RMER13B
9	20128167	20128607	9	20128330	20128641	ORR1C2
9	20488878	20489034	9	20488720	20488966	ORR1C2
9	20585000	20585339	9	20585253	20585569	RLTR17B_Mm
9	20688972	20689091	9	20688870	20689197	ORR1A4
9	22064808	22064938	9	22064725	22064926	MRLTR33
9	22934297	22934473	9	22934271	22934618	ORR1D2
9	22993940	22994146	9	22993954	22994170	RLTR20A4
9	23665524	23665672	9	23665520	23665634	LTR33
9	27425123	27425290	9	27425023	27425235	RLTR17B_Mm
9	28397591	28397866	9	28397520	28397866	ORR1A0
9	30961091	30961191	9	30961066	30961113	BGLII_C
9	31644547	31644668	9	31644536	31645006	MERV1_LTR
9	32349918	32350077	9	32349895	32349952	RLTR20A4
9	34530484	34530900	9	34530380	34530623	RLTR17B_Mm
9	34530484	34530900	9	34530456	34530626	RLTR17B_Mm
9	34814993	34815253	9	34815149	34815449	RMER17C2
9	36429016	36429187	9	36428962	36429927	RMER17B2
9	37103809	37104133	9	37103672	37103875	ORR1D1
9	37221923	37222072	9	37221714	37222110	ORR1F
9	37390858	37391153	9	37390848	37390964	ORR1B1-int
9	37985967	37986152	9	37985908	37986012	ORR1B1
9	38139243	38139481	9	38139409	38139621	MTA_Mm
9	38379710	38379876	9	38379676	38379785	RLTR17B_Mm
9	38379710	38379876	9	38379823	38379880	RLTR17B_Mm
9	38533689	38533885	9	38533654	38536186	IAPLTR3-int
9	38570205	38570572	9	38570143	38570538	MTA_Mm
9	40314570	40314938	9	40314801	40314902	RLTR31D_MM
9	40636713	40637055	9	40636941	40637142	MLT1B
9	41189607	41189810	9	41189542	41189729	MTD
9	41189607	41189810	9	41189738	41189998	MTD
9	41321187	41321365	9	41321053	41321227	RMER17C
9	41321187	41321365	9	41321288	41321484	RMER17C
9	41362042	41362207	9	41361616	41362107	MT2B1
9	42088005	42088282	9	42087287	42088079	RMER13A1
9	42088005	42088282	9	42088204	42088282	RMER5
9	42184603	42184728	9	42184605	42184669	ORR1E
9	42202516	42202945	9	42202094	42203236	MTB_Mm
9	42400021	42400234	9	42400140	42401266	MTE-int
9	43468102	43468253	9	43468204	43468526	ORR1A3
9	43569503	43569671	9	43569366	43569589	RLTR17B_Mm
9	44201400	44201500	9	44201458	44201665	ORR1C2
9	44721148	44721410	9	44721285	44721402	ORR1B1-int
9	44723224	44723330	9	44722823	44723283	RMER4B
9	45122474	45122801	9	45122534	45122780	MLT1C2
9	45398244	45398449	9	45398199	45398392	MLT1F1
9	45422817	45423100	9	45422894	45423044	RMER12C
9	46426855	46426976	9	46426822	46427217	MTA_Mm
9	46460997	46461267	9	46461015	46461357	ORR1E
9	46651489	46651660	9	46651344	46651581	RLTR17B_Mm
9	46720802	46720967	9	46720887	46721041	RLTR51A_Mm
9	46723598	46723871	9	46723664	46723997	ORR1E
9	48098545	48098645	9	48098556	48098633	RLTR20C2_MM
9	48159462	48159614	9	48159483	48159673	RLTR17B_Mm
9	48445141	48445338	9	48445148	48445498	ORR1E
9	48769987	48770137	9	48770005	48770158	MLT1A0
9	48919401	48919775	9	48919401	48919692	RLTR19C
9	48923216	48923659	9	48923263	48923585	ORR1D2
9	48924761	48925366	9	48924750	48925089	RMER10A
9	48924761	48925366	9	48925091	48925279	MTC
9	49059066	49059292	9	49058793	49059187	MTA_Mm
9	49170188	49170396	9	49170314	49170662	LTR16C
9	50258763	50259050	9	50258596	50258845	MTD
9	51261431	51261713	9	51261556	51261837	MLT1A0
9	53693436	53693594	9	53693476	53693540	RLTR20A4
9	54697823	54698102	9	54697811	54697965	LTR16A
9	54729873	54730107	9	54729842	54730033	RLTR20C1_MM
9	54901765	54901973	9	54901421	54901936	RLTR20B4_MM
9	55027113	55027220	9	55026176	55027942	ORR1A0
9	55027322	55027459	9	55026176	55027942	ORR1A0
9	55291235	55291335	9	55291244	55291334	MTEb
9	56157161	56157624	9	56157410	56157925	RLTR28
9	57980771	57981178	9	57981062	57981148	MLT1L
9	59164074	59164322	9	59164248	59164598	ORR1D1
9	59256019	59256119	9	59255861	59256100	RMER15-int
9	60216247	60216403	9	60216183	60216296	MT2B
9	60432904	60433031	9	60432942	60433040	MTEa
9	60461487	60461682	9	60461570	60461998	MER68
9	60467143	60467523	9	60467234	60467614	MTD
9	60881180	60881377	9	60880975	60881333	MTE2b
9	61207451	61207571	9	61207511	61207611	RLTR51A_Mm
9	62105268	62105452	9	62105136	62105536	RLTR31C_MM
9	63001668	63002092	9	63001740	63002309	RLTR16
9	63943582	63943720	9	63943614	63943869	ORR1D1
9	66579353	66579579	9	66579228	66579414	RLTR17B_Mm
9	66907915	66908352	9	66907780	66908009	MT2B
9	67553408	67553578	9	67553477	67553806	MTC
9	67556359	67556485	9	67556119	67556874	IAPEz-int
9	68109475	68109606	9	68109468	68109729	MTD
9	68892170	68892502	9	68892120	68892289	RLTR17B_Mm
9	71593418	71593951	9	71593252	71593548	MURVY-LTR
9	71702360	71702801	9	71702629	71702918	MTE2b
9	72024100	72024297	9	72024137	72024327	RLTR17B_Mm
9	73475952	73476183	9	73475959	73476410	RMER19C
9	73981301	73981519	9	73981045	73981410	ORR1A4
9	73981301	73981519	9	73981411	73981470	MTC
9	74637399	74637717	9	74637476	74637815	ORR1A3
9	74787566	74787783	9	74787432	74787648	RLTR17B_Mm
9	75332405	75332753	9	75332519	75332654	RMER20C_Mm
9	75598049	75598189	9	75598157	75598199	MT2B1
9	76501896	76502047	9	76501911	76502419	RMER5
9	77739800	77739961	9	77739880	77740687	ORR1A3-int
9	77758080	77758249	9	77758209	77758877	RLTR21
9	78270127	78270615	9	78270096	78270660	RMER2
9	81170112	81170243	9	81169206	81170310	MTA_Mm
9	82892771	82892977	9	82892369	82893257	RLTR13B3
9	84320138	84320320	9	84320008	84320245	RMER6D
9	85154486	85154743	9	85153359	85154594	ORR1A2
9	85154486	85154743	9	85154595	85154921	ORR1A2
9	85559718	85559849	9	85559648	85559941	MLT1A1
9	86173194	86173374	9	86172460	86177819	MERVL-int
9	88091008	88091207	9	88090950	88091073	RLTR17B_Mm
9	88705274	88705816	9	88705176	88710174	IAPEz-int
9	88986830	88987003	9	88986524	88986964	RLTR45
9	89183535	89183747	9	89183540	89183869	ORR1D2
9	89914584	89914684	9	89914342	89914636	ORR1B2
9	92469321	92469491	9	92469327	92469501	RMER12C
9	92777448	92777593	9	92777282	92777633	RMER10B
9	95163106	95163327	9	95163257	95163304	RLTR20C2_MM
9	95408013	95408302	9	95408117	95408392	MLT1F2
9	96729699	96729847	9	96729445	96729830	MTD
9	96988420	96988639	9	96988595	96988651	RLTR20A4
9	97020181	97020388	9	97020299	97020497	ORR1F
9	97168755	97168982	9	97168404	97168826	MLT1D
9	98213077	98213211	9	98213052	98213459	RLTR17B_Mm
9	98227718	98228146	9	98227910	98228258	ORR1C2
9	99528518	99529001	9	99528577	99528740	RMER17C2
9	100454129	100454362	9	100454186	100454312	RLTR17B_Mm
9	100454129	100454362	9	100454306	100454582	RLTR11A2
9	101602420	101602951	9	101602322	101602644	MTEb
9	101604116	101604327	9	101603756	101604164	BGLII_Mur
9	102395834	102396015	9	102395844	102396109	MLT1H
9	102523026	102523326	9	102523081	102523155	RLTR20A4
9	102797382	102797718	9	102797217	102797469	RMER17C
9	102814016	102814210	9	102814084	102814226	RMER12C
9	103193796	103193953	9	103193901	103194051	MLTR25A
9	103234562	103234695	9	103234508	103234613	ORR1B1-int
9	103297794	103298113	9	103297648	103297975	RLTR17B_Mm
9	105527903	105528279	9	105528198	105528598	MTB
9	105907696	105907842	9	105907618	105907773	RLTR17B_Mm
9	107894524	107894694	9	107894174	107894737	LTR41
9	108349450	108349598	9	108349319	108349523	RLTR42
9	109329194	109329376	9	109329259	109329359	MTEb
9	109378866	109379266	9	109378691	109379032	RLTR9A3B
9	109462321	109462534	9	109462312	109462376	MTEa
9	109462321	109462534	9	109462378	109462491	MTEb
9	109644766	109645041	9	109644985	109645329	ORR1C1
9	109683983	109684137	9	109683791	109684024	MTEa
9	110526564	110527076	9	110526965	110527161	RMER15
9	110870070	110870316	9	110870170	110870380	RLTR17B_Mm
9	111114312	111114672	9	111113941	111114442	RLTR11A2
9	112283012	112283173	9	112283053	112283104	RLTR17B_Mm
9	113312333	113312488	9	113311905	113312497	RLTR17B_Mm
9	114775215	114775766	9	114775304	114775717	MTC
9	114817213	114817397	9	114816913	114817509	RLTR17B_Mm
9	115339620	115339723	9	115339449	115339765	MTE2a
9	116135864	116136043	9	116135465	116135989	LTRIS2
9	116935976	116936211	9	116936145	116937000	RMER17A2
9	116943352	116943508	9	116943421	116943484	RLTR20A4
9	117092794	117092936	9	117092814	117092962	RLTR17B_Mm
9	117136795	117137273	9	117136910	117137324	RLTR17B_Mm
9	117375014	117375114	9	117374920	117375184	MTD
9	117435137	117435306	9	117434872	117435304	RMER15
9	117552740	117552840	9	117552736	117552864	ORR1B2
9	118649474	118649639	9	118649371	118649558	MTD
9	118936118	118936325	9	118936167	118936301	RLTR17B_Mm
9	118942173	118942273	9	118941925	118942327	BGLII_A
9	119043355	119043533	9	119043021	119043889	RLTR13C1
9	119432798	119433045	9	119432929	119433056	RLTR17B_Mm
9	119432798	119433045	9	119432982	119433065	RMER12C
9	120048127	120048577	9	120047920	120048571	RLTR17B_Mm
9	120434530	120434728	9	120434568	120434638	RMER12C
9	120498850	120498965	9	120498755	120499103	MTE2a
9	121121747	121122085	9	121121702	121121831	LTR16E2
9	121312472	121312886	9	121312306	121312659	MTD
9	121335284	121335466	9	121335403	121335560	MLTR14
9	121515550	121515721	9	121515388	121515745	RLTR17B_Mm
9	121796164	121796377	9	121796206	121796274	RLTR17B_Mm
9	121796164	121796377	9	121796310	121796461	RLTR17B_Mm
9	121855843	121855943	9	121855712	121855955	RMER12C
9	122764073	122764344	9	122763888	122764272	MYSERV-int
9	122866997	122867499	9	122866803	122867419	MTC-int
9	123428164	123428578	9	123428437	123428520	MLT1A
6	5638820	5639043	6	5638818	5639105	RLTR17B_Mm
6	6439508	6439612	6	6439434	6439701	RMER6C
6	7176650	7176750	6	7169715	7176901	MMERVK10C-int
6	9188299	9188451	6	9188292	9189205	RMER13B
6	16413368	16413510	6	16413459	16413591	ORR1B1-int
6	17601085	17601361	6	17601088	17601162	RMER15
6	19612898	19613208	6	19613028	19613389	ORR1C1
6	19645550	19645691	6	19645201	19652335	RLTR4_MM-int
6	20322908	20323209	6	20322942	20323754	IAPEz-int
6	20625440	20625609	6	20625526	20625641	RLTR51A_Mm
6	23210636	23210769	6	23210727	23210795	RLTR51A_Mm
6	29027150	29027255	6	29027157	29027388	ORR1C2
6	29080077	29080261	6	29080224	29080509	RLTR17B_Mm
6	31679695	31680058	6	31679746	31679850	RLTR51A_Mm
6	33984931	33985313	6	33984803	33985094	LTR90A
6	34980389	34980676	6	34980134	34980642	RLTR11A2
6	37754184	37754362	6	37753917	37754891	RLTR13A3
6	39600021	39600248	6	39600126	39600245	ORR1B1-int
6	41275877	41276195	6	41275604	41275995	RLTR20B5_MM
6	41450172	41450356	6	41449825	41450270	RMER6D
6	44780731	44780928	6	44780523	44780973	RMER20C_Mm
6	45688606	45688706	6	45688536	45688689	LTR16A
6	46228683	46228920	6	46228522	46228946	RLTR23
6	46712000	46712154	6	46711849	46712718	RMER19B
6	46786494	46786699	6	46786474	46786824	MTA_Mm
6	47760017	47760151	6	47759625	47760117	MT2_Mm
6	50263479	50263691	6	50263644	50263744	ORR1E
6	50717193	50717463	6	50717150	50717378	ORR1A2
6	50918562	50918707	6	50918546	50918616	RLTR17B_Mm
6	51603789	51603980	6	51603542	51604294	RMER19B
6	52060509	52060619	6	52060399	52060717	ORR1A2
6	54487649	54487869	6	54487630	54487750	RMER12C
6	54798531	54798664	6	54798462	54798572	MLT1F2
6	55248618	55248784	6	55248731	55249285	MERVL-int
6	55248618	55248784	6	55245365	55248739	MERVL-int
6	57500755	57500989	6	57500729	57500890	ORR1D1
6	57500755	57500989	6	57500925	57501161	ORR1D1
6	57526304	57526642	6	57526434	57526596	ORR1D1
6	58172346	58172728	6	58172052	58173139	MTA_Mm
6	58527537	58527745	6	58527444	58528074	RLTR26_Mus
6	59775409	59775567	6	59775390	59775719	ORR1A0
6	63968329	63968459	6	63968413	63968753	RLTR9A3
6	64212668	64212890	6	64212636	64212766	RLTR51A_Mm
6	64506199	64506366	6	64506039	64506597	RLTR31_Mm
6	64607317	64607500	6	64607266	64607439	RLTR51A_Mm
6	66571666	66571836	6	66571536	66572029	RMER19C
6	67843117	67843245	6	67842970	67843882	RMER17B
6	73122213	73122473	6	73122256	73122317	ORR1A1-int
6	76112176	76112310	6	76112071	76112272	ORR1C1
6	76750033	76750512	6	76749927	76750270	RMER17D2
6	81254346	81254562	6	81253773	81258802	MMERVK10C-int
6	81303092	81303296	6	81302665	81303562	RMER19B
6	81559697	81560586	6	81560353	81560751	MLT1C2
6	81584218	81584318	6	81584292	81584409	ORR1F
6	82010396	82010888	6	82010539	82010826	MTE2b
6	82541117	82541343	6	82541126	82541207	MTE2b
6	83534505	83534882	6	83534678	83534905	MLT-int
6	84530922	84531248	6	84530807	84531048	RLTR17B_Mm
6	85065244	85065634	6	85065339	85065643	RMER10A
6	85378670	85378853	6	85378727	85379023	ORR1A2
6	85819846	85820020	6	85819637	85820041	RMER15-int
6	85839019	85839657	6	85838976	85839308	ORR1C2
6	86155863	86156036	6	86155878	86156130	RLTR17B_Mm
6	86361279	86361538	6	86361462	86362091	RLTR19B
6	88629979	88630161	6	88629981	88630384	RLTR17B_Mm
6	88890793	88890950	6	88890873	88890963	MTC
6	90311691	90311794	6	90311718	90311945	RLTR17B_Mm
6	90629388	90629488	6	90629261	90629647	MTD
6	91801684	91801786	6	91801725	91801761	RLTR20C1_MM
6	93365157	93365392	6	93364880	93365298	MT2A
6	94815282	94815427	6	94815168	94815350	MLT1D
6	97620429	97620529	6	97620312	97620642	ORR1D2
6	99779317	99779529	6	99779478	99779840	ORR1B2
6	99824454	99824633	6	99824475	99824530	MTD
6	99914456	99914658	6	99914573	99914642	MLT1A0
6	100196612	100196841	6	100196646	100196945	MTEb
6	100327421	100327566	6	100327392	100327531	RMER12
6	100695038	100695396	6	100694841	100695118	RMER15
6	100737362	100737713	6	100737341	100737644	ORR1E
6	102828930	102829030	6	102828807	102829197	MTA_Mm
6	103806134	103806234	6	103805980	103806329	ORR1B1
6	105666284	105666543	6	105666455	105666519	RLTR20A4
6	105828141	105828358	6	105828108	105828390	RLTR17B_Mm
6	106967723	106968058	6	106967845	106968004	ORR1F
6	107487022	107487297	6	107486884	107487168	RLTR17B_Mm
6	108875152	108875337	6	108875148	108875325	MLT1E3
6	112343380	112343923	6	112343733	112344081	ORR1E
6	112572733	112572927	6	112572664	112573023	MLT1D
6	112763441	112763605	6	112763186	112763580	MTA_Mm
6	112878062	112878300	6	112878066	112878442	LTR16
6	114000405	114000594	6	114000523	114000780	ORR1F
6	114334202	114334302	6	114334080	114334407	MTEa
6	119493293	119493472	6	119493326	119493481	MLT1C2
6	119747571	119747752	6	119747673	119747829	MTEb
6	119813647	119813747	6	119813651	119813736	ORR1B1-int
6	119850549	119850824	6	119850417	119851254	IAPEz-int
6	121632595	121632933	6	121632792	121632895	RLTR31D_MM
6	121950061	121950209	6	121949705	121950592	MTA_Mm
6	124308774	124308933	6	124308668	124309159	MT2_Mm
6	124532380	124532695	6	124532127	124532520	ERVB7_3-LTR_MM
6	126543896	126544271	6	126543662	126543979	ORR1A2
6	127259313	127259598	6	127259512	127259716	MTD
6	127483555	127483701	6	127483544	127483626	RLTR20A4
6	127483555	127483701	6	127483631	127483688	RLTR20A4
6	127787580	127787758	6	127787435	127788275	RMER17A2
6	128135746	128135846	6	128135794	128136168	MT2A
6	128364659	128364901	6	128364636	128364731	ORR1G
6	129904141	129904362	6	129904095	129904422	MTA_Mm
6	129917249	129917568	6	129912964	129917964	IAPEz-int
6	132504498	132504637	6	132500842	132504887	ETnERV-int
6	132973674	132973761	6	132973699	132973790	RLTR51A_Mm
6	133791090	133791190	6	133790976	133791545	RLTR34B_MM
6	135266823	135266951	6	135266661	135267041	ORR1D1
6	135346340	135346583	6	135346340	135346404	RLTR20A4
6	135449497	135449592	6	135449554	135449709	MTEa
6	137165037	137165171	6	137165049	137165107	RLTR20A4
6	137165037	137165171	6	137165109	137165169	RLTR20A4
6	137875823	137876015	6	137875761	137875986	RLTR17B_Mm
6	138051506	138051750	6	138051413	138051726	RLTR10F
6	139043472	139043936	6	139043790	139043989	RLTR20A4
6	139055524	139055698	6	139055426	139055643	MTD
6	139597643	139598007	6	139597777	139598117	RLTR10D
6	140056038	140056153	6	140056089	140056250	RLTR17B_Mm
6	140255864	140256051	6	140255708	140256013	ORR1A2
6	140645532	140645799	6	140645275	140646099	RLTR13B2
6	140847711	140847946	6	140847709	140848078	RMER17A
6	140849959	140850253	6	140850167	140850493	ORR1A2
6	142519949	142520718	6	142519994	142520660	RLTR17B_Mm
6	142610949	142611049	6	142610973	142611329	MTD
6	142670541	142670735	6	142670403	142670834	RLTR20B3
6	142814078	142814320	6	142813986	142814199	RLTR17B_Mm
6	142886180	142886561	6	142886271	142886594	RLTR17B_Mm
6	144406138	144406292	6	144405928	144406221	RLTR17B_Mm
6	144703953	144704168	6	144704041	144704240	RLTR17B_Mm
6	146145146	146145371	6	146145292	146145674	ORR1B1
6	147137448	147137632	6	147137178	147137823	MLTR18C_MM
19	4533637	4533935	19	4533577	4533813	ORR1B1
19	5060259	5060378	19	5059963	5060330	RLTR46B
19	6125644	6125801	19	6125324	6125831	RLTR19
19	6201075	6201236	19	6200590	6201115	RodERV21-int
19	6201075	6201236	19	6201142	6201359	RodERV21-int
19	8113035	8113212	19	8110888	8115907	ERVB4_1-I_MM
19	8294715	8294855	19	8291474	8296244	IAPEY4_I
19	9765917	9766110	19	9763248	9768579	MERVL-int
19	11316564	11316952	19	11316366	11316756	RLTR10A
19	11673101	11673379	19	11673030	11673209	ORR1D1
19	13028087	13028302	19	13027580	13028134	RLTR6B_Mm
19	13028087	13028302	19	13028135	13030477	MERVL-int
19	15403717	15404052	19	15403643	15404080	LTR75
19	15935737	15935911	19	15935378	15935774	MTA_Mm
19	16754928	16755335	19	16754872	16755054	ORR1D1
19	16754928	16755335	19	16755227	16755327	ORR1D1
19	17161683	17161821	19	17161531	17161951	MTD
19	17882467	17882713	19	17882461	17882549	RLTR31D_MM
19	18992009	18992109	19	18991968	18992394	MTD
19	20988598	20988906	19	20988727	20988939	RMER15-int
19	21786977	21787135	19	21786901	21787021	ORR1B1-int
19	23048575	23048679	19	23048558	23048911	ORR1B1
19	23133218	23133565	19	23133248	23133329	ORR1A3-int
19	25990444	25990562	19	25989807	25990479	RMER19B
19	25990444	25990562	19	25990533	25990771	RMER19B
19	26225468	26225898	19	26225646	26225901	RLTR17B_Mm
19	27360361	27360668	19	27360353	27360719	ORR1D1
19	28112495	28112686	19	28112527	28112594	RLTR20A4
19	31683954	31684154	19	31684050	31684120	RLTR20C1_MM
19	32980374	32980577	19	32980478	32980551	RLTR20A4
19	33102763	33102942	19	33102755	33102832	RLTR20A4
19	34468523	34468639	19	34468079	34469172	MTA_Mm
19	34494342	34494572	19	34494073	34494491	RMER10A
19	35152248	35152384	19	35152256	35152698	MLT1C2
19	35906230	35906429	19	35905866	35906476	RLTR26_Mus
19	36788008	36788190	19	36788119	36788185	RLTR20C2_MM
19	39253988	39254131	19	39253601	39254693	MTA_Mm
19	40167485	40167710	19	40167280	40167678	RMER10A
19	40191446	40191722	19	40190944	40191920	RLTR13D2
19	40415512	40416347	19	40415691	40416050	RMER10A
19	40558292	40558588	19	40558152	40558421	MTEb
19	40694297	40694487	19	40694442	40694567	RLTR20A4
19	40935693	40936297	19	40936123	40936349	RLTR17B_Mm
19	42006704	42006865	19	42006716	42006755	RLTR20A4
19	43231323	43231525	19	43231255	43231521	ORR1G
19	43646263	43646388	19	43646223	43646319	RLTR31D_MM
19	45192160	45192388	19	45191648	45192399	IAPEz-int
19	46200982	46201165	19	46201110	46201532	MTC
19	46769429	46769639	19	46769308	46769633	ORR1A2
19	47581350	47581658	19	47580589	47581557	RLTR10-int
19	47581350	47581658	19	47581561	47581754	RLTR10
19	48351548	48351768	19	48351537	48351623	RLTR17B_Mm
19	48716909	48717094	19	48716862	48716949	RLTR17B_Mm
19	49036504	49036817	19	49036431	49036629	MTEb
19	49898792	49898958	19	49898703	49898985	MERVL-int
19	49913915	49914025	19	49913937	49913994	RLTR20A4
19	50030123	50030384	19	50029912	50030287	MTD
19	52563517	52563770	19	52563401	52563721	ORR1E
19	52809845	52810118	19	52809461	52810307	RLTR4_MM-int
19	53163951	53164215	19	53164053	53164193	MLTR11B
19	54209226	54209458	19	54209206	54209292	RLTR17B_Mm
19	54492385	54492545	19	54492463	54492687	RLTR17B_Mm
19	54868099	54868199	19	54868026	54868380	MTD
19	56915409	56915584	19	56915334	56915627	RLTR17B_Mm
19	56915409	56915584	19	56915407	56915647	RLTR17B_Mm
19	60425624	60425745	19	60425472	60425851	ORR1A2
19	60731090	60731256	19	60731055	60731473	MTC
2	3386685	3386824	2	3386796	3387005	RLTR17B_Mm
2	3448587	3448766	2	3448693	3448744	RLTR20C1_MM
2	5090004	5090159	2	5090098	5090396	ORR1A4
2	5146352	5146580	2	5146447	5146636	ORR1E
2	5148477	5148577	2	5148273	5148588	ORR1D1
2	5551136	5551320	2	5550721	5551812	MTA_Mm
2	5562466	5562579	2	5560784	5565811	MMERVK10C-int
2	8671081	8671529	2	8671292	8671406	RLTR31D_MM
2	9778830	9779234	2	9778622	9778984	RLTR17B_Mm
2	10846363	10846839	2	10846630	10846771	RMER12C
2	11338923	11339023	2	11338923	11339081	ORR1B2
2	11626852	11627117	2	11626847	11626921	RMER15
2	14861726	14861936	2	14861780	14861890	RLTR17B_Mm
2	16359045	16359246	2	16359002	16359216	BGLII
2	17432544	17432784	2	17432577	17432650	RLTR20A4
2	19327080	19327309	2	19327225	19327322	ORR1F
2	19742567	19742667	2	19742560	19742606	ORR1B1-int
2	20098379	20098585	2	20098214	20098539	ORR1B1
2	20303153	20303253	2	20303054	20303177	MLT1J1
2	21012197	21012373	2	21011687	21012237	MTEa
2	21123945	21124091	2	21123935	21124254	MLT1E1
2	21527742	21527883	2	21527290	21527835	RLTR1F_Mm
2	21527742	21527883	2	21527298	21527910	RLTR1E_MM
2	22193749	22194027	2	22192720	22193859	MTA_Mm
2	22193749	22194027	2	22193860	22194251	MTA_Mm
2	22743848	22743967	2	22743891	22743959	ORR1F
2	25033121	25033336	2	25032881	25033265	MTA_Mm
2	26156355	26156536	2	26156068	26156483	RMER20A
2	28979140	28979567	2	28979353	28981326	MMERVK10D3_I
2	29424821	29425180	2	29424980	29425264	MLT1D
2	31448413	31448644	2	31448118	31448603	RMER5
2	33961623	33961724	2	33961501	33961873	RLTR17B_Mm
2	35297221	35297592	2	35297110	35297547	RMER17C
2	35433991	35434237	2	35434025	35434094	RLTR17B_Mm
2	35442480	35443313	2	35442722	35442923	ORR1C2
2	35686605	35686755	2	35686438	35686791	ORR1B2
2	36757980	36758101	2	36757986	36758103	RLTR20A4
2	39621754	39621962	2	39621520	39622033	RMER19C
2	42871799	42872137	2	42871373	42871999	RMER17D
2	46336048	46336210	2	46335982	46336364	RMER17C
2	46434727	46434866	2	46434422	46435179	RLTR13D6
2	50826338	50826600	2	50826227	50826579	RLTR17B_Mm
2	51955938	51956105	2	51955947	51956099	RMER15
2	58053796	58054091	2	58053634	58054166	RMER20C_Mm
2	60461756	60461878	2	60461727	60462589	RLTR17B_Mm
2	61149675	61149810	2	61149699	61150201	RLTR26C_MM
2	61425361	61425461	2	61425052	61425430	MTD
2	62036404	62036616	2	62036125	62036469	ORR1A0
2	65496543	65496745	2	65496698	65496792	RLTR51A_Mm
2	65996089	65996218	2	65996157	65996247	RLTR51A_Mm
2	73238878	73239065	2	73238844	73239035	MLT1N2
2	73366405	73366556	2	73366222	73366912	MTEa
2	74268789	74269022	2	74268361	74274842	IAPEz-int
2	74300100	74300423	2	74300264	74300496	MLT1A0
2	75911622	75911780	2	75911735	75911916	ORR1F
2	76000026	76000171	2	76000001	76000211	MTA_Mm
2	76266113	76266526	2	76266312	76266700	MTD
2	76366839	76367261	2	76366907	76367305	MTD
2	76368296	76368627	2	76368306	76368516	RLTR17B_Mm
2	77191917	77192018	2	77191769	77191941	ORR1E
2	77778991	77779153	2	77778805	77779155	ORR1B1
2	78057244	78057561	2	78057407	78057636	RLTR17B_Mm
2	78884075	78884170	2	78883973	78884133	MER34
2	80343696	80343860	2	80343751	80343818	RLTR20C1_MM
2	80718215	80718369	2	80718203	80718270	RLTR17B_Mm
2	84905464	84905792	2	84905589	84905655	MTEa
2	84905464	84905792	2	84905714	84905851	MLT1A0
2	85310929	85311114	2	85310856	85311800	IAPEY3-int
2	89655403	89655508	2	89655475	89655684	RLTR9A3B
2	92451660	92451766	2	92451646	92451962	ORR1G
2	93203353	93203563	2	93203371	93203431	RLTR20A4
2	93264353	93264664	2	93264527	93264838	RMER5
2	101224219	101224429	2	101224224	101224326	RLTR31D_MM
2	101822201	101822388	2	101822097	101822468	ORR1E
2	101975499	101975629	2	101975208	101975538	MTD
2	102268981	102269143	2	102268903	102269070	MTEb
2	102394542	102394643	2	102393356	102394653	RLTR21
2	104362771	104362922	2	104362765	104363226	MLTR11B
2	104949595	104949857	2	104949638	104949701	RLTR20A4
2	105072143	105072309	2	105072202	105072559	MTE2b
2	105117346	105117446	2	105117291	105117416	RMER12C
2	105245302	105245473	2	105245311	105245789	MLTR14
2	106173622	106173777	2	106173650	106173710	RLTR20A4
2	112067107	112067280	2	112066991	112067309	RLTR19
2	113191486	113191877	2	113191558	113191935	RMER13A1
2	113307464	113307682	2	113307435	113307613	RMER17D
2	113311936	113312053	2	113311673	113311963	ORR1G
2	114049234	114049413	2	114049324	114049416	RLTR51A_Mm
2	117252684	117252812	2	117252731	117252770	RLTR20C1_MM
2	117624245	117624369	2	117624101	117624485	MTA_Mm
2	118196796	118197082	2	118196824	118196904	RMER17C
2	118477109	118477549	2	118477068	118477823	RMER19B
2	118783974	118784160	2	118783655	118784020	ORR1B1
2	119413403	119413570	2	119413425	119413495	RLTR20A4
2	119442461	119442761	2	119442626	119442709	MT2B
2	119445554	119445800	2	119445518	119445612	RLTR20C1_MM
2	122073102	122073326	2	122073020	122073154	RLTR17B_Mm
2	122951887	122952049	2	122951885	122951999	RLTR31D_MM
2	123013870	123014019	2	123013902	123014011	LTR16A2
2	123132325	123132520	2	123130418	123135753	MERVL-int
2	125475475	125475631	2	125474385	125477363	IAPEz-int
2	126013427	126013568	2	126012971	126013568	ORR1B1
2	128124483	128124945	2	128124640	128124945	MLT2B4
2	128726990	128727342	2	128727119	128727313	MLTR14
2	129676423	129676563	2	129676363	129676477	MTE2a
2	129676423	129676563	2	129676523	129676574	MTE2a
2	132589973	132590170	2	132589925	132590093	MLTR14
2	133938214	133938570	2	133937929	133938368	RMER15-int
2	133938214	133938570	2	133938426	133939112	RMER15-int
2	134273779	134274133	2	134273902	134274838	RMER19B
2	136450677	136450824	2	136450599	136450766	ORR1D2
2	139701174	139701323	2	139701124	139701390	ORR1B2
2	139825900	139826098	2	139825851	139826161	ORR1D1
2	143178770	143179259	2	143178740	143179147	RLTR9F
2	143178770	143179259	2	143179156	143179281	ORR1A4
2	146539038	146539276	2	146538863	146539137	RMER20C_Mm
2	147472458	147472687	2	147472572	147472674	RLTR31D_MM
2	147472458	147472687	2	147472603	147472679	RMER17C2
2	147619362	147619539	2	147618455	147619793	ORR1D2
2	149519521	149519719	2	149519543	149519968	RMER17C
2	149519841	149519951	2	149519543	149519968	RMER17C
2	150053852	150054044	2	150053723	150054136	MTB_Mm
2	151050454	151050792	2	151047241	151053604	IAPEz-int
2	151535533	151535872	2	151535496	151535739	ORR1D1
2	151654022	151654173	2	151654133	151654209	RMER12C
2	153347683	153348045	2	153347834	153347988	RLTR20C1_MM
2	153564514	153564629	2	153564289	153565251	ORR1C2
2	154244166	154244337	2	154244297	154244365	RLTR17B_Mm
2	154580297	154580413	2	154580252	154580566	MTEa
2	154598713	154599012	2	154598748	154598960	MTE2b
2	154614996	154615133	2	154614986	154615213	LTR40c
2	154967687	154967816	2	154963361	154969814	IAPEz-int
2	155949870	155950156	2	155949806	155949962	ORR1B1-int
2	156539638	156540460	2	156539921	156540323	LTR16
2	156892364	156892569	2	156892475	156892554	RLTR20C1_MM
2	157427548	157427738	2	157427494	157427807	RLTRETN_Mm
2	159492640	159492815	2	159492564	159492702	MTE2a
2	159492640	159492815	2	159492746	159492877	MTE2a
2	160376929	160377218	2	160376783	160377049	MLT1C2
2	160963807	160964046	2	160963980	160964034	RLTR31D_MM
2	161231005	161231214	2	161230758	161231067	ORR1A2
2	161614876	161615280	2	161614931	161615225	ORR1A4
2	162099368	162099510	2	162099415	162099722	MTE2a
2	162786394	162786929	2	162786401	162786640	LTR16A
2	162980288	162980497	2	162980291	162980355	RLTR20A4
2	162980288	162980497	2	162980335	162980588	RLTR17B_Mm
2	162989324	162989476	2	162989348	162989437	RLTR20A4
[truncated: 730 more rows]

## Sheet: E105_XX_Control_Specific
Peak Chr	Peak Start	Peak End	ERV Chr	ERV Start	ERV End	Subfamily
16	3482884	3483086	16	3482506	3483134	RLTR26_Mus
16	7686966	7687113	16	7686913	7687353	MT2_Mm
16	8967708	8968020	16	8967731	8968273	MER21C
16	8968038	8968138	16	8967731	8968273	MER21C
16	9040936	9041123	16	9041062	9041237	LTR16
16	9896471	9896639	16	9896279	9896591	ORR1A4
16	9896471	9896639	16	9896595	9896874	ORR1D2
16	10082237	10082480	16	10082060	10083055	RLTR13D5
16	10271826	10272071	16	10271608	10272290	MLTR18D_MM
16	10285610	10286054	16	10285347	10285938	RLTR17
16	10524479	10524623	16	10524524	10524677	RLTR17B_Mm
16	10828456	10828576	16	10828384	10828816	RMER20A
16	11181407	11181558	16	11181265	11181578	MTD
16	13008829	13009023	16	13008841	13008977	ORR1C1
16	13406143	13406508	16	13405529	13406283	RMER13A1
16	15935050	15935485	16	15934788	15935184	MTB
16	16060938	16061102	16	16060876	16061121	RLTR20A
16	16353261	16353485	16	16353105	16353521	RMER10A
16	17301084	17301184	16	17301139	17301290	ORR1B1-int
16	18341681	18341799	16	18341587	18341820	ORR1G
16	18524366	18524534	16	18524338	18524564	MLT1B
16	19419557	19419860	16	19413685	19420471	RLTR4_MM-int
16	20656046	20656174	16	20655852	20656322	RLTR42-int
16	20992374	20992477	16	20992447	20992974	LTRIS2
16	21238188	21238360	16	21238179	21238411	RMER6BA
16	22389372	22389629	16	22389412	22389470	RLTR20A4
16	22389372	22389629	16	22389528	22389585	RLTR20A4
16	23218633	23219308	16	23218985	23219340	ORR1B2
16	24220915	24221088	16	24220897	24221026	RLTR17B_Mm
16	30031954	30032264	16	30031844	30032373	RLTR28
16	30987996	30988712	16	30987766	30988171	RMER10A
16	30987996	30988712	16	30988495	30988966	RLTR11B
16	31314326	31314524	16	31314201	31314551	MLT1B
16	31321286	31321429	16	31321104	31321382	RMER17D
16	34101197	34101349	16	34100994	34101489	RMER6B
16	34181510	34181826	16	34181572	34182112	RLTR11A
16	34432494	34432711	16	34432108	34433017	RMER13B
16	35008281	35008411	16	35008167	35008308	MTD
16	35008281	35008411	16	35008350	35008561	MTD
16	35035724	35036185	16	35035753	35035846	RLTR51A_Mm
16	35510051	35510387	16	35509938	35510851	RMER13B
16	36394308	36394559	16	36394251	36394698	MT2C_Mm
16	38378540	38378816	16	38378598	38379032	MLTR25A
16	41213979	41214287	16	41214109	41214218	RLTR20B3
16	43427536	43427882	16	43427564	43427929	ORR1C1
16	44629724	44629879	16	44629687	44629989	RMER17A2
16	45192841	45193107	16	45192832	45193177	ORR1E
16	46322635	46323083	16	46322791	46322898	RMER17C
16	46322635	46323083	16	46322899	46323047	RMER17B2
16	50330033	50330181	16	50329831	50330229	MLT1C2
16	50352668	50352829	16	50352692	50352730	MT2B2
16	50653130	50653523	16	50653139	50653469	RLTR10D2
16	52562313	52562423	16	52562122	52562428	ORR1A3
16	53479831	53480031	16	53479847	53480230	RLTR9E
16	53884747	53884848	16	53884668	53884996	ORR1A4
16	54042008	54042200	16	54042056	54042210	IAPLTR2_Mm
16	56936419	56936706	16	56936588	56936674	ORR1F
16	62795414	62795544	16	62795304	62795444	MLT-int
16	62883076	62883606	16	62882954	62883692	RMER13A2
16	70193230	70193628	16	70193282	70193545	MLT1A0
16	72136425	72136791	16	72136542	72136645	RLTR51A_Mm
16	72767641	72767797	16	72767646	72767715	RLTR20A4
16	72767641	72767797	16	72767758	72767819	RLTR20A4
16	73050615	73050790	16	73050311	73050809	RLTR1C
16	73448507	73448683	16	73448640	73449477	RLTR13B2
16	75119568	75119757	16	75119557	75119960	MTB_Mm
16	75503165	75503565	16	75503295	75503882	ORR1E
16	75548069	75548271	16	75547287	75548695	RMER16-int
16	75623090	75623190	16	75622890	75623717	RMER17B2
16	76805407	76805732	16	76805348	76805987	MERVK26-int
16	76832405	76833222	16	76832632	76832916	ORR1E
16	77690698	77690853	16	77690630	77690896	MLT1H1
16	77935981	77936173	16	77935971	77936107	RLTR13B1
16	78331239	78332470	16	78331322	78332042	RMER17A
16	80451576	80451975	16	80451565	80451939	RLTR10D2
16	80502662	80502893	16	80502735	80502979	RMER12
16	80861229	80861388	16	80861343	80861686	ORR1B2
16	81414101	81414229	16	81413891	81414237	ORR1A4
16	83487540	83487651	16	83487374	83487592	RLTR40
16	83510943	83511135	16	83510894	83510982	RLTR20A
16	83510943	83511135	16	83511034	83511515	RLTR20A
16	84562358	84562473	16	84562423	84563785	RMER12B
16	86490551	86490854	16	86490270	86490843	MT2B
16	87404390	87404545	16	87404364	87404703	ORR1B1
16	87478781	87479059	16	87478848	87479034	ORR1C1
16	88641160	88641260	16	88641111	88641183	RLTR17B_Mm
16	88641160	88641260	16	88641210	88641248	RLTR17B_Mm
16	89551832	89552084	16	89551628	89551941	MLT2D
16	89551832	89552084	16	89552008	89552238	LTR33C
16	89767714	89768396	16	89767409	89768471	ORR1D1
16	91646312	91646776	16	91646373	91646557	RMER2
16	91646312	91646776	16	91646608	91646948	RMER2
16	91998950	91999029	16	91998909	91999137	RLTR17B_Mm
16	92010013	92010427	16	92009760	92010106	RLTR9A3
16	92451913	92452050	16	92451886	92452138	RLTR20A4
16	92452603	92452770	16	92452379	92452730	RLTR17B_Mm
16	92452603	92452770	16	92452734	92452791	RLTR20A4
16	92770826	92771192	16	92771083	92771341	MLTR14
16	92862952	92863176	16	92863101	92863429	ORR1A2
16	93269564	93269705	16	93269441	93269704	MT2A
16	93573337	93573473	16	93573130	93573433	RLTR17B_Mm
16	93766236	93766552	16	93766062	93766323	RLTR17B_Mm
16	93799322	93799604	16	93799078	93799416	RLTR17B_Mm
16	93807382	93807493	16	93807370	93807848	MLTR11A
16	94425752	94426059	16	94425753	94425966	MLT1G1
16	94425752	94426059	16	94425967	94426260	ORR1A4
16	95156175	95156275	16	95156106	95156555	MTD
16	95907539	95907779	16	95907522	95907771	RMER19B
16	96036083	96036183	16	96035916	96036187	RLTR17B_Mm
16	96148079	96148318	16	96147008	96148139	MLTR25C
16	96148079	96148318	16	96148140	96148195	RLTR20A4
16	96275444	96276013	16	96275701	96276091	MTB
16	96862210	96862485	16	96862312	96862494	RMER17C
16	97050819	97051036	16	97050852	97051152	MTD
14	5523214	5523633	14	5523286	5523632	ORR1B1
14	5623588	5624117	14	5623675	5623887	RLTR17B_Mm
14	7947972	7948503	14	7947903	7948416	ERVB4_1B-LTR_MM
14	8282361	8282466	14	8282176	8282570	MTA_Mm
14	8609941	8610232	14	8610042	8610357	ORR1E
14	10928475	10928632	14	10928495	10928590	RLTR31D_MM
14	11366531	11366658	14	11366360	11366692	ORR1D2
14	11675804	11675904	14	11675619	11675988	MTD
14	12600217	12600315	14	12600043	12600416	MTD
14	12945621	12945754	14	12945646	12945706	RLTR20C1_MM
14	13101732	13101848	14	13101560	13101918	MTEa
14	13181611	13182168	14	13181796	13182533	MTEa
14	13783067	13783627	14	13783359	13783766	BGLII_B
14	14167710	14167828	14	14167499	14167916	MTC
14	14365287	14365533	14	14365168	14365340	RLTR17B_Mm
14	16222357	16222489	14	16222278	16222503	ORR1C2
14	17373415	17373693	14	17373408	17373565	RLTR45-int
14	18014076	18014313	14	18013997	18014265	MTD
14	19542605	19542899	14	19538627	19544731	RLTR4_MM-int
14	19623503	19623648	14	19623509	19623581	RLTR14-int
14	19752376	19752694	14	19752269	19752465	ORR1E
14	19752376	19752694	14	19752532	19753311	ORR1E
14	20245836	20246076	14	20245759	20246474	RLTR4_MM-int
14	20258053	20258191	14	20257906	20258143	RLTR14
14	21867678	21867900	14	21867744	21868151	RMER10A
14	22129160	22129480	14	22129081	22129442	MTEa
14	23409918	23410068	14	23409782	23410115	ORR1E
14	24169317	24169418	14	24169289	24169368	RLTR20C1_MM
14	24169317	24169418	14	24169365	24169417	RLTR20C1_MM
14	25031427	25031534	14	25031205	25031480	RLTR17B_Mm
14	25139246	25139650	14	25139142	25139371	MLT1E1
14	25747070	25747533	14	25747122	25747295	RLTR17B_Mm
14	25982347	25982619	14	25982447	25982554	MLT2C1
14	25982347	25982619	14	25982555	25982641	MLT1E3
14	26040785	26041367	14	26040861	26040985	RLTR41A2
14	26040785	26041367	14	26041045	26041354	RLTR41A2
14	26970352	26970671	14	26970396	26970478	RLTR20A4
14	26970352	26970671	14	26970566	26970631	RLTR20C1_MM
14	30093168	30093432	14	30093066	30093475	ORR1B1
14	31303143	31303387	14	31303198	31303806	RLTR17B_Mm
14	32348681	32348876	14	32348770	32348964	RLTR17B_Mm
14	32522827	32523038	14	32522886	32522946	RLTR17B_Mm
14	32589044	32589144	14	32589112	32589296	ORR1C2
14	33212986	33213118	14	33213025	33213589	MLTR18D_MM
14	35624363	35624563	14	35624151	35624643	RLTR17B_Mm
14	36832731	36833604	14	36833148	36833488	ORR1A3
14	37069619	37069719	14	37069445	37069758	MTD
14	40597519	40597653	14	40597374	40597767	MTA_Mm
14	40699189	40699799	14	40699214	40699353	ORR1D2
14	43931612	43932224	14	43931857	43932263	BGLII
14	44134635	44134868	14	44134780	44135034	RMER15-int
14	45368225	45368376	14	45367985	45368304	ORR1A4
14	45910906	45911038	14	45910811	45911145	RLTR20C2_MM
14	46100179	46100279	14	46099908	46100332	RLTR10
14	46975356	46975722	14	46974811	46976397	ORR1A1
14	47386828	47387262	14	47386847	47387087	ORR1E
14	47659174	47660667	14	47659709	47660032	ORR1A3-int
14	47659174	47660667	14	47660234	47660706	MLTR18_MM
14	48402364	48402673	14	48402458	48402683	MLT1C2
14	48965746	48965928	14	48965588	48965980	MTD
14	51368972	51369828	14	51369014	51369394	RLTR9A2
14	54149302	54149920	14	54149366	54149688	MTE2b
14	54777029	54777163	14	54776931	54777250	RLTR31B2
14	56786073	56786276	14	56786159	56786286	MLT1C2
14	57130564	57130830	14	57130333	57131260	MTD
14	58000082	58000170	14	58000010	58000419	RMER10B
14	58138871	58139257	14	58139017	58139156	MLTR14
14	58452121	58452458	14	58452093	58452264	MTEb
14	59012871	59013152	14	59011967	59012994	MLTR25A
14	59905746	59905846	14	59905730	59905776	MTEa
14	59905746	59905846	14	59905780	59906020	MTEa
14	61041588	61041722	14	61041389	61041722	ORR1B2
14	61970850	61971034	14	61970631	61971073	MLT2D
14	61972005	61972512	14	61972083	61972583	LTRIS3
14	65333240	65333811	14	65333331	65333468	ORR1B1-int
14	65918367	65918477	14	65917790	65918570	MER21B
14	66814783	66815032	14	66814719	66814907	MTC
14	67034569	67034798	14	67034318	67034645	ORR1A0
14	67197352	67197638	14	67197526	67197605	RLTR31D_MM
14	68217563	68217732	14	68217414	68217721	ORR1B2
14	70199048	70199337	14	70199046	70199148	RLTR31D_MM
14	71010566	71010787	14	71009702	71010762	MLTR25A
14	73342212	73342312	14	73341439	73342243	RLTR17D_Mm
14	75097902	75098354	14	75097936	75098269	RLTR17B_Mm
14	76754073	76754373	14	76754152	76754258	MLT2B1
14	76889646	76889860	14	76889412	76889794	MTD
14	76924993	76925195	14	76924906	76925175	RLTR17B_Mm
14	77779337	77779445	14	77778507	77779397	MTEa
14	78922789	78922939	14	78922723	78923216	MLT1D
14	78945511	78945683	14	78945387	78945785	MTC
14	79514020	79514187	14	79513614	79514089	RMER17C2
14	80778078	80778289	14	80778149	80778309	LTR91A
14	83383675	83383799	14	83383448	83383814	IAPEY_LTR
14	85536452	85536822	14	85536337	85536761	RLTR41
14	86603202	86603331	14	86602452	86603336	RMER13A
14	87548012	87548169	14	87547963	87548336	ORR1E
14	87548277	87548444	14	87547963	87548336	ORR1E
14	91893552	91893993	14	91893583	91893993	RLTR9E
14	92063164	92063447	14	92062557	92066247	IAPEY3-int
14	92933565	92933713	14	92933507	92933613	ORR1B1
14	93098322	93098519	14	93098152	93098474	RLTR9A3
14	95132648	95133092	14	95132130	95132993	RMER17B
14	96287130	96287506	14	96285984	96291305	MERVL-int
14	96879292	96879448	14	96879101	96879642	ORR1A4
14	97780573	97780825	14	97780537	97780948	RLTR47
14	99199990	99200176	14	99200010	99200273	ORR1E
14	99296137	99296339	14	99296209	99296278	ORR1G
14	99499662	99499856	14	99499524	99499843	ORR1G
14	101776488	101776712	14	101776582	101776644	RLTR20A4
14	102249788	102249935	14	102249569	102249988	RMER17B
14	102846482	102846623	14	102846483	102846632	RLTR17B_Mm
14	102876417	102876609	14	102872952	102877428	MERVL_2A-int
14	103744136	103744268	14	103744012	103744238	ORR1E
14	105979308	105979650	14	105979246	105979570	ORR1E
14	106214210	106214400	14	106208860	106215277	IAPEz-int
14	109564611	109564804	14	109564667	109565418	RMER12
14	111666678	111666830	14	111666466	111667279	MLTR25A
14	111666958	111667293	14	111666466	111667279	MLTR25A
14	115060167	115060544	14	115059872	115060964	MTA_Mm
14	115838737	115838873	14	115838620	115838998	MTC
14	118929799	118930053	14	118929970	118930110	MLT1B
14	118991260	118991444	14	118990977	118991358	RLTR20C1_MM
14	119096932	119097189	14	119097056	119097446	RLTR17B_Mm
14	119921611	119921773	14	119921706	119921763	RLTR17B_Mm
14	120594232	120594376	14	120593811	120594292	RMER5
14	120594232	120594376	14	120594336	120594409	RMER5
14	121070473	121070647	14	121070383	121070760	MTC
14	121088682	121088903	14	121088704	121088951	RLTR17B_Mm
14	121206061	121206234	14	121205641	121206156	MLTR31D_MM
14	121237127	121237399	14	121237112	121237366	RLTR20C1_MM
14	121457682	121457792	14	121457767	121457856	RLTR20C1_MM
14	122892479	122892868	14	122892718	122892901	ORR1B1-int
14	123205577	123206108	14	123205732	123206236	RLTR11A
14	123704786	123705076	14	123704863	123704930	RLTR20A4
14	123704786	123705076	14	123704991	123705051	RLTR20A4
3	4845501	4845685	3	4845414	4845597	ORR1C1
3	5246934	5247100	3	5246766	5247152	MTA_Mm
3	7575190	7576029	3	7575293	7575651	ORR1B2
3	7575190	7576029	3	7575782	7576178	MTA_Mm
3	7697422	7697789	3	7697519	7697760	MLT-int
3	8307721	8307863	3	8306706	8308495	ORR1A0
3	8522881	8523037	3	8522879	8523162	MTE2b
3	8712972	8713381	3	8713145	8713457	ORR1B1
3	8764787	8765274	3	8764880	8765078	LTR88b
3	10024820	10025160	3	10024881	10024986	RLTR17B_Mm
3	17947857	17948062	3	17947541	17947949	ERVB7_3-LTR_MM
3	18533750	18534048	3	18533896	18534001	ORR1F
3	19095832	19095990	3	19095790	19095949	RLTR17B_Mm
3	19429017	19429117	3	19428968	19429046	BGLII
3	19752270	19752583	3	19752385	19752489	RLTR31D_MM
3	21133748	21134024	3	21133701	21133845	ORR1B2
3	21133748	21134024	3	21133859	21134193	ORR1B2
3	23710507	23710682	3	23710211	23711006	RLTR13C2
3	23793886	23794054	3	23794009	23794638	RLTR26_Mus
3	24133848	24134476	3	24133965	24134362	RLTR9E
3	24993550	24993776	3	24993584	24993663	RLTR51A_Mm
3	25182162	25182602	3	25182184	25182439	RMER2
3	27215423	27215574	3	27215266	27215464	ORR1F
3	27465661	27465795	3	27465603	27465704	MTEb
3	27465661	27465795	3	27465765	27465908	MTEb
3	27561082	27561395	3	27561174	27561779	RLTR16B_MM
3	27781805	27781987	3	27781826	27782035	RLTR17B_Mm
3	27989773	27990072	3	27989989	27990320	ORR1C1
3	28211115	28211823	3	28210901	28211476	RMER19C
3	28218763	28218961	3	28218693	28219017	ORR1A2
3	28310830	28310930	3	28310677	28311038	MTD
3	28789265	28789440	3	28789309	28789423	MLT1A
3	28915181	28915339	3	28915192	28915326	ORR1B1-int
3	30504813	30504969	3	30504758	30504939	MLT1J2
3	30607202	30607302	3	30607175	30607471	MTC
3	30676911	30677267	3	30677071	30677338	MT2A
3	30784509	30784715	3	30784501	30784760	MLTR32C_MM
3	33504241	33504521	3	33504087	33504424	ORR1A1
3	34596455	34596698	3	34596112	34596557	RLTR19
3	34609220	34609518	3	34609268	34610013	RMER13B
3	34761438	34761797	3	34761700	34761949	ORR1B1-int
3	34761827	34762295	3	34761700	34761949	ORR1B1-int
3	37431682	37432098	3	37431773	37432227	RLTR26B_MM
3	37935265	37935449	3	37935230	37935464	MTD
3	38055681	38055980	3	38055716	38056040	ORR1A2
3	38304803	38305255	3	38304952	38305079	MTE2b
3	38351074	38352111	3	38350775	38352029	RodERV21-int
3	38364603	38364947	3	38364588	38364764	RLTR17B_Mm
3	38409328	38409428	3	38409299	38409637	ORR1A1
3	40567852	40568093	3	40567802	40568037	RLTR17B_Mm
3	42457803	42458061	3	42457518	42458511	RLTR10-int
3	49662351	49662694	3	49662078	49662538	RLTR20B2
3	49662351	49662694	3	49662586	49662677	RLTR20B2
3	50778864	50778964	3	50778894	50779048	RMER15
3	51037068	51037449	3	51037140	51037527	MTD
3	51212093	51212197	3	51212103	51212149	RLTR20A4
3	51568259	51568414	3	51568232	51568352	RLTR20A4
3	51568723	51568863	3	51568745	51568802	RLTR20A4
3	51633666	51633766	3	51633421	51633756	ORR1G
3	52755088	52755226	3	52754896	52755287	MTA_Mm
3	53100758	53100895	3	53100725	53100847	ERVL-E-int
3	53636780	53636869	3	53636838	53636982	MLT1D
3	53884814	53885142	3	53884878	53884968	MTEa
3	54449990	54450500	3	54450119	54450355	RLTR17B_Mm
3	55616315	55616510	3	55616323	55616679	MTD
3	56190197	56190356	3	56189973	56190597	MT-int
3	56321704	56322063	3	56321523	56321973	RLTR20B1
3	56803796	56804223	3	56804099	56804342	MTD
3	56803796	56804223	3	56803152	56804098	RMER17B
3	57958694	57958930	3	57958539	57958932	MTA_Mm
3	58073621	58073898	3	58073809	58073992	ORR1E
3	64076822	64077043	3	64075172	64076906	MMERVK9E_I
3	64076822	64077043	3	64076907	64076968	RMER16A3
3	64076822	64077043	3	64076971	64077260	MMERVK9E_I
3	65244362	65244514	3	65244348	65244510	RLTR26B_MM
3	65360640	65361059	3	65360251	65360858	RLTR17
3	65360640	65361059	3	65360861	65361087	LTR53B
3	66083325	66083447	3	66083143	66086452	MERVL_2A-int
3	68611519	68611643	3	68611477	68611854	RMER12C
3	69758911	69759154	3	69756925	69761490	MERVL_2A-int
3	69842902	69843052	3	69843011	69843273	ORR1B2
3	75131020	75131239	3	75130841	75131241	RLTR10A
3	75782976	75783213	3	75782613	75783035	ORR1B1
3	77570781	77570934	3	77570874	77571051	MLTR14
3	78201608	78201750	3	78201706	78201791	RLTR11A2
3	78992287	78992445	3	78992320	78992637	ORR1A2
3	79448678	79448855	3	79447959	79449081	MTA_Mm
3	81730449	81730757	3	81730681	81730797	RLTR20C1_MM
3	83522279	83522496	3	83522199	83522352	RLTR20C1_MM
3	84230516	84230618	3	84230463	84230561	RLTR20C2_MM
3	85203782	85203915	3	85203858	85203939	ORR1E
3	85809953	85810209	3	85809916	85810214	MTEa
3	85867736	85867865	3	85867722	85868121	MT2B1
3	86405933	86406211	3	86405853	86406345	MT2_Mm
3	86915986	86916169	3	86915020	86916127	RLTR13D3
3	87797231	87797383	3	87797009	87797855	RLTR13A
3	87797401	87797622	3	87797009	87797855	RLTR13A
3	88096170	88096429	3	88096331	88096456	ORR1D1
3	88378079	88378466	3	88377873	88378221	ORR1B1
3	88378079	88378466	3	88378307	88378816	MLTR18_MM
3	88479073	88479807	3	88479022	88479487	RLTR12E
3	88775848	88775975	3	88775739	88775996	RMER20C_Mm
3	89891045	89891198	3	89890869	89891254	RLTR30D_MM
3	90038599	90038964	3	90038683	90039047	ORR1C1
3	90348061	90348285	3	90347983	90348339	ORR1C2
3	90473617	90473858	3	90473616	90473730	ORR1B1-int
3	90594534	90594698	3	90594492	90594909	MLTR14
3	90901418	90901606	3	90899767	90902350	IAPEz-int
3	92136456	92136568	3	92136006	92136570	RLTR25B
3	92601998	92602406	3	92602136	92602513	ORR1D1
3	93211423	93211572	3	93211356	93211683	RMER17A
3	94616992	94617229	3	94617083	94617233	MTEa
3	94624342	94624741	3	94624195	94624663	MTEa
3	96027989	96028089	3	96027807	96029205	RMER15-int
3	96216826	96216936	3	96216757	96217111	ORR1F
3	96496236	96496392	3	96496055	96496971	RMER6C
3	96954480	96954592	3	96954525	96954721	ORR1C2
3	98008256	98008403	3	98008319	98008626	ORR1E
3	100665610	100665725	3	100665635	100665913	MTD
3	100691170	100691697	3	100691281	100691613	ORR1B2
3	102286130	102286459	3	102286240	102286623	MLT1F2
3	103690666	103691000	3	103690622	103691181	RMER6A
3	104931887	104932580	3	104931829	104932095	RLTR11A
3	104931887	104932580	3	104932299	104932476	RLTR11A
3	105066395	105066562	3	105065974	105066431	RMER4B
3	105066395	105066562	3	105066502	105066536	RMER4B
3	105777247	105777398	3	105776566	105777381	RMER13A1
3	106339468	106339722	3	106339468	106339616	RMER17D
3	107159445	107159883	3	107159457	107159842	MTEa
3	107872931	107873306	3	107872996	107873350	RMER10B
3	108791675	108791775	3	108791595	108791718	ORR1B1-int
3	108998374	108998555	3	108998285	108998701	MTC
3	110781436	110781631	3	110781129	110781527	RMER6C
3	110781436	110781631	3	110781564	110781856	RMER6C
3	113101189	113101343	3	113101024	113101736	RLTR13B4
3	113169442	113169582	3	113166852	113169894	MMERVK10C-int
3	113169689	113170121	3	113166852	113169894	MMERVK10C-int
3	113169689	113170121	3	113169895	113170208	RLTR10F
3	113265535	113265658	3	113264673	113267715	MMERVK10C-int
3	115625386	115625582	3	115625464	115625565	ORR1G
3	116034122	116034302	3	116033882	116034354	MT2A
3	116223768	116224016	3	116223557	116223950	MTA_Mm
3	116876721	116876897	3	116876548	116876865	RLTR31B2
3	117143287	117143893	3	117143283	117143569	RLTR17B_Mm
3	117143287	117143893	3	117143635	117143852	RLTR17B_Mm
3	117473944	117474089	3	117473855	117474046	RMER17C
3	118349193	118349340	3	118349268	118349320	RLTR20C1_MM
3	120020829	120021051	3	120020684	120020886	MLT1A0
3	120774268	120774462	3	120774418	120774720	MTD
3	122099749	122099996	3	122099684	122099965	MER21C
3	122313547	122313905	3	122313427	122313659	MTE2a
3	122493993	122494159	3	122493842	122494195	MTD
3	122884502	122884673	3	122884370	122884787	MTD
3	124031017	124031432	3	124030980	124031291	MTE2b
3	124031017	124031432	3	124031292	124031634	ORR1A0
3	124365570	124366105	3	124365283	124366116	RLTR13D6
3	125588333	125588689	3	125587928	125588787	RMER19B
3	129171328	129171472	3	129171279	129171643	MTC
3	129540819	129540919	3	129540649	129540890	RMER12
3	129566209	129566332	3	129566242	129566644	RLTR9B
3	129669100	129669400	3	129669230	129669374	RMER15
3	129865321	129865657	3	129865441	129865592	BGLII_B
3	131049107	131049380	3	131049164	131049417	MTE2b
3	132647081	132647336	3	132647036	132647539	RLTR12A
3	134784923	134785234	3	134784837	134785174	RMER17B
3	135081141	135081360	3	135081092	135081201	RLTR17B_Mm
3	135243069	135243587	3	135243205	135243399	ORR1D1
3	138543888	138544220	3	138544117	138544306	RLTR17B_Mm
3	142178536	142178643	3	142178462	142178569	MLTR11A
3	142178536	142178643	3	142178610	142179053	MLTR11A
3	143594913	143595213	3	143594726	143595076	ORR1D2
3	143594913	143595213	3	143595077	143595338	MTEa
3	143969328	143969450	3	143969224	143969544	ORR1A2
3	144171422	144171711	3	144171583	144171874	MTEa
3	144288241	144288509	3	144287949	144288488	MLTR18_MM
3	144419291	144419396	3	144419287	144419357	RLTR20A4
3	144419291	144419396	3	144419345	144419387	RLTR20A4
3	145688596	145688696	3	145688602	145688653	ORR1C1
3	146039166	146039266	3	146039036	146039197	MTD
3	146180403	146180794	3	146179940	146180616	RMER6A
3	146260964	146261192	3	146260892	146261298	MTB
3	147137827	147137947	3	147137794	147138139	MTD
3	148340686	148340828	3	148340721	148340814	RLTR20A4
3	148407213	148407401	3	148407226	148407431	MTD
3	148812289	148812547	3	148812212	148812539	RMER13A2
3	148812667	148812973	3	148812588	148812921	RMER13A2
3	149893530	149893630	3	149893360	149893574	MLT2B5
3	149921435	149921979	3	149921208	149922050	RMER17D2
3	150750180	150750280	3	150750177	150750203	MT2B2
3	150750180	150750280	3	150750255	150750403	MT2B2
3	151458393	151458512	3	151458028	151458424	RMER17A
3	153694231	153694653	3	153694515	153694764	ORR1D1
3	153861789	153862068	3	153859473	153862021	RMER3D-int
3	154365198	154365338	3	154364951	154365318	RLTR17B_Mm
3	154434367	154434655	3	154434533	154434856	MTEa
3	154763951	154764146	3	154764043	154764189	MTEa
3	156839856	156840078	3	156839969	156840048	RLTR20C2_MM
3	156992534	156992818	3	156992410	156992718	RMER12B
3	157111411	157111711	3	157111635	157111848	MTD
3	157637144	157638002	3	157637561	157637964	RLTR9B
3	158582861	158583097	3	158581334	158582992	IAPEz-int
3	158582861	158583097	3	158582979	158583464	IAPEz-int
8	3719606	3719822	8	3719313	3719840	RLTR11A
8	3727478	3727668	8	3727267	3727542	MTEa
8	4000983	4001197	8	4000001	4001359	MMERVK10C-int
8	4983879	4984536	8	4983788	4984200	MTC
8	5144011	5144364	8	5143607	5144579	RLTR13D6
8	6423836	6424287	8	6423712	6424007	MURVY-LTR
8	6423836	6424287	8	6424078	6424272	MURVY-LTR
8	7582549	7582854	8	7582771	7582892	RLTR17B_Mm
8	8404032	8404159	8	8403874	8404111	RLTR17B_Mm
8	8404032	8404159	8	8404081	8404134	RLTR20A4
8	8596989	8597172	8	8596913	8597237	RMER5
8	9018333	9018491	8	9018388	9018447	RLTR20A4
8	9039889	9040071	8	9039831	9040224	RLTR10
8	10454801	10455313	8	10454899	10455110	RLTR20A4
8	11235491	11235751	8	11235466	11235591	RLTR20C1_MM
8	11794767	11795346	8	11794395	11794958	RMER15
8	11913040	11913358	8	11912914	11913172	ORR1A1
8	11913040	11913358	8	11913173	11913703	LTRIS2
8	12578111	12578538	8	12578354	12579339	MLTR25A
8	12632619	12633038	8	12632665	12633008	MTC
8	12830521	12830790	8	12830507	12830577	RLTR20A4
8	13441063	13441221	8	13440919	13441309	MTA_Mm
8	13700794	13700934	8	13700903	13701319	MTC
8	14181997	14182148	8	14181174	14182080	RLTR22_Mur
8	14181997	14182148	8	14182073	14182344	ORR1B1
8	16553330	16553531	8	16553318	16553502	MTE2a
8	17186688	17186859	8	17186660	17186767	RLTR51A_Mm
8	19283877	19284286	8	19283617	19284568	RLTR13D6
8	19570895	19571194	8	19570886	19571121	RLTR17B_Mm
8	21329260	21330037	8	21329049	21330025	RLTR13E
8	21483842	21484650	8	21484157	21484556	ERVB7_3-LTR_MM
8	21500404	21501091	8	21500490	21500888	ERVB7_3-LTR_MM
8	22461285	22461556	8	22461329	22461387	RLTR20A4
8	22633869	22634001	8	22633618	22633944	MLTR14
8	22982696	22982868	8	22981920	22983764	ERVL-int
8	22983247	22983464	8	22981920	22983764	ERVL-int
8	23030908	23031287	8	23030863	23031260	MTC
8	23553176	23553712	8	23553038	23553320	MLT1C2
8	23704796	23704950	8	23704650	23704838	LTR85c
8	23704796	23704950	8	23704835	23704979	ORR1F
8	23810356	23810549	8	23810465	23810686	RLTR17B_Mm
8	24093938	24094043	8	24094019	24094157	ORR1B1-int
8	24622177	24622358	8	24622172	24622357	MT2A
8	24886263	24886750	8	24886533	24886785	RMER17C2
8	27281360	27281560	8	27281222	27281621	MTC
8	27420514	27420807	8	27420647	27420981	ORR1A4
8	27748423	27748778	8	27748628	27748854	ORR1C1
8	29599299	29599527	8	29599143	29599631	RMER15
8	31511165	31511299	8	31511045	31511494	RLTR10
8	32257174	32257303	8	32257098	32257480	MTD
8	32534678	32535043	8	32534336	32534808	MER34A
8	33032218	33032440	8	33032335	33032455	RMER12C
8	33409375	33409567	8	33409355	33409828	MLTR11B
8	34586817	34586958	8	34586720	34586898	ORR1D1
8	35035663	35035810	8	35035614	35036005	MTD
8	35052376	35052532	8	35052205	35052453	ORR1A4
8	35419240	35419415	8	35419037	35419337	RMER15-int
8	35419240	35419415	8	35419338	35419865	ORR1A1-int
8	36157963	36158148	8	36157950	36158275	ORR1F
8	36900097	36900280	8	36899353	36900221	RMER13B
8	37139235	37139396	8	37139172	37139370	RLTR17B_Mm
8	37927035	37927627	8	37927284	37927447	RLTR4_MM-int
8	38308551	38308720	8	38308552	38308638	MLT1C
8	39943209	39943353	8	39943182	39943885	RLTR4_MM-int
8	41427796	41428016	8	41427933	41428174	ORR1G
8	42446170	42446423	8	42446169	42446241	RLTR20A4
8	43055707	43055815	8	43055780	43055876	RLTR17B_Mm
8	44084426	44084557	8	44084490	44084894	ORR1B1
8	44520874	44521158	8	44520448	44521084	RMER6C
8	45686238	45686487	8	45686370	45686692	MLTR14
8	45719339	45719456	8	45718688	45719509	RMER17D
8	47581426	47581583	8	47581370	47581744	MTD
8	47585231	47585497	8	47585216	47585537	ORR1G
8	47751235	47751420	8	47751275	47751315	ORR1A1-int
8	47853322	47853904	8	47853437	47853557	RLTR31D_MM
8	47853322	47853904	8	47853460	47853874	MLTR14
8	48017074	48017180	8	48017019	48017189	RLTR17B_Mm
8	49852414	49852788	8	49852510	49853064	RMER15
8	51053217	51053389	8	51052059	51057059	IAPEz-int
8	51177752	51178005	8	51177565	51178161	RLTR26B_MM
8	52949083	52949296	8	52949108	52949254	RLTR31D_MM
8	53044331	53044549	8	53043829	53044494	RLTR48A
8	54184648	54184904	8	54184674	54184852	RLTR17B_Mm
8	55050888	55051086	8	55050938	55051709	RMER13A2
8	55130240	55130531	8	55130420	55130756	RLTR19A
8	56920224	56920377	8	56920216	56920289	MLT1J2
8	61721283	61721485	8	61721308	61721356	RLTR17B_Mm
8	61753607	61753735	8	61753112	61753660	RLTR31_Mm
8	61845733	61846009	8	61845678	61845797	MLT1F
8	63533893	63534093	8	63533854	63534711	RMER13B
8	63572902	63573288	8	63573054	63573397	RLTR31B2
8	64282195	64282420	8	64282061	64282448	RLTR41C
8	64795342	64795946	8	64795474	64795879	LTR50
8	64877391	64877807	8	64877147	64877955	RLTR13C2
8	67261262	67261445	8	67261373	67261539	RMER10B
8	67481810	67481914	8	67481515	67481847	RMER13B
8	68047833	68048435	8	68047848	68048069	MER21B
8	68206349	68206483	8	68206328	68206575	MTE2b
8	70053276	70053569	8	70052764	70053755	RLTR13D5
8	71363134	71363589	8	71362501	71363339	MERVL-int
8	71980671	71980771	8	71980733	71981126	MTB
8	72939477	72939607	8	72939168	72939877	MTA_Mm
8	73827349	73827652	8	73827223	73827817	RLTR1D
8	74455512	74455889	8	74455484	74455855	RMER19C
8	75545045	75545299	8	75544882	75545250	ORR1C2
8	76095608	76095793	8	76095670	76096064	RLTR9E
8	76658558	76658743	8	76658397	76658715	RLTR20A
8	76819657	76819829	8	76819570	76819866	MER34A1
8	76857020	76857234	8	76856935	76857271	ORR1A4
8	77789329	77789429	8	77789311	77789437	RLTR17B_Mm
8	78222828	78223085	8	78222940	78223050	ORR1G
8	80853645	80853751	8	80853485	80853674	RMER10B
8	80853645	80853751	8	80853727	80853752	RMER10B
8	81332426	81332542	8	81332274	81332463	MLT1C
8	84582539	84582687	8	84582168	84582599	RLTR31D_MM
8	85864393	85864551	8	85864334	85864453	MMVL30-int
8	85864393	85864551	8	85864454	85865152	RLTR4_MM-int
8	86297737	86298004	8	86297915	86297976	RMER10B
8	86322837	86322937	8	86322718	86323115	MTB
8	88958143	88958306	8	88957865	88958180	ORR1C1
8	90731343	90731443	8	90731213	90731776	MLTR11A
8	91122955	91123227	8	91123157	91123606	MLTR11B
8	91142609	91142826	8	91142521	91142695	MTEa
8	91142609	91142826	8	91142696	91142855	MT2A
8	92538785	92538917	8	92538841	92538915	RLTR31D_MM
8	93464033	93464355	8	93463920	93464116	MTE2a
8	94013373	94013591	8	94013286	94013655	MTD
8	95492461	95492705	8	95492481	95492808	ORR1A2
8	95795344	95795840	8	95795381	95795688	MLT1B
8	96155519	96155619	8	96155419	96155564	MTEb
8	96237467	96237740	8	96237659	96237849	LTR16C
8	96259370	96259614	8	96259320	96259642	RLTR18
8	96269508	96269882	8	96269404	96269600	ORR1B1
8	96269508	96269882	8	96269661	96269820	ORR1B1
8	96620343	96620443	8	96620078	96620686	RLTR33
8	99143628	99143815	8	99143041	99143964	RLTR13F
8	99618575	99618824	8	99618628	99618985	RLTR10D2
8	104387330	104387438	8	104387397	104387768	MLT1B
8	104728945	104729089	8	104728906	104729038	ORR1B1-int
8	105601429	105601528	8	105601353	105601875	MurERV4-int
8	105601861	105602221	8	105602020	105602150	RLTR31D_MM
8	105601861	105602221	8	105602055	105602173	RLTR51A_Mm
8	106160213	106160467	8	106160349	106160736	MTD
8	106282741	106283021	8	106282873	106283141	MTC
8	106758994	106759154	8	106758818	106759174	ORR1B1
8	110238712	110238841	8	110238780	110238928	MLT1J
8	111362431	111362615	8	111362452	111362725	MLT1H
8	111631786	111632039	8	111631797	111632149	ORR1C2
8	112012148	112012452	8	112012326	112012631	ORR1E
8	112192196	112192295	8	112192151	112192268	ORR1B1-int
8	112372410	112372545	8	112372156	112372660	MLTR25C
8	114116216	114116374	8	114116289	114116398	MLT1A1
8	114213639	114213928	8	114213626	114214019	MTEa
8	117195970	117196395	8	117196258	117196657	MTA_Mm
8	117251212	117251806	8	117250963	117251352	MTD
8	118786717	118786882	8	118786718	118786805	RMER12C
8	118872330	118872681	8	118872396	118872560	MTE2a
8	119824060	119824550	8	119824404	119824706	RLTR51B_Mm
8	119842233	119842673	8	119842279	119842446	RLTR31D_MM
8	120369884	120370179	8	120370048	120370159	ORR1B1-int
8	120399140	120399408	8	120399063	120399259	RLTR17B_Mm
8	121775928	121776028	8	121775840	121776251	MTB_Mm
8	121776357	121776468	8	121776321	121776617	RLTR17B_Mm
8	121776357	121776468	8	121776365	121776630	RMER12C
8	121796720	121796820	8	121796730	121796841	RLTR20A4
8	121994406	121994731	8	121994264	121994749	RLTR17B_Mm
8	122001875	122002263	8	122001861	122002225	MTD
8	122076129	122076282	8	122076028	122076356	MLT1A
8	122169321	122169610	8	122169273	122169488	RLTR17B_Mm
8	122966459	122966584	8	122966536	122966737	RLTR17B_Mm
8	123595668	123595884	8	123595627	123595792	ORR1D1
8	123595668	123595884	8	123595840	123595984	ORR1D1
8	123603188	123603441	8	123603278	123603351	ORR1A3-int
8	123604377	123604551	8	123604293	123604902	RLTR17B_Mm
8	123851671	123851783	8	123851613	123851738	RLTR20A4
8	126135176	126135415	8	126135002	126135265	ORR1F
8	126147460	126147697	8	126147466	126147526	RLTR20A4
8	126348687	126349078	8	126348612	126348862	MTEa
8	126348687	126349078	8	126348854	126349100	RLTR17B_Mm
8	126987113	126987393	8	126987163	126987521	RLTR17B_Mm
8	128227368	128227559	8	128227256	128227743	MLTR14
15	5962817	5963400	15	5962981	5963354	RLTR9D2
15	6021298	6022008	15	6021308	6022184	RLTR13G
15	6695783	6696041	15	6695714	6695951	LTR16B2
15	6698718	6699141	15	6698386	6698859	LTR33
15	6698718	6699141	15	6699033	6699188	RLTR20A4
15	7139319	7139495	15	7139063	7139933	RMER19B
15	7173499	7173685	15	7173444	7173731	MTEa
15	8657619	8657839	15	8657710	8657872	MLT1A
15	8719762	8719948	15	8719656	8719857	MTB
15	8876066	8876250	15	8876199	8876363	RLTR31D_MM
15	9052516	9052728	15	9052431	9052698	RLTR17B_Mm
15	9096609	9096789	15	9096749	9096803	RLTR20C1_MM
15	10718028	10718262	15	10717804	10718103	ORR1G
15	10718028	10718262	15	10718086	10718212	ORR1G
15	10824705	10824936	15	10824702	10824808	LTR16E1
15	11325821	11326465	15	11326329	11326726	MTB
15	11932183	11932525	15	11931214	11933012	ORR1A0
15	12035733	12035945	15	12035716	12035838	ORR1D1
15	12094848	12095067	15	12094699	12095021	ORR1A2
15	12202502	12202756	15	12202415	12202896	MT2A
15	13075738	13076152	15	13075706	13076063	MLT1D
15	15100805	15101070	15	15100944	15101409	IAPLTR2a2_Mm
15	15756096	15756289	15	15756116	15756447	MER67D
15	21334605	21334791	15	21334162	21334921	RMER17A
15	22086946	22087458	15	22087034	22087429	RLTR9E
15	24151372	24151472	15	24151410	24151472	RLTR20C1_MM
15	24975694	24975825	15	24975550	24975743	ORR1C1
15	25232819	25233087	15	25232818	25233093	RLTR11C_MM
15	25535028	25535478	15	25534737	25535650	RMER17B
15	25554635	25554911	15	25554678	25555237	RMER13A2
15	25555027	25555281	15	25554678	25555237	RMER13A2
15	25826777	25826959	15	25826663	25827005	MLT2B1
15	27723846	27724137	15	27724023	27724282	MLT1D
15	27823152	27823304	15	27823132	27823544	MTB_Mm
15	28011800	28011900	15	28011820	28011967	ORR1G
15	29096761	29096868	15	29096130	29096841	RMER13A2
15	30071950	30072297	15	30067573	30072526	RMER16-int
15	31264042	31264271	15	31264131	31264458	ORR1A2
15	31386342	31386591	15	31386459	31386635	MLT1J-int
15	31401327	31401532	15	31401067	31401417	ORR1B1
15	31585268	31585497	15	31585128	31585325	RMER5
15	32141591	32142073	15	32141538	32141832	RLTR17B_Mm
15	32296256	32296546	15	32296420	32296490	RLTR51A_Mm
15	33892449	33892765	15	33892408	33892570	MERV1_I
15	33892449	33892765	15	33892571	33892948	RLTR4_MM-int
15	34290657	34291258	15	34290637	34291493	MERVK26-int
15	34366439	34366699	15	34365721	34366740	RLTR13D5
15	34568054	34568527	15	34567723	34568785	RLTR13E
15	34867080	34867351	15	34867260	34869329	RodERV21-int
15	36535074	36535174	15	36534955	36535178	RLTR17B_Mm
15	37277260	37277367	15	37277283	37277338	RLTR20A4
15	37329049	37329211	15	37328896	37329140	MLT1A
15	38439858	38439957	15	38439717	38440473	RLTR4_MM-int
15	39349101	39349576	15	39348948	39349299	MERV1_I
15	39349101	39349576	15	39349300	39349450	RLTR4_MM-int
15	40994261	40994499	15	40994335	40994476	RLTR41
15	41848536	41848670	15	41848287	41848864	RLTR20B3
15	43510298	43510398	15	43510301	43510501	RLTR34B_MM
15	43829910	43830162	15	43829793	43830305	RLTR41C
15	45875693	45876087	15	45875773	45876065	RLTR9A3
15	45991621	45991725	15	45991583	45992316	RMER13B
15	46886318	46886491	15	46886080	46886519	MT2_Mm
15	47250270	47250746	15	47250338	47250818	RLTR41A2
15	47390644	47390744	15	47389832	47392295	RLTR4_MM-int
15	47609908	47610133	15	47609887	47609961	RLTR17B_Mm
15	50007020	50007190	15	50006848	50007281	MMERVK9E_I
15	52408335	52408569	15	52408223	52408638	IAP-d-int
15	55135235	55135795	15	55135131	55135678	LTRIS2
15	55367147	55367249	15	55366966	55367170	MTE2a
15	55367147	55367249	15	55367224	55367433	MTE2a
15	56185967	56186150	15	56185800	56186195	MTA_Mm
15	56517334	56517508	15	56517320	56517395	RLTR20C2_MM
15	56517334	56517508	15	56517426	56517562	RLTR51A_Mm
15	56696261	56696442	15	56696203	56696850	RLTR16B_MM
15	57511961	57512061	15	57511786	57511996	MLT1C2
15	57537191	57537297	15	57537215	57537314	RLTR20C1_MM
15	58602393	58602942	15	58602760	58603146	ORR1B1
15	58611983	58612175	15	58611699	58612076	MTC
15	58981563	58981975	15	58981695	58981832	ORR1B1-int
15	59671831	59672099	15	59671809	59671928	RLTR31D_MM
15	59671831	59672099	15	59671915	59671987	RLTR20A4
15	59682757	59682915	15	59682700	59682816	ORR1E
15	59780650	59780967	15	59780814	59781163	ORR1D2
15	60347731	60348238	15	60347559	60347994	RLTR17B_Mm
15	60347731	60348238	15	60348041	60348369	RLTR17B_Mm
15	60919186	60919338	15	60918548	60919302	RMER13B
15	61883797	61884039	15	61883628	61883975	MTE2b
15	63195611	63195790	15	63195523	63196187	MTEa
15	63694709	63695031	15	63694485	63694829	ORR1A0
15	66818967	66819145	15	66818954	66819052	ORR1B1-int
15	66945399	66945824	15	66945465	66945695	ORR1C2
15	66951983	66952153	15	66951860	66952023	RLTR17B_Mm
15	69168778	69168878	15	69168612	69169017	MTC
15	69377387	69377551	15	69377280	69377591	ORR1D2
15	72036426	72036634	15	72035947	72036527	MERVL_2A-int
15	72036426	72036634	15	72036534	72036604	MT2B
15	72199322	72199634	15	72199387	72200193	RLTR13C2
15	72282566	72282930	15	72282707	72283642	RMER13B
15	73100637	73100741	15	73100512	73100882	MTC
15	73271780	73271941	15	73271583	73271856	RLTR40
15	73683803	73684021	15	73683505	73683889	MTB
15	74072760	74072904	15	74072682	74073203	MLTR14
15	74801778	74802024	15	74801737	74801944	MurERV4-int
15	74837006	74837133	15	74836897	74837068	MERVK26-int
15	76223878	76223978	15	76223851	76224377	ORR1A1-int
15	77681081	77681213	15	77680967	77681170	RLTR17B_Mm
15	77709852	77710085	15	77709855	77710232	RMER17C
15	77776363	77776620	15	77776280	77776416	MLT1A
15	77915266	77915426	15	77915363	77915425	RLTR20A4
15	78541308	78541650	15	78541346	78541597	ORR1D2
15	78541308	78541650	15	78541573	78542178	ORR1D2
15	79538318	79538418	15	79538159	79538369	RLTR14_RN
15	79839162	79839331	15	79839078	79839196	ORR1B1-int
15	79920081	79920412	15	79920076	79920149	RLTR20A4
15	81145132	81145262	15	81145135	81145230	MT2B
15	81312749	81312849	15	81312812	81312964	RMER17A2
15	82069185	82069445	15	82069188	82069381	ORR1E
15	82280348	82280668	15	82280220	82280430	MER77
15	82389077	82389300	15	82389095	82389485	RLTR9E
15	82749908	82750271	15	82750011	82750333	ORR1A2
15	84049031	84049385	15	84048971	84049372	RLTR35B_MM
15	84637853	84638052	15	84637841	84638122	MLT1D
15	84775414	84775731	15	84775485	84775656	MLT1A
15	85140166	85140282	15	85140165	85140318	MLT1C
15	85813296	85813516	15	85813334	85813545	RLTR17B_Mm
15	86516686	86516830	15	86516526	86516898	ORR1D2
15	89554840	89554975	15	89554914	89555084	RMER17C2
15	91650632	91650826	15	91650317	91650868	RLTR17B_Mm
15	93021791	93022025	15	93021924	93022101	MLT1A
15	93119771	93120034	15	93119781	93119887	RLTR17B_Mm
15	93299216	93299578	15	93299338	93299720	RMER5
15	94308054	94308277	15	94307372	94308285	MTC
15	95927456	95927730	15	95927608	95928007	MLTR11B
15	96079330	96079476	15	96079201	96079496	ORR1G
15	96082752	96083031	15	96082975	96083071	ORR1B1-int
15	96490523	96491185	15	96490543	96490756	RMER17C
15	96504546	96504761	15	96504540	96504594	RLTR20C1_MM
15	97291843	97292477	15	97291874	97292312	RLTR28
15	97461226	97461454	15	97460903	97461665	RMER17A
15	97516532	97516773	15	97516244	97516882	MERV1_I
15	98112150	98112524	15	98112049	98112391	MTC
15	99783728	99784001	15	99783679	99784019	MTB
15	100462853	100463107	15	100462770	100462945	MT2_Mm
15	100462853	100463107	15	100462992	100463292	MT2_Mm
15	101253074	101253181	15	101253003	101253272	RLTR17B_Mm
15	101296380	101296476	15	101296058	101296665	RMER19A
15	101327413	101327551	15	101327305	101327933	MTC
15	101639034	101639499	15	101639053	101639279	RLTR17B_Mm
15	103644366	103644502	15	103642954	103645195	RLTR4_MM-int
15	103735196	103735661	15	103735221	103735544	ORR1A2
7	4110019	4110369	7	4110130	4110454	ORR1E
7	4841343	4841613	7	4841349	4841451	RLTR31D_MM
7	6301039	6301470	7	6300750	6301187	RLTR28
7	6301039	6301470	7	6301380	6301632	RLTR41
7	6457115	6457287	7	6457139	6457242	RLTR51A_Mm
7	6702947	6703290	7	6702804	6703124	ORR1B1
7	6705170	6705488	7	6705091	6705536	RMER10A
7	6856882	6857036	7	6856926	6856985	RLTR20A4
7	8714972	8715141	7	8714945	8715258	RMER10A
7	10955264	10955401	7	10955239	10955498	MMERVK10D3_I
7	11845829	11845929	7	11844955	11846696	MERVL_2A-int
7	12465498	12465820	7	12465311	12465897	RMER21A
7	12516260	12516542	7	12516154	12516534	MTA_Mm
7	14037582	14037721	7	14037423	14037645	IAPLTR2b
7	15606451	15606648	7	15606399	15606669	RMER6C
7	16745274	16745527	7	16745350	16745511	MER21-int
7	18146153	18146320	7	18146010	18146350	RMER17A
7	18264106	18264565	7	18264086	18264451	RLTR9A
7	21745414	21745652	7	21745449	21745574	ORR1B1-int
7	23036580	23036744	7	23036371	23036789	MTE2a
7	24062629	24063101	7	24062542	24062728	RMER4B
7	24446418	24446694	7	24446209	24446577	RMER20C_Mm
7	24666622	24667102	7	24666693	24666991	RLTR17B_Mm
7	25518523	25518665	7	25518430	25518864	RMER5
7	26086153	26086619	7	26086170	26086574	RLTR9D
7	26489117	26489679	7	26488829	26489570	RMER17D2
7	26882161	26882267	7	26882015	26882263	ORR1C2
7	27319004	27319666	7	27318920	27319263	ORR1B1
7	27456343	27456941	7	27456346	27456756	RLTR14-int
7	27456343	27456941	7	27456757	27457040	RLTR51B_Mm
7	28921849	28922117	7	28921799	28922180	RMER10B
7	30479367	30479610	7	30479469	30479614	ORR1B1-int
7	31747652	31747814	7	31747776	31748067	RMER20A
7	32158911	32159078	7	32158959	32159282	RLTR9A3
7	32773210	32773413	7	32772507	32773754	RMER16-int
7	32778982	32779234	7	32779167	32779587	RLTR10
7	32825546	32825697	7	32825399	32825798	MTB
7	34154568	34154714	7	34154303	34154764	RMER16A3
7	34323667	34323785	7	34323755	34324041	LTR16C
7	34324359	34325042	7	34324774	34324922	LTR33
7	35509170	35509383	7	35509279	35509624	ORR1A4
7	36697004	36697343	7	36697009	36697246	RMER12
7	37566359	37566756	7	37566508	37566741	RLTR17B_Mm
7	37727424	37727900	7	37727542	37727978	ORR1D1
7	37904973	37905199	7	37905115	37905425	ORR1E
7	38810469	38810685	7	38810503	38810674	RMER17C-int
7	39463069	39463275	7	39463102	39463402	IAPEY3C_LTR
7	40426679	40426879	7	40426668	40426993	ORR1F
7	42413121	42413508	7	42413047	42413478	RLTR22_Mus
7	43297609	43297774	7	43297305	43297841	RLTR20B2
7	43336270	43336375	7	43335988	43336817	RLTR13A
7	44799616	44799736	7	44799637	44799672	MT2B
7	44885984	44886340	7	44886040	44886178	ORR1B1-int
7	45931214	45931412	7	45931344	45931518	RMER10A
7	46112897	46113057	7	46112913	46112959	RLTR17B_Mm
7	46112897	46113057	7	46113018	46113130	RLTR17B_Mm
7	46431511	46431768	7	46431576	46431744	LTR82B
7	46997484	46997661	7	46997485	46997657	RLTR51A_Mm
7	47514448	47514671	7	47514290	47515196	RLTR13E
7	49523347	49523744	7	49523487	49523897	MTD
7	54338635	54338967	7	54338544	54342061	RLTR4_MM-int
7	54392512	54392780	7	54392378	54392689	MTB
7	54967088	54967222	7	54967088	54967148	RLTR20A4
7	56357506	56357721	7	56357581	56357974	MER67B
7	57769221	57769358	7	57768254	57774801	IAPEz-int
7	58280625	58280757	7	58280469	58280825	MTD
7	60982425	60982626	7	60982439	60982632	ORR1B2
7	63498676	63498929	7	63498653	63498978	MTEa
7	63657749	63658024	7	63657634	63657808	MTE2a
7	63903460	63903604	7	63903436	63903582	LTR79
7	63993516	63993624	7	63993553	63993718	RMER15
7	64505242	64505514	7	64505271	64505402	RLTR17B_Mm
7	65231942	65232249	7	65232028	65232132	RLTR16
7	67148816	67149099	7	67148909	67149143	RLTR17B_Mm
7	67148816	67149099	7	67148986	67149208	RLTR17B_Mm
7	67346761	67346972	7	67346681	67346959	MTEa
7	68254978	68255119	7	68254925	68255248	MTA_Mm
7	69889357	69889457	7	69888874	69889840	RLTR13B1
7	73092420	73092569	7	73092261	73092609	MTC
7	73323734	73323988	7	73322577	73327968	MERVL_2A-int
7	73324195	73324348	7	73322577	73327968	MERVL_2A-int
7	73613424	73613540	7	73613460	73613861	RLTR17B_Mm
7	73822025	73822174	7	73822070	73822111	RLTR20C2_MM
7	79132206	79132345	7	79131910	79132593	MERVL_2A-int
7	80326204	80326362	7	80326205	80326314	ORR1B1-int
7	80344760	80345019	7	80344682	80344864	MLT1J
7	80634809	80635055	7	80634876	80635129	RLTR12A
7	81687611	81687824	7	81687581	81687661	MT2B2
7	81818213	81818439	7	81818004	81818860	MMERVK10C-int
7	85011793	85011973	7	85011172	85015189	IAPEz-int
7	85437000	85437320	7	85436716	85437224	RMER17A-int
7	86767415	86767736	7	86767401	86768282	RMER13B
7	90326578	90326681	7	90326359	90326618	MT2A
7	92245035	92245177	7	92244837	92245131	ORR1A4
7	92717673	92717792	7	92717593	92717711	MLT1A
7	92717673	92717792	7	92717757	92717868	RLTR51A_Mm
7	93054440	93054641	7	93054476	93055335	RMER17A
7	96213324	96213490	7	96213237	96213500	LTR16D
7	98077210	98077478	7	98077249	98077504	RMER12C
7	98450791	98451075	7	98450871	98451088	MLT1C2
7	98452016	98452147	7	98451937	98452113	MTEb
7	98562971	98563135	7	98562980	98563377	MLT1E2
7	98681552	98681899	7	98681220	98682094	RMER19B
7	99971260	99971676	7	99970979	99971901	RLTR13A2
7	100086741	100086841	7	100086721	100086905	ORR1D1
7	101195921	101196027	7	101195735	101196062	ORR1E
7	101585910	101586274	7	101584759	101587417	RLTR4_MM-int
7	104098129	104098269	7	104098084	104098274	RLTR26
7	104891891	104892137	7	104891096	104892302	MERVL_2A-int
7	106933311	106933642	7	106933286	106933587	ORR1E
7	107136249	107136727	7	107136589	107136759	MLT1K
7	107242879	107243433	7	107242866	107243245	MTB
7	107511101	107511385	7	107511139	107511400	RLTR10B
7	108584549	108584661	7	108584602	108584981	RLTR31B2
7	110855405	110855700	7	110855399	110855522	RLTR31D_MM
7	111804665	111804855	7	111804545	111804773	MTEa
7	112004275	112004456	7	112004254	112004573	ORR1E
7	112345465	112345658	7	112345351	112345743	MTD
7	115712038	115712246	7	115712035	115712171	MLT1F2
7	118249793	118250006	7	118249788	118250074	ORR1E
7	118393429	118393541	7	118393346	118393618	ORR1E
7	118486442	118486700	7	118486375	118486494	MLTR73
7	118486442	118486700	7	118486545	118486660	MLT1A0
7	119541623	119541804	7	119541658	119541937	MTD
7	120512971	120513170	7	120513063	120513111	LTR81A
7	122335623	122335725	7	122335466	122335662	MLT1A1
7	122512619	122512771	7	122510765	122516119	MERVL-int
7	122747737	122747996	7	122747910	122748234	ORR1D1
7	125138692	125138848	7	125138723	125138836	ORR1F
7	125475452	125475713	7	125475540	125475927	MTD
7	127780080	127780216	7	127779961	127780210	RMER15
7	127910486	127910615	7	127910434	127910542	RLTR17B_Mm
7	128497713	128497998	7	128497848	128498805	RMER19B
7	128596484	128596584	7	128596526	128596573	RLTR20C2_MM
7	128697095	128697319	7	128697222	128697338	ORR1B1-int
7	128854506	128854813	7	128854554	128854694	RMER17C2
7	129601933	129602100	7	129601691	129602092	MTEb
7	130456255	130456526	7	130456295	130456443	RMER17C
7	131605727	131605904	7	131605645	131605764	ORR1B1-int
7	133083378	133083555	7	133083298	133083556	MER34A
7	135155455	135155611	7	135155190	135155546	ORR1D1
7	135481981	135482136	7	135481987	135482907	RMER17B2
7	135482242	135482657	7	135481987	135482907	RMER17B2
7	135644069	135644202	7	135644082	135644345	RMER17D2
7	136951329	136951475	7	136951365	136951600	ORR1D2
7	137382789	137382878	7	137382344	137382863	RMER2
7	137877040	137877255	7	137876866	137877313	MER21C
7	138491461	138491666	7	138491035	138491779	MTA_Mm
7	138738054	138738402	7	138738170	138738295	RLTR17B_Mm
7	139326407	139326595	7	139326279	139326478	MLT1C2
7	139589497	139589772	7	139589471	139589589	MT2B
7	139589497	139589772	7	139589647	139589959	ORR1F
7	139604346	139604446	7	139601841	139607155	MERVL-int
7	144182294	144182821	7	144182383	144182885	MLTR14
5	3124692	3124818	5	3124769	3125161	RMER17D2
5	6567393	6567622	5	6567036	6567510	RLTR11A2
5	7630177	7630281	5	7629691	7630205	MLTR18C_MM
5	7630177	7630281	5	7630250	7630334	MLTR18C_MM
5	8210216	8210393	5	8210004	8210307	MLT1B
5	8521560	8521819	5	8520507	8521998	MERVL_2A-int
5	9058196	9058642	5	9058105	9058488	ORR1E
5	9828344	9828498	5	9828315	9828429	RLTR15
5	12718639	12719086	5	12718399	12718827	RLTR9C
5	13664174	13664317	5	13663078	13664313	RLTR21
5	14821505	14821914	5	14821373	14821772	MERV1_LTR
5	14918408	14918658	5	14918420	14918502	RMER17C2
5	14918408	14918658	5	14918557	14918635	RMER17C2
5	15109261	15109504	5	15108960	15111168	MMERVK10C-int
5	15736724	15736971	5	15736731	15737075	ORR1A1
5	15920142	15920676	5	15920085	15920625	RLTR19
5	17353165	17353466	5	17353137	17354076	RMER17B
5	18080190	18080333	5	18080119	18080253	MLTR73
5	18139599	18139821	5	18139279	18139872	RLTR34D_MM
5	21783267	21783407	5	21782982	21783334	RLTR20C2_MM
5	21783267	21783407	5	21783378	21783437	RLTR20C2_MM
5	21928666	21928830	5	21928641	21929016	RMER16B2
5	22606203	22606308	5	22606258	22606339	MLT1I
5	22673873	22674064	5	22673703	22673917	RLTR31D_MM
5	22673873	22674064	5	22673977	22674072	RLTR31D_MM
5	23315320	23315525	5	23315273	23315614	ORR1B1
5	23726626	23727318	5	23726759	23727109	MTD
5	23794751	23794971	5	23794753	23794922	RMER17C
5	24308680	24308780	5	24308098	24308848	RLTR13D1
5	24399036	24399226	5	24398944	24399163	RMER17A
5	24399036	24399226	5	24399182	24400232	RMER16-int
5	24415588	24415726	5	24415428	24416052	RMER19B
5	24855831	24856128	5	24855795	24855900	MTD
5	24855831	24856128	5	24855901	24856262	MTD
5	25235714	25235878	5	25235780	25236028	ORR1D2
5	25282970	25283133	5	25282942	25283177	RLTR17B_Mm
5	25860524	25860624	5	25860595	25860985	MTB
5	26140524	26140670	5	26140432	26140997	RLTR31M
5	26178891	26178987	5	26178455	26178978	RLTR19
5	27449442	27449558	5	27449415	27449878	RMER13B
5	28024342	28024442	5	28024407	28024553	RMER6C
5	29587823	29588120	5	29587735	29588005	ORR1B2
5	30065885	30066017	5	30065871	30066097	MER21C
5	30606908	30607038	5	30606671	30606954	MTD
5	30653449	30653700	5	30653535	30653675	MLT2B2
5	30654863	30655099	5	30654773	30655158	ORR1E
5	32131126	32131357	5	32131123	32131180	RLTR20A4
5	33784783	33784980	5	33784905	33784985	ORR1B1-int
5	33924397	33924653	5	33924500	33924871	RLTR31B2
5	34087141	34087289	5	34087152	34087441	ORR1A3
5	34248383	34248588	5	34248041	34248729	RMER19B2
5	34666492	34666756	5	34666512	34666631	ORR1B1-int
5	35357359	35357492	5	35357290	35357665	MTB_Mm
5	35948659	35948894	5	35948548	35948862	MLTR11A
5	35948659	35948894	5	35948831	35949346	MLTR11A
5	36407090	36407368	5	36407100	36407245	RLTR51B_Mm
5	36572938	36573097	5	36573028	36573247	MLT2B1
5	37102979	37103220	5	37103138	37103291	MLT1C2
5	37157706	37158145	5	37157481	37157937	LTRIS4A
5	37157706	37158145	5	37157938	37158112	RLTR31B2
5	37174295	37174411	5	37174350	37174473	ORR1F
5	37456086	37456229	5	37456047	37456151	ORR1B1-int
5	37960635	37960769	5	37960414	37960778	MTC
5	38673177	38673374	5	38673053	38673239	MLT2B2
5	38944739	38944934	5	38944725	38944842	ORR1B1-int
5	39729567	39729927	5	39729618	39730130	RLTR11A
5	41940870	41941293	5	41940608	41941027	ERVL-int
5	41940870	41941293	5	41941028	41941420	MTA_Mm
5	42059258	42059704	5	42059328	42059433	MLT1B
5	46106623	46106801	5	46106700	46106804	RLTR51A_Mm
5	47196922	47197133	5	47196991	47197441	RLTR20C1_MM
5	47850767	47851221	5	47850818	47851655	RMER17B2
5	49488170	49488327	5	49488219	49488406	RMER17C
5	50243030	50243224	5	50243011	50243450	ORR1B1
5	51046795	51047119	5	51046633	51046998	RLTR16
5	52282918	52283068	5	52282984	52283144	RLTR17B_Mm
5	52630545	52630874	5	52630795	52631069	ORR1B2
5	53081245	53081569	5	53081287	53081406	MT2B
5	53081245	53081569	5	53081312	53081433	ORR1B1-int
5	53847542	53847935	5	53847428	53847800	MLT1B
5	54337677	54337777	5	54337520	54337724	MLT1H
5	54367604	54368344	5	54368014	54368212	MTE2b
5	55663035	55663468	5	55662969	55663424	ORR1C2
5	59854693	59854793	5	59854443	59854952	RMER19A
5	62014915	62015587	5	62014966	62015325	RLTR10-int
5	62014915	62015587	5	62015376	62015754	RLTR10-int
5	63466101	63466278	5	63466223	63466264	RLTR16C_MM
5	64630480	64630611	5	64630283	64630648	ORR1F
5	65341549	65341849	5	65341392	65341787	RMER15
5	66232514	66232901	5	66232688	66232800	ORR1E
5	66586518	66586812	5	66586487	66586674	MLT1B
5	66886469	66886627	5	66886476	66886557	RLTR18B
5	67489470	67489613	5	67489482	67489579	IAPLTR1a_Mm
5	67945357	67945580	5	67945533	67945926	MTB
5	67953035	67953277	5	67953178	67953435	LTR108d_Mam
5	68098846	68099093	5	68098783	68099191	RMER17A
5	68209684	68210009	5	68209680	68209759	RLTR17B_Mm
5	68452954	68453479	5	68453002	68453386	RLTR9D
5	68511291	68511401	5	68511329	68511654	RMER17A
5	70928917	70929131	5	70928987	70929219	ORR1D1
5	72354747	72354888	5	72354693	72354812	ORR1A4
5	72354747	72354888	5	72354854	72355101	ORR1A4
5	72933778	72933881	5	72933622	72934148	RLTR28
5	73736317	73736448	5	73736256	73736575	MTC
5	73778322	73778493	5	73777448	73778818	ORR1C1
5	73973837	73973990	5	73973760	73973877	MLTR25A
5	74066818	74067059	5	74066690	74067157	RLTR12BD_Mm
5	74509736	74509873	5	74509800	74509883	MTEb
5	74610138	74610238	5	74610173	74610419	RLTR26B_MM
5	75146847	75147166	5	75146668	75146987	ORR1D2
5	75146847	75147166	5	75146988	75147424	MTE-int
5	75602780	75602990	5	75602674	75602971	ORR1E
5	75692916	75693016	5	75692734	75693120	MTD
5	76063512	76063808	5	76063095	76063775	RLTR16B_MM
5	76308239	76308467	5	76308249	76308529	ORR1E
5	77294084	77294415	5	77293877	77294163	RLTR51B_Mm
5	77294084	77294415	5	77294237	77294553	LTR16A
5	77361354	77361670	5	77361526	77361661	ORR1B1-int
5	77594684	77594910	5	77594609	77594905	MER34A
5	79684839	79685054	5	79684742	79685312	MT-int
5	82066792	82066993	5	82066807	82067354	LTRIS2
5	83496078	83496392	5	83496113	83496505	MTA_Mm
5	84595014	84595150	5	84595020	84595361	ORR1B1
5	87725145	87725276	5	87725132	87725444	BGLII_A
5	87728145	87728297	5	87728147	87728184	RLTR51A_Mm
5	87728145	87728297	5	87728225	87728305	RLTR51A_Mm
5	88685815	88686100	5	88685436	88685903	RLTR20B4_MM
5	88685815	88686100	5	88685955	88686041	RLTR20B4_MM
5	88885134	88885316	5	88885070	88885429	ORR1B1
5	89502917	89503105	5	89502883	89503298	BGLII
5	90202820	90203086	5	90202753	90203073	ORR1A4
5	90796285	90796385	5	90796145	90796496	MTC
5	90875624	90875724	5	90875622	90876043	RLTR22_Mus
5	90876179	90876458	5	90876206	90876428	RMER12C
5	91146347	91146542	5	91146279	91146427	RMER17C2
5	91146347	91146542	5	91146500	91146686	RMER17C2
5	92141575	92141684	5	92141461	92141803	MTB
5	92220754	92220932	5	92220750	92220808	RLTR20C1_MM
5	92404665	92404982	5	92404724	92404917	RMER17C
5	92587363	92587474	5	92587228	92587628	ORR1D1
5	92670036	92670406	5	92669740	92670290	RLTR17D_Mm
5	92855582	92855811	5	92855609	92855704	ORR1B1-int
5	93390948	93391087	5	93390910	93391269	MTC
5	96190285	96190764	5	96190208	96190527	ORR1A1
5	96654184	96654490	5	96654387	96654679	LTR16
5	97030917	97031017	5	97030623	97030956	MTD
5	100485810	100486101	5	100485881	100486074	RLTR25B
5	100529600	100529914	5	100529573	100529706	ORR1F
5	100770648	100771136	5	100770938	100771141	MTEa
5	100981597	100981812	5	100981763	100981820	MLT2B3
5	102198502	102198602	5	102198270	102198718	MTEb
5	103423198	103423328	5	103423285	103423410	ORR1D1
5	103815103	103815209	5	103815095	103815511	MLT1O
5	104024695	104024980	5	104024629	104025011	ORR1D1
5	104271387	104271636	5	104271268	104271459	MLT1C2
5	104271387	104271636	5	104271515	104271699	MLT1C2
5	104980254	104980382	5	104980144	104980294	RLTR20B3
5	104980254	104980382	5	104980341	104980778	RLTR20B3
5	105391971	105392333	5	105390958	105392588	RodERV21-int
5	105835230	105835482	5	105835431	105835777	MLT1A
5	105855421	105855551	5	105855372	105855500	RLTR17B_Mm
5	106726753	106726915	5	106726822	106727141	ORR1A2
5	106909169	106909415	5	106908823	106909224	MTC
5	106909169	106909415	5	106909226	106909289	MTC
5	106909169	106909415	5	106909279	106909853	MTC-int
5	106957973	106958101	5	106958047	106958734	ORR1D-int
5	108545629	108545859	5	108545678	108545760	RLTR51A_Mm
5	110409932	110410031	5	110409883	110410228	ORR1A0
5	110516425	110516538	5	110515672	110516475	ORR1C2
5	111888139	111888249	5	111888025	111888214	MTC
5	112466381	112466559	5	112466407	112466661	MT2A
5	112887549	112887855	5	112887640	112887793	MTE2a
5	114060290	114060630	5	114060195	114060633	RMER17C
5	114389553	114389787	5	114389693	114389908	RLTR17B_Mm
5	114615446	114615585	5	114615489	114615523	ORR1B1-int
5	114701971	114702384	5	114701759	114702546	RMER19B
5	114719026	114719327	5	114719238	114719364	ORR1B1-int
5	115482404	115482662	5	115482318	115482639	ORR1D1
5	115498756	115498930	5	115498843	115498908	IAPLTR2a2_Mm
5	115544376	115544584	5	115544243	115544454	RLTR17B_Mm
5	117208235	117208647	5	117207974	117208323	MTD
5	117268540	117268886	5	117268506	117268953	RLTR17B_Mm
5	117564965	117565102	5	117564930	117564996	RLTR20C1_MM
5	117630838	117630995	5	117630856	117630993	RMER17A
5	117957897	117958011	5	117957823	117957990	RLTR17B_Mm
5	117959134	117959405	5	117959251	117959431	ORR1B1-int
5	118170492	118170754	5	118170700	118171048	ORR1A1
5	119424212	119424379	5	119424256	119424384	RLTR17B_Mm
5	119659028	119659303	5	119659174	119659305	RLTR17B_Mm
5	119754065	119754689	5	119754443	119754686	RLTR17B_Mm
5	119832307	119832471	5	119832168	119832515	RLTR17B_Mm
5	119874669	119874942	5	119874408	119874739	ORR1A0
5	120152034	120152412	5	120152165	120152249	MLT1M
5	121320082	121320271	5	121320104	121320194	ORR1B1-int
5	121366078	121366351	5	121366276	121366339	RLTR9A2
5	122246467	122246881	5	122246690	122246980	RLTR17B_Mm
5	122257300	122257439	5	122257407	122257724	ORR1A2
5	122278646	122278818	5	122278541	122278807	RLTR17B_Mm
5	122278646	122278818	5	122278766	122279190	MT2A
5	122678067	122678191	5	122678148	122678299	ORR1B1-int
5	122766404	122766877	5	122766310	122767278	RMER17B
5	123081057	123081298	5	123080866	123081149	ORR1A2
5	123237294	123237560	5	123237497	123237580	ORR1B1-int
5	123420219	123420319	5	123420248	123420433	MTD
5	123767386	123767481	5	123767211	123767524	ORR1D1
5	124118345	124118789	5	124118146	124118542	MLTR14
5	124124335	124124591	5	124124532	124124698	RLTR18B
5	124198396	124198590	5	124198348	124198657	MLT1C2
5	124221899	124222137	5	124221897	124222181	MTE2b
5	125650387	125650638	5	125650462	125650760	MTC
5	126226859	126227230	5	126226991	126227175	MTEa
5	127114377	127114479	5	127114269	127114573	RMER15
5	128108161	128108424	5	128108121	128108487	MTE2a
5	128436564	128436760	5	128436320	128436767	MTD
5	128731803	128731923	5	128731805	128732154	ORR1D1
5	128734660	128734794	5	128734694	128734951	RLTR17B_Mm
5	129311958	129312281	5	129312141	129312779	RLTR5_Mm
5	130378877	130379295	5	130378939	130379436	RMER20A
5	130639648	130639748	5	130639598	130640022	MTE2a
5	131302100	131302437	5	131302263	131302425	RLTR13D3
5	131640085	131640393	5	131640318	131640503	ORR1E
5	132593009	132593320	5	132593172	132593387	MTEb
5	133888493	133888596	5	133888044	133888523	RLTR30B_MM
5	134120325	134120685	5	134120468	134120608	ORR1D2
5	136104984	136105262	5	136104993	136105253	ORR1D2
5	136740739	136741017	5	136740743	136740801	RLTR20A4
5	136740739	136741017	5	136740782	136740988	RLTR17B_Mm
5	136756396	136756661	5	136756183	136756548	RLTR17B_Mm
5	136847866	136847980	5	136847886	136847937	RLTR20A4
5	136847866	136847980	5	136847909	136848152	RLTR20A4
5	137677013	137677159	5	137677015	137677068	ORR1B1-int
5	137677013	137677159	5	137677077	137677393	MTD
5	137687402	137687628	5	137687534	137687984	MLTR11A
5	137704433	137704675	5	137704358	137704502	MTE2b
5	138822033	138822133	5	138821996	138822068	MTD
5	138893418	138893574	5	138893252	138893641	ORR1B1
5	139074163	139074474	5	139074371	139074763	RMER5
5	139205180	139205558	5	139205026	139205420	MTA_Mm
5	139828865	139829145	5	139828870	139829222	ORR1B2
5	139887840	139888021	5	139887891	139888268	RLTR17B_Mm
5	140275477	140275700	5	140275382	140275653	MER21C
5	141967789	141968007	5	141967835	141967900	RLTR20C1_MM
5	142952969	142953168	5	142953031	142953173	ORR1B1-int
5	143461127	143461390	5	143461321	143461422	RLTR20A4
5	143483287	143483447	5	143482717	143483530	RMER6A
5	144544712	144545029	5	144544676	144544804	MLT1K
5	144591304	144591542	5	144591413	144591649	ORR1F
5	144754009	144754343	5	144754268	144754346	RMER12C
5	144784812	144785522	5	144785183	144785891	RMER13A1
5	145366592	145366708	5	145365833	145366661	RMER17A2
5	145511041	145511151	5	145511019	145511608	RMER13B
5	145577894	145578145	5	145578049	145578114	RLTR17B_Mm
5	145646472	145646726	5	145646435	145647024	RMER13B
5	146165488	146165809	5	146165689	146165977	RMER17C
5	146282525	146282676	5	146282568	146282658	RLTR51A_Mm
5	146949167	146949255	5	146949230	146949610	MTB
5	147120126	147120343	5	147120165	147120231	ORR1A4
5	147190906	147191401	5	147190676	147191029	MTEb
5	147190906	147191401	5	147191017	147191398	ORR1F
5	147922899	147923128	5	147923027	147923329	MTC
5	148752527	148752661	5	148752559	148752957	MTB
5	148765394	148765733	5	148765456	148765599	MTEb
5	148765394	148765733	5	148765624	148765727	ORR1F
5	148787766	148788113	5	148787730	148788113	MT2B
5	148794275	148794551	5	148794184	148794528	ORR1A2
5	148851292	148851445	5	148851299	148851407	MLT1A1
5	149246007	149246327	5	149246118	149246919	RLTR26C_MM
5	149282277	149283150	5	149282357	149282549	ORR1C2
5	149474181	149474404	5	149474044	149474456	BGLII
5	149571763	149572705	5	149572003	149572380	RLTR23
5	150656532	150656787	5	150656358	150656699	ORR1C2
5	150758589	150759117	5	150758906	150759210	MLT1A0
5	150925520	150925807	5	150924670	150925585	RLTR4_MM-int
5	150925520	150925807	5	150925653	150926408	RLTR4_MM-int
5	151332680	151332780	5	151331879	151332840	RLTR13E
Y	988116	988227	Y	988108	988392	IAPEz-int
Y	42996891	42997049	Y	42995122	42999060	RLTR4_MM-int
1	5296280	5296380	1	5296286	5296497	RLTR16C_MM
1	5852800	5852954	1	5852642	5853027	RLTR18B
1	7060231	7060522	1	7059986	7060788	RLTR13C2
1	7143152	7143268	1	7143154	7143959	RMER17A2
1	7572749	7573298	1	7572525	7572990	RLTR47
1	7984969	7985217	1	7984852	7985090	RLTR17C_Mm
1	8360996	8361264	1	8360770	8361161	RLTR13D4
1	9212659	9212826	1	9212372	9212744	ORR1B1
1	10487946	10488177	1	10487924	10488239	ORR1A2
1	10593948	10594073	1	10593767	10594052	LTR50
1	10673550	10674218	1	10673775	10674168	ERVB7_4-LTR_MM
1	12294563	12294825	1	12294648	12295019	MTB
1	12749453	12749673	1	12749477	12749776	RMER10A
1	13027079	13027243	1	13027086	13027381	MTEb
1	14433664	14433819	1	14433210	14433883	RLTR26_Mus
1	15232495	15232668	1	15232317	15232713	MTA_Mm
1	15427127	15427256	1	15427135	15427257	ORR1B1
1	15446439	15446670	1	15446393	15446774	MTA_Mm
1	18015021	18015158	1	18014774	18015201	RLTR45
1	18044650	18044750	1	18043422	18045229	ORR1A0
1	18338826	18339423	1	18338849	18339400	RLTR13D6
1	22364268	22364518	1	22364334	22364452	RMER12C
1	22441392	22441694	1	22441487	22441552	RLTR20A4
1	23869277	23869524	1	23869347	23869896	RMER13A2
1	24472429	24472662	1	24472448	24472768	MTD
1	25875917	25876135	1	25875873	25876255	MTB_Mm
1	26268757	26269080	1	26268423	26269023	RLTR16B_MM
1	26418440	26418574	1	26417547	26418556	RLTR13D5
1	27046440	27046690	1	27045705	27046656	RMER17B2
1	30778432	30778920	1	30778603	30778743	RLTR26C_MM
1	30934727	30934867	1	30934753	30934860	RLTR51A_Mm
1	30935273	30935383	1	30935017	30935336	ORR1A4
1	30947962	30948234	1	30947983	30948071	LTR40c
1	31084868	31085102	1	31084850	31085108	RLTR17B_Mm
1	31143478	31143826	1	31143618	31143746	ORR1F
1	31432494	31432717	1	31431977	31432859	RMER17B
1	34441194	34441523	1	34441139	34441367	ORR1C1
1	35546984	35547165	1	35546522	35547025	RLTR11A
1	35561615	35561965	1	35561740	35562041	MTE2a
1	35619701	35620112	1	35619901	35620547	RMER20B
1	36285590	36286206	1	36285931	36286368	RLTR20B3A_MM
1	37027625	37028022	1	37027620	37028065	RMER10A
1	37075101	37075226	1	37075119	37075256	RLTR17B_Mm
1	37191718	37191863	1	37191721	37191778	RLTR20C1_MM
1	37217440	37217831	1	37217569	37217950	RLTR17B_Mm
1	38129126	38129339	1	38129095	38129202	RLTR17B_Mm
1	38129126	38129339	1	38129289	38129630	ORR1A1
1	38942926	38943490	1	38943074	38943234	ORR1F
1	39459848	39460095	1	39459853	39460129	RLTR16
1	39520932	39521312	1	39521203	39521511	MLT1C
1	39618962	39619170	1	39618862	39619301	RMER17C
1	39994815	39994969	1	39994823	39995065	ORR1A2
1	40952750	40952951	1	40952687	40952946	MLTR11B
1	42648616	42648740	1	42648696	42648983	MTD
1	42773349	42773449	1	42773101	42773471	RMER6D
1	43034749	43034895	1	43034543	43035026	RLTR1A2_MM
1	44510370	44510534	1	44510496	44510569	RLTR20C2_MM
1	44653967	44654435	1	44653773	44654565	RMER17B2
1	45249989	45250214	1	45249975	45250297	ORR1A4
1	46524858	46525244	1	46524240	46525287	MTA_Mm
1	47084321	47084475	1	47084328	47084612	MLT1B
1	47938797	47939086	1	47938788	47939255	RMER6D
1	48673828	48674530	1	48673708	48674013	RMER17D2
1	48673828	48674530	1	48674243	48674774	RLTR1A2_MM
1	49341636	49342001	1	49341789	49342329	RLTR10
1	49398247	49398506	1	49397867	49398324	RMER17A2
1	49398247	49398506	1	49398371	49398683	RMER17A2
1	50510228	50510423	1	50510190	50510780	RLTR34D_MM
1	50743907	50744145	1	50743979	50744380	RMER10B
1	50940815	50941049	1	50940714	50941376	RMER6A
1	51397185	51397345	1	51397254	51397620	RLTR30
1	52019580	52019827	1	52019697	52019928	ERVL-E-int
1	52466751	52466964	1	52466577	52466968	MTA_Mm
1	53474188	53474383	1	53473795	53474869	RLTR13E
1	53884133	53884290	1	53883966	53884389	MTC
1	54251815	54251946	1	54251643	54252035	MTB
1	56622626	56622867	1	56622426	56622705	RMER19B
1	56622626	56622867	1	56622743	56623220	RMER19B
1	56789782	56790833	1	56790160	56790588	ORR1C1
1	61752837	61753107	1	61752672	61753019	MLT1I
1	62696305	62696665	1	62695904	62696757	RMER17B
1	63361895	63362190	1	63361033	63362157	RLTR1B-int
1	63368056	63368366	1	63367928	63368413	RLTR16
1	64342339	64342630	1	64342543	64342666	ORR1A1-int
1	64982485	64982675	1	64982603	64982877	RMER6C
1	65134234	65134394	1	65133878	65134272	MTA_Mm
1	65471306	65471406	1	65471278	65471733	RLTR20B3
1	66792734	66792916	1	66792738	66792780	MLT1B
1	66792734	66792916	1	66792810	66792997	MLT1B
1	67443903	67444031	1	67443823	67444262	RMER20C_Mm
1	70345325	70345596	1	70345358	70345727	RMER13A2
1	70491232	70491341	1	70490750	70491852	MTA_Mm
1	72194763	72194964	1	72194719	72195088	ORR1C1
1	72817285	72817536	1	72817098	72817547	MLT1B
1	78201586	78201688	1	78201363	78201766	MTB_Mm
1	78277117	78277217	1	78277166	78277381	MLT1C
1	79758255	79758355	1	79758214	79758327	RLTR31D_MM
1	80203183	80203367	1	80203322	80203602	RMER12
1	80807435	80807898	1	80807225	80807606	RLTR9E
1	86264091	86264295	1	86264153	86264217	RMER17C
1	86264404	86264504	1	86264267	86264501	RMER17C
1	86959999	86960368	1	86959832	86960077	ORR1G
1	87106903	87107163	1	87106811	87107125	MTEa
1	87182922	87183366	1	87183079	87183266	ORR1F
1	88707617	88708177	1	88707444	88707769	ORR1A4
1	88709988	88710088	1	88709359	88710278	RMER17B
1	88850069	88850331	1	88849702	88850140	MLT1C2
1	88877747	88877897	1	88877644	88878006	MLT1F
1	90125513	90125658	1	90125405	90125576	ORR1C2
1	91633149	91633388	1	91633214	91633582	MTEb
1	91659544	91659826	1	91659686	91660006	RMER12C
1	91691219	91691347	1	91691246	91691413	RLTR17B_Mm
1	91746527	91746762	1	91746287	91746631	MTEa
1	92274042	92274142	1	92273863	92274236	MTEb
1	92617326	92617747	1	92617113	92617441	MTE2a
1	92889597	92889964	1	92889576	92889719	MER76
1	93472935	93473237	1	93472822	93473102	MLT1A0
1	93688589	93688799	1	93688599	93688693	RLTR31B2
1	93688589	93688799	1	93688720	93688836	MT2B
1	93708750	93709184	1	93708900	93709296	MTA_Mm
1	93854088	93854330	1	93853892	93854262	ORR1D1
1	95682468	95682603	1	95682465	95682505	RLTR11A
1	96416368	96416491	1	96416420	96417062	RLTR26C_MM
1	97491791	97491940	1	97491686	97491937	MLT2B4
1	97721753	97722224	1	97721879	97722038	MTE2a
1	97721753	97722224	1	97722050	97722157	ORR1D-int
1	98078348	98078519	1	98078387	98078520	RLTR31D_MM
1	98078348	98078519	1	98078467	98078917	ORR1D1
1	98697988	98698132	1	98694402	98699756	MERVL-int
1	99381762	99382118	1	99381793	99382104	RLTR9A3
1	99382247	99382497	1	99382146	99382541	BGLII
1	100621277	100621377	1	100621340	100621795	RMER20A
1	101363588	101363745	1	101363512	101363656	RMER20A
1	101363588	101363745	1	101363709	101364049	RMER20A
1	103811052	103811239	1	103809992	103812470	SRV_MM-int
1	103906718	103907045	1	103906695	103907074	RLTR9E
1	104586779	104586928	1	104586638	104587128	RMER20C_Mm
1	105742307	105743322	1	105742988	105743437	RMER10A
1	106094555	106094660	1	106094303	106094730	MLTR11B
1	106675914	106676141	1	106675902	106676285	RMER10B
1	108490890	108491066	1	108490686	108491086	RLTR9E
1	108755076	108755233	1	108754544	108755537	RLTR4_MM-int
1	109117453	109117578	1	109117131	109117538	RMER13A2
1	110489935	110490098	1	110489929	110490093	ORR1B1
1	114569350	114569499	1	114569182	114570130	RLTR13G
1	115417251	115417361	1	115415121	115417407	MERVL_2A-int
1	115867126	115867428	1	115867276	115867950	MTC
1	116721296	116721463	1	116721198	116721421	RMER15
1	118708042	118708149	1	118707594	118708191	RLTR26D_MM
1	118848118	118848352	1	118848205	118848493	MTEa
1	118910491	118911490	1	118910729	118911096	MTD
1	118983310	118983600	1	118983362	118983951	RMER15
1	119466697	119466965	1	119466789	119466861	ORR1D2
1	119466697	119466965	1	119466863	119467280	RLTR28
1	119903459	119903685	1	119903501	119903963	MTD
1	119942657	119942829	1	119942718	119942761	RLTR20A4
1	120374891	120374991	1	120374952	120375132	RMER12
1	120855050	120855309	1	120855142	120855197	RLTR20C1_MM
1	121407966	121408281	1	121407731	121408133	MTC
1	122334422	122334639	1	122334513	122334659	RLTR17B_Mm
1	122535849	122536154	1	122536030	122536260	ORR1A3
1	122596963	122597200	1	122596858	122597362	RLTR41C
1	124376371	124376533	1	124376477	124376594	RLTR51A_Mm
1	125539792	125539938	1	125539737	125540001	MTD
1	125834538	125835126	1	125834599	125834939	MTE2b
1	125845220	125845758	1	125845560	125845940	MTC
1	127367838	127367998	1	127367943	127368226	RMER15
1	128439579	128439965	1	128439687	128439919	ORR1B2
1	128635783	128636074	1	128635759	128636189	MTE2a
1	128718323	128718479	1	128718271	128718406	RLTR17B_Mm
1	130666362	130666634	1	130666407	130666514	RMER15
1	130732756	130733400	1	130732792	130733687	RMER13B
1	130841730	130841830	1	130841687	130842081	MTA_Mm
1	131497365	131497639	1	131497535	131497765	MamRep1527
1	132611571	132611672	1	132610943	132611609	MTE2b
1	133717797	133718162	1	133717860	133718241	ORR1C2
1	133850202	133850995	1	133850332	133851148	RMER13B
1	134617534	134617711	1	134617498	134617709	RLTR17B_Mm
1	136979900	136980122	1	136979851	136979975	MT2B
1	137957517	137957765	1	137957422	137957714	LTR89
1	140044655	140044846	1	140044441	140044694	RMER21B
1	141230968	141231068	1	141229901	141232154	SRV_MM-int
1	141380070	141380215	1	141379774	141380301	RLTR28
1	142466849	142467062	1	142466802	142467200	MTB
1	143425550	143425799	1	143425275	143426074	RLTR13C2
1	147520536	147520843	1	147520625	147520979	RMER17A
1	151098429	151098909	1	151097997	151098899	RMER13B
1	151340459	151340767	1	151340503	151340793	ORR1C2
1	151730761	151731203	1	151730839	151731041	ORR1D1
1	152014156	152014347	1	152014213	152014276	RLTR51A_Mm
1	152313408	152313699	1	152313412	152313808	RLTR10A
1	152552428	152552528	1	152552508	152552919	BGLII_Mus
1	153134622	153134800	1	153134641	153134817	MLT1H2
1	153223500	153223822	1	153223271	153223762	RLTR11A2
1	153297319	153297555	1	153296571	153297431	RMER19B
1	153297319	153297555	1	153297440	153297537	RMER15-int
1	153706324	153706568	1	153706170	153706447	ORR1A4
1	153853375	153853773	1	153853541	153853964	MTC
1	154435277	154435479	1	154435373	154435827	MLT1C2
1	156872838	156873095	1	156872775	156872891	MLT1A1
1	156872838	156873095	1	156873037	156873111	ORR1F
1	156879271	156879611	1	156879070	156879939	RMER13B
1	157161603	157161788	1	157161729	157162043	ORR1A2
1	158927112	158927225	1	158927113	158927174	RLTR20A4
1	158977854	158978061	1	158977577	158978008	MTB_Mm
1	159251404	159251582	1	159251476	159251867	ORR1C1
1	159911023	159911384	1	159910472	159911309	RMER17B
1	162358859	162358990	1	162358521	162359266	MTB_Mm
1	162446073	162446204	1	162445866	162446489	RMER17C2
1	164147265	164147840	1	164147409	164147722	LTR33
1	168639806	168640143	1	168639864	168640241	MTEb
1	170352445	170352596	1	170352301	170352572	RLTR17B_Mm
1	170522006	170522203	1	170522003	170522053	RLTR20A4
1	170522006	170522203	1	170522050	170522132	RLTR20A4
1	170728355	170728509	1	170728072	170728465	MTA_Mm
1	170820265	170820432	1	170820003	170820339	ORR1B2
1	172602417	172602600	1	172602372	172602667	ORR1B2
1	173623513	173624026	1	173623622	173623972	ORR1B2
1	173650184	173650344	1	173649018	173650541	RLTR22_Mus
1	173828063	173828233	1	173827935	173828199	RLTR17B_Mm
1	174262692	174262852	1	174261882	174262984	RLTR22_Mur
1	175454670	175455101	1	175454937	175455346	RMER10A
1	175734050	175734185	1	175733826	175734141	ORR1A2
1	175740471	175740650	1	175740318	175740551	MTC
1	177236464	177236709	1	177236514	177236643	ERV3-16A3_I
1	177306514	177306645	1	177306253	177306542	ORR1G
1	177574495	177574754	1	177573313	177574979	RLTR4_MM-int
1	177859174	177859446	1	177859390	177859510	RLTR17B_Mm
1	177931902	177932222	1	177931839	177932660	RMER19B
1	178271971	178272185	1	178272069	178272170	MLT1O
1	178405677	178405815	1	178405773	178406100	MTE2b
1	178436771	178437048	1	178436860	178437144	MLT1C2
1	178736957	178737316	1	178736772	178737165	BGLII_B
1	178875577	178876053	1	178875338	178875874	RLTR20B2
1	179274573	179274679	1	179274569	179274830	ORR1B2
1	179748487	179748913	1	179748464	179748781	MTE2b
1	180866358	180866458	1	180865724	180866713	RLTR13D5
1	181155104	181155282	1	181154751	181155147	MTD
1	181540949	181541074	1	181540916	181542646	RLTR10-int
1	182804649	182804749	1	182804521	182805108	RMER17C2
1	182821035	182821486	1	182820993	182821284	ORR1F
1	182832163	182832292	1	182832208	182832371	MLT1B
1	183324920	183325150	1	183325077	183325175	MTD
1	185826293	185826504	1	185826255	185826348	RLTR51A_Mm
1	187109188	187109535	1	187109177	187109529	MTEb
1	187427538	187427687	1	187427492	187427593	RLTR17B_Mm
1	188263861	188264165	1	188263975	188264130	RLTR17B_Mm
1	188540473	188540657	1	188540454	188540510	RLTR20C1_MM
1	190041016	190041116	1	190040983	190041105	RLTR51A_Mm
1	190234615	190235265	1	190235041	190235397	ORR1E
1	190441957	190442205	1	190442000	190442387	MTB
1	190930683	190931021	1	190930931	190931079	RLTR17B_Mm
1	190991295	190991454	1	190991390	190991737	ORR1E
1	191069903	191070394	1	191070259	191070441	MLT1B
1	191141549	191142065	1	191141400	191141777	MTD
1	192140492	192140673	1	192140613	192140678	RLTR20A4
1	192489994	192490235	1	192490059	192490250	RMER17C
1	192819777	192819881	1	192819551	192819807	RMER17A
1	192820026	192820276	1	192820110	192820198	MTD
1	193060825	193061133	1	193060748	193061112	ORR1C2
1	193105124	193105310	1	193105065	193105182	MTE2b
1	194247033	194247436	1	194246933	194247435	RLTR11A2
13	3073447	3073696	13	3071635	3076956	MERVL-int
13	3229782	3230424	13	3223266	3230389	RLTR4_MM-int
13	3919640	3919742	13	3919588	3919773	MLT1A1
13	5077714	5077986	13	5077719	5078030	RLTR10F
13	5627692	5627952	13	5627732	5627854	RLTR20A4
13	6507413	6507513	13	6507258	6507559	MTD
13	6631793	6631984	13	6631875	6631958	RLTR17B_Mm
13	7124518	7124844	13	7124341	7124832	MT2_Mm
13	8120798	8121067	13	8120706	8121110	RMER17D
13	9236957	9237107	13	9236594	9236999	MTB_Mm
13	9236957	9237107	13	9237000	9237282	MTEb
13	11464569	11464749	13	11464280	11464614	MLT2D
13	11530545	11530739	13	11530573	11530948	MTD
13	12235140	12235339	13	12234909	12235347	RLTR31_Mur
13	12957444	12957702	13	12957482	12957672	MTE-int
13	13438111	13438277	13	13437975	13438347	RLTR44B
13	13572159	13572571	13	13572164	13572404	ORR1E
13	13667317	13667417	13	13667206	13667567	MTB
13	13723840	13724832	13	13724009	13724297	MLTR14
13	13723840	13724832	13	13724542	13725155	RLTR26B_MM
13	14113181	14113307	13	14112886	14113703	IAPEz-int
13	14163844	14164175	13	14163827	14164081	MTE2a
13	14633304	14633406	13	14633307	14634054	ORR1D2
13	14637798	14638125	13	14637104	14637864	MERVL_2A-int
13	15957454	15957592	13	15957215	15957508	ORR1D1
13	15997834	15998167	13	15998012	15998408	MTD
13	16018556	16018742	13	16018046	16018596	RLTR10
13	16654483	16655048	13	16654158	16655299	MTA_Mm
13	16655221	16655526	13	16654158	16655299	MTA_Mm
13	16655221	16655526	13	16655300	16655663	MTA_Mm
13	17021416	17021563	13	17021149	17021606	MLTR11B
13	19097506	19097910	13	19097357	19097763	ERVB7_3-LTR_MM
13	19215333	19215582	13	19215232	19215548	MTE2b
13	19693766	19694092	13	19693859	19694121	LTR16
13	20226239	20226332	13	20226160	20226566	RMER17C
13	20456902	20457002	13	20456854	20457078	ORR1G
13	22319133	22319267	13	22319191	22319580	RLTR28B
13	23711698	23711888	13	23711483	23711860	RLTR14
13	23722364	23722811	13	23721876	23722522	RLTR48A
13	23722364	23722811	13	23722594	23722806	MYSERV-int
13	23891762	23892509	13	23891201	23891937	RMER6A
13	24392247	24392495	13	24392211	24392606	MTA_Mm
13	24793566	24793728	13	24793532	24793891	MTE2a
13	25601608	25601980	13	25601399	25602269	RLTR13D6
13	27011095	27011196	13	27011170	27011483	RMER16
13	28320487	28320815	13	28320610	28320683	RLTR20A4
13	29146171	29146433	13	29146053	29146230	MLT2B4
13	29146171	29146433	13	29146231	29146647	RMER17A
13	30247853	30248436	13	30247666	30248040	MTD
13	31144297	31144540	13	31144332	31144575	RMER5
13	31189198	31189599	13	31189036	31189408	MTD
13	31735764	31735939	13	31735782	31735845	RLTR17B_Mm
13	34082226	34082364	13	34082145	34082376	MLT1B
13	34787098	34787260	13	34786621	34787292	MLTR18A_MM
13	35676786	35676916	13	35676482	35677293	RLTR13C2
13	36065829	36066038	13	36065937	36066203	MLT1B
13	37604369	37604490	13	37604230	37604412	RLTR17B_Mm
13	41683360	41683518	13	41683227	41683778	MLT1G3
13	42174629	42174855	13	42174520	42174813	RLTR17B_Mm
13	42590181	42590330	13	42590298	42590672	MTD
13	43687399	43687732	13	43687573	43687751	MLT1A0
13	43927357	43927498	13	43927303	43927522	RLTR17B_Mm
13	43930313	43930526	13	43930024	43930567	MER77B
13	44281251	44281442	13	44281058	44281417	MLT1B
13	44687915	44688253	13	44687934	44688204	ORR1F
13	45378064	45378342	13	45377878	45378169	MTEb
13	45378064	45378342	13	45378204	45378281	MTEb
13	45636197	45636391	13	45636228	45636393	MT2A
13	46078635	46079049	13	46078779	46079130	MTD
13	46136936	46137317	13	46136997	46137257	RMER15
13	46319919	46320668	13	46320237	46320474	RLTR20A4
13	46319919	46320668	13	46320451	46320663	RLTR17B_Mm
13	46605508	46605848	13	46605503	46605684	RMER17C
13	47423543	47423925	13	47423402	47423715	ORR1D1
13	47423543	47423925	13	47423716	47424165	RMER10A
13	49150099	49150216	13	49149994	49150390	MTE2a
13	49325028	49325186	13	49325148	49325610	MLT1J
13	49334314	49334463	13	49334131	49334514	BGLII_B
13	49593637	49593777	13	49593563	49593978	MTD
13	50614558	50614956	13	50614601	50615000	RLTR9D
13	51376075	51376315	13	51376161	51376342	MLT2C1
13	51386519	51386954	13	51386796	51387045	MLT1A
13	51537778	51537926	13	51537561	51538210	MT2B1
13	52216022	52216237	13	52215906	52216247	ORR1C2
13	52331388	52331595	13	52331280	52331549	MTD
13	52492964	52493076	13	52492866	52493023	RMER15
13	52745738	52745990	13	52745762	52745817	MTC
13	52751895	52752145	13	52751984	52752084	RLTR17B_Mm
13	53165018	53165203	13	53164904	53165170	RLTR17B_Mm
13	53323679	53323789	13	53323699	53323894	ORR1F
13	53749016	53749144	13	53749049	53749184	MLT1A1
13	54086017	54086214	13	54086007	54086128	RLTR17B_Mm
13	54292523	54292847	13	54292514	54292836	ORR1A2
13	54969196	54969562	13	54969032	54969397	ORR1B1
13	55364952	55365240	13	55364986	55365107	MT2B
13	56169528	56169771	13	56169496	56169624	ORR1G
13	56228390	56228880	13	56228402	56228740	ORR1B2
13	56228390	56228880	13	56228742	56230074	ORR1B2
13	56418673	56418835	13	56418672	56418729	RLTR20A4
13	56432158	56432265	13	56432029	56432369	MTD
13	56691247	56691464	13	56691208	56691393	ORR1D1
13	57213620	57213852	13	57213558	57214247	RMER17D2
13	57983794	57983896	13	57983436	57983826	RLTR20A2B_MM
13	57983794	57983896	13	57983861	57983951	RLTR20A2B_MM
13	59497645	59497967	13	59497671	59498303	RLTR17B_Mm
13	59801243	59801621	13	59801249	59801413	RMER15
13	60609423	60609616	13	60609543	60609937	MTA_Mm
13	60662347	60662650	13	60662245	60662604	MTD
13	63289914	63290241	13	63289830	63290300	RLTR10
13	64508507	64508760	13	64508519	64508849	ORR1B2
13	66005687	66006099	13	66005482	66005790	ORR1F
13	66416644	66417043	13	66416753	66417093	ORR1A3-int
13	69113191	69113338	13	69113129	69113242	RLTR20C1_MM
13	69596970	69597094	13	69596862	69597062	RLTR17B_Mm
13	69723952	69724275	13	69723898	69724290	BGLII_Mur
13	70153706	70154094	13	70153762	70154052	RLTR17B_Mm
13	73396148	73396277	13	73395963	73396343	MTB_Mm
13	73466686	73466781	13	73466568	73466974	ORR1B1
13	73490835	73490999	13	73490732	73490984	MLT1B
13	73805222	73805332	13	73805068	73805487	RLTR11B
13	73809650	73810025	13	73809520	73809731	MLT1D
13	74578714	74579478	13	74579160	74579563	BGLII_A
13	74605793	74606032	13	74605837	74606094	RMER10B
13	76087868	76088043	13	76087910	76087998	ORR1D1
13	76442356	76442456	13	76442382	76442815	BGLII_Mur
13	78721702	78722573	13	78722215	78722542	BGLII_Mus
13	78768309	78768449	13	78768334	78768530	MLT1C
13	80852638	80852906	13	80852524	80852764	RLTR4_MM-int
13	80852638	80852906	13	80852765	80853043	RLTR1B-int
13	81849742	81849888	13	81849536	81849847	ORR1B1
13	81884753	81884896	13	81884808	81885195	RLTR18B
13	82514279	82514372	13	82513967	82515975	ORR1A4
13	86384344	86384454	13	86384308	86384452	RLTR16C_MM
13	86707751	86707910	13	86706169	86709863	ERVB5_1-I_MM
13	86720193	86720378	13	86720011	86720355	RLTR9A3
13	88148706	88148878	13	88148545	88148870	RMER17C-int
13	89187609	89187721	13	89187523	89187693	LTR85b
13	90257073	90257356	13	90256679	90257343	RLTR13G
13	90778909	90779009	13	90778943	90779420	MT2B1
13	91678435	91678744	13	91678402	91678577	LTR33
13	94874735	94874960	13	94872335	94878808	IAPEz-int
13	95731519	95731666	13	95731420	95731837	RLTR17B_Mm
13	97135549	97135795	13	97135155	97135657	RMER13A2
13	98252742	98252880	13	98252317	98252917	RLTR26_Mus
13	98517042	98517190	13	98517069	98517160	RLTR20B1
13	98605243	98605343	13	98605129	98605438	ORR1A3
13	99053839	99053955	13	99053534	99054199	MT-int
13	99496690	99497134	13	99496933	99497197	RLTR17B_Mm
13	99776777	99776877	13	99776451	99777085	RLTR40
13	100022689	100022908	13	100022326	100022831	MLTR18_MM
13	100554914	100555133	13	100554824	100555002	RLTR4_MM-int
13	100554914	100555133	13	100555046	100555684	ERVB5_1-I_MM
13	100668378	100668661	13	100668338	100668782	RLTR20B5_MM
13	102294807	102295045	13	102294652	102295047	MTA_Mm
13	102791378	102792104	13	102791301	102791716	MTB_Mm
13	104848622	104848994	13	104848539	104848918	MTD
13	105029488	105029574	13	105029300	105029532	MLT1C2
13	106705780	106705949	13	106705725	106705891	LTR33
13	107294658	107294804	13	107294565	107294730	RLTR17B_Mm
13	109780037	109780221	13	109779796	109780191	MTE2a
13	111193115	111193340	13	111193132	111193346	RLTR17B_Mm
13	112488997	112489197	13	112488679	112489040	MTEb
13	112488997	112489197	13	112489109	112489247	ORR1D1
13	114162409	114162816	13	114162455	114162603	ORR1A3-int
13	114435991	114436256	13	114436040	114436217	ORR1F
13	117472218	117472324	13	117472036	117472554	RLTR30E_MM
13	118107069	118107210	13	118106986	118107122	RMER12C
13	120125670	120125830	13	120123468	120128731	IAPEY4_I
4	3173506	3173915	4	3173582	3174165	RLTR12E
4	4729460	4730340	4	4730126	4730324	RLTR30D2_MM
4	5070328	5070427	4	5070404	5070679	ORR1F
4	6353500	6353726	4	6352858	6353783	ORR1A1
4	6383101	6383442	4	6383155	6383248	RLTR20A1
4	6383101	6383442	4	6383283	6383360	RLTR20A1
4	6467635	6467772	4	6467180	6467855	RLTR17
4	8134492	8134638	4	8134061	8136639	RLTR10-int
4	8611049	8611301	4	8610993	8611414	MLTR11A
4	8977175	8977276	4	8977012	8977324	ORR1D1
4	9015693	9015904	4	9015720	9015937	MamRep605b
4	9071937	9072083	4	9071924	9072122	RMER10B
4	11691837	11692158	4	11691986	11692089	MLT1E2
4	16882680	16882872	4	16879310	16884591	MERVL-int
4	17548319	17548498	4	17548220	17548533	ORR1A2
4	18468315	18468646	4	18468028	18468817	RLTR13C2
4	19584057	19584292	4	19583996	19584327	ORR1C1
4	20567809	20568092	4	20567878	20568407	LTRIS2
4	21312024	21312200	4	21312027	21312403	MTA_Mm
4	21360468	21360610	4	21360539	21360585	RLTR31D_MM
4	21724538	21724769	4	21724540	21724895	MTD
4	22270940	22271235	4	22271022	22271206	ORR1G
4	22303970	22304248	4	22303946	22304341	LTR55
4	22961023	22961189	4	22960847	22961246	MLT2B1
4	23710752	23711244	4	23710769	23711180	RLTR9D
4	23929335	23929762	4	23929541	23930136	RLTR17
4	24408418	24408583	4	24408332	24408727	MTE2a
4	24866622	24866777	4	24866462	24866813	ORR1B2
4	24889451	24889711	4	24888267	24893009	MMERVK9C_I
4	25325778	25326270	4	25325859	25326311	ERVB3_1-LTR_MM
4	27504116	27504380	4	27504198	27504397	RLTR17B_Mm
4	28220562	28220712	4	28220422	28220886	MLTR11A
4	30122708	30122880	4	30122665	30122803	MTE2a
4	30413969	30414133	4	30413751	30414058	ORR1A2
4	32881585	32881767	4	32881608	32882172	RLTR26B_MM
4	32965131	32965342	4	32965298	32965476	ORR1C2
4	35136640	35136740	4	35136166	35136756	ORR1D-int
4	35139514	35139659	4	35139552	35139633	MTC
4	35265031	35265231	4	35264968	35265216	ORR1F
4	39526451	39526760	4	39526343	39526748	LTR16
4	39638768	39638953	4	39638582	39638955	RLTR51A_Mm
4	43278039	43278173	4	43277803	43278149	ORR1A2
4	44106107	44106223	4	44105992	44106149	ORR1E
4	44452618	44452973	4	44452818	44452908	LTR67B
4	44966019	44966363	4	44965905	44966254	RMER17C
4	45142413	45142617	4	45142298	45142666	MLT1A1
4	45167051	45167365	4	45167228	45167557	MLT1G3
4	45650858	45651125	4	45650742	45650939	ORR1C2
4	45650858	45651125	4	45650981	45651062	ORR1C2
4	45656349	45656627	4	45656325	45656567	RLTR28B
4	46365540	46365721	4	46365468	46365587	RLTR13C3
4	46677909	46678173	4	46678060	46678133	MLT1E1A
4	47656944	47657308	4	47656978	47657151	RLTR17B_Mm
4	48330695	48330795	4	48330673	48330917	MTC
4	49492331	49492498	4	49492397	49492517	RLTR17B_Mm
4	49492331	49492498	4	49492422	49492518	RLTR17B_Mm
4	50342203	50342493	4	50340902	50345967	RLTR4_MM-int
4	52104560	52104739	4	52104655	52105026	RLTR13D1
4	52380012	52380103	4	52379896	52385260	MERVL-int
4	52382659	52382757	4	52379896	52385260	MERVL-int
4	53002300	53002520	4	53002362	53002788	MTC
4	53176962	53177231	4	53176524	53177409	RMER19B
4	53235228	53235533	4	53235324	53236204	RMER17B2
4	53710625	53710857	4	53710772	53711147	MTE2a
4	55708754	55708946	4	55708871	55709200	ORR1E
4	57120324	57121151	4	57120514	57120781	MLT1C2
4	58919521	58919718	4	58919375	58920180	RMER19B
4	59057802	59057906	4	59057791	59057926	MT2B
4	59992375	59992588	4	59992141	59995436	RMER16-int
4	60366878	60367102	4	60364869	60369871	IAPEz-int
4	60468773	60468924	4	60468890	60468950	ORR1B1-int
4	61486760	61487062	4	61486689	61487037	MTD
4	62682950	62683316	4	62683078	62683910	RMER13B
4	62804832	62805183	4	62804867	62805277	MTC
4	65923858	65924177	4	65923842	65924249	MTC
4	69841232	69841361	4	69840981	69841442	MT2A
4	70132795	70133140	4	70132639	70133046	RLTR28
4	70626621	70626867	4	70626616	70626760	MLTR14
4	71026106	71026409	4	71025776	71026207	RLTR45
4	71026106	71026409	4	71026208	71026605	MERV1_I
4	71558313	71558413	4	71554028	71559103	ETnERV-int
4	73701260	73701421	4	73701255	73701302	RLTR17B_Mm
4	73701260	73701421	4	73701330	73701379	RLTR17B_Mm
4	73768572	73768916	4	73765496	73770818	MERVL-int
4	74357965	74358200	4	74353360	74358669	MERVL_2A-int
4	75730522	75730907	4	75730563	75730965	RLTR9E
4	75879343	75879638	4	75879094	75879441	RLTR20D
4	75879343	75879638	4	75879496	75879692	RLTR20D
4	76685271	76685371	4	76685098	76685580	MRLTR33
4	80168345	80168543	4	80168308	80168668	ORR1B1
4	81165305	81165581	4	81165029	81165599	RMER17C-int
4	81658790	81658932	4	81658856	81658912	RLTR20C2_MM
4	82920627	82920977	4	82920854	82921197	ORR1F
4	88788236	88788396	4	88787897	88788339	MLTR31A_MM
4	97594493	97594627	4	97594496	97594553	RLTR20A4
4	97714540	97714660	4	97714614	97714683	RLTR31D_MM
4	98267499	98267612	4	98267317	98267580	MTC-int
4	98267499	98267612	4	98267518	98267667	ORR1E
4	98635153	98635253	4	98634804	98635198	MTA_Mm
4	99554452	99554572	4	99554313	99554528	RLTR17B_Mm
4	100905765	100905918	4	100904884	100905798	ORR1E
4	100905765	100905918	4	100905799	100906151	ORR1E
4	101598199	101598361	4	101598065	101598556	RMER15
4	101792383	101792668	4	101792360	101792708	ORR1A0
4	102222900	102223095	4	102222883	102222992	ORR1G
4	103274105	103274363	4	103273944	103274290	RLTR10
4	103274105	103274363	4	103274291	103275263	RLTR10-int
4	103275573	103275711	4	103275346	103276479	RLTR10-int
4	104693458	104693630	4	104693584	104693744	MLT2B1
4	105097533	105097757	4	105097419	105098378	RMER17B2
4	105099869	105100182	4	105099638	105100061	MTD
4	109862885	109863020	4	109862757	109863056	RLTR16B_MM
4	112430125	112430339	4	112426104	112431474	MERVL-int
4	114626636	114626746	4	114626467	114627170	RMER13B
4	114966416	114966701	4	114966604	114966788	ORR1D1
4	114966416	114966701	4	114966389	114966543	ORR1D1
4	115230938	115231136	4	115229013	115235422	IAPEz-int
4	116719384	116719675	4	116719592	116719842	ERV3-16A3_I
4	117382298	117382410	4	117382078	117382378	MTD
4	117568025	117568285	4	117568166	117568272	MT2B
4	117568025	117568285	4	117568187	117568329	ORR1F
4	117841402	117841804	4	117841520	117841918	MTE2a
4	119019267	119019650	4	119019526	119019687	ORR1B2
4	119203731	119204009	4	119203777	119203876	MTC
4	119203731	119204009	4	119203950	119204093	ORR1B1-int
4	120064785	120065025	4	120064794	120065085	ERVL-E-int
4	120158999	120159287	4	120159018	120159204	MT2C_Mm
4	121632082	121632274	4	121631811	121632183	RMER17D
4	122413139	122413314	4	122412855	122413227	RMER17D
4	122724223	122724472	4	122724344	122724771	MLTR31F_MM
4	123051948	123052135	4	123052046	123052131	RLTR51A_Mm
4	123068387	123068577	4	123068429	123068641	LTR33
4	123221779	123221931	4	123221790	123221843	RLTR51A_Mm
4	123720941	123721169	4	123721071	123721213	ORR1A3-int
4	123969394	123969530	4	123969430	123969608	MLT1A
4	124042848	124043136	4	124042777	124043173	MTC
4	124155861	124156196	4	124156123	124156260	ORR1A3-int
4	124222963	124223184	4	124222751	124223138	MLT1A
4	124451540	124451693	4	124451443	124451856	MTC
4	124769984	124770120	4	124769865	124770247	MamRep605
4	126184921	126185365	4	126184946	126185129	MT2B2
4	126564814	126564950	4	126564773	126564851	ERV3-16A3_I
4	127299117	127299345	4	127299038	127299343	ORR1A2
4	128458522	128458661	4	128458401	128458596	RMER12C
4	129272667	129272953	4	129272571	129273006	RMER10A
4	129301037	129301189	4	129300883	129301330	MLTR14
4	130107228	130107388	4	130106973	130107564	RLTR18
4	130316218	130316318	4	130316269	130316369	MTC
4	130358647	130358935	4	130358521	130358927	RLTR17B_Mm
4	130792595	130792713	4	130792660	130792744	RLTR20A4
4	130832691	130832994	4	130832712	130832886	ERVL-int
4	131226708	131226835	4	131226534	131226773	RLTR17B_Mm
4	131788575	131788964	4	131788405	131788754	RLTR11D
4	131884308	131884483	4	131884206	131884478	RMER15
4	133187720	133187864	4	133187711	133187820	ORR1B1-int
4	133752816	133753262	4	133752823	133752969	RLTR17B_Mm
4	134024550	134024828	4	134024662	134024996	MTB_Mm
4	134922330	134922503	4	134922444	134922624	ORR1D1
4	134926414	134926733	4	134926486	134926570	RLTR17B_Mm
4	134926414	134926733	4	134926620	134926752	RLTR17B_Mm
4	135229068	135229363	4	135229060	135229222	MTD
4	135229068	135229363	4	135229151	135229284	ORR1B1-int
4	135332201	135332301	4	135331778	135332481	RMER12C
4	135370102	135370442	4	135370243	135370490	MYSERV-int
4	137142517	137142809	4	137142393	137142624	RMER17C
4	137142517	137142809	4	137142661	137143122	RMER17C
4	137575698	137575873	4	137575696	137576059	ORR1D1
4	137643024	137643451	4	137643042	137643288	RLTR17B_Mm
4	137899982	137900091	4	137899992	137900265	MTD
4	138202392	138202493	4	138202231	138202430	MTD
4	138429658	138429938	4	138429799	138429856	RLTR31D_MM
4	138581696	138581998	4	138581454	138581939	RMER20A
4	139508998	139509382	4	139508975	139509098	ORR1B1-int
4	139953958	139954321	4	139954135	139954340	MLT1J2
4	140232182	140232453	4	140232230	140232298	RLTR20C1_MM
4	140322856	140323027	4	140322911	140323050	RMER17C
4	140695090	140695320	4	140695090	140695183	RLTR12A
4	141655984	141656112	4	141655882	141656227	ORR1C2
4	142100436	142101171	4	142100262	142100588	MLT1E3
4	142125382	142125760	4	142125532	142125947	MTEa
4	145225852	145226072	4	145225634	145225975	BGLII_B
4	146028361	146028571	4	146028510	146028740	RMER21B
4	146108436	146108616	4	146108320	146108712	MTA_Mm
4	147004176	147004509	4	147004024	147004279	RLTR14_RN
4	147087770	147088182	4	147082164	147088610	RLTR4_MM-int
4	147132367	147132634	4	147131125	147133334	MMERVK10C-int
4	148842510	148842693	4	148842465	148842594	RLTR17B_Mm
4	149494569	149495249	4	149494691	149495084	MTB_Mm
4	149797554	149797670	4	149797597	149797695	RMER12C
4	150526608	150526881	4	150526402	150526740	MTE2b
4	151784611	151785094	4	151784508	151784801	MTD
4	152163810	152163970	4	152163751	152163891	ORR1B1-int
4	153683034	153683532	4	153682843	153683191	MTD
4	153683034	153683532	4	153683219	153683479	MTE-int
4	153754352	153754452	4	153754423	153754692	MTD
4	153820512	153820612	4	153820375	153820772	MTB
4	154954017	154954345	4	154954267	154954433	MT2B2
4	155124327	155124508	4	155124405	155124619	RLTR17B_Mm
9	3523579	3524254	9	3524074	3524453	RLTR9A3B
9	3782974	3783364	9	3783036	3783526	RLTR22_Mus
9	4312258	4312364	9	4312126	4312299	MT2B1
9	4522229	4522406	9	4522164	4522926	RMER17A
9	7622222	7622540	9	7622387	7622535	MTD
9	8198013	8198434	9	8197772	8198580	RLTR13D6
9	8413090	8413323	9	8413255	8413383	RLTR17
9	9265626	9265778	9	9265539	9265673	ORR1E
9	9925428	9925540	9	9924481	9925925	IAPEz-int
9	11400798	11401175	9	11400814	11401239	RLTR9E
9	12887211	12887578	9	12887239	12887722	RLTR23
9	13480367	13480650	9	13480132	13480514	ORR1F
9	13779055	13779276	9	13779010	13779714	ORR1C1
9	14052603	14052703	9	14052411	14052747	ORR1E
9	14865948	14866048	9	14865896	14866064	MTD
9	15713778	15713949	9	15713781	15714060	MTEa
9	16684264	16684530	9	16684173	16684566	MTD
9	18369718	18369868	9	18369745	18369963	RLTR17C_Mm
9	18819776	18819997	9	18818840	18819921	RLTR13E
9	19008206	19008306	9	19007926	19009264	MMERVK9C_I
9	19059823	19060213	9	19059851	19060384	LTRIS2
9	19947515	19947637	9	19947356	19947814	RMER17C
9	19983012	19983291	9	19982958	19983356	RLTR9E
9	20057915	20058080	9	20057998	20058147	RMER12
9	20440094	20440581	9	20440125	20440257	ORR1D2
9	20446446	20446740	9	20446527	20446728	MERVL_2A-int
9	20463419	20463767	9	20463482	20463679	RMER12C
9	20922074	20922624	9	20922235	20922384	ORR1B1-int
9	21701651	21701819	9	21701744	21701912	ORR1B1-int
9	22197193	22197330	9	22197110	22197486	MTB_Mm
9	23500400	23500668	9	23500424	23500773	RLTR9A
9	24927540	24927903	9	24927015	24927827	MERV1_I
9	25475100	25475562	9	25475068	25475432	RLTR9E
9	26693687	26693807	9	26693654	26693829	ORR1B1-int
9	26895238	26895338	9	26895114	26895393	ORR1D1
9	30824576	30824764	9	30824369	30824647	RLTR17B_Mm
9	30917206	30917306	9	30916505	30917306	RLTR33
9	31106972	31107245	9	31106820	31107218	MTD
9	31869589	31869689	9	31869364	31869807	RLTR22_Mur
9	32616505	32616657	9	32616580	32616669	RLTR40
9	33440005	33440261	9	33440051	33440446	RMER10B
9	36190473	36190772	9	36190391	36190659	ETnERV2-int
9	37587092	37587209	9	37587039	37587370	MLT1F1
9	38076143	38076319	9	38076214	38076594	RLTR20C2_MM
9	40510650	40510758	9	40510551	40510905	ORR1D1
9	41848342	41848599	9	41848346	41848608	RMER17D
9	41986571	41986946	9	41986776	41987120	MTEa
9	42624296	42624500	9	42624439	42624638	MLT1F
9	43628437	43629068	9	43628116	43628567	LTR33A
9	43878084	43878426	9	43878172	43878486	RLTR17B_Mm
9	43922831	43922951	9	43922854	43922894	MTB_Mm
9	43922831	43922951	9	43922887	43922966	MTB_Mm
9	43934458	43934770	9	43933928	43934856	RMER17A2
9	43937349	43937562	9	43937337	43937394	RMER4A
9	43937349	43937562	9	43937434	43937536	RMER4A
9	44342099	44342333	9	44341903	44342201	MT2B1
9	44905677	44905923	9	44904872	44906526	RLTR19-int
9	45592996	45593179	9	45593086	45593135	RLTR51A_Mm
9	46367089	46367251	9	46366996	46367328	MTEa
9	47030745	47031086	9	47030943	47031162	MTEa
9	47167060	47167523	9	47166985	47167185	RLTR17B_Mm
9	47373215	47373373	9	47372938	47373274	ORR1D2
9	47373215	47373373	9	47373291	47373608	ORR1E
9	47395166	47395440	9	47395309	47395802	RLTR11A
9	48893340	48893517	9	48893305	48893821	RMER15
9	48947448	48947673	9	48947356	48947532	ORR1B1-int
9	49278940	49279072	9	49278844	49278973	LTR37B
9	49278940	49279072	9	49278991	49279163	ORR1B1-int
9	49477913	49478328	9	49478231	49478368	ORR1B1-int
9	54178743	54178843	9	54178494	54178797	RMER4B
9	54178743	54178843	9	54178799	54178873	MurERV4-int
9	54989182	54989362	9	54989277	54989753	RMER17C
9	55347700	55347847	9	55347573	55347866	MTC
9	56079038	56079138	9	56079030	56079204	RLTR18
9	56117385	56117493	9	56116984	56117843	RMER17A2
9	56478245	56478732	9	56478398	56478558	MLT1H
9	56514805	56515036	9	56514705	56515156	RMER10A
9	56516257	56516772	9	56516278	56516516	MLT1O
9	57114954	57115105	9	57114997	57115526	MurERV4-int
9	57338350	57338779	9	57338263	57338622	MLTR14
9	57888896	57889166	9	57889017	57889385	RLTR10
9	59193556	59193914	9	59193568	59193777	MLT1H
9	61047850	61048500	9	61047827	61048202	MTD
9	61128736	61129056	9	61128905	61129281	MTE2b
9	61573873	61574019	9	61573829	61574048	RLTR20A4
9	61866042	61866499	9	61866136	61866426	RMER17A
9	63737836	63738148	9	63738015	63738080	ORR1A3-int
9	64328097	64328244	9	64327965	64328193	LTR16A
9	65220049	65220374	9	65219967	65220114	ORR1B1-int
9	65264170	65264358	9	65264278	65264400	ORR1B1-int
9	65286978	65287279	9	65287028	65287304	ORR1G
9	65304392	65304708	9	65304240	65304590	RLTR14
9	65432662	65432863	9	65432690	65433063	MTC
9	66063329	66063597	9	66063414	66063535	MTEa
9	66924483	66924679	9	66924614	66924747	ORR1B1-int
9	66968670	66968874	9	66968687	66968762	ORR1B1-int
9	68280880	68281079	9	68280777	68280986	RLTR17B_Mm
9	68720419	68720557	9	68720377	68720535	RMER17C2
9	69397084	69397257	9	69397083	69397224	RLTR17B_Mm
9	70154624	70154769	9	70154737	70154795	RLTR20A4
9	71350673	71350836	9	71350795	71350940	MLT1A1
9	71357032	71357132	9	71357083	71357166	RLTR17B_Mm
9	71712262	71712438	9	71712392	71712503	RLTR20C2_MM
9	72174534	72174668	9	72174455	72174976	LTRIS2
9	72286014	72286173	9	72285943	72286333	MTC
9	72705470	72705716	9	72705649	72705746	RLTR17B_Mm
9	72886066	72886441	9	72886053	72886404	RLTR10
9	73047618	73048069	9	73047660	73047833	ORR1B1-int
9	75179466	75179814	9	75179387	75179675	ORR1F
9	75179466	75179814	9	75179702	75179820	MLT1A1
9	75344979	75345610	9	75345448	75345754	RMER17C
9	75541004	75541212	9	75540981	75541050	MTD
9	77598360	77598536	9	77597816	77599224	MTE-int
9	77880141	77880395	9	77880078	77880421	ORR1A0
9	77918663	77918845	9	77918409	77918775	RLTR12G
9	80260043	80260147	9	80259764	80260089	RLTR40
9	81474799	81475069	9	81474802	81475183	MTA_Mm
9	81936520	81936778	9	81936616	81937653	RMER21A
9	82553347	82553649	9	82553407	82553488	RLTR20C1_MM
9	84726189	84726428	9	84725891	84726293	RLTR11B
9	84982482	84982747	9	84982532	84982925	MTA_Mm
9	86324557	86324657	9	86324402	86324901	LTR87
9	88117317	88117529	9	88117013	88117557	ORR1A2
9	88194855	88195222	9	88194955	88195272	ORR1A2
9	89091161	89091420	9	89091349	89091556	RMER17C
9	89241427	89241540	9	89241313	89241559	MTA_Mm
9	92187658	92187807	9	92187708	92187992	RMER2
9	93934783	93934882	9	93934428	93935009	RLTR49
9	94284572	94284815	9	94284571	94284642	ORR1B1-int
9	95496339	95496656	9	95496300	95496468	RMER10B
9	95496339	95496656	9	95496514	95496627	RMER10B
9	95826696	95826895	9	95826614	95826929	ORR1A2
9	95984455	95984588	9	95984458	95984909	LTRIS4A
9	95984692	95984792	9	95984458	95984909	LTRIS4A
9	96638577	96638778	9	96638676	96638858	ORR1E
9	98186777	98186945	9	98186753	98187639	ORR1E
9	98233238	98233344	9	98232908	98233298	RMER17C
9	99036797	99037051	9	99036962	99037092	RLTR17B_Mm
9	100223201	100223449	9	100223323	100223530	RLTR17B_Mm
9	101409977	101410288	9	101409786	101410072	LTR16B1
9	101547612	101547773	9	101547526	101547710	MLT1A0
9	101936615	101937004	9	101936775	101937298	RLTR17B_Mm
9	102023583	102023933	9	102023450	102023653	RLTR17B_Mm
9	102547863	102548079	9	102547859	102548043	MLTR14
9	102792380	102792480	9	102792063	102792405	ORR1F
9	102833794	102834073	9	102833614	102834007	MTA_Mm
9	102833794	102834073	9	102834008	102835100	MTA_Mm
9	102846191	102846537	9	102846064	102846460	MTA_Mm
9	102846191	102846537	9	102846461	102847614	MTA_Mm
9	103055077	103055192	9	103055086	103056271	MYSERV6-int
9	103130481	103130606	9	103130066	103130518	RLTR34B_MM
9	103168122	103168348	9	103168253	103168671	MT2C_Mm
9	103218534	103218874	9	103218584	103218900	MTD
9	103270469	103270950	9	103270475	103270818	MTE2b
9	103292831	103293118	9	103292543	103292890	ORR1B2
9	104035949	104036350	9	104035869	104036682	MTE2b
9	105718318	105718487	9	105718392	105718681	MTE2b
9	109065646	109065951	9	109065805	109066047	RMER17D
[truncated: 1,329 more rows]

## Sheet: E105_XX_TCKO_Specific
Peak Chr	Peak Start	Peak End	ERV Chr	ERV Start	ERV End	Subfamily
16	3338879	3339027	16	3338513	3339245	IAPEY3-int
16	5172463	5172839	16	5172114	5172567	MT2B1
16	6368640	6368774	16	6368329	6368703	MTEb
16	8748702	8748814	16	8748508	8749042	RMER15
16	8806922	8807022	16	8806607	8807822	ORR1D2
16	10207967	10208113	16	10207690	10208404	RMER6C
16	14585084	14585347	16	14582163	14585162	MERVL-int
16	20172579	20172752	16	20172431	20172641	ERVL-int
16	20172579	20172752	16	20172662	20172826	ORR1C2
16	21948168	21948479	16	21948022	21948592	RLTR26C_MM
16	26998461	26998752	16	26997985	26998684	RMER16-int
16	27095855	27096050	16	27095118	27096635	RLTR4_MM-int
16	36156982	36157082	16	36157041	36157266	MT2A
16	42882008	42882436	16	42881826	42882174	ORR1C2
16	43613032	43613229	16	43612726	43613266	MLTR18D_MM
16	46052698	46052891	16	46052768	46052977	RMER17C
16	48408122	48408538	16	48408202	48408540	ORR1A0
16	49931164	49931878	16	49930946	49931364	RMER5
16	56283673	56283808	16	56283758	56283870	RLTR17B_Mm
16	57437520	57437674	16	57437414	57438177	MTE2b
16	58955558	58955658	16	58955515	58956120	RMER17A2
16	67029407	67029634	16	67028980	67029603	RodERV21-int
16	71286457	71286706	16	71286408	71286665	MLT2C1
16	72815045	72815425	16	72815015	72815342	ORR1A2
16	76361296	76361892	16	76361398	76361605	RLTR17B_Mm
16	76361296	76361892	16	76361619	76361821	RLTR17B_Mm
16	77691893	77692034	16	77691934	77691993	RLTR51A_Mm
16	84534986	84535245	16	84534869	84535146	MTD
16	84534986	84535245	16	84535139	84535275	LTR16B2
16	86232060	86232404	16	86232180	86232261	MTB
16	89788035	89788180	16	89788113	89788243	RLTR17B_Mm
16	90685906	90686039	16	90685785	90685953	ORR1G
16	91178389	91178679	16	91178567	91179730	MTEa
16	91845736	91845884	16	91845579	91845862	ORR1D2
16	92852802	92853055	16	92852949	92853029	RMER12
16	93063303	93063660	16	93063304	93063443	RLTR51A_Mm
16	93191675	93191981	16	93191688	93191751	ORR1B1-int
16	93249616	93249873	16	93249529	93250233	ERV3-16A3_I
16	95278346	95278502	16	95278076	95278411	RLTR17B_Mm
16	96113273	96113518	16	96113175	96114252	ORR1D1
14	5269701	5269909	14	5269811	5270625	RLTR4_MM-int
14	6920160	6920313	14	6918446	6920485	RLTR4_MM-int
14	7540867	7541043	14	7540729	7541127	MTC
14	10025718	10025953	14	10025748	10025812	RLTR20A4
14	12416120	12416366	14	12416287	12416427	RLTR17B_Mm
14	12746322	12746502	14	12746384	12746487	RMER12C
14	12799397	12799858	14	12799421	12799940	LTRIS2
14	14109391	14109627	14	14109485	14109690	RLTR20A4
14	15920263	15920676	14	15920157	15920497	ORR1D2
14	22628890	22629414	14	22629165	22629433	MLT1A
14	24104642	24104968	14	24104685	24104991	RLTR17B_Mm
14	24334557	24334812	14	24334590	24334678	MTD
14	29204737	29204870	14	29204665	29204940	RLTR17B_Mm
14	29505885	29506168	14	29506020	29506584	MLTR31C_MM
14	29583057	29583453	14	29583077	29583193	ORR1B1-int
14	30418545	30418727	14	30418581	30418655	RLTR17B_Mm
14	33008010	33008317	14	33008231	33008375	RLTR17B_Mm
14	36808009	36808125	14	36807769	36808146	MLT1F2
14	36861667	36861839	14	36861089	36861761	RLTR26C_MM
14	36897906	36898199	14	36897889	36898438	RMER19C
14	37956920	37957018	14	37956931	37957074	MLT1E2
14	38575332	38575590	14	38575399	38575720	RLTR4_MM-int
14	41962537	41962696	14	41961767	41962683	MMETn-int
14	43885789	43885889	14	43885815	43885994	RMER13A1
14	45007782	45008136	14	45006016	45010969	RodERV21-int
14	45235048	45235350	14	45235155	45235218	MER74B
14	46779320	46779730	14	46778965	46779547	MT2B2
14	47200227	47200545	14	47200328	47200665	ORR1D2
14	47494400	47494765	14	47494277	47494497	RLTR17B_Mm
14	49189498	49189649	14	49189606	49189657	RLTR17B_Mm
14	49657305	49657637	14	49657098	49657428	ORR1E
14	49657305	49657637	14	49657455	49657832	MTC
14	50294983	50295305	14	50294096	50295352	MERVL_2A-int
14	54268668	54268871	14	54268752	54269091	MLT1E1A
14	54275063	54275226	14	54275080	54275151	RLTR16
14	55598703	55599012	14	55598420	55598860	RMER10A
14	55606885	55607386	14	55606881	55606988	MER57-int
14	55661799	55662111	14	55661750	55662047	RMER10A
14	61282578	61282776	14	61282624	61282707	RLTR20C2_MM
14	61560817	61561104	14	61560556	61560898	RMER13A1
14	61560817	61561104	14	61560880	61560999	RMER5
14	62294143	62294448	14	62294141	62294268	MLT1A1
14	62295487	62295806	14	62295461	62295804	MTEa
14	67876648	67876824	14	67876569	67877018	MLTR18B_MM
14	68343334	68343519	14	68343475	68343977	RLTR1C
14	69734261	69734548	14	69734388	69734470	RLTR17B_Mm
14	71111164	71111313	14	71111271	71111449	MLT1B
14	72376406	72376664	14	72376126	72376460	MLT1A0
14	73236882	73237157	14	73236791	73237283	RLTR28
14	73727726	73727899	14	73727548	73728422	RMER17B
14	76788588	76788844	14	76788260	76788686	RLTR20C1_MM
14	76788588	76788844	14	76788722	76788806	RLTR20C1_MM
14	77345640	77345740	14	77345474	77345717	MLTR11B
14	77544745	77544904	14	77544458	77544785	RMER6D
14	77544745	77544904	14	77544869	77545187	RMER6D
14	77904540	77904795	14	77904564	77904627	RLTR20A4
14	77904540	77904795	14	77904630	77904826	RLTR17B_Mm
14	78115688	78115872	14	78115565	78115961	MTA_Mm
14	79038390	79038541	14	79038508	79038731	MLT1L
14	80092971	80093299	14	80092994	80093286	ORR1E
14	82405879	82406028	14	82405696	82405931	ORR1C2
14	82500807	82500931	14	82500567	82501059	MT2_Mm
14	91697186	91697569	14	91697323	91697696	RMER10A
14	92024234	92024470	14	92024260	92024579	ORR1E
14	94882280	94882677	14	94881518	94886951	IAPEy-int
14	98820548	98820996	14	98820743	98820849	RLTR20A3_MM
14	98893304	98893434	14	98893172	98893510	ORR1E
14	99339747	99339963	14	99339863	99339920	RLTR20A4
14	107921420	107921587	14	107921541	107921612	RMER6C
14	107921420	107921587	14	107921165	107921468	RMER6C
14	109487439	109487602	14	109487446	109487543	RLTR51A_Mm
14	113272724	113272978	14	113272567	113273596	RLTR13D5
14	114663954	114664054	14	114663829	114664485	RMER17A
14	115152247	115152404	14	115152345	115152511	RLTR17B_Mm
14	117874317	117874420	14	117874174	117874594	MTC
14	121449794	121449949	14	121449524	121450175	RLTR17B_Mm
14	122328419	122328595	14	122328454	122328923	MT2_Mm
14	124880401	124880573	14	124880251	124880669	MLT1F
3	3686782	3686928	3	3686788	3686967	MTE2a
3	5250960	5251165	3	5250800	5251264	MT2C_Mm
3	8531117	8531354	3	8530995	8531202	RLTR17B_Mm
3	9558811	9559317	3	9559120	9559518	MTA_Mm
3	11013255	11013404	3	11013366	11013455	RLTR17B_Mm
3	13883676	13883947	3	13883867	13884008	MLT1A0
3	15920559	15920797	3	15920594	15920676	RLTR17B_Mm
3	16174183	16174522	3	16174444	16174550	MMVL30-int
3	16357568	16357822	3	16357550	16357924	MERV1_I
3	21636986	21637086	3	21636692	21637304	RLTR14-int
3	21961229	21961386	3	21961203	21961289	RLTR17B_Mm
3	22861439	22861634	3	22861448	22861860	RLTR9E
3	27301079	27301380	3	27301087	27301464	ORR1C2
3	29068586	29068926	3	29068795	29068864	RMER13A2
3	32836769	32836979	3	32836873	32837283	RMER19B
3	35239134	35239440	3	35238459	35239285	MTD
3	36170239	36170466	3	36170156	36170557	RMER19B2
3	37381896	37382097	3	37381868	37382123	ORR1E
3	38053107	38053227	3	38053186	38053620	MT2A
3	38423377	38423549	3	38423158	38423499	ORR1B1
3	42224116	42224484	3	42224388	42224599	MLT2B4
3	42265795	42265966	3	42265892	42265947	RLTR20A4
3	47106776	47106936	3	47106820	47107095	RLTR17B_Mm
3	49188739	49188839	3	49188445	49188904	RLTR13C2
3	50015566	50015750	3	50015543	50015756	RLTR17B_Mm
3	53150469	53150872	3	53150229	53150552	ORR1E
3	53150469	53150872	3	53150607	53150756	LTR82A
3	53161904	53162206	3	53161712	53162068	MTA_Mm
3	53643113	53643284	3	53643079	53643332	RLTR17B_Mm
3	54496134	54496328	3	54496066	54496231	MLT1A0
3	61489464	61489729	3	61488848	61490062	MTEb
3	63064312	63064511	3	63062667	63064981	RLTR4_MM-int
3	63937854	63938315	3	63937589	63938096	ERVB4_1C-LTR_Mm
3	63937854	63938315	3	63938103	63938852	ERVB4_1-I_MM
3	66219351	66219492	3	66219012	66219405	IAPLTR2a2_Mm
3	66219351	66219492	3	66219407	66219536	IAPEz-int
3	66661234	66661581	3	66660980	66661346	ORR1B2
3	66787928	66788134	3	66787580	66787990	MT2A
3	74683700	74683968	3	74683810	74684630	RMER17A
3	74684451	74684643	3	74683810	74684630	RMER17A
3	75029274	75029478	3	75029253	75029467	RLTR17B_Mm
3	83334580	83334751	3	83334490	83335303	RMER19B
3	84255807	84255949	3	84255889	84256263	ORR1F
3	84290359	84290536	3	84290247	84290641	MTA_Mm
3	84578251	84578565	3	84578407	84578736	ORR1G
3	84900992	84901460	3	84901329	84901441	RLTR31D_MM
3	85643858	85644060	3	85643809	85644177	MTD
3	85763865	85764069	3	85763724	85763963	RLTR17B_Mm
3	85763865	85764069	3	85763985	85764042	RLTR17B_Mm
3	88376285	88376864	3	88376734	88377458	RMER6A
3	92980070	92980293	3	92977804	92980360	RMER17C-int
3	93520930	93521085	3	93520825	93521229	MTB
3	93694679	93695043	3	93694889	93695099	RLTR31_Mur
3	94587598	94588108	3	94584796	94590364	RLTR4_MM-int
3	97400534	97400698	3	97400444	97400589	MT2A
3	97459748	97460029	3	97459674	97460064	MTA_Mm
3	98474380	98474522	3	98474376	98474817	RMER17D2
3	99920667	99920930	3	99920859	99920972	RLTR20C2_MM
3	100349524	100349839	3	100349419	100349752	ERVB7_2B-LTR_MM
3	110126370	110126580	3	110126074	110126487	MT2A
3	116285389	116285548	3	116285372	116285427	ORR1B1-int
3	117871299	117871457	3	117871351	117871413	RLTR20C1_MM
3	118814281	118814473	3	118814347	118814643	MTC
3	121321234	121321579	3	121321160	121321318	RLTR17B_Mm
3	122869447	122869668	3	122869376	122869811	MER31A
3	124937959	124938060	3	124937747	124938092	ORR1A4
3	127299006	127299128	3	127298934	127299063	ORR1D1
3	127463485	127463767	3	127463597	127463736	MTE2b
3	129140643	129140839	3	129140709	129140798	RLTR20B1
3	129599289	129599475	3	129599315	129599376	RLTR20A4
3	129599289	129599475	3	129599377	129599435	RLTR20A4
3	131400771	131401119	3	131400842	131400935	RLTR19
3	131400771	131401119	3	131400970	131401335	ORR1B2
3	131734180	131734318	3	131733901	131734274	ORR1B2
3	132683743	132683893	3	132683515	132684185	RMER6C
3	134875156	134875291	3	134875249	134875327	MTE2b
3	139846836	139847030	3	139846704	139846909	RLTR17B_Mm
3	139846836	139847030	3	139846878	139846928	RLTR20A4
3	139846836	139847030	3	139846912	139847120	RLTR17B_Mm
3	142739665	142739819	3	142739598	142740051	RLTR31D_MM
3	146017710	146017810	3	146017715	146017930	LTR50
3	146931561	146931762	3	146931399	146931831	LTR40b
3	147070688	147070788	3	147070542	147070879	RLTR17B_Mm
3	148191760	148191923	3	148191863	148192091	RMER12C
3	149209406	149209689	3	149209542	149209686	MTE2b
3	152229771	152230016	3	152229744	152230065	MTE2b
3	156826710	156827080	3	156826717	156826866	ORR1D2
3	157475965	157476147	3	157475979	157476263	ORR1B1
8	3253051	3253211	8	3253138	3253328	RLTR17B_Mm
8	3992338	3992741	8	3992309	3992699	RMER12C
8	9458169	9458514	8	9458239	9458324	RLTR20A4
8	10335010	10335618	8	10334887	10335235	RLTR15
8	10748650	10748865	8	10748709	10748922	MTC
8	11540903	11541149	8	11540825	11541678	RMER17B2
8	11911319	11911792	8	11911409	11911740	ORR1A2
8	12685354	12685454	8	12685372	12685407	RMER12
8	13145610	13145766	8	13145404	13145695	RLTR31B2
8	13904445	13904594	8	13904532	13904659	ORR1A3-int
8	14527970	14528203	8	14528144	14528305	MLT2C1
8	15584344	15584444	8	15584311	15584399	MLT1H
8	18301973	18302430	8	18301962	18302309	MTEb
8	19446132	19446367	8	19445282	19447187	RLTR10-int
8	23342846	23343128	8	23343029	23343132	ORR1D1
8	23808759	23808975	8	23808322	23808831	MLTR31FA_MM
8	29906801	29907027	8	29906386	29907242	IAP1-MM_I
8	33412113	33412330	8	33411882	33412257	MLT1E1
8	36880762	36880968	8	36880749	36880813	RMER12B
8	36880762	36880968	8	36880814	36881616	RMER15-int
8	37088660	37089063	8	37088670	37088967	ORR1B2
8	37477742	37478160	8	37477811	37477980	ORR1C2
8	37477742	37478160	8	37477981	37478094	RLTR17B_Mm
8	41115619	41115812	8	41115487	41115666	MTE2a
8	43374938	43375038	8	43374849	43375026	MLTR25A
8	48608140	48608301	8	48608069	48608290	MLT1A
8	49142817	49143084	8	49142987	49143081	RMER12C
8	50998971	50999154	8	50998936	50999358	ORR1F
8	52228621	52228804	8	52226854	52229834	MurERV4_19-int
8	65418649	65419192	8	65418738	65418915	ORR1B1
8	68670500	68670736	8	68670676	68671606	RLTR13B3
8	68671340	68671773	8	68670676	68671606	RLTR13B3
8	68701404	68701961	8	68701599	68702018	ORR1B1
8	68777687	68777831	8	68777779	68777915	RMER12C
8	69153859	69153973	8	69153947	69154024	MamRep605
8	70050349	70050506	8	70050265	70050663	RLTR31C_MM
8	70439252	70439398	8	70439039	70439495	MT2B1
8	70822192	70822292	8	70822158	70822216	RMER19B
8	72256403	72256556	8	72256337	72256529	RMER17C
8	73856577	73856696	8	73856515	73856763	MLT1G1
8	76036698	76036988	8	76036746	76037100	ORR1E
8	79654231	79654657	8	79654303	79654584	RLTR17B_Mm
8	80625194	80625493	8	80624954	80625844	RMER19B
8	80760778	80761231	8	80760807	80761009	RLTR20A4
8	84497017	84497413	8	84496977	84497302	ORR1A3
8	84497017	84497413	8	84497303	84497826	RLTR18B
8	86226499	86226645	8	86226552	86226681	RLTR20A4
8	87074018	87074256	8	87073681	87074874	MurERV4-int
8	87537430	87537589	8	87537466	87537622	MTD
8	87972941	87973083	8	87972791	87972988	RLTR17B_Mm
8	87972941	87973083	8	87973039	87973518	MT2B1
8	88028196	88028350	8	88028165	88028352	MLT1J2
8	88184912	88185124	8	88184727	88185335	RMER19C
8	88705260	88705417	8	88705376	88705514	MLT1B
8	88818393	88818582	8	88818311	88818667	MTD
8	89002817	89003279	8	89002993	89003125	RMER12C
8	89002817	89003279	8	89003155	89003340	RMER12C
8	89100114	89100280	8	89100166	89100306	MLT1K
8	89233652	89234260	8	89233705	89234161	RMER20C_Mm
8	89682641	89682801	8	89682406	89682684	ORR1F
8	90788020	90788166	8	90787689	90788194	RLTR11D
8	91904363	91904586	8	91904477	91904577	RMER15
8	92848954	92849054	8	92848834	92849118	ORR1G
8	92889547	92889695	8	92889615	92889718	MLT1I
8	92902141	92902319	8	92902131	92902358	RLTR17B_Mm
8	94187671	94187842	8	94187541	94188398	MYSERV6-int
8	95454647	95454805	8	95454493	95454815	ORR1C1
8	95767773	95767978	8	95767635	95768027	ORR1B1
8	96011681	96011875	8	96011643	96011828	RMER4A
8	97900045	97900258	8	97900030	97900088	RMER12C
8	97900045	97900258	8	97900214	97900264	RMER12C
8	100940784	100940972	8	100940761	100940919	RLTR19
8	103925494	103925996	8	103925633	103925766	RLTR17B_Mm
8	103985009	103985250	8	103984953	103985083	MTEa
8	104700414	104700578	8	104700390	104700605	RLTR17B_Mm
8	105283039	105283184	8	105283131	105283187	ORR1B1-int
8	107504854	107505048	8	107504638	107505043	MTC
8	110036346	110036446	8	110036147	110036557	ORR1F
8	110487134	110487472	8	110486953	110487361	MTC
8	110487134	110487472	8	110487362	110487513	ORR1F
8	110621685	110621998	8	110621860	110621940	RLTR20A4
8	110621685	110621998	8	110621918	110622002	RLTR20A4
8	112785585	112785816	8	112785553	112785639	MTD
8	112785585	112785816	8	112785657	112785868	MTD
8	114112313	114112550	8	114112500	114112601	RMER15
8	114896842	114897016	8	114896933	114896991	RLTR20A4
8	115899651	115899888	8	115899338	115899727	MTD
8	117115931	117116241	8	117115964	117116074	RLTR25B
8	117545496	117545874	8	117545588	117545767	ORR1C2
8	118078214	118078422	8	118078249	118078398	MTE2b
8	119307810	119308083	8	119307821	119308019	RLTR17B_Mm
8	119852428	119852578	8	119852269	119852634	MTD
8	120423457	120423808	8	120423606	120423703	MTE2b
8	121112275	121112736	8	121112501	121112729	RLTR17B_Mm
8	121599043	121599242	8	121598415	121599093	RMER19A
8	121768006	121768229	8	121768054	121768214	MTEa
8	123084783	123084941	8	123084842	123084891	RMER12C
8	125399710	125399828	8	125399711	125399768	RLTR20A4
8	125802064	125802408	8	125802096	125802509	MTEa
8	126102102	126102222	8	126102124	126102317	RLTR17B_Mm
8	126457362	126457569	8	126457246	126457651	RLTR17B_Mm
8	127691296	127691465	8	127690951	127691394	RMER12
8	127732382	127732522	8	127732340	127732487	RMER15
8	128215040	128215339	8	128215222	128215285	MTE2b
8	128701195	128701520	8	128701093	128701594	RLTR17B_Mm
8	129674148	129674298	8	129673901	129674698	RMER13A
15	7291663	7291797	15	7291584	7291760	RLTR17B_Mm
15	9774659	9774959	15	9773246	9778039	MMERVK10D3_I
15	10142599	10142751	15	10142718	10142851	MLT1A0
15	10202023	10202294	15	10202163	10202338	MTD
15	15834655	15834925	15	15834415	15834732	RMER13A
15	19647071	19647220	15	19646993	19647378	MTB
15	19774353	19774539	15	19774494	19774582	RLTR17B_Mm
15	20017408	20017534	15	20017401	20018175	IAPEy-int
15	20831579	20831732	15	20831351	20831688	RLTR13D4
15	20831579	20831732	15	20831689	20831733	ORR1D2
15	25099687	25100006	15	25099777	25099933	LTR16
15	29633535	29633635	15	29633102	29633825	RMER12
15	32186727	32186861	15	32186494	32186887	MLTR11A
15	35409211	35409322	15	35408993	35409456	RLTR13C2
15	36184583	36184744	15	36184517	36184913	MTC
15	37871271	37871371	15	37868765	37871345	RMER16-int
15	41147218	41147432	15	41147279	41147629	ORR1E
15	41553332	41553557	15	41553122	41553660	RMER20C_Mm
15	42828493	42828777	15	42828592	42828870	MLT2B2
15	46624530	46624662	15	46624578	46624638	RLTR20A4
15	53528062	53528198	15	53528032	53528117	MLT2B4
15	53528062	53528198	15	53528159	53528199	MLT2B4
15	56636249	56636630	15	56636502	56636618	RMER16A3
15	59678833	59679060	15	59678975	59679131	MLT1H
15	60328410	60328582	15	60328504	60328932	RLTR11A
15	61256769	61256869	15	61256799	61257628	RMER17D2
15	62106130	62106346	15	62106146	62106417	MTD
15	62338912	62339235	15	62338761	62339032	MLT1H
15	65287353	65287529	15	65287240	65287395	ORR1D1
15	67437363	67437463	15	67437060	67437498	BGLII_B2
15	67437707	67437813	15	67437727	67437798	RLTR20A4
15	67860409	67860568	15	67860535	67860603	RLTR17B_Mm
15	70634864	70635058	15	70634843	70635086	RLTR17B_Mm
15	74250332	74250439	15	74250151	74250358	MTEb
15	74250332	74250439	15	74250403	74250556	MTEb
15	75021559	75021767	15	75021516	75021808	MTC
15	75276468	75276737	15	75273859	75277017	MERVL_2A-int
15	75808336	75808552	15	75808314	75808843	RLTR11C_MM
15	76958723	76958873	15	76958429	76958855	RLTR12BD_Mm
15	78385071	78385207	15	78385045	78385411	ORR1A4
15	80803602	80804029	15	80803782	80804177	ORR1A2
15	84295230	84295387	15	84295140	84295298	ORR1B1-int
15	86693569	86694125	15	86693753	86694071	RLTR17B_Mm
15	91605763	91606072	15	91605442	91606519	MTA_Mm
15	95216281	95216544	15	95216057	95216411	ORR1E
15	98163941	98164105	15	98163987	98164129	RLTR17B_Mm
15	101194672	101194831	15	101194788	101195112	RLTR17B_Mm
15	101376224	101376417	15	101376211	101376280	RLTR20C1_MM
15	103877839	103878056	15	103877812	103878136	ORR1A4
7	5432345	5432532	7	5432313	5432618	IAPEY3_LTR
7	7015704	7015890	7	7014018	7017079	MMERVK10C-int
7	8863445	8863565	7	8863292	8863475	ORR1C2
7	8863445	8863565	7	8863524	8863700	ORR1C2
7	13236231	13236399	7	13235348	13236325	RLTR10-int
7	13236231	13236399	7	13236346	13236868	RLTR10
7	13990440	13990874	7	13990629	13990790	RMER3D-int
7	16219579	16219720	7	16219402	16219624	MTC
7	16219579	16219720	7	16219690	16220072	MTC
7	16972820	16972920	7	16972718	16973055	ORR1B1
7	20340177	20340277	7	20340137	20340482	ORR1A0
7	20750915	20751050	7	20750484	20751041	ERVB4_1-I_MM
7	25538946	25539400	7	25538826	25539325	RMER19C
7	27427612	27428023	7	27427895	27427998	RMER19B
7	30564913	30565013	7	30564778	30565082	ORR1A2
7	30891122	30891402	7	30890998	30891319	ORR1A1
7	31201120	31201220	7	31200933	31201243	MTEb
7	31655434	31655682	7	31655087	31655815	MERVL-int
7	35663127	35663570	7	35663131	35663370	MTE2a
7	35663127	35663570	7	35663292	35663507	MT2A
7	37108110	37108362	7	37108006	37108437	RLTR17B_Mm
7	38768945	38769137	7	38768842	38769163	ORR1A2
7	40164745	40164899	7	40164758	40164829	RLTR20A4
7	43304852	43305184	7	43304784	43304936	RLTR17B_Mm
7	44339570	44339868	7	44339322	44339813	RMER19A
7	45728835	45729413	7	45729219	45729619	RLTR17B_Mm
7	46220961	46221217	7	46221093	46221151	RMER12C
7	46283878	46284211	7	46283912	46284298	MTE2a
7	49315596	49315770	7	49315639	49315742	MLT2C2
7	50651497	50651830	7	50651250	50651878	RMER19A
7	57029682	57029817	7	57029701	57029764	RLTR20C1_MM
7	58786506	58786668	7	58785930	58786895	RLTR10-int
7	62092284	62092809	7	62092406	62092919	RLTR17B_Mm
7	63662507	63662786	7	63662600	63662835	RLTR17B_Mm
7	63677672	63677881	7	63677761	63678085	ORR1A2
7	64662560	64662856	7	64662499	64662931	MLT1D
7	64737316	64737477	7	64737108	64737360	ORR1D2
7	64737316	64737477	7	64737433	64737546	ORR1D2
7	65108794	65108939	7	65108832	65108942	RLTR20A4
7	67900922	67901267	7	67900784	67901187	RMER19B2
7	67900922	67901267	7	67901188	67901379	ORR1B1
7	68957738	68958014	7	68957715	68958391	ORR1C1
7	69106497	69106701	7	69106262	69107358	MTA_Mm
7	72167721	72167949	7	72167611	72167935	ORR1G
7	73311087	73311629	7	73311455	73311632	RLTR20A4
7	74167453	74167603	7	74167559	74167674	MLT1A0
7	74334699	74334857	7	74334683	74334741	MTEa
7	75408854	75408997	7	75408825	75408915	RLTR20C1_MM
7	75486492	75486910	7	75486689	75486927	ORR1G
7	77720593	77720810	7	77720251	77720653	RLTR17B_Mm
7	79463432	79464052	7	79463412	79463787	MTA_Mm
7	79786661	79787415	7	79787093	79787854	RMER19B2
7	81673732	81673966	7	81673544	81673827	MLT1F1
7	81673732	81673966	7	81673853	81674241	RLTR14
7	84694761	84695060	7	84694751	84694918	ORR1A3
7	85661489	85661648	7	85658194	85665262	RLTR4_MM-int
7	86077870	86078051	7	86077452	86077940	RLTR21
7	86077870	86078051	7	86078000	86078365	RLTR21
7	86586113	86586606	7	86585668	86586240	LTRIS2
7	88733337	88733723	7	88733471	88733550	MLT1C
7	89081488	89081601	7	89081380	89081835	LTR72_RN
7	91898603	91898928	7	91898772	91899002	ORR1C2
7	93897372	93897507	7	93897052	93897402	MT2B1
7	93897372	93897507	7	93897470	93897504	MT2B1
7	93897372	93897507	7	93897472	93897567	RLTR17B_Mm
7	93970685	93970962	7	93970822	93970905	ERVL-E-int
7	95742673	95743048	7	95742628	95742919	MLT1C2
7	96521961	96522070	7	96521902	96521993	EUTREP8
7	98458612	98458756	7	98458724	98459055	ORR1D2
7	99364483	99364746	7	99364431	99364793	MTEa
7	99408573	99408875	7	99408424	99408866	RLTR12BD_Mm
7	99424966	99425109	7	99424790	99425064	RLTR21
7	99581573	99581754	7	99581570	99581934	ORR1C2
7	103038891	103038991	7	103037987	103039529	ORR1A1
7	104515874	104516316	7	104515267	104517021	ORR1A1
7	107980704	107980871	7	107980443	107980739	ORR1A4
7	107980704	107980871	7	107980740	107981129	MTA_Mm
7	110813556	110813756	7	110813650	110813944	ORR1E
7	112197198	112197475	7	112197224	112197366	ORR1D2
7	112231644	112232086	7	112231933	112232259	MTC
7	113525856	113526170	7	113525752	113526051	LTR91A
7	116437931	116438132	7	116438000	116438183	RLTR17B_Mm
7	116671048	116671255	7	116671085	116671195	RMER17C2
7	117036785	117036914	7	117036707	117036865	RLTR17B_Mm
7	118523518	118523816	7	118523430	118523814	MTC
7	118890469	118890660	7	118890431	118890731	ORR1E
7	120392207	120392702	7	120392001	120392348	MTEb
7	120739417	120739791	7	120739530	120739805	ORR1G
7	122443714	122443942	7	122443613	122443973	ORR1B1
7	124498048	124498153	7	124494688	124500000	IAPEz-int
7	125495550	125495911	7	125495459	125495767	ORR1C2
7	127031449	127031633	7	127031326	127032302	MurERV4-int
7	128140341	128140630	7	128140364	128140677	MER31A
7	131469906	131470026	7	131469816	131469956	RLTR20B2
7	131469906	131470026	7	131470002	131470117	RLTR20B2
7	131522246	131522476	7	131522317	131522703	ORR1B1
7	131945565	131946009	7	131945883	131946175	ORR1A2
7	132836987	132837284	7	132836903	132837280	MTC
7	134805086	134805316	7	134805061	134805462	MTE2a
7	134813302	134813402	7	134813094	134813401	MRLTR33
7	135084165	135084522	7	135084269	135084373	MLT1A1
7	135453100	135453247	7	135453183	135453386	RLTR17B_Mm
7	136351286	136351595	7	136351514	136351849	ORR1B2
7	137489120	137489376	7	137489195	137489457	LTR33A
7	139893630	139894011	7	139893279	139893802	ERVB4_2-LTR_MM
7	141331692	141332224	7	141332016	141332191	ORR1E
7	141332824	141333021	7	141332917	141333086	RLTR17B_Mm
7	141842429	141842894	7	141842266	141843655	RLTR4_MM-int
7	141898807	141899010	7	141898784	141898883	MLT1A1
7	143606834	143606979	7	143606915	143607162	RLTR17B_Mm
5	7964181	7964357	5	7963967	7964325	RMER19B
5	11003989	11004235	5	11004012	11004787	RMER17D2
5	15768312	15768590	5	15768385	15768709	RLTR51A_Mm
5	21175854	21176017	5	21175883	21175958	RMER12C
5	21175854	21176017	5	21175916	21176138	RLTR17B_Mm
5	23979761	23979861	5	23979771	23979918	ORR1A4
5	25813051	25813510	5	25813233	25813366	MT2B
5	25874619	25874806	5	25874573	25874820	RLTR17B_Mm
5	25990621	25990904	5	25990658	25990725	RMER15
5	25990621	25990904	5	25990726	25990813	RLTR20A3_MM
5	26444828	26445149	5	26445009	26445375	ORR1F
5	29064607	29064761	5	29064491	29064738	RLTR17B_Mm
5	30345108	30345405	5	30345129	30345253	ORR1B1-int
5	33321764	33321932	5	33321801	33321851	RLTR20C1_MM
5	33822854	33823251	5	33822507	33823002	RLTR12B
5	34113569	34113914	5	34113808	34114165	RLTR15
5	35294443	35294968	5	35294542	35294877	RLTR17B_Mm
5	36220872	36221225	5	36220990	36221162	RLTR17B_Mm
5	37318824	37318941	5	37318728	37318854	MTD
5	37813038	37813305	5	37813102	37813375	MTE2a
5	38034895	38035162	5	38034758	38035512	MTA_Mm
5	38035692	38035794	5	38035513	38035898	MTA_Mm
5	38720256	38720559	5	38720068	38720478	RMER17C
5	38768622	38768829	5	38768750	38769313	RMER15-int
5	40648371	40648471	5	40648254	40648437	MLT2B3
5	42057116	42057424	5	42057125	42057744	MT2B
5	53379535	53379774	5	53379427	53379821	MLT1C2
5	58395889	58396039	5	58395764	58396164	RLTR20C1_MM
5	60019392	60019537	5	60019328	60019430	RLTR20B3
5	60019392	60019537	5	60019479	60019840	RLTR20B3
5	62752850	62752950	5	62752674	62753208	RMER16_Mm
5	63235060	63235259	5	63235216	63235565	RLTR17B_Mm
5	66541232	66541371	5	66541126	66541390	ORR1E
5	66634570	66634871	5	66634412	66634976	RLTR12E
5	71462590	71462719	5	71462485	71462738	MT-int
5	71463598	71463748	5	71463484	71464398	MTA_Mm
5	85208609	85208823	5	85208651	85208849	RLTR13D6
5	97630732	97630886	5	97630806	97630888	MLTR11B
5	99636287	99636504	5	99636323	99636621	ORR1D2
5	102636142	102636422	5	102635737	102636287	MLTR31FA_MM
5	102636142	102636422	5	102636319	102636644	ORR1A3
5	102653853	102654078	5	102653821	102654194	MTD
5	102866457	102866789	5	102866369	102866660	RLTR17B_Mm
5	103805813	103805956	5	103805624	103805912	RLTR17B_Mm
5	104437940	104438189	5	104437981	104439483	ORR1A4
5	104499426	104499718	5	104499510	104499639	RLTR17B_Mm
5	106130614	106130750	5	106130499	106130688	RLTR17B_Mm
5	106759079	106759213	5	106758884	106759934	ORR1B1
5	108398051	108398204	5	108397536	108398135	MurERV4_19-int
5	108398051	108398204	5	108398128	108399669	MurERV4_19-int
5	108403364	108403612	5	108403339	108403500	ORR1F
5	108700957	108701057	5	108700864	108701272	RLTR35B_MM
5	109097532	109097667	5	109097251	109097632	MERVL_2A-int
5	109097532	109097667	5	109097636	109098831	MERVL_2A-int
5	109604458	109604631	5	109604525	109604643	MERVL_2A-int
5	111671255	111671519	5	111671450	111671526	RMER12C
5	111801521	111801712	5	111801486	111801688	MTD
5	111885637	111885788	5	111885702	111885749	RLTR17B_Mm
5	112095199	112095477	5	112095148	112095282	ORR1D2
5	112095199	112095477	5	112095395	112095772	RLTR10A
5	112257979	112258266	5	112257716	112258093	RMER17C
5	113474971	113475243	5	113475081	113475257	ORR1E
5	113622179	113622378	5	113622222	113622478	ORR1F
5	113666057	113666418	5	113666227	113666520	ORR1F
5	114618621	114618786	5	114618678	114618842	MTC
5	115112139	115112395	5	115112063	115112426	MTD
5	116307709	116307834	5	116307580	116307962	MT2B1
5	116815992	116816505	5	116816267	116816814	RLTR11A
5	116841969	116842284	5	116841773	116842090	ORR1A2
5	117680709	117680844	5	117680597	117680825	RMER15
5	118471016	118471116	5	118471050	118471183	ORR1A2
5	119028165	119028420	5	119028327	119028456	RLTR17B_Mm
5	119436290	119436590	5	119436425	119436611	RLTR17B_Mm
5	119461392	119461532	5	119461192	119461462	RLTR17B_Mm
5	120928835	120929050	5	120928441	120929417	MTD
5	125720247	125720431	5	125719812	125720368	RMER13A2
5	126727997	126728246	5	126728131	126728381	RLTR17B_Mm
5	126822182	126822346	5	126822030	126822355	ORR1D2
5	127270274	127270514	5	127270131	127270630	MT2A
5	128654885	128655122	5	128654960	128655030	RLTR51B_Mm
5	130309023	130309125	5	130309061	130309122	ORR1D1
5	130614706	130615013	5	130614530	130614920	MTE2a
5	130968519	130968806	5	130968704	130968765	RLTR20A4
5	130974797	130974966	5	130974725	130975406	RMER13A2
5	132098035	132098256	5	132097876	132098158	MTEa
5	132098035	132098256	5	132098180	132098258	MTEa
5	133628050	133628230	5	133627951	133628267	ORR1B2
5	133724187	133724482	5	133724206	133724388	MT2A
5	133724187	133724482	5	133724406	133724541	MTEa
5	134099065	134099227	5	134098807	134099099	RMER15
5	135236942	135237124	5	135236926	135236999	RLTR17B_Mm
5	135455970	135456405	5	135456062	135456258	RMER15
5	136969813	136970059	5	136969784	136970203	BGLII
5	137170234	137170856	5	137170407	137170546	ORR1A3-int
5	137753010	137753209	5	137752930	137753115	RLTR17B_Mm
5	138077871	138078125	5	138078013	138078402	MTB
5	138841838	138841944	5	138841494	138841877	RLTR17B_Mm
5	141698863	141699397	5	141699081	141699308	RLTR17B_Mm
5	141754276	141754388	5	141753954	141754347	RLTR17B_Mm
5	142215882	142216139	5	142215608	142215974	MTD
5	142215882	142216139	5	142216028	142216139	ORR1F
5	142579577	142579854	5	142579666	142579877	ORR1E
5	143133588	143133790	5	143133620	143133781	MT2B
5	143260624	143260862	5	143260770	143261052	MER31B
5	143428476	143428759	5	143428360	143428670	RMER19B2
5	144322327	144322420	5	144322014	144322386	ORR1C2
5	145676765	145677132	5	145676955	145677103	MTE2a
5	147559173	147559380	5	147559149	147559540	ORR1B1
5	148066623	148067105	5	148066865	148067257	MTC
5	150025929	150026186	5	150025987	150026223	MLT1C2
5	150253784	150254009	5	150253808	150254165	MTD
5	151625410	151625572	5	151624511	151625605	MTA_Mm
5	151651283	151651492	5	151651122	151651884	RLTR25B
Y	691446	691655	Y	690410	692209	IAPEz-int
Y	11601029	11601180	Y	11600686	11601068	MT2B1
Y	15379136	15379315	Y	15378982	15379184	RLTR44A
Y	15379136	15379315	Y	15379272	15379420	RLTR44A
Y	30011356	30011553	Y	30011513	30011895	MT2B1
Y	38858644	38858821	Y	38858722	38858781	RLTR20A4
Y	59672879	59672996	Y	59672348	59673528	ERVB4_1B-I_MM
1	3642161	3642557	1	3642056	3642357	ORR1G
1	5227199	5227300	1	5226961	5227468	RMER19B
1	6337455	6337575	1	6337452	6337774	ORR1A2
1	8105660	8105872	1	8105237	8105864	RMER20B
1	9283825	9283989	1	9283837	9284166	MLTR11B
1	17846173	17846561	1	17846090	17846641	RLTR16C_MM
1	19695687	19695998	1	19694417	19699424	IAPEz-int
1	23900057	23900306	1	23900256	23900369	MTEb
1	25804020	25804164	1	25803927	25804073	RLTR18B
1	34493591	34493700	1	34493444	34493892	ORR1A3-int
1	35302931	35303102	1	35302871	35303082	RLTR17B_Mm
1	37061388	37061515	1	37061071	37061574	RLTR11A2
1	38178707	38179134	1	38178997	38179200	MTB
1	39124392	39124570	1	39124113	39124464	ORR1F
1	40831944	40832395	1	40832220	40832363	ORR1G
1	47256819	47257103	1	47256354	47257128	RMER13B
1	47306119	47306279	1	47305393	47306380	MTB
1	50228163	50228325	1	50227957	50228862	RLTR13B3
1	53545091	53545237	1	53544413	53545132	IAPEz-int
1	53545091	53545237	1	53545133	53545251	IAPEz-int
1	54566084	54566240	1	54566021	54566371	ORR1D1
1	55610478	55610681	1	55610164	55610529	RMER5
1	57689141	57689243	1	57689040	57689186	RLTR20B1
1	61638421	61638580	1	61638082	61638492	RLTR18B
1	64478957	64479239	1	64478989	64479186	LTR16A1
1	66934062	66934248	1	66933722	66934107	RLTR26C_MM
1	66934062	66934248	1	66934205	66934287	RLTR26C_MM
1	71792046	71792205	1	71791899	71792773	RMER19B
1	73504964	73505141	1	73504966	73505153	RLTR17B_Mm
1	73533732	73533943	1	73533669	73533775	RLTR16
1	75696115	75696284	1	75696120	75696278	MLT1J1
1	76077264	76077416	1	76076957	76077300	RMER6D
1	76077264	76077416	1	76077371	76077714	RMER6D
1	76816786	76817110	1	76816376	76817174	RLTR13C2
1	81691162	81691307	1	81691188	81691245	RLTR20C1_MM
1	81691162	81691307	1	81691275	81691330	RLTR20C1_MM
1	84585533	84585877	1	84585678	84585914	MER92B
1	85137295	85137648	1	85136862	85137960	MTA_Mm
1	86388415	86388663	1	86388322	86388527	RMER4A
1	87923763	87923904	1	87923677	87924072	MTA_Mm
1	88328090	88328285	1	88328111	88328178	RLTR20A4
1	88328090	88328285	1	88328240	88328317	RLTR20A4
1	89231661	89231862	1	89231709	89231812	ORR1B1-int
1	90364672	90364829	1	90364320	90366151	ORR1A2
1	90474417	90474537	1	90474439	90474637	MURVY-LTR
1	96565406	96565573	1	96565396	96565732	RLTR9C
1	99577212	99577474	1	99577229	99577298	RLTR20C1_MM
1	110600846	110601008	1	110600964	110601054	RLTR16
1	112751926	112752242	1	112752018	112752088	MTEb
1	113503368	113503468	1	113503143	113503803	MLTR25A
1	114896530	114897005	1	114896646	114896745	RLTR17B_Mm
1	119108331	119108699	1	119108140	119108470	MTE2b
1	119188070	119188263	1	119187630	119188118	MT2A
1	119188070	119188263	1	119188120	119188430	ORR1F
1	121120884	121121006	1	121120835	121121182	MTEb
1	122860980	122861145	1	122860860	122861283	RMER15
1	127129652	127130102	1	127129892	127130240	MTD
1	127525875	127526027	1	127525871	127526256	RLTR17B_Mm
1	128578745	128578911	1	128578661	128578790	RMER17C
1	128578745	128578911	1	128578872	128579101	RMER17C
1	133210695	133211155	1	133210644	133210962	MTEa
1	133853256	133853391	1	133853249	133853324	RLTR20B2
1	134595519	134595944	1	134595687	134595890	RLTR17B_Mm
1	136502999	136503168	1	136502626	136503135	RMER2
1	137549831	137550033	1	137549735	137550078	ORR1A1
1	149652243	149652387	1	149652341	149652598	MLT1H1
1	154513302	154513539	1	154513477	154513657	RLTR20C1_MM
1	156010302	156010455	1	156010212	156010346	MER34C_.
1	157884320	157884630	1	157884394	157884491	RLTR17B_Mm
1	161045657	161045789	1	161045586	161045789	RLTR17B_Mm
1	170065968	170066070	1	170066036	170066920	RLTR13B1
1	171036150	171036327	1	171035950	171036276	ORR1C1
1	171512850	171513209	1	171512900	171513016	MLT1G3
1	171783831	171784096	1	171783705	171783977	RMER10B
1	171796883	171797445	1	171796466	171797146	RLTR26C_MM
1	176801914	176802302	1	176802137	176802218	ORR1B1-int
1	177485334	177485518	1	177481243	177486272	MMERVK10C-int
1	180723208	180723585	1	180723117	180723338	RLTR17B_Mm
1	182020655	182020955	1	182020698	182020906	MTC
1	182055025	182055478	1	182055259	182055649	RLTR41
1	185561586	185561812	1	185559686	185561864	RLTR4_MM-int
1	187236594	187236696	1	187236537	187236626	RLTR20C2_MM
1	187484042	187484216	1	187484087	187484280	RLTR17B_Mm
1	189292254	189292476	1	189292274	189292330	RLTR20A4
1	190854683	190854980	1	190854628	190854744	MTEa
1	191184337	191184788	1	191184667	191184798	MTE2a
1	191235373	191235623	1	191235224	191235504	IAPEz-int
1	191235373	191235623	1	191235501	191236259	IAPEz-int
1	191399479	191399667	1	191399416	191399524	ORR1G
1	191597765	191597929	1	191597662	191598067	MLTR11A
1	192311030	192311662	1	192310709	192311816	ORR1B1
1	192521878	192522037	1	192520794	192522325	ORR1B1
1	194140752	194140963	1	194140767	194140993	RMER19B
13	4693740	4694032	13	4693584	4694058	MT2C_Mm
13	12111510	12111636	13	12111575	12111718	LTR33
13	17633254	17633462	13	17633111	17634086	ORR1A2
13	23896800	23896994	13	23896770	23896863	RLTR40
13	23896800	23896994	13	23896909	23896965	RLTR20A4
13	24680184	24680467	13	24680315	24680375	RLTR20A4
13	32470836	32471017	13	32470334	32471465	MTE2a
13	32566278	32566539	13	32566313	32566371	ORR1B1-int
13	32566278	32566539	13	32566388	32566448	MER31-int
13	32566278	32566539	13	32566465	32566803	MLTR14
13	33359468	33359601	13	33359280	33359650	RMER17A
13	34706570	34706670	13	34706589	34706947	RLTR11A2
13	36445253	36445546	13	36444814	36445323	RMER12
13	36445253	36445546	13	36445359	36445426	RMER12
13	36897249	36897497	13	36897061	36897414	MTE2b
13	36955272	36955528	13	36955420	36955476	ORR1F
13	39697703	39697882	13	39697489	39698540	MTA_Mm
13	40740747	40740945	13	40740893	40740950	RLTR20A4
13	40939953	40940179	13	40939757	40940155	MLTR11B
13	40956420	40956599	13	40956527	40956740	RLTR12C
13	42245422	42245737	13	42245468	42245572	RLTR17B_Mm
13	52553752	52554005	13	52553652	52554072	MT2B1
13	53241098	53241317	13	53241262	53241462	RLTR17B_Mm
13	53370400	53370595	13	53370393	53370471	RMER15
13	53990239	53990415	13	53990230	53990316	RLTR31D_MM
13	53990239	53990415	13	53990329	53990458	RLTR31D_MM
13	55008522	55008870	13	55008307	55008769	RMER5
13	55566581	55566733	13	55566649	55566769	MTD
13	56647950	56648657	13	56648410	56648697	MLT1F2
13	57069893	57069999	13	57069874	57069936	RLTR20C1_MM
13	57362751	57362994	13	57362362	57362835	MT2B1
13	57362751	57362994	13	57362823	57362997	RLTR17B_Mm
13	59007240	59007404	13	59007192	59007599	MTE2a
13	59331682	59332018	13	59331893	59332424	RMER19C
13	59445784	59446069	13	59445778	59445965	MLT1J2
13	60310518	60310734	13	60310669	60311000	ORR1A2
13	61230561	61230690	13	61230241	61230698	MLTR11B
13	62332006	62332173	13	62331973	62332456	RLTR30D2_MM
13	62456051	62456311	13	62451923	62459308	IAPEY3-int
13	62514828	62515025	13	62514955	62515109	ORR1D2
13	62992843	62993159	13	62992839	62993053	RLTR17B_Mm
13	64903430	64903530	13	64903086	64904314	ORR1B1
13	65353856	65354247	13	65354163	65354271	ORR1B1-int
13	65665944	65666373	13	65666235	65666389	MRLTR33
13	67576125	67576372	13	67576197	67576333	RLTR42-int
13	68175861	68176034	13	68175765	68175897	MTB_Mm
13	69095182	69095626	13	69095232	69095535	ORR1E
13	70143502	70143663	13	70143418	70143760	MTE2b
13	71710805	71711009	13	71710447	71711013	RLTR17
13	72466773	72466940	13	72466654	72466954	ORR1A3
13	85088227	85088389	13	85087870	85088272	RMER13B
13	85088227	85088389	13	85088342	85088818	RMER13B
13	93064552	93064723	13	93064422	93064843	MTD
13	93153395	93153720	13	93153429	93153515	ORR1C2
13	93153395	93153720	13	93153516	93153881	ORR1C2
13	94081294	94081454	13	94080990	94081385	RLTR28
13	95282409	95282598	13	95282315	95282725	ORR1B1
13	99920582	99920826	13	99920275	99920710	MLT1C2
13	100582193	100582293	13	100582079	100582252	RMER17A2
13	105043693	105043797	13	105043646	105043978	MLT1F2
13	105095261	105095583	13	105095397	105095473	MTE2b
13	111874800	111875157	13	111874934	111875434	MurERV4-int
13	117549247	117549542	13	117549322	117549556	RLTR40
4	3479083	3479442	4	3479292	3479389	MTA_Mm
4	3766285	3766378	4	3766277	3766583	MTD
4	5766049	5766152	4	5763827	5766813	MMERVK10D3_I
4	11396921	11397241	4	11397151	11397380	RLTR17B_Mm
4	12896004	12896211	4	12896082	12896198	MTD
4	13069792	13070173	4	13069927	13070272	ORR1A0
4	13631191	13631367	4	13631071	13631472	MTC
4	14430103	14430263	4	14430222	14430539	MTD
4	15128434	15128534	4	15128387	15128471	MTD
4	19778138	19778279	4	19778112	19779050	RMER15-int
4	22070519	22070744	4	22070531	22070885	ORR1B1
4	31816761	31816913	4	31816481	31816826	ORR1A0
4	32031713	32031992	4	32030167	32035199	MMERVK10C-int
4	32103730	32104005	4	32103765	32104582	MTE2b
4	32229340	32229557	4	32229459	32229875	MTE2a
4	34418710	34419014	4	34418526	34418894	ORR1B1
4	40076408	40076913	4	40076205	40076710	RLTR12G
4	40488086	40488339	4	40488193	40488304	MLT1A1
4	40640305	40640654	4	40640467	40640687	ORR1A2
4	41368734	41368867	4	41368663	41368791	ORR1A3-int
4	41876315	41876455	4	41871689	41877123	ETnERV-int
4	42146011	42146241	4	42146028	42146363	RLTR17B_Mm
4	42252832	42252932	4	42252827	42252966	ORR1B1-int
4	42477999	42478127	4	42477950	42478105	MTD
4	42477999	42478127	4	42478087	42478178	RLTR20A4
4	42542812	42543013	4	42542595	42542898	ORR1E
4	42777773	42777946	4	42777822	42777957	ORR1B1-int
4	43804528	43804629	4	43804077	43804818	RMER17B2
4	43932375	43932625	4	43932341	43932661	ORR1A2
4	44282196	44282416	4	44282034	44282480	MLT1K
4	45276969	45277210	4	45276924	45277148	RLTR42-int
4	46425636	46426241	4	46425493	46425987	RLTR17B_Mm
4	46796567	46796750	4	46796679	46796845	MTD
4	47182380	47182776	4	47182314	47182476	RMER10A
4	47182380	47182776	4	47182512	47182768	RMER10A
4	54068033	54068623	4	54068261	54069176	RMER13B
4	55845685	55846032	4	55845821	55845905	RLTR51A_Mm
4	56124244	56124576	4	56124246	56124357	RLTR20A4
4	56709714	56710405	4	56709780	56710065	RLTR17B_Mm
4	56712071	56712321	4	56712174	56712532	ORR1D1
4	56870006	56870166	4	56869550	56870118	RLTR22_Mus
4	57066554	57066885	4	57066645	57066915	MLT1A1
4	61798080	61798342	4	61795853	61799171	MERVL-int
4	67264862	67265080	4	67264887	67264949	RMER15
4	72312995	72313286	4	72312733	72313253	BGLII
4	79272602	79272834	4	79272099	79272753	MYSERV6-int
4	80219559	80219892	4	80219560	80219708	ORR1A2
4	81171980	81172120	4	81172084	81172134	RLTR20C1_MM
4	81664445	81664648	4	81664604	81664737	RLTR17B_Mm
4	82944284	82944487	4	82944122	82944434	MTD
4	93397566	93397746	4	93397434	93397651	RLTR12A
4	93397566	93397746	4	93397709	93397946	RLTR12A
4	94978223	94978332	4	94978121	94978362	MTEb
4	99590679	99590864	4	99590350	99591065	MTEa
4	101211236	101211373	4	101211206	101211354	RMER17D
4	102584988	102585144	4	102585032	102585082	RLTR20C1_MM
4	102584988	102585144	4	102585074	102585131	RLTR20A4
4	104280143	104280281	4	104280227	104280350	MLT1J2
4	105637999	105638187	4	105638028	105638438	MTC
4	114365899	114366207	4	114366075	114366180	RMER12C
4	120233549	120233894	4	120233757	120233829	RLTR20A4
4	121239208	121239379	4	121239213	121239294	RLTR8
4	124167662	124168021	4	124167584	124167795	MTD
4	124308350	124308682	4	124308256	124308498	ORR1F
4	124823777	124823902	4	124823684	124824039	MER21C
4	124894231	124894643	4	124894257	124894416	ORR1B1-int
4	125077297	125077491	4	125077369	125077691	RLTR17B_Mm
4	125162176	125162444	4	125162197	125162336	MLTR73
4	125230969	125231375	4	125231137	125231232	RLTR17B_Mm
4	125844488	125844619	4	125844477	125844659	RLTR20A4
4	127560765	127561038	4	127560960	127561363	MTD
4	128283049	128283170	4	128283125	128283441	MLTR14
4	128320294	128320512	4	128320296	128320401	RMER12C
4	129929075	129929220	4	129929079	129929127	MamGypLTR1a
4	129929335	129929558	4	129929204	129929485	MamGypLTR1a
4	131065226	131065589	4	131065343	131065816	RMER15-int
4	132690409	132690633	4	132690338	132690476	ORR1B1-int
4	135796085	135796185	4	135796059	135796333	RMER12C
4	138876427	138876940	4	138876700	138877168	RMER17C
4	140015680	140016061	4	140015928	140016076	RLTR17B_Mm
4	140402331	140402606	4	140402099	140402413	MLT1G3
4	140404695	140404994	4	140404574	140404863	MLTR31F_MM
4	140506566	140506718	4	140506210	140506619	MTC
4	140506566	140506718	4	140506620	140506710	MTC
4	141675541	141675796	4	141675521	141675709	ORR1C2
4	141839736	141840075	4	141839978	141840057	RLTR51A_Mm
4	141839736	141840075	4	141839990	141840101	RLTR31D_MM
4	142361895	142362570	4	142361965	142362364	RLTR17B_Mm
4	143292794	143292982	4	143292354	143292843	ORR1A3-int
4	144280415	144280620	4	144279938	144280737	MTE-int
4	146247766	146248172	4	146248024	146248152	RLTR13D3
4	147000161	147000410	4	147000002	147000278	RMER17C
4	147250322	147250524	4	147250308	147250531	RMER6A
4	148433484	148433783	4	148433708	148433888	RLTR17B_Mm
4	151517546	151517835	4	151517502	151517745	MLT1F2
4	151607316	151607554	4	151607279	151607480	ORR1D1
4	153065358	153065479	4	153065318	153065401	MTD
4	153065358	153065479	4	153065432	153065527	MTD
4	153105541	153105799	4	153105635	153106025	ORR1B1
4	155721344	155721742	4	155721303	155721635	MTC
9	10120347	10120628	9	10120346	10120686	ORR1A3
9	15799850	15800138	9	15799909	15800265	RMER19C
9	16861604	16861789	9	16861494	16862025	RLTR10
9	18519429	18519823	9	18519620	18520020	MTD
9	20739260	20739494	9	20739398	20739676	RLTR17B_Mm
9	23523691	23524023	9	23523623	23523892	MLT1E1
9	26540360	26540598	9	26540395	26540558	ORR1C2
9	32220962	32221084	9	32221037	32221238	RLTR17B_Mm
9	34183770	34183914	9	34183590	34183816	RMER17C
9	34183770	34183914	9	34183874	34184453	MT2B2
9	34195842	34195942	9	34195584	34195990	RMER6BA
9	34276550	34276764	9	34276498	34276616	ORR1F
9	35813748	35814027	9	35813585	35813906	MTEa
9	37762299	37762399	9	37762298	37762647	ORR1B1
9	43168254	43168354	9	43168321	43169231	RMER13B
9	43502282	43502405	9	43502345	43502428	MLT1J
9	44341640	44341890	9	44341741	44341857	MT2B
9	44567370	44567570	9	44567065	44567415	MYSERV6-int
9	52164917	52165091	9	52165021	52165151	RMER17C2
9	57823830	57824154	9	57824021	57824153	RLTR17B_Mm
9	60735957	60736336	9	60736050	60736133	ORR1B1-int
9	60735957	60736336	9	60736260	60736495	MER21B
9	60785363	60785503	9	60785334	60785391	RLTR20C1_MM
9	60785363	60785503	9	60785402	60785475	RLTR20C1_MM
9	63842827	63843135	9	63842885	63842959	RLTR20C1_MM
9	64783595	64783958	9	64783700	64784129	RLTR20C2_MM
9	67036600	67036776	9	67036665	67036752	RLTR20C1_MM
9	69051868	69052026	9	69051980	69052048	RLTR20A4
9	71016046	71016162	9	71015849	71016179	MTEa
9	72341486	72341794	9	72341596	72341849	ORR1D1
9	74178433	74178689	9	74178402	74178488	RLTR17B_Mm
9	74810874	74811189	9	74810293	74811002	RMER19A
9	74810874	74811189	9	74811111	74811443	RLTR11A2
9	85131456	85131586	9	85131440	85131535	MTE2b
9	87066886	87067282	9	87067191	87067336	ORR1F
9	88476150	88476461	9	88476029	88476869	RLTR13A1
9	96345753	96345882	9	96345792	96346008	MLT1L
9	96546894	96547056	9	96546864	96547200	RLTR10
9	97056036	97056151	9	97055908	97056295	MLT1A0
9	97731440	97731721	9	97731595	97731928	ORR1E
9	98436569	98436959	9	98436009	98437181	MTC
9	100049872	100050001	9	100049913	100049973	RLTR20C1_MM
9	101243065	101243269	9	101243192	101243327	RLTR17B_Mm
9	105377064	105377220	9	105376301	105377215	RLTR13B3
9	105697139	105697338	9	105697047	105697436	MTD
9	107319561	107319730	9	107319633	107319690	RLTR20A4
9	108253210	108253369	9	108253235	108253339	ORR1B1-int
9	108844546	108844718	9	108844678	108844882	MLT1E1A
9	110156925	110157073	9	110157004	110157277	RMER2
9	113825284	113825428	9	113825240	113825636	MTA_Mm
9	114993808	114994001	9	114993834	114993916	RLTR20C1_MM
9	114993808	114994001	9	114993910	114993973	RLTR20A4
6	4771892	4772149	6	4771993	4772388	RLTR34B_MM
6	13001998	13002224	6	13001998	13002055	RLTR20A4
6	13001998	13002224	6	13002046	13002103	RLTR20A4
6	13001998	13002224	6	13002119	13002175	RLTR20A4
6	13001998	13002224	6	13002176	13002231	RLTR20A4
6	13457249	13457544	6	13452671	13460197	RLTR4_MM-int
6	14978122	14978335	6	14977925	14978201	RLTR17B_Mm
6	15552883	15553059	6	15550922	15552924	RLTR10-int
6	15552883	15553059	6	15552972	15553456	RLTR10
6	18841076	18841227	6	18841078	18841480	LTR10_RN
6	20229256	20229390	6	20229212	20229301	RLTR20C2_MM
6	21662258	21662440	6	21662372	21662468	RLTR20B2
6	21994795	21994969	6	21994485	21994889	MLT1B
6	28321991	28322167	6	28321972	28322100	RLTR17B_Mm
6	29237187	29237773	6	29237413	29237613	ORR1C2
6	32267528	32267628	6	32267098	32267564	RMER20C_Mm
6	36059060	36059234	6	36058886	36059211	ORR1G
6	36340873	36341043	6	36340913	36341350	BGLII_B2
6	36481420	36481562	6	36481048	36482185	MTA_Mm
6	39975141	39975455	6	39975198	39975334	ORR1B1-int
6	48155980	48156395	6	48155896	48156285	RMER17C
6	49048301	49048542	6	49048272	49048560	RLTR48C
6	49742227	49742354	6	49741947	49742405	MLT1H1
6	51079095	51079701	6	51079367	51079517	MLT1A0
6	51643422	51643752	6	51643444	51643841	MTD
6	53091600	53091876	6	53091663	53091771	LTR102_Mam
6	54210627	54210984	6	54210261	54212267	ORR1A4
6	54720753	54721186	6	54720591	54720953	MTD
6	54764679	54764843	6	54764747	54764812	RLTR20A4
6	55826723	55827133	6	55826897	55827467	RLTR20D
6	58167971	58168247	6	58168027	58168239	MT2B1
6	63112342	63112864	6	63112563	63112903	ERVB7_2B-LTR_MM
6	66862274	66862743	6	66862649	66862746	RMER15
6	72426212	72426428	6	72425854	72426473	RLTR26C_MM
6	73174539	73174683	6	73174495	73174615	ORR1C2
6	77379612	77379864	6	77379794	77379920	RLTR20C2_MM
6	77843232	77843808	6	77843532	77843805	MER74B
6	81549999	81550130	6	81549712	81550043	MER95
6	81549999	81550130	6	81550060	81550432	RLTR17B_Mm
6	82670170	82670368	6	82670302	82670637	MamRep605
6	85711256	85711400	6	85711095	85711447	RLTR10C
6	85901855	85902206	6	85901766	85902082	ORR1D1
6	85901855	85902206	6	85902083	85902345	MT2B1
6	88742192	88742448	6	88742149	88742447	MTEa
6	88922245	88922395	6	88922335	88922764	RLTR17B_Mm
6	90216208	90216810	6	90216394	90217283	RLTR13A3
6	91884500	91884600	6	91884399	91885075	ORR1D2
6	92142021	92142131	6	92142064	92142131	RLTR20A4
6	95730412	95730584	6	95730245	95730617	MTD
6	97827077	97827412	6	97827270	97827577	ORR1A2
6	98146549	98146905	6	98146657	98147416	MLT1G3
6	99782939	99783555	6	99783403	99783583	ORR1D1
6	99869909	99870351	6	99869790	99870076	RLTR51A_Mm
6	100664453	100664783	6	100664679	100664779	MTEa
6	101105811	101105976	6	101105938	101106054	RLTR17B_Mm
6	112410591	112410781	6	112410583	112412346	ORR1A1
6	114345903	114346168	6	114345930	114346278	RMER10A
6	114954480	114954705	6	114954473	114954653	MLT1A0
6	115721572	115721672	6	115721579	115721662	MLT1J
6	115721779	115721940	6	115721731	115721920	RLTR17B_Mm
6	117739613	117739740	6	117739173	117739777	RLTR26
6	119064004	119064619	6	119064479	119064844	ORR1F
6	124198209	124198649	6	124197998	124198515	RLTR20B3A_MM
6	124595785	124596195	6	124595859	124596202	IAPLTR4
6	125268048	125268228	6	125268054	125268496	MTE-int
6	125653091	125653254	6	125653030	125653126	ORR1F
6	126739440	126739821	6	126738940	126739604	RMER13A
6	126739440	126739821	6	126739683	126740008	ORR1B2
6	128131630	128131798	6	128131459	128131811	MTD
6	136268801	136268995	6	136268744	136268952	MLT2C1
6	138887469	138887726	6	138887396	138887700	ORR1F
6	139973368	139973495	6	139973448	139973567	RLTR17B_Mm
6	144489874	144490075	6	144489986	144490101	RLTR17B_Mm
6	145005431	145005576	6	145005327	145007055	ERVB3_1-I_MM
6	145322309	145322684	6	145322596	145322817	RLTR17B_Mm
6	146729993	146730278	6	146729970	146730088	ORR1B1-int
19	5153065	5153311	19	5152963	5153244	MTD
19	5364568	5364770	19	5362461	5365758	MERVK26-int
19	6256101	6256584	19	6256410	6256514	ORR1A3-int
19	8104417	8104625	19	8104439	8104796	RLTR15
19	9404981	9405180	19	9404974	9406705	MurERV4_19-int
19	10138799	10138904	19	10138770	10138976	RMER4A
19	11190815	11191162	19	11190331	11191103	RMER6C
19	15948732	15948885	19	15948700	15948816	RLTR17B_Mm
19	16042886	16043198	19	16042968	16043217	MTC
19	18444799	18444943	19	18444839	18444933	RMER12C
19	18756798	18757038	19	18756793	18756961	ORR1G
19	20400487	20400721	19	20400474	20400674	RLTR20A4
19	20400487	20400721	19	20400648	20400706	RLTR20A4
19	20833369	20833528	19	20833327	20833475	MTC
19	20910623	20910973	19	20910865	20910949	RLTR20A4
19	23093778	23093996	19	23093668	23093917	MTD
19	24525939	24526662	19	24525875	24526087	MTEb
19	24555542	24555861	19	24555731	24556336	RLTR31M
19	26089093	26089243	19	26089058	26089562	RLTR21
19	26873948	26874422	19	26873942	26874321	MTD
19	28049892	28050059	19	28049769	28050138	MLT1A1
19	29375889	29376171	19	29375386	29376368	RLTR13D2
19	29638087	29638363	19	29638229	29638287	RLTR20A4
19	30800336	30800598	19	30800258	30800559	ORR1A4
19	30908512	30908668	19	30908374	30908856	MT2B2
19	33118952	33119193	19	33119099	33119903	RLTR25A
19	35692895	35693033	19	35692808	35693134	RMER6D
19	35712690	35713010	19	35712805	35713009	RMER17C
19	36245330	36245527	19	36245255	36245593	MTD
19	36610950	36611092	19	36610961	36611046	RLTR20C2_MM
19	40735077	40735300	19	40735052	40735237	MTEa
19	41273507	41274373	19	41273688	41273915	MLT1H2
19	43532214	43532385	19	43532260	43532342	RLTR31D_MM
19	43902064	43902381	19	43901935	43902326	MTA_Mm
19	46936192	46936511	19	46936195	46936586	RMER15
19	48031081	48031330	19	48030970	48031420	RMER20C_Mm
19	48145322	48145666	19	48145345	48145620	ORR1D2
19	51984456	51984715	19	51984644	51984698	RLTR11D
19	52305359	52305616	19	52305486	52305617	RMER12C
19	52714868	52715063	19	52714880	52715086	RLTR17B_Mm
19	56271979	56272254	19	56272049	56272235	LTR16
19	58185185	58185357	19	58185197	58185268	RLTR20A4
2	5255476	5255691	2	5255548	5255907	ORR1F
2	5273860	5274103	2	5273917	5274287	RLTR9A
2	5279215	5279323	2	5277911	5279603	RMER16-int
2	5835132	5835330	2	5835238	5835536	MLT1A1
2	5843022	5843493	2	5843328	5843892	MLTR18A_MM
2	6715790	6715890	2	6715629	6715828	RMER15
2	8908734	8908904	2	8908845	8909252	MTD
2	10035307	10035461	2	10035221	10035444	RLTR17B_Mm
2	10385471	10385718	2	10385467	10385645	RMER17D2
2	11300614	11300901	2	11300615	11300779	RLTR20C1_MM
2	19199566	19199666	2	19199528	19199633	RMER17C
2	23848605	23848857	2	23848570	23848916	ORR1A1
2	24481652	24481909	2	24481767	24482085	RodERV21-int
2	25173495	25173810	2	25173549	25173752	MLT1C
2	25635880	25636076	2	25634401	25637104	MMERVK10C-int
2	27048249	27048390	2	27048335	27048484	ORR1D1
2	28882321	28882522	2	28882285	28882495	MTD
2	30766702	30766951	2	30766718	30766816	ORR1B1-int
2	31340070	31340235	2	31339927	31340279	RLTR17B_Mm
2	33422549	33422823	2	33422690	33422828	ORR1A4
2	35355987	35356089	2	35356066	35356097	ORR1C2
2	47301997	47302186	2	47301615	47302709	MTA_Mm
2	51609962	51610115	2	51610060	51610312	ORR1E
2	52488853	52489051	2	52488669	52489028	MTD
2	52497167	52497347	2	52497303	52497702	MRLTR33
2	52640792	52641125	2	52640482	52640934	MurERV4_19-int
2	54511015	54511153	2	54510564	54511626	MTB
2	65305354	65305705	2	65305399	65305686	RLTR17B_Mm
2	71435977	71436418	2	71436063	71436396	ORR1A4
2	74023135	74023281	2	74023242	74023456	MamGypLTR3a
2	75339007	75339274	2	75339160	75339481	RLTR15
2	79835979	79836256	2	79836032	79836102	RLTR20C1_MM
2	79835979	79836256	2	79836070	79836329	RLTR20C1_MM
2	80758386	80758589	2	80758492	80758588	RLTR20A3_MM
2	81211513	81211896	2	81211522	81211882	ORR1D1
2	84054097	84054364	2	84054048	84054441	MTA_Mm
2	84770028	84770276	2	84769964	84770284	ORR1D2
2	85006363	85006537	2	85006242	85006637	MTA_Mm
2	89015337	89015513	2	89015048	89015493	RMER17C2
2	89666981	89667190	2	89667135	89667389	MLT1C
2	90134833	90135137	2	90134822	90135251	RLTR45
2	92752762	92753002	2	92752816	92752927	ORR1B1-int
2	101680485	101680676	2	101680632	101680826	RMER12
2	105479021	105479164	2	105479099	105479531	MLTR11B
2	107244945	107245345	2	107245189	107245526	MTEb
2	114231526	114231663	2	114231475	114231570	ORR1C1
2	114231526	114231663	2	114231618	114231891	ORR1C1
2	119612539	119612766	2	119612601	119612670	RLTR25A
2	123966614	123967028	2	123966878	123967090	MLT1C
2	124334429	124334665	2	124334464	124334569	ORR1E
2	129455076	129455220	2	129455100	129455479	MTA_Mm
2	135917305	135917430	2	135917338	135917395	RLTR20A4
2	137239440	137239540	2	137239384	137239466	IAPLTR2a2_Mm
2	142370822	142371212	2	142370816	142370923	RLTR17B_Mm
2	143686389	143686608	2	143686439	143686752	MLT1A1
2	145330402	145330569	2	145330354	145330454	MLT1A0
2	155567964	155568116	2	155567807	155568065	ORR1E
2	156967821	156968034	2	156967959	156968327	ORR1B1
2	158177143	158177565	2	158177224	158177381	MTEa
2	158550128	158550347	2	158550112	158550318	MamRep605
2	158769317	158769965	2	158769555	158770098	RLTR11C_MM
2	158794692	158795027	2	158794479	158794853	MTD
2	158992168	158992562	2	158992379	158992741	MTD
2	161872252	161872622	2	161872265	161872416	LTR33A_.
2	162293847	162294008	2	162293648	162294032	MTE2b
2	163415013	163415168	2	163415106	163415170	RMER12C
2	163425118	163425247	2	163425143	163425225	RLTR20A4
2	166312305	166312448	2	166311929	166312334	MT2B1
2	166312305	166312448	2	166312380	166312447	MT2B1
2	166312305	166312448	2	166312414	166312611	RLTR48C
2	166335326	166335428	2	166335398	166335448	RMER15
2	166401667	166402379	2	166401649	166401821	MTE2a
2	166548098	166548276	2	166547967	166548361	MTA_Mm
2	167033879	167034242	2	167033655	167034181	MT2A
2	169152708	169152863	2	169152761	169152886	RLTR17B_Mm
2	171126731	171126910	2	171126688	171126815	RLTR17B_Mm
2	176396878	176397001	2	176396745	176397797	MLTR25A
2	176506303	176506439	2	176506322	176506841	RLTR20B1
2	176999267	176999398	2	176998847	176999449	LTRIS_Mus
2	177862687	177863209	2	177862808	177863241	RLTR17B_Mm
2	178128942	178129251	2	178128855	178129207	MTE2b
2	178807400	178807845	2	178806669	178807510	RMER19B
2	178898697	178899108	2	178898580	178898848	RLTR20A4
2	180734828	180734991	2	180734864	180734939	ORR1A3-int
2	181544903	181545003	2	181544165	181549232	MMERVK10C-int
12	3677312	3677474	12	3677334	3677370	MT2B1
12	15294033	15294187	12	15294060	15294300	MTA_Mm
12	18250793	18251106	12	18246694	18252000	MERVL-int
12	19044202	19044489	12	19044275	19044392	MTC
12	20191582	20191801	12	20191488	20191801	MTC
12	21804350	21804547	12	21804204	21804408	RLTR17B_Mm
12	21856706	21857020	12	21856535	21856932	MTD
12	21856706	21857020	12	21856933	21857050	RMER15
12	25565778	25565878	12	25565688	25566045	MLT2D
12	26132699	26132845	12	26132438	26132772	ORR1D1
12	26720083	26720335	12	26720123	26720429	MTD
12	27634222	27634461	12	27634212	27634299	RLTR17B_Mm
12	28951232	28951358	12	28951331	28951478	MLT1A0
12	31831429	31831754	12	31831582	31832182	MER21B
12	33956197	33956548	12	33955706	33956279	RMER17C-int
12	34900438	34900621	12	34900458	34900541	RLTR20A4
12	34900438	34900621	12	34900542	34900599	RLTR20A4
12	42933588	42933688	12	42933597	42933734	MLT1B
12	50707316	50707926	12	50707572	50708451	RMER19B
12	54227234	54227447	12	54227388	54227504	RMER12B
12	55500413	55500553	12	55500281	55500451	MTE-int
12	60795942	60796383	12	60795982	60796382	MTD
12	64170972	64171127	12	64170767	64171014	RLTR31B_Mm
12	64170972	64171127	12	64171090	64171371	MLTR31E_MM
12	67337866	67338184	12	67338001	67338212	RLTR17B_Mm
12	68176390	68176550	12	68175931	68176747	RMER12B
12	68314181	68314571	12	68313917	68314846	RLTR13B3
12	79306066	79306246	12	79306002	79306124	MTD
12	80448815	80449048	12	80448453	80449024	RMER6C
12	81444205	81444380	12	81444289	81444358	RLTR20A4
12	83086636	83087052	12	83086436	83086822	MLT1C
12	87446337	87446470	12	87446281	87446385	RMER15
12	92164342	92164645	12	92163994	92164666	RMER19A
12	99449857	99449967	12	99449545	99449918	MTE2a
12	99619381	99619717	12	99619414	99619532	MLT1B
12	99619381	99619717	12	99619594	99619823	RLTR17B_Mm
12	101177734	101177977	12	101177859	101177958	RLTR17B_Mm
12	101442708	101442879	12	101441039	101444555	MERVL_2A-int
12	103351839	103352015	12	103351711	103352010	RLTR17B_Mm
12	106873702	106873911	12	106873797	106873900	RMER12C
12	108749221	108749423	12	108748928	108749398	ORR1A4
12	109153023	109153272	12	109152751	109153649	ORR1A1
12	110723574	110723714	12	110723256	110723762	RMER15
12	112339885	112340068	12	112339752	112339963	MLT1E3
12	114499777	114500135	12	114500009	114500412	MYSERV-int
12	115549409	115549633	12	115549146	115549585	MT2_Mm
12	118377689	118377840	12	118377760	118377816	RLTR20A4
11	3730169	3730618	11	3729378	3730754	ORR1C2
11	7557836	7557972	11	7557674	7558537	ERVL-int
11	7984547	7984712	11	7984209	7985980	IAPEz-int
11	9125917	9126161	11	9125762	9125969	MTD
11	9949202	9949303	11	9949203	9949249	ORR1B1
11	12135829	12135985	11	12135663	12136012	ORR1E
11	12171453	12172122	11	12171446	12171808	ORR1B1
11	16609249	16609543	11	16609320	16609903	MLTR31FA_MM
11	16879886	16880341	11	16879817	16880686	RLTR13D3A
11	16893235	16893409	11	16892917	16893332	RMER15
11	20235665	20236202	11	20235913	20236056	ORR1B1-int
11	22455186	22455407	11	22455095	22455433	RMER19B
11	22555400	22555775	11	22554130	22556294	RodERV21-int
11	31720084	31720209	11	31719965	31720126	ORR1F
11	31720084	31720209	11	31720180	31720394	ORR1F
11	33060121	33060386	11	33060316	33060375	RMER12C
11	33541883	33542019	11	33541889	33542192	ORR1A2
11	34158823	34158995	11	34158859	34159009	RLTR17B_Mm
11	34167764	34168039	11	34167768	34167877	LTR16D
11	34170455	34170715	11	34170323	34170580	RLTR17B_Mm
11	34170455	34170715	11	34170576	34170633	RLTR20A4
11	34170455	34170715	11	34170636	34170702	RLTR20C1_MM
11	34541043	34541187	11	34540968	34541174	RLTR44-int
11	41807839	41808135	11	41807815	41808084	ORR1F
11	43243344	43243639	11	43243375	43243877	RLTR11A
11	43586529	43586712	11	43586179	43587460	ORR1C2
11	44118776	44119077	11	44118515	44118864	MTEa
11	44999233	44999499	11	44999268	44999329	RLTR20C1_MM
11	45524987	45525087	11	45524735	45525092	RLTR17B_Mm
11	47769107	47769312	11	47768992	47769150	MTE2b
11	47769107	47769312	11	47769216	47769427	MTE2b
11	55477018	55477212	11	55476914	55477123	ORR1E
11	55932936	55933199	11	55933090	55933401	MTEa
11	57426374	57426585	11	57426209	57426525	MTEa
11	57574064	57574280	11	57574023	57574434	MTE2a
11	57895104	57895262	11	57895187	57895227	MT2B
11	58103953	58104203	11	58104066	58104461	MTB
11	59318039	59318301	11	59318156	59318286	ORR1G
11	61825139	61825405	11	61824995	61825357	RMER6BA
11	62921726	62922017	11	62921509	62922028	MT2A
11	64032675	64032950	11	64032512	64032920	MTC
11	64633853	64634095	11	64633897	64634075	ORR1C2
11	64802082	64802302	11	64801830	64802128	MT2A
11	72908074	72908269	11	72908006	72908211	MLT1J
11	74039184	74039510	11	74038584	74039778	MERVK26-int
11	74365140	74365423	11	74365071	74365393	MLT1A1
11	75316865	75317328	11	75317109	75317266	MT2B2
11	77009684	77009785	11	77009737	77010197	MT2B1
11	81189309	81189447	11	81189209	81189343	RLTR17B_Mm
11	81248095	81248417	11	81248176	81248324	ORR1F
11	81605930	81606123	11	81606039	81606169	RLTR17B_Mm
11	81870851	81871055	11	81870618	81871001	RLTR16
11	81973020	81973243	11	81972944	81973094	RLTR17B_Mm
11	82319211	82319311	11	82319150	82319471	ORR1A2
11	82398017	82398197	11	82398016	82398072	ORR1B1
11	82452969	82453159	11	82453006	82453339	MLT1A0
11	84860742	84860965	11	84860622	84860787	RLTR25B
11	84860742	84860965	11	84860718	84860846	ORR1A1-int
11	87803881	87804118	11	87804013	87804486	RLTR20C1_MM
11	88668011	88668383	11	88667930	88668237	MTE2b
11	89202111	89202277	11	89202151	89202468	ORR1A2
11	89232115	89232349	11	89232067	89232411	ORR1A1
11	91703399	91703565	11	91703404	91703758	ORR1B1
11	92078623	92078730	11	92078635	92078677	RLTR17B_Mm
11	92686408	92686727	11	92686529	92686661	LTR33C
11	94508503	94508756	11	94508608	94508792	ORR1C2
11	95412951	95413185	11	95413005	95413364	MTD
11	95481732	95482003	11	95481678	95482039	ORR1D1
11	96285078	96285213	11	96284596	96285719	MTB_Mm
11	104692848	104693020	11	104692595	104693446	RLTR17D_Mm
11	105038928	105039064	11	105038896	105039101	RLTR17B_Mm
11	105439659	105439925	11	105439582	105439789	MLT1C
11	105985483	105985814	11	105985489	105985567	RMER19A
11	106433129	106433643	11	106433226	106433541	ORR1B1
11	109182539	109182707	11	109182663	109182864	MLT1B
11	109414781	109415066	11	109414609	109414990	MTD
11	109428744	109428941	11	109428771	109428833	RLTR20C1_MM
11	109428744	109428941	11	109428828	109429043	RLTR20A4
11	109607292	109607468	11	109607341	109607421	RLTR17B_Mm
11	109607292	109607468	11	109607411	109607469	MLT1E3
11	111856675	111856813	11	111856561	111856706	ORR1B1
11	111856675	111856813	11	111856719	111856861	RLTR17B_Mm
11	113351812	113351980	11	113351794	113351922	MLT1B
11	114188644	114189197	11	114188622	114188773	RMER15
11	114196094	114196246	11	114196125	114196179	RLTR20A4
11	114692694	114693112	11	114692875	114693258	ORR1C2
11	117501516	117501669	11	117501444	117501640	MTE2b
11	117534958	117535192	11	117534809	117535052	MLT2D
11	118676604	118676754	11	118676714	118677131	MTC
11	120790210	120790478	11	120790185	120790269	ORR1B1-int
11	120815145	120815267	11	120815235	120815379	MTEa
11	120819280	120819410	11	120818757	120819441	RMER6A
11	121309446	121309796	11	121309245	121309597	ORR1B1
10	4694445	4694805	10	4694508	4694668	ORR1D1
10	4694445	4694805	10	4694717	4694894	ORR1D1
10	6699384	6699656	10	6699378	6699592	RMER12C
10	7956589	7956689	10	7956466	7956834	MTD
10	11435514	11435661	10	11435600	11436195	MLTR18A_MM
10	16112963	16113151	10	16112722	16113061	RLTR31C_MM
10	17259550	17259731	10	17259581	17259638	RLTR20A4
10	17436750	17437021	10	17436649	17437021	RLTR17B_Mm
10	18689502	18689655	10	18689335	18689542	RMER12
10	18689502	18689655	10	18689543	18690088	IAPLTR2a2_Mm
10	21956519	21957186	10	21955852	21956782	RLTR13B1
10	22452241	22452512	10	22452434	22453038	RLTR34D_MM
10	25702165	25702334	10	25702000	25702290	ORR1D2
10	26633150	26633529	10	26633133	26633769	MLTR18D_MM
10	26783471	26783727	10	26783259	26784102	RLTR13B1
10	28707838	28708102	10	28707551	28708869	MYSERV16_I
10	30614064	30614198	10	30613860	30614196	RLTR51B_Mm
10	30627209	30627393	10	30627317	30627493	RLTR17B_Mm
10	30801030	30801201	10	30800996	30801077	RLTR20A4
10	32578914	32579082	10	32579045	32579157	RLTR51A_Mm
10	36752903	36753289	10	36752799	36753199	MTC
10	36752903	36753289	10	36753200	36753440	MTE-int
10	38188810	38188994	10	38188702	38188855	MTE2b
10	38323727	38323871	10	38323841	38323965	MLT1H1
10	41745008	41745230	10	41745082	41745578	MT2B1
10	41922952	41923149	10	41922856	41923248	MLT1E
10	42742528	42742628	10	42742394	42742606	RLTR17B_Mm
10	43429364	43429657	10	43429379	43429753	ORR1D1
10	43480011	43480190	10	43480010	43480240	RLTR20A4
10	44289232	44289699	10	44289470	44289854	MTC
10	44623951	44624128	10	44623897	44624198	MLT2D
10	47943365	47943995	10	47942804	47944631	ORR1B2
10	49472511	49472611	10	49472543	49473014	RLTR22_Mur
10	53369515	53369615	10	53366606	53373546	RLTR4_MM-int
10	58563506	58563768	10	58563232	58563669	RLTR19
10	58563506	58563768	10	58563689	58564027	ORR1A0
10	59267930	59268094	10	59267852	59267975	RLTR20A4
10	59267930	59268094	10	59268011	59268088	RLTR20A4
10	60160233	60160333	10	60160218	60160536	ORR1A4
10	61140803	61140969	10	61140572	61141057	RLTR17B_Mm
10	61377203	61377331	10	61377232	61377290	RLTR20A4
10	62079651	62079751	10	62079594	62080227	RMER19B2
10	66108438	66108716	10	66108642	66108776	ORR1A2
10	68958388	68958572	10	68958257	68958604	ORR1A1
10	70687732	70687903	10	70687490	70687846	RLTR17B_Mm
10	70687732	70687903	10	70687847	70687936	RLTR17B_Mm
10	76326943	76327509	10	76327179	76327299	ORR1B1-int
10	77528415	77528855	10	77528545	77528772	RLTR17B_Mm
10	79587682	79588138	10	79587891	79588024	RLTR22_Mur
10	83530030	83530220	10	83529963	83530787	RMER19B
10	83648319	83648476	10	83648307	83649689	RodERV21-int
10	83723920	83724080	10	83723950	83724137	RLTR51A_Mm
10	85591455	85591778	10	85591454	85592900	MERVL-int
10	87378981	87379290	10	87379164	87379248	RLTR17B_Mm
10	89479141	89479433	10	89478769	89479285	RLTR20B3
10	89479141	89479433	10	89479286	89479414	RLTR17B_Mm
10	90553183	90553299	10	90553025	90553283	MLT1E1
10	93176247	93176968	10	93176342	93176709	RMER19C
10	93176247	93176968	10	93176717	93177595	RMER17B2
10	93963319	93963539	10	93963410	93963505	RMER12C
10	94088031	94088170	10	94087759	94088143	ORR1A1
10	109154138	109154302	10	109151429	109156438	IAPEz-int
10	110510071	110510216	10	110510047	110510126	RLTR17B_Mm
10	111222063	111222271	10	111222143	111222645	MER21C
10	113304482	113304759	10	113304651	113304717	RLTR17B_Mm
10	115620151	115620433	10	115619890	115620290	MTB
10	116460989	116461089	10	116460944	116461315	MTD
10	118035680	118036075	10	118035684	118035911	RLTR17B_Mm
10	118035680	118036075	10	118035960	118036164	RLTR17B_Mm
10	118330362	118330592	10	118330522	118330626	RLTR17B_Mm
10	119027540	119027839	10	119027543	119027833	RLTR40
10	123618847	123619070	10	123618900	123619109	RLTR20A4
10	125762399	125762595	10	125762257	125762450	ORR1C1
10	125762399	125762595	10	125762451	125762797	ORR1A2
10	126785196	126785527	10	126785443	126785587	LTR16E1
10	126795183	126795366	10	126795212	126795326	LTR40a
17	4413778	4413884	17	4413817	4413915	RLTR17B_Mm
17	4710869	4711076	17	4710869	4711078	RLTR17B_Mm
17	4869570	4869733	17	4869384	4870572	ORR1B1
17	5792467	5792833	17	5792363	5792610	MTD
17	9101416	9101772	17	9101318	9101490	MTEa
17	9227121	9227343	17	9227192	9227517	ORR1E
17	10183538	10183693	17	10183445	10183896	MLT1C
17	10962218	10962381	17	10962133	10962262	RMER10B
17	11824625	11824740	17	11824395	11824731	ORR1A4
17	12144135	12144321	17	12144215	12144425	LTR10_RN
17	13093538	13093818	17	13093718	13094062	MTD
17	13430477	13431038	17	13430462	13430835	MTEa
17	13671675	13671804	17	13671772	13672029	ORR1A4
17	13684218	13684754	17	13684521	13684841	ORR1D2
17	21041744	21042073	17	21041489	21041881	MTA_Mm
17	21760852	21760980	17	21760593	21760915	RLTR21
17	21760852	21760980	17	21760946	21761709	RLTR21
17	25413856	25413957	17	25413735	25414098	ORR1C1
17	30112288	30112632	17	30112492	30112815	MTD
17	30985724	30985934	17	30985736	30985814	RMER12C
17	30985724	30985934	17	30985884	30986251	MER68B
17	31564378	31564479	17	31564141	31564467	RMER12
17	31564378	31564479	17	31564240	31564797	RLTR17B_Mm
17	31649402	31649653	17	31649200	31649787	RLTR17B_Mm
17	32638016	32638581	17	32638216	32638549	ORR1C1
17	37884632	37884805	17	37884510	37885075	LTRIS2
17	38189945	38190233	17	38188116	38192681	MERVL_2A-int
17	42984381	42984699	17	42984144	42984503	RLTR31D_MM
17	42984381	42984699	17	42984491	42984668	RLTR31D_MM
17	44623777	44623987	17	44623945	44624308	ORR1B1
17	44684330	44684526	17	44684316	44684497	RLTR20A4
17	44878437	44878591	17	44878210	44878664	RMER10A
17	46142803	46143013	17	46142944	46143019	ORR1D2
17	47124180	47124385	17	47124312	47124368	RLTR20A4
17	47582362	47582549	17	47582361	47582533	MTC
17	48574477	48574598	17	48573185	48574559	RLTR22_Mur
17	49473782	49473909	17	49473867	49474359	MT2_Mm
17	49614089	49614258	17	49614091	49614410	ORR1A4
17	50051765	50052182	17	50051478	50051850	MTD
17	50954955	50955278	17	50954907	50955396	RLTR1A2_MM
17	51410246	51410512	17	51410378	51410719	RMER19B2
17	51451586	51451808	17	51451390	51451688	MT2B1
17	53856687	53856935	17	53856811	53857127	ORR1C2
17	55856831	55857146	17	55856596	55857019	RLTR20C
17	55856831	55857146	17	55857080	55857164	RLTR20C
17	57100743	57100879	17	57100714	57101211	RLTR20A3_MM
17	57493876	57494199	17	57493705	57493958	ORR1F
17	57505515	57505763	17	57505302	57505593	RMER15
17	59144480	59144713	17	59144649	59144707	RLTR17B_Mm
17	65979652	65979874	17	65979072	65980063	RLTR13D5
17	66439653	66439799	17	66439164	66439686	RLTR25A
17	66898661	66898957	17	66898369	66898799	RLTR34B_MM
17	69600642	69600869	17	69600473	69600790	ORR1A3
17	69883755	69884008	17	69883730	69883847	RLTR17B_Mm
17	69883755	69884008	17	69883902	69884369	RLTR31B_Mm
17	69923712	69924164	17	69923634	69923843	MTD
17	71334931	71335486	17	71335232	71335371	ORR1A3-int
17	73913826	73914071	17	73913850	73913910	RLTR20A4
17	73913826	73914071	17	73913945	73914003	RLTR20C1_MM
17	73913826	73914071	17	73914012	73914069	RLTR20A4
17	75020116	75020248	17	75020114	75020663	RMER6A
17	77954418	77954718	17	77954424	77954642	RLTR20A4
17	83256046	83256476	17	83256196	83256550	ORR1A0
17	83706238	83706379	17	83706213	83706386	ORR1C2
17	85365604	85365864	17	85365631	85365690	RLTR20C1_MM
17	86158071	86158367	17	86158192	86158484	MTEb
17	87467575	87467731	17	87467480	87467617	MLT1A1
17	87480483	87480712	17	87480230	87480551	ORR1A4
17	88037812	88037997	17	88037847	88037923	RLTR20C1_MM
17	88037812	88037997	17	88037957	88038152	ORR1D1
17	88185612	88185712	17	88185319	88185661	MLT1C
X	3183462	3183613	X	3183329	3184133	RMER17D
X	3752914	3753080	X	3752770	3753180	RLTR9E
X	3875908	3876175	X	3875566	3876195	RLTR26_Mus
X	5019357	5019735	X	5019207	5019781	ORR1A2
X	11078337	11078597	X	11078466	11078559	RLTR31D_MM
X	12060863	12061020	X	12060866	12060957	RLTR31D_MM
X	12060863	12061020	X	12060879	12061065	RLTR51A_Mm
X	12156223	12156490	X	12156206	12156332	MLTR14
X	15807759	15807859	X	15807656	15808050	MTA_Mm
X	15819646	15819945	X	15819681	15820074	MTA_Mm
X	17966813	17967142	X	17966716	17967028	ORR1A2
X	18009031	18009404	X	18008826	18009214	RLTR11B
X	20468701	20468944	X	20468723	20469161	MT2C_Mm
X	23639945	23640194	X	23640061	23640661	ORR1A0
X	23933354	23933538	X	23929831	23934869	ETnERV3-int
X	24081696	24081872	X	24081680	24082028	RMER3D-int
X	26107577	26107881	X	26107348	26107729	RLTR4_MM-int
X	26792403	26792539	X	26792395	26792619	RLTR1B-int
X	27106836	27107124	X	27106634	27107053	MTC
X	29450464	29450690	X	29450199	29450752	RLTR31A_Mm
X	30148169	30148377	X	30147828	30148212	RLTR4_MM-int
X	31674423	31674866	X	31674552	31674780	ERVB3_1-I_MM
X	31870775	31870934	X	31870805	31871355	RLTR26_Mus
X	32429544	32429808	X	32429240	32429667	RMER17C
X	32429544	32429808	X	32429683	32430016	RMER10B
X	33733127	33733275	X	33733021	33733595	ORR1A3-int
X	33745210	33745374	X	33745105	33745326	RMER16-int
X	38171433	38171726	X	38171588	38171982	MTA_Mm
X	38822918	38823118	X	38822858	38823203	ORR1A0
X	42082186	42082428	X	42082358	42082612	MTE2a
X	45493209	45493381	X	45492861	45493957	MTA_Mm
X	56461342	56461506	X	56461378	56461462	RLTR31D_MM
X	57023718	57024308	X	57023582	57023848	ORR1F
X	66093893	66094075	X	66091691	66094278	IAPEz-int
X	71375275	71375431	X	71374795	71375406	MLTR18_MM
X	76053097	76053487	X	76053364	76053625	MLT1D
X	81317888	81318041	X	81317851	81317930	RMER15-int
X	81317888	81318041	X	81317999	81318691	RMER15-int
X	85717682	85717817	X	85717039	85718877	ORR1A2
X	86096530	86096815	X	86096640	86096717	RLTR17B_Mm
X	86312843	86313015	X	86312405	86313214	RLTR13D3
X	90128354	90128738	X	90128649	90129103	RLTR50B
X	94063004	94063152	X	94062219	94063141	MERVK26-int
X	98608649	98608749	X	98608463	98608867	MLT1J
X	102535736	102536020	X	102535741	102535878	RMER17C
X	109312871	109313068	X	109312890	109312962	RLTR20C1_MM
X	111493910	111494329	X	111493500	111495625	RodERV21-int
X	115583009	115583223	X	115582329	115583123	RLTR13C2
X	115583009	115583223	X	115583133	115583387	ERVB2_1A-I_MM
X	115583408	115583509	X	115583359	115583880	RLTR45-int
X	118746903	118747153	X	118745238	118749189	IAP-d-int
X	118747286	118747650	X	118745238	118749189	IAP-d-int
X	118770728	118770830	X	118770530	118770937	MTB_Mm
X	119334245	119334554	X	119334151	119334466	ETnERV2-int
X	119334245	119334554	X	119334482	119334858	RLTR9A
X	120152338	120152812	X	120151940	120152969	RLTR4_MM-int
X	122636048	122636197	X	122635928	122637924	MMERVK9C_I
X	127015030	127015312	X	127015047	127015121	RLTR20C2_MM
X	130068137	130068437	X	130068342	130068859	LTRIS2
X	132549636	132550110	X	132549547	132549938	MLT1A1
X	133085693	133085846	X	133085802	133085973	ORR1E
X	135091729	135091987	X	135091735	135091787	RLTR20A4
X	135091729	135091987	X	135091839	135091907	RLTR20A4
X	140769852	140770115	X	140769672	140770242	RMER15
X	141150595	141150824	X	141150258	141150992	MERVL-int
X	147174400	147174719	X	147174547	147174657	MLT1H1
X	147431195	147431483	X	147431072	147432136	RLTR4_MM-int
X	147784717	147784868	X	147784543	147784902	ORR1B2
X	148652891	148653221	X	148652733	148653250	RMER19B
X	153053490	153053661	X	153053423	153053669	MERVL_2A-int
X	153116274	153116424	X	153116197	153116583	MTA_Mm
X	156234148	156234347	X	156234100	156234281	RMER17C
X	157330561	157330714	X	157330481	157330605	RMER15
X	157330561	157330714	X	157330669	157330855	RMER15
X	159389431	159389632	X	159389397	159389742	ORR1A0
X	159786183	159786343	X	159785920	159786216	MLT2B2
X	159786183	159786343	X	159786277	159786444	MLT2B2
X	161782020	161782122	X	161781542	161782138	MT2B
X	164844453	164844596	X	164844557	164844621	LTR104_Mam
X	165291327	165291800	X	165290916	165291665	RMER17D2
18	3978270	3978493	18	3978256	3978593	ORR1E
18	5960370	5960703	18	5960426	5960727	RLTR4_MM-int
18	7829505	7829709	18	7825066	7831612	RLTR4_MM-int
18	8368921	8369059	18	8368945	8369069	RLTR17B_Mm
18	8562797	8562938	18	8562365	8562857	MT2B1
18	11751284	11751544	18	11751379	11751523	RMER10A
18	13616121	13616283	18	13616112	13616323	RLTR17B_Mm
18	15317853	15318183	18	15318043	15318489	MLTR14
18	23728664	23728863	18	23728805	23729125	MTD
18	24102644	24103007	18	24102724	24103005	LTR41
18	24430887	24431082	18	24430760	24430975	RLTR11A2
18	24430887	24431082	18	24430980	24431124	ORR1B1-int
18	27813640	27813740	18	27813254	27813820	RMER2
18	30145592	30145746	18	30144930	30147649	IAPEy-int
18	30468449	30468549	18	30467571	30468538	RLTR13D6
18	32067459	32067855	18	32067455	32067605	RMER15-int
18	32067459	32067855	18	32067647	32068028	RMER15-int
18	32132689	32132899	18	32132623	32132744	RLTR17B_Mm
18	32283768	32284110	18	32284021	32284149	MLT1A
18	32798896	32798999	18	32798925	32798982	RLTR51A_Mm
18	33244529	33244768	18	33244511	33244657	MamRep605
18	37742086	37742475	18	37741907	37742207	ORR1A2
18	40166447	40166759	18	40166587	40166705	RLTR20A4
18	42152785	42153022	18	42152699	42152870	MT2A
18	43336661	43337163	18	43336663	43336904	ORR1C2
18	43336661	43337163	18	43336933	43337132	ORR1C2
18	46132481	46132579	18	46132259	46132638	MTA_Mm
18	48137393	48137558	18	48137005	48137480	RMER19C
18	49758260	49758520	18	49758205	49758576	ORR1D1
18	52816070	52816205	18	52815867	52816277	MTB_Mm
18	54412909	54413246	18	54412946	54413339	MTD
18	54682255	54682449	18	54682255	54682308	MTE2a
18	59690424	59690644	18	59690369	59690563	ORR1D2
18	60073968	60074387	18	60073022	60074203	RLTR4_MM-int
18	60073968	60074387	18	60074204	60074572	MTA_Mm
18	60075006	60075243	18	60075033	60075092	MERV1_I
18	60075006	60075243	18	60075093	60076089	RLTR4_MM-int
18	61801217	61801333	18	61800949	61801301	MTB
18	62836255	62836442	18	62836364	62836733	ORR1D1
18	63023846	63024059	18	63023869	63024113	RLTR20A4
18	64189201	64189336	18	64189053	64189358	ORR1A3
18	68736949	68737135	18	68736836	68736994	ORR1C2
18	70021229	70021423	18	70021312	70021401	RLTR17B_Mm
18	70021229	70021423	18	70021316	70021420	RLTR17B_Mm
18	70517662	70517771	18	70517510	70517827	ORR1A2
18	70552139	70552307	18	70552159	70552465	MTD
18	72452349	72452604	18	72452357	72452483	RLTR17B_Mm
18	72452349	72452604	18	72452517	72452594	RLTR17B_Mm
18	73290604	73290773	18	73290579	73290987	MLTR11A
18	74041007	74041277	18	74040870	74041145	ORR1G
18	74041007	74041277	18	74041189	74041358	MER57E1
18	74979108	74979394	18	74978955	74979407	MLT2B2
18	76764140	76764345	18	76764275	76764514	ORR1G
18	77323496	77323910	18	77323649	77323803	MLT1B
18	77451747	77452062	18	77451880	77452357	MER67A
18	78513112	78513248	18	78513118	78513456	MER21C
18	80010628	80011027	18	80010630	80010721	RLTR20C2_MM
18	80010628	80011027	18	80010699	80010902	RLTR17B_Mm
18	80705674	80705969	18	80705684	80705899	RLTR17B_Mm
18	80730340	80730779	18	80730387	80730476	RLTR17B_Mm
18	81397565	81397803	18	81397665	81397854	RLTR17B_Mm
18	86338769	86339106	18	86338835	86338974	RMER4B
18	86338769	86339106	18	86338974	86339168	MTC
18	87670175	87670338	18	87670132	87670269	RLTR17B_Mm

## Sheet: E105_XY_XX_Control_Shared
Peak Chr	Peak Start	Peak End	ERV Chr	ERV Start	ERV End	Subfamily
16	11232147	11232655	16	11232197	11232551	ORR1D2
16	12450447	12450921	16	12450314	12450678	RLTR9A3
16	13558369	13558535	16	13558497	13558763	ORR1F
16	14532387	14532856	16	14532268	14532605	MTB
16	14532387	14532856	16	14532608	14532940	MTC
16	15929502	15930295	16	15929520	15929922	RLTR9D
16	16372035	16372275	16	16372035	16372320	ORR1E
16	17785490	17785590	16	17785429	17786415	RMER12
16	18301275	18301387	16	18301205	18301498	ORR1C1
16	22191581	22191886	16	22191655	22192067	LTR41
16	24722465	24722889	16	24722691	24722878	MTEa
16	26780654	26781175	16	26780901	26781275	ORR1B1
16	38003243	38003476	16	38003267	38003395	ORR1B1-int
16	38003243	38003476	16	38003272	38003448	MT2B
16	38154838	38155253	16	38154856	38155266	ERVB7_4-LTR_MM
16	42607002	42607247	16	42606514	42607179	RMER17B2
16	48339799	48340615	16	48339745	48340046	MLT1A0
16	48339799	48340615	16	48340178	48340724	RLTR20A2
16	50354313	50354528	16	50354184	50354511	ORR1B2
16	52562531	52563003	16	52562605	52563135	LTRIS2
16	55611922	55612115	16	55612028	55612160	ORR1F
16	58191399	58192247	16	58191405	58192362	RMER17B2
16	78385866	78385973	16	78385660	78385962	ORR1A2
16	84144396	84144588	16	84144314	84144606	RMER2
16	89833733	89833905	16	89833573	89833915	ORR1B1
16	91245601	91245766	16	91245699	91245754	ORR1B1-int
16	93804097	93804624	16	93804344	93804697	ORR1D2
14	4908705	4909825	14	4909127	4909541	RLTR9E
14	8690512	8690615	14	8690230	8691075	RLTR13A
14	12126327	12126531	14	12126071	12126530	RMER10A
14	13695102	13695447	14	13695136	13695263	RMER10B
14	13695102	13695447	14	13695372	13695526	RMER10B
14	14341534	14341669	14	14341520	14341811	ORR1D2
14	44786741	44786909	14	44786691	44787434	MMVL30-int
14	45245223	45245846	14	45245281	45245662	MTC
14	52138043	52138903	14	52138106	52138712	RLTR13C1
14	56112525	56112654	14	56112561	56112742	ORR1A1-int
14	60611771	60612077	14	60611615	60611933	MLT1C2
14	62865873	62866410	14	62865795	62866100	MLTR11B
14	70561853	70562112	14	70561853	70562088	LTR73
14	78459281	78459651	14	78459555	78459691	RMER15
14	89562393	89563513	14	89562372	89563229	RLTR13D6
14	93063891	93064833	14	93064411	93064813	RLTR41
14	97783027	97783241	14	97782835	97783289	RLTR20A
14	104740209	104740638	14	104740212	104740321	RLTR9D2
14	104740209	104740638	14	104740373	104740637	RLTR9D2
14	118656649	118656948	14	118656629	118656950	MTEb
3	6987363	6988467	3	6987525	6988334	RLTR13D6
3	8854884	8855025	3	8854735	8855201	ERVB2_1A-I_MM
3	9094084	9094393	3	9094314	9094623	RLTR9A3
3	9122792	9123287	3	9122830	9123242	RLTR9E
3	11439184	11440014	3	11439290	11439707	RLTR9E
3	16178999	16180436	3	16179532	16179938	RLTR9E
3	16806315	16806700	3	16806120	16806968	RLTR13G
3	16823309	16823410	3	16823141	16823526	MTB
3	16913107	16913557	3	16913096	16913483	MER74A
3	28155000	28155443	3	28155001	28155373	MTEa
3	28238411	28238826	3	28238292	28238668	ORR1C2
3	28890960	28891667	3	28890855	28891227	MTD
3	28890960	28891667	3	28891230	28891633	RLTR9D
3	30761721	30762106	3	30759649	30762295	MERVL_2A-int
3	37666715	37666906	3	37666633	37666866	MLT1D
3	50832972	50833349	3	50833114	50833191	MTE2a
3	50832972	50833349	3	50833218	50833369	MTE2a
3	55505784	55506303	3	55505608	55505921	MLT2B4
3	58553302	58553884	3	58553380	58553593	RLTR17B_Mm
3	59787345	59788153	3	59787351	59788199	RLTR13D6
3	66473981	66474334	3	66473296	66474243	ORR1E
3	72775489	72775757	3	72775221	72776077	RLTR13D6
3	83658441	83659209	3	83658660	83659320	MLTR18D_MM
3	94359394	94359778	3	94359360	94359487	MTD
3	94969751	94970343	3	94969894	94970046	MLT1F2
3	96979780	96980300	3	96980110	96980528	MTB_Mm
3	101665010	101665380	3	101664957	101665283	MTD
3	106034588	106034688	3	106034659	106035001	ORR1B1
3	107566726	107566989	3	107566917	107567201	RMER12
3	111313634	111314237	3	111313693	111314089	RLTR9E
3	112147024	112147415	3	112147080	112147603	RLTR20B3
3	116887210	116887310	3	116886379	116887231	RLTR13D6
3	116887210	116887310	3	116887232	116888486	MLTR25C
3	126352383	126352979	3	126352401	126352833	RLTR9B
3	129187560	129187742	3	129187469	129187860	MTA_Mm
3	129551277	129551545	3	129551175	129551611	ERVB3_1-LTR_MM
3	135398929	135399269	3	135398890	135399098	MLT1C2
3	136161526	136161957	3	136161598	136162111	MLTR18B_MM
3	138696527	138697130	3	138696620	138696962	ORR1D2
3	146370863	146371411	3	146370710	146371045	MTC
3	146370863	146371411	3	146371079	146371191	MTC
3	146370863	146371411	3	146371192	146371857	RLTR16B_MM
3	151691925	151692083	3	151691979	151692347	ORR1B1
3	157129013	157129673	3	157129227	157129601	RLTR9D2
3	157508035	157508909	3	157508214	157508475	MLT1F1
3	157508035	157508909	3	157508476	157508861	RLTR9F
3	158716911	158717371	3	158716923	158717094	ORR1F
8	4197279	4197881	8	4197399	4197780	RLTR9D2
8	6325981	6326379	8	6325934	6326324	RLTR9F
8	18857147	18857391	8	18856913	18857535	RLTR13D1
8	22456628	22456731	8	22456374	22456691	ORR1A2
8	34826611	34826730	8	34826565	34826705	RLTR17B_Mm
8	40794873	40795194	8	40794376	40795596	ORR1D1
8	57942768	57943529	8	57942016	57943226	ORR1A2
8	57942768	57943529	8	57943232	57943581	ORR1A2
8	67032974	67033204	8	67032494	67034163	RLTR4_MM-int
8	67317854	67318049	8	67317623	67318005	MTB_Mm
8	67974363	67974648	8	67974355	67974595	RLTR20A4
8	69577856	69578032	8	69577888	69577993	RLTR17B_Mm
8	70679910	70681032	8	70679834	70680179	ORR1A1
8	73756438	73757020	8	73756332	73756698	RLTR9D2
8	78454443	78455017	8	78454690	78454805	MTEb
8	78808130	78808421	8	78807892	78808283	RLTR9E
8	80452680	80452820	8	80452598	80452757	LTR79
8	87120433	87120783	8	87120551	87120926	RMER16B2
8	96619329	96619760	8	96619312	96619471	ORR1B2
8	97387567	97387740	8	97386538	97388236	ERVB4_2-I_MM
8	110640390	110641099	8	110640759	110641160	MTB_Mm
15	10925606	10926124	15	10925585	10926380	RLTR17C_Mm
15	11782330	11782526	15	11782317	11782389	RLTR20C2_MM
15	16130493	16131590	15	16130873	16131568	RLTR13D6
15	19984778	19985738	15	19984957	19985703	RLTR13D6
15	25593725	25594181	15	25593885	25594052	ORR1D1
15	36094762	36095344	15	36095076	36095278	ORR1C2
15	39591316	39593398	15	39592340	39592764	RMER17A2
15	39635416	39635838	15	39635561	39636389	RMER13B
15	41768847	41769413	15	41768978	41769207	RLTR9E
15	45992061	45992178	15	45991583	45992316	RMER13B
15	47773839	47774213	15	47773712	47773961	MERV1_LTR
15	47834209	47834438	15	47834213	47834594	MTC
15	49534759	49534925	15	49534701	49535171	LTRIS2
15	51806515	51806771	15	51806705	51807036	ORR1A4
15	51906458	51907448	15	51906897	51907192	RLTR9B
15	55110525	55110777	15	55110264	55110716	RLTR20A2B_MM
15	58602965	58603828	15	58602760	58603146	ORR1B1
15	67221495	67221782	15	67221564	67221917	MLT1A0
15	72348076	72348903	15	72348025	72348457	RLTR23
15	74084963	74085112	15	74084736	74085134	RLTR10A
15	76949502	76950010	15	76949569	76949791	MLT1E1
15	76949502	76950010	15	76949872	76950103	RMER17C
15	78895428	78895615	15	78895049	78895488	MT2_Mm
15	83729703	83730106	15	83729779	83729887	RMER12C
15	85041566	85041826	15	85041494	85041861	ORR1B1
15	85247843	85248439	15	85247828	85248135	MER21C
15	88897969	88898077	15	88898026	88898105	RMER15
15	91780711	91780953	15	91780704	91781107	MTC
15	96920189	96920387	15	96920222	96920408	RMER10B
7	6427216	6428048	7	6427209	6427529	MTEb
7	26335904	26336660	7	26335939	26336943	RLTR13E
7	32419300	32419615	7	32419428	32419700	IAPEY5_LTR
7	35057607	35057970	7	35057854	35057955	ORR1E
7	35135920	35136246	7	35135858	35136234	RMER10A
7	36801198	36801361	7	36801040	36801276	RLTR17B_Mm
7	36801198	36801361	7	36801312	36801438	RLTR17B_Mm
7	41215774	41216288	7	41215977	41216507	RLTR13C2
7	41216410	41216697	7	41215977	41216507	RLTR13C2
7	41216410	41216697	7	41216508	41216878	ORR1A3
7	43196379	43197474	7	43196743	43197106	ORR1F
7	43196379	43197474	7	43197244	43197592	RLTR9B2
7	47514776	47514893	7	47514290	47515196	RLTR13E
7	50659215	50659315	7	50659113	50659563	MTA_Mm
7	67173145	67173573	7	67173351	67173582	MLT2C2
7	80058313	80058458	7	80058392	80058509	ORR1A3-int
7	90525620	90526292	7	90525622	90526514	RLTR13G
7	97184371	97185678	7	97185144	97185805	RMER6A
7	102979491	102980231	7	102979601	102980451	RLTR13D6
7	106807010	106807402	7	106806910	106807276	ORR1C2
7	111400504	111400706	7	111400415	111400765	ORR1E
7	111945510	111945747	7	111945279	111945627	MTE2b
7	116068920	116069020	7	116068964	116069074	LTR65
7	117156440	117156753	7	117156526	117156611	ORR1E
7	134193959	134194506	7	134194005	134194224	RMER5
5	6348549	6349318	5	6348512	6348818	RLTR9A3
5	6348549	6349318	5	6348890	6349293	MTC
5	9056529	9057062	5	9056641	9056996	RLTR9D
5	12922826	12923501	5	12922681	12923080	RLTR9E
5	14368854	14369052	5	14368650	14369454	RLTR13C2
5	16630200	16631033	5	16630377	16630743	RLTR9D2
5	16642604	16642776	5	16641961	16642737	RMER13A
5	18893503	18894103	5	18893551	18893965	RLTR9E
5	19023393	19023493	5	19023262	19023423	MTD
5	19023393	19023493	5	19023469	19023713	MTD
5	21835045	21835219	5	21834532	21835818	ORR1B1
5	22119808	22120091	5	22119780	22119908	ORR1A3-int
5	24854418	24854576	5	24854303	24854514	MTD
5	25191294	25192523	5	25191592	25191884	MER74A
5	27244797	27244897	5	27244457	27244848	MTB
5	29759500	29759600	5	29759048	29760916	ORR1A2
5	29917942	29918562	5	29917752	29918114	RMER10A
5	29917942	29918562	5	29918128	29918268	ORR1C1
5	34710460	34710975	5	34710691	34710929	RMER12C
5	44018119	44018368	5	44017931	44018305	RLTR9E
5	44300863	44302161	5	44301765	44302634	RMER17B2
5	55835124	55835305	5	55835020	55835406	RLTR9D
5	61039545	61040564	5	61039633	61040496	RLTR13D6
5	64135922	64136159	5	64135893	64136050	LTR16A
5	68007788	68008051	5	68007803	68008004	MTC
5	72622021	72622712	5	72621807	72623048	RMER15-int
5	76469050	76470012	5	76469065	76469353	MER74B
5	76469050	76470012	5	76469693	76469894	LTR67B
5	76912824	76913187	5	76912979	76913211	MTEa
5	81404715	81404893	5	81404494	81404871	ORR1C1
5	87920057	87920348	5	87919964	87920371	RLTR9D
5	89042448	89042589	5	89042425	89042512	RLTR20A3_MM
5	99312629	99312996	5	99312685	99312890	RLTR17B_Mm
5	104265399	104265656	5	104265464	104265726	RMER17C
5	106200147	106200455	5	106200326	106200705	MTE2b
5	106213499	106213729	5	106213666	106213800	RLTR17B_Mm
5	107195399	107195828	5	107195206	107195604	MTD
5	110111626	110112071	5	110111626	110111962	RLTR9E
5	110111626	110112071	5	110111977	110113127	ETnERV2-int
5	110549058	110549288	5	110548905	110549564	MTEa
5	110718772	110719099	5	110718923	110719168	MLT1C2
5	112527720	112528030	5	112527748	112527827	MLT1F1
5	114138486	114138721	5	114138475	114138869	MTB
5	114737835	114738217	5	114737950	114738250	ORR1A1
5	118176646	118176761	5	118176497	118176690	RLTR17B_Mm
5	118176646	118176761	5	118176691	118176974	RLTR17B_Mm
5	118634067	118634246	5	118634028	118634150	MLT1K
5	139771209	139771521	5	139771373	139771640	RLTR17B_Mm
5	144397156	144397313	5	144396876	144397407	RLTR28
5	145576329	145576700	5	145576384	145576870	RLTR20A4
5	148908028	148908242	5	148907950	148908420	RLTR12D
Y	39850742	39850861	Y	39850702	39850833	RMER17D2
1	3552861	3553770	1	3552953	3553299	RLTR28B
1	4220883	4221606	1	4220949	4221331	RLTR9D2
1	9420335	9420529	1	9420161	9420589	RLTR9E
1	9544984	9545934	1	9545134	9546045	RMER13B
1	10101652	10102287	1	10102075	10102441	ORR1D1
1	11347982	11348511	1	11347987	11348515	RLTR41C
1	15099731	15100126	1	15099776	15100683	RLTR13D5
1	20473382	20473550	1	20473386	20473878	RMER13B
1	22171036	22171194	1	22170770	22171590	RLTR13C2
1	24321099	24321199	1	24321057	24321148	ORR1B1-int
1	25926586	25927750	1	25926957	25927367	RLTR9E
1	38908108	38909236	1	38908644	38909044	RMER10A
1	42097752	42097927	1	42097510	42097876	ORR1D2
1	43895720	43895965	1	43895765	43896151	BGLII_B
1	45396813	45397884	1	45397105	45397484	RLTR9D2
1	47256573	47256730	1	47256354	47257128	RMER13B
1	51591399	51591567	1	51591366	51591454	RLTR20A3_MM
1	68676474	68677092	1	68676488	68676906	RLTR9E
1	71586371	71586528	1	71585012	71586470	MERVL_2A-int
1	71586371	71586528	1	71586476	71587272	RMER13A1
1	71742670	71742944	1	71742496	71743328	RMER13B
1	83156042	83156441	1	83156054	83156225	ORR1E
1	84382321	84383877	1	84382204	84383046	RMER13B
1	86352511	86353200	1	86352433	86353085	RMER13A
1	92178752	92179120	1	92178818	92178936	MLT2B3
1	93390812	93391126	1	93390729	93392259	ORR1A1
1	107522326	107522758	1	107522528	107523030	RLTR16
1	107522808	107523577	1	107522528	107523030	RLTR16
1	107522808	107523577	1	107523166	107523360	MER67C
1	107560656	107560948	1	107560723	107561116	MTA_Mm
1	110399656	110400596	1	110400115	110400533	BGLII_Mus
1	116978976	116979531	1	116978936	116979454	ERVB4_1B-LTR_MM
1	121634109	121634410	1	121634347	121634869	MLTR14
1	127917105	127917444	1	127917126	127917201	MLT1A0
1	127917105	127917444	1	127917336	127917446	MLT1A0
1	131398090	131398216	1	131397818	131398174	MTE2a
1	133121625	133121838	1	133121537	133121936	MTC
1	136979028	136979619	1	136978917	136979194	RMER10A
1	137315057	137315625	1	137315039	137315447	MLTR11A
1	139698288	139698514	1	139697896	139698773	RLTR13A2
1	140839951	140841075	1	140840213	140841058	RLTR13D6
1	146198665	146199065	1	146198661	146199055	RLTR9D
1	151020482	151020583	1	151020261	151020832	RLTR18B
1	151654421	151654616	1	151654321	151654643	ORR1D1
1	162290447	162290655	1	162290449	162290590	ORR1F
1	165128735	165129180	1	165128640	165129014	MTD
1	170963104	170963397	1	170963181	170963359	ORR1B1-int
1	174350465	174350720	1	174350583	174350906	RMER17C2
1	181949255	181949419	1	181949288	181949588	MTEa
1	183161262	183161427	1	183160609	183161470	RLTR13D6
1	193738069	193738241	1	193737659	193738549	RMER17B
1	194668283	194668445	1	194668177	194668571	ORR1C1
13	4684398	4684798	13	4681635	4686945	MERVL_2A-int
13	5234926	5236112	13	5235033	5236073	RLTR13E
13	10778870	10778977	13	10778570	10778963	MTA_Mm
13	13394748	13395375	13	13394847	13395247	RLTR9D
13	13394748	13395375	13	13395248	13396025	MERVL_2A-int
13	17929737	17929941	13	17929597	17929937	ORR1E
13	19556137	19557071	13	19556063	19556350	MTEa
13	20196814	20197372	13	20196854	20196983	MER4B-int
13	20196814	20197372	13	20197058	20197586	RMER5
13	21382810	21383039	13	21382853	21383096	ORR1D1
13	23780318	23780461	13	23780362	23780663	MER92B
13	25526158	25526660	13	25526314	25526582	ORR1C2
13	25526158	25526660	13	25526103	25526273	ORR1C2
13	26109504	26110078	13	26109745	26110145	RLTR9D
13	26298148	26298361	13	26297437	26298315	RLTR13D6
13	32626520	32627197	13	32626534	32626889	MLT1C2
13	32626520	32627197	13	32626961	32627276	ORR1E
13	36184064	36184316	13	36184146	36184482	ORR1C2
13	41636103	41636480	13	41636059	41636317	ORR1F
13	44602711	44602874	13	44602437	44602776	MLT1B
13	48499386	48499773	13	48499680	48499999	MTA_Mm
13	57986479	57986612	13	57986489	57986762	ORR1E
13	58696430	58696716	13	58696342	58696756	MTD
13	58894001	58894290	13	58893939	58894325	RMER16B
13	73944410	73944749	13	73944229	73944550	ORR1A2
13	74138582	74138792	13	74138549	74139082	MLTR11A
13	76444426	76445067	13	76444155	76444603	RLTR16
13	76444426	76445067	13	76444652	76445064	RLTR9B
13	76773886	76773991	13	76773311	76774137	RLTR13D1
13	79922662	79922900	13	79922475	79922886	RMER20C_Mm
13	81556675	81557085	13	81556795	81557173	MTE2a
13	86328541	86329132	13	86328303	86329232	RLTR13D6
13	86526743	86527679	13	86526832	86527690	RLTR13E
13	87741992	87742777	13	87741847	87742721	RLTR13D6
13	97742993	97743420	13	97743072	97743241	RMER17C2
13	100542127	100542371	13	100542096	100542561	MTD
13	102242589	102243176	13	102242724	102243123	MTEa
13	103525694	103526432	13	103525622	103526059	BGLII_Mur
13	114220145	114220269	13	114220070	114220432	MTEa
13	114536130	114536300	13	114536023	114536386	MTD
13	115212820	115213200	13	115212579	115213376	RLTR13C2
13	118865153	118865392	13	118864709	118865216	MLT1D
13	118865153	118865392	13	118865285	118866135	MLT1D
13	120652606	120652766	13	120652463	120652797	ORR1C2
4	4490834	4491017	4	4490824	4491142	RLTR9F
4	4686767	4687301	4	4686913	4687223	ERVB7_4-LTR_MM
4	6592641	6593653	4	6592990	6593231	RLTR9D
4	9159678	9159838	4	9159776	9159894	ORR1G
4	12188650	12188783	4	12188642	12189037	MTA_Mm
4	16954495	16955237	4	16954423	16955242	RLTR13D6
4	19137587	19138186	4	19137649	19138069	RLTR9E
4	19930742	19931111	4	19930820	19931325	RLTR11A2
4	22507187	22507302	4	22507139	22507553	RLTR9E
4	31825561	31825764	4	31825371	31825965	RMER15
4	53232458	53232921	4	53232635	53232984	ORR1D2
4	55134756	55135349	4	55134907	55135329	RLTR41
4	58529928	58530087	4	58529987	58530125	ORR1B1-int
4	59861077	59861177	4	59860745	59861215	RMER10B
4	68731958	68732754	4	68732298	68732710	RLTR9E
4	69544800	69545175	4	69544846	69545247	RLTR9D
4	70597903	70598103	4	70597093	70598157	RLTR25B
4	72528778	72529206	4	72528701	72528881	BGLII
4	74285841	74286549	4	74286127	74286509	RLTR9E
4	81091365	81091723	4	81091208	81091450	ORR1F
4	85126833	85127079	4	85126748	85127090	ORR1B2
4	95262479	95262745	4	95262520	95262676	MLT1H2
4	103077787	103078026	4	103077955	103078175	RMER12
4	106060278	106060479	4	106060355	106060433	RLTR20A4
4	111820392	111821152	4	111820451	111821093	RLTR13D6
4	125232979	125233248	4	125232846	125233186	ORR1F
4	133158685	133158948	4	133158360	133158776	RLTR17B_Mm
4	150096965	150097167	4	150096990	150097251	MLT1E2
9	4750107	4750376	9	4749685	4751189	ETnERV2-int
9	5594682	5595034	9	5594629	5595182	RLTR41C
9	8533511	8534059	9	8533766	8534066	ORR1F
9	9107174	9107602	9	9107005	9107297	ORR1F
9	11106964	11108198	9	11107082	11107586	RLTR13E
9	11106964	11108198	9	11107660	11108049	RLTR9E
9	11440916	11441875	9	11441001	11441865	RLTR13D6
9	20364766	20365404	9	20365124	20366113	MLTR31D_MM
9	39672235	39672842	9	39672211	39672661	ERVB7_3-LTR_MM
9	44331877	44332208	9	44331754	44332258	RLTR12E
9	53752391	53752631	9	53752579	53752819	MTEb
9	54764336	54765328	9	54764566	54764859	MLTR14
9	57952854	57953288	9	57952864	57953007	MER90a
9	58179554	58179716	9	58179661	58179916	MER89
9	62777984	62778233	9	62777853	62778047	MTE2a
9	62777984	62778233	9	62778048	62778454	RMER10B
9	64490202	64490875	9	64490386	64490681	ORR1D2
9	68135721	68136005	9	68135912	68136249	MLT1C2
9	71605881	71605981	9	71605791	71606121	ORR1F
9	75160879	75161356	9	75160709	75161106	MTB
9	79362240	79362873	9	79362517	79362849	RLTR9A2
9	84385091	84385422	9	84385203	84385618	BGLII
9	88201356	88201706	9	88201392	88201733	RMER10B
9	90039839	90040002	9	90039731	90040024	RMER6A
9	94016416	94016809	9	94016277	94016626	ORR1C2
9	96095028	96095527	9	96095355	96095708	RMER15
9	96673217	96673448	9	96673088	96673991	RMER13B
9	96682526	96682979	9	96682522	96682758	RLTR23
9	107996228	107996364	9	107996231	107996589	ORR1E
9	119870872	119870972	9	119870943	119871069	ORR1B1-int
9	120583324	120583437	9	120583331	120583407	MTC
9	120583324	120583437	9	120583404	120583526	ORR1B2
6	15644589	15644972	6	15644593	15645036	RLTR11D
6	26724245	26724509	6	26724016	26724429	BGLII
6	26724245	26724509	6	26724430	26724520	MTB
6	38677250	38677731	6	38677358	38677456	ORR1B1-int
6	39960962	39961341	6	39961188	39961386	LTR88c
6	47040939	47041227	6	47039939	47041554	RLTR4_MM-int
6	48042570	48043057	6	48042749	48043174	RLTR31C_MM
6	61103979	61104535	6	61103937	61104314	MTD
6	63105373	63106374	6	63105559	63106391	RLTR13D6
6	67003779	67004068	6	67003616	67004029	MTD
6	72888452	72888653	6	72888388	72888742	MTD
6	73274906	73275679	6	73275052	73275423	MLT1F2
6	73274906	73275679	6	73275424	73275673	ORR1D1
6	82611543	82611785	6	82611711	82612062	ORR1A4
6	84573478	84573957	6	84573650	84573769	RLTR51A_Mm
6	84573478	84573957	6	84573663	84573785	RLTR31D_MM
6	87596435	87596535	6	87595888	87597055	MTE2b
6	87650626	87651077	6	87650552	87650823	MTD
6	89412882	89413932	6	89413421	89413697	ORR1E
6	101792904	101793620	6	101793171	101793571	RLTR9D
6	107195103	107195821	6	107195359	107195740	RLTR9E
6	123801630	123802024	6	123800952	123802024	RLTR13E
6	124559270	124559391	6	124559014	124559573	RLTR4_MM-int
6	124702847	124703410	6	124702660	124702989	RLTR17B_Mm
6	140206498	140207223	6	140206504	140207084	RLTR20D
19	5291348	5291531	19	5291377	5291948	RLTR17B_Mm
19	11445316	11445782	19	11445086	11445797	MLTR18C_MM
19	13782795	13783528	19	13782662	13783516	RLTR13D6
19	14812985	14813889	19	14813050	14813474	RLTR9E
19	20910257	20910485	19	20909999	20910569	MamRep1527
19	28985526	28985679	19	28985297	28985650	ORR1B1
19	29848579	29848683	19	29847761	29848759	RLTR13E
19	32166710	32166888	19	32166651	32166970	MTC
19	38633705	38634034	19	38633380	38633954	MLTR18D_MM
19	40994881	40995017	19	40994943	40995302	RMER10A
19	42123931	42124122	19	42123816	42124161	MTE2b
19	53210042	53210143	19	53210067	53210156	RLTR17B_Mm
2	5120568	5120668	2	5120259	5120638	MTA_Mm
2	5358101	5358674	2	5358511	5358852	ORR1F
2	6064907	6065869	2	6065117	6065469	RLTR9F
2	12364485	12364660	2	12364338	12364662	ORR1A2
2	14047334	14048512	2	14047279	14047621	ORR1E
2	16037440	16038014	2	16037553	16037965	RLTR9E
2	29230160	29230494	2	29230329	29230683	ERVB7_2-LTR_MM
2	30545771	30545992	2	30545796	30546004	MLT1C2
2	38707411	38708189	2	38707679	38708009	ORR1C2
2	53367496	53367849	2	53367298	53367595	MTC
2	53367496	53367849	2	53367596	53367990	MTA_Mm
2	53991576	53992054	2	53991637	53992017	RLTR9D2
2	59925595	59925753	2	59925442	59925841	MTB
2	61505087	61505243	2	61505036	61505156	ORR1D1
2	62255476	62255875	2	62255517	62255869	ORR1B1
2	64898435	64898897	2	64898597	64898954	ORR1A3
2	65279571	65280173	2	65279546	65279704	ORR1B2
2	65279571	65280173	2	65279705	65280108	RLTR9E
2	66071176	66071535	2	66071163	66071353	RMER10B
2	89109481	89109898	2	89109589	89109978	ERVB7_3-LTR_MM
2	109205289	109205513	2	109205426	109205758	ORR1D1
2	114008158	114008487	2	114008082	114008511	RMER20C_Mm
2	116073811	116074102	2	116073472	116074161	RLTR13D6
2	131607517	131607944	2	131607763	131608010	MTEa
2	133523391	133523945	2	133523671	133524044	MTD
2	150289956	150290171	2	150289808	150290168	RLTR22_Mus
2	152117076	152117261	2	152116655	152117160	RLTR11A
2	152840777	152841014	2	152840564	152840948	MTC
2	155883982	155884338	2	155884131	155884357	MTE2b
2	164759087	164760166	2	164759184	164760037	RMER15-int
2	167829180	167829409	2	167829144	167829269	RLTR17B_Mm
2	171720699	171721745	2	171720900	171721705	RLTR13D6
2	172849086	172849612	2	172849085	172849414	ORR1B2
12	9815297	9815708	12	9815298	9815764	RMER20C_Mm
12	13017378	13017594	12	13017442	13017699	MLT1C
12	13155106	13155733	12	13155509	13155897	MTEa
12	24831634	24832027	12	24831830	24831915	MLTR14
12	39938061	39938161	12	39938110	39938673	RLTR34B_MM
12	41763703	41764203	12	41763641	41764055	RLTR9B2
12	47202934	47203065	12	47202839	47203060	RLTR9A3B
12	60485458	60485806	12	60485084	60485701	RLTR16B_MM
12	60485458	60485806	12	60485722	60485808	MLTR31D_MM
12	61656085	61656387	12	61655770	61656353	RMER6C
12	62753542	62755104	12	62753712	62754573	RLTR13D6
12	66638209	66639274	12	66638540	66638758	MamGypsy2-I
12	67666794	67667544	12	67666649	67667514	RLTR13D6
12	76493924	76494135	12	76493802	76494196	MTC
12	81751168	81751296	12	81750989	81751826	RMER19B
12	82769061	82769276	12	82769190	82769331	ORR1F
12	94228992	94229180	12	94228996	94229625	RLTR13D6
12	96160997	96161273	12	96160888	96161337	RLTR23
12	100453897	100454189	12	100454004	100454167	ORR1F
12	102681029	102681498	12	102681022	102681170	MTE2b
12	102896404	102897019	12	102896549	102896867	MTB_Mm
12	114250645	114251124	12	114250679	114251063	RLTR9D2
11	6314709	6314965	11	6314656	6314809	ORR1C2
11	6314709	6314965	11	6314890	6315204	ORR1B2
11	7484532	7485222	11	7484651	7484895	RMER10A
11	8554909	8555567	11	8555317	8555750	RLTR11A2
11	9961022	9961187	11	9961057	9961979	RMER13A
11	10810510	10810761	11	10810454	10810567	ORR1A3
11	10810510	10810761	11	10810516	10810933	RMER13B
11	11048308	11048846	11	11048404	11048941	RLTR12E
11	13928458	13929150	11	13928274	13929158	RLTR13D6
11	20327589	20327989	11	20326977	20327717	RMER19B
11	20327589	20327989	11	20327718	20328099	ERVB7_4-LTR_MM
11	24180776	24180919	11	24180764	24180907	ORR1A3-int
11	26117366	26117601	11	26117151	26117841	RLTR13D4
11	28312679	28312963	11	28312599	28312775	RLTR4_MM-int
11	28997219	28998815	11	28997680	28998753	RLTR13E
11	35452272	35452374	11	35452325	35452415	MLT1D
11	40617897	40618283	11	40617804	40618172	MTC
11	41700659	41701130	11	41700593	41700784	RLTR30
11	41700659	41701130	11	41700785	41701155	RLTR9D2
11	43448905	43449261	11	43448333	43449204	RMER13A
11	46037252	46037841	11	46037542	46037734	MER92B
11	52417590	52417935	11	52417360	52417730	MLT1D
11	62405608	62405847	11	62405435	62405753	RMER5
11	64064899	64065268	11	64065143	64065327	ORR1C2
11	69430527	69430701	11	69430428	69430819	MTB_Mm
11	85700975	85701520	11	85701225	85701454	MTEa
11	89523324	89523626	11	89523342	89523859	ERVB4_1B-LTR_MM
11	100055913	100056089	11	100056050	100056472	MLTR11B
11	119943586	119943744	11	119943656	119943720	RLTR17B_Mm
11	121795272	121796249	11	121795490	121795837	RMER17A2
10	3236966	3237328	10	3237043	3237449	ERVB7_4-LTR_MM
10	3295217	3295355	10	3295151	3295587	MLTR14
10	5712645	5713043	10	5712916	5713006	ORR1G
10	9189305	9189621	10	9189333	9189415	RMER15
10	10872541	10872920	10	10872666	10872833	LTR16A
10	12762321	12762578	10	12762242	12762588	MTE2a
10	14861722	14862762	10	14862032	14862897	RLTR13D6
10	17696077	17697062	10	17696084	17696912	RLTR13D6
10	18302393	18302650	10	18302585	18303092	MTE-int
10	19302936	19303383	10	19303001	19303714	RLTR17B_Mm
10	28521551	28521927	10	28521338	28521718	RMER10B
10	33251501	33252273	10	33251372	33252239	RLTR13D6
10	36812008	36812174	10	36811927	36812240	MLTR18B_MM
10	40078170	40078281	10	40078195	40078583	MTA_Mm
10	46567856	46568559	10	46567739	46568676	RMER17B2
10	47507270	47508153	10	47507421	47508098	RLTR13D6
10	54385893	54386251	10	54385929	54386336	RLTR11A2
10	57353389	57353815	10	57353584	57353895	ORR1D2
10	57355236	57355431	10	57355201	57355784	MLTR31A_MM
10	62787041	62787450	10	62786944	62787284	ORR1B1
10	69981817	69982113	10	69981723	69981933	MTEb
10	74350761	74351012	10	74350845	74350926	MLTR73
10	75309411	75309554	10	75309403	75309467	MTEa
10	77438453	77439209	10	77438760	77439145	RLTR9D
10	85107574	85108765	10	85108080	85108533	MLT1C2
10	120844937	120845214	10	120844882	120845205	ORR1F
10	126948701	126948870	10	126948651	126948905	ORR1D1
10	129688310	129688568	10	129688332	129688738	ERVB7_3-LTR_MM
17	8482477	8482613	17	8482141	8482566	MTB
17	9847023	9847395	17	9846505	9847135	RLTR17B_Mm
17	22446227	22446664	17	22446101	22446604	RLTR11A2
17	30215016	30215300	17	30215088	30215224	MLT1A0
17	36459236	36460128	17	36459314	36459708	RLTR9D
17	36459236	36460128	17	36459783	36460317	RLTR13D6
17	38222740	38223242	17	38222720	38223188	RLTR9F
17	40806335	40806935	17	40806094	40806969	RLTR13D6
17	41210477	41211172	17	41210574	41210960	RLTR9D2
17	42591665	42592031	17	42591513	42592510	RLTR13D5
17	42592196	42592460	17	42591513	42592510	RLTR13D5
17	63992316	63992688	17	63992452	63992550	MLT1F2
17	65576094	65576208	17	65575868	65576276	MER67D
17	70969003	70969260	17	70969024	70969406	MTB
17	74768807	74768971	17	74768800	74769830	RLTR13E
17	75797907	75798041	17	75797929	75798286	ORR1D1
17	76781090	76781416	17	76781157	76781605	RLTR20B2
17	77249207	77249368	17	77249244	77249581	ORR1A2
17	79961603	79962074	17	79961426	79961916	RLTR11A2
17	79961603	79962074	17	79961922	79962196	MYSERV-int
17	83806251	83807298	17	83806741	83807074	MTD
17	84368893	84369451	17	84368789	84369111	ORR1A2
17	84368893	84369451	17	84369112	84369386	MLT1G1
17	88502948	88503283	17	88502218	88503182	ERVL-B4-int
X	8961228	8962010	X	8961122	8961998	RLTR13D6
X	14498457	14498663	X	14498504	14499379	RLTR13D6
X	15498102	15498498	X	15497919	15498528	RLTR13D6
X	18594089	18595038	X	18593953	18594830	RLTR13D6
X	23820293	23820896	X	23820191	23821059	RLTR13D6
X	53750852	53751080	X	53749189	53751929	ERVB4_1-I_MM
X	59232854	59233567	X	59233243	59233778	RLTR11A
X	67555875	67556269	X	67556055	67556139	BGLII_A
X	74873221	74874172	X	74873256	74874136	RLTR13G
X	75218245	75218851	X	75218197	75219070	RLTR13D6
X	78973492	78974103	X	78973299	78974162	RLTR13D6
X	79682936	79683602	X	79682878	79683745	RLTR13D6
X	85060279	85060540	X	85060034	85060550	MTEa
X	100278676	100279381	X	100278471	100278912	MLTR14
X	113245819	113246165	X	113245875	113246566	RLTR13D6
X	113864810	113865129	X	113864792	113865130	RMER16B
X	125998951	125999229	X	125999004	126000000	RLTR22_Mus
X	127473210	127473788	X	127473483	127473654	RMER10B
X	146319717	146320493	X	146320166	146320563	RLTR9D
X	147825533	147825691	X	147825151	147826193	RLTR13E
X	148930108	148930889	X	148930616	148935260	MMERVK9C_I
X	148930108	148930889	X	148930212	148930613	RLTR9D
X	156234851	156234996	X	156234856	156235143	MLTR11B
18	4947724	4948371	18	4947528	4947863	ORR1F
18	4947724	4948371	18	4948160	4948474	MTC
18	5192807	5193255	18	5192524	5192932	RMER17B2
18	5192807	5193255	18	5192987	5193472	RMER17B2
18	8470682	8471040	18	8470793	8470916	MLT1A1
18	8788453	8788555	18	8788516	8788618	RLTR31D_MM
18	9201519	9201821	18	9201667	9202045	ORR1F
18	12820533	12820733	18	12820591	12820656	MTD
18	17415307	17415906	18	17415573	17416009	RLTR11B
18	21123353	21123577	18	21123361	21123691	ORR1A2
18	27818105	27818437	18	27818084	27818393	RLTR9D
18	31818817	31819118	18	31818691	31819069	MTD
18	31852738	31852902	18	31852741	31853046	LTR53
18	51291536	51292045	18	51291459	51291693	RMER17C
18	53377018	53377118	18	53376947	53377325	MTD
18	56703709	56704018	18	56703461	56703844	MTB
18	75755704	75755970	18	75755793	75756221	MTD
18	80197746	80197933	18	80197491	80197829	ORR1B1
18	80197746	80197933	18	80197837	80199990	ORR1B1
18	84338016	84338552	18	84338116	84338418	MTC

## Sheet: E105_XY_XX_TCKO_Shared
Peak Chr	Peak Start	Peak End	ERV Chr	ERV Start	ERV End	Subfamily
16	4184466	4184987	16	4184414	4185280	RLTR4_MM-int
16	4621866	4621996	16	4621272	4621980	ERVB4_1B-I_MM
16	13814484	13814583	16	13814554	13814878	ORR1A3
16	21004512	21004858	16	21004567	21004765	MERVL_2A-int
16	23256170	23256289	16	23255879	23256381	RLTR18B
16	42417717	42418002	16	42417691	42418026	MTD
16	50933469	50933678	16	50933499	50933553	RLTR20A4
16	50933469	50933678	16	50933546	50933980	RLTR17B_Mm
16	67551048	67551304	16	67551244	67551584	RMER6D
16	87924438	87924612	16	87924467	87924516	RLTR17B_Mm
16	87924438	87924612	16	87924571	87924608	RLTR17B_Mm
16	92826833	92826935	16	92826732	92826940	RLTR17B_Mm
16	93528887	93529074	16	93528778	93528987	RLTR17B_Mm
16	95602292	95602552	16	95602134	95602509	MLT1E2
16	96152788	96153024	16	96152775	96153120	ORR1F
14	4612587	4612732	14	4612621	4612826	RLTR17B_Mm
14	6660217	6660464	14	6660244	6660311	MERV1_I
14	6660217	6660464	14	6660320	6660717	MERV1_LTR
14	6759299	6759610	14	6759251	6759429	MTE2b
14	6759299	6759610	14	6759456	6759522	MT2A
14	12477333	12477466	14	12477294	12477360	RLTR20A4
14	12477333	12477466	14	12477411	12477443	RLTR20A4
14	16554275	16554466	14	16554035	16554375	ORR1A3
14	26004984	26005118	14	26004819	26005013	RLTR42-int
14	26004984	26005118	14	26005014	26005312	ORR1A1
14	30104672	30104930	14	30104626	30104815	RLTR17B_Mm
14	31125927	31126046	14	31126015	31126497	RMER5
14	31848806	31849070	14	31848672	31848977	MT2B1
14	45945016	45945390	14	45945042	45945358	MER77B
14	47137085	47137189	14	47137088	47137282	RLTR17B_Mm
14	53579157	53579276	14	53579019	53579194	RLTR24B_MM
14	62714954	62715054	14	62715007	62715178	MLTR14
14	66625336	66625533	14	66624409	66626471	RLTR4_MM-int
14	66902315	66902417	14	66902116	66902481	MTE2b
14	77363306	77363776	14	77363582	77363777	MTEa
14	82659379	82659596	14	82659150	82659529	ORR1A3-int
14	82659379	82659596	14	82659498	82659557	RLTR20A4
14	95461618	95461879	14	95461783	95462552	RMER12
14	104329954	104330156	14	104329883	104330379	MT2B1
3	19975061	19975237	3	19975051	19975750	IAPEz-int
3	20854265	20854421	3	20854178	20854540	ORR1C1
3	21564012	21564217	3	21564041	21564503	MERV1_LTR
3	38760030	38760211	3	38760055	38760130	RLTR17B_Mm
3	52989040	52989342	3	52988839	52989151	ORR1A2
3	52989040	52989342	3	52989173	52989263	ORR1E
3	55171916	55172031	3	55171902	55172259	MTD
3	85561796	85561942	3	85561820	85561919	RLTR31D_MM
3	91444841	91445156	3	91444708	91444908	RMER12C
3	91444841	91445156	3	91444830	91445069	RLTR17B_Mm
3	91444841	91445156	3	91444919	91445399	RMER12C
3	99062661	99062833	3	99062685	99063004	ORR1A2
3	132050486	132050700	3	132050492	132050680	RLTR20A4
8	10101362	10101641	8	10101380	10101439	RLTR20C1_MM
8	10156106	10156319	8	10156160	10156426	RMER5
8	21507138	21507221	8	21506861	21507267	IAPLTR2_Mm
8	21942989	21943142	8	21942981	21943355	RMER2
8	24311797	24312003	8	24311898	24312105	ORR1E
8	28247518	28247725	8	28247641	28247755	RLTR17B_Mm
8	47379684	47379991	8	47379643	47379922	RLTR17B_Mm
8	50995393	50995502	8	50995455	50996110	MLT-int
8	59190986	59191205	8	59191095	59191186	RLTR20A4
8	72741044	72741674	8	72741027	72741187	MT2B
8	72741044	72741674	8	72741188	72741704	RMER2
8	89145460	89145626	8	89145493	89145762	LTR16
8	92426192	92426512	8	92426212	92426318	RLTR31D_MM
8	104733129	104733417	8	104733076	104733246	MTD
8	104733129	104733417	8	104733247	104733659	MTB_Mm
8	108120230	108120527	8	108120385	108120473	MT2B
8	108489594	108489859	8	108489491	108490005	RLTR1B
8	115416410	115416870	8	115416487	115416650	MTD
8	115416410	115416870	8	115416774	115417035	ORR1E
8	117372055	117372234	8	117372198	117372565	ORR1B2
8	121249522	121249726	8	121249560	121249610	RMER12C
8	125183213	125183452	8	125183151	125183316	RLTR20A4
8	128188106	128188319	8	128187654	128188278	RLTR26C_MM
15	6296473	6296641	15	6296388	6296709	MTD
15	8907290	8907441	15	8907355	8907398	RLTR51A_Mm
15	13790621	13790761	15	13790244	13791317	MTA_Mm
15	19528557	19528761	15	19528641	19528746	RLTR20C1_MM
15	45764798	45764949	15	45764904	45765189	BGLII
15	74952579	74952884	15	74952239	74955203	MERVL_2A-int
15	83768861	83768978	15	83768886	83768968	RLTR20A4
15	83768861	83768978	15	83768937	83769279	RLTR17B_Mm
15	92729563	92729700	15	92729640	92729957	ORR1A2
7	9748502	9748700	7	9747397	9749376	MMERVK10D3_I
7	24558107	24558246	7	24557895	24558187	RLTR20A3_MM
7	38889520	38889720	7	38888451	38889677	ORR1A2
7	38889520	38889720	7	38889678	38889998	ORR1A2
7	40167664	40167886	7	40167725	40167915	RMER12C
7	68137904	68138182	7	68137739	68138131	MTE2a
7	70542803	70542956	7	70542650	70543039	MTB_Mm
7	79613032	79613196	7	79613084	79613447	MTD
7	82855507	82855864	7	82855268	82855587	RLTR51A_Mm
7	88991380	88991688	7	88991354	88991708	ORR1C2
7	96103428	96103786	7	96103689	96103881	RLTR17B_Mm
7	99460579	99460758	7	99460689	99461146	RLTR22_Mur
7	112989780	112989961	7	112989732	112989891	ORR1B1-int
7	112989780	112989961	7	112989911	112989983	RLTR17B_Mm
7	117018961	117019271	7	117019168	117019546	MLT2B1
7	117499424	117499611	7	117499295	117499657	MTE2a
7	117575487	117575774	7	117575688	117576511	RLTR33
7	124801161	124801507	7	124801223	124801594	ORR1D1
7	125185870	125185986	7	125185435	125185903	RLTR17B_Mm
7	130188766	130189190	7	130188858	130189237	ORR1D1
7	131575560	131575744	7	131575365	131575725	MTE2a
7	141885784	141885969	7	141885921	141885980	RLTR20A4
5	14943308	14943577	5	14940967	14945262	RLTR4_MM-int
5	35878350	35878469	5	35878295	35878393	ORR1G
5	65886165	65886532	5	65886023	65886302	MLTR14
5	95615997	95616231	5	95615956	95616088	MYSERV6-int
5	103066339	103066569	5	103066344	103066616	MTEa
5	111060227	111060463	5	111060312	111060527	MTEb
5	114336330	114336727	5	114336530	114336637	RLTR17B_Mm
5	115742573	115742709	5	115742577	115742807	MTD
5	117742543	117742726	5	117742417	117742608	RMER13A1
5	119339708	119340147	5	119339787	119340123	RMER12C
5	126088955	126089285	5	126088760	126089242	RMER20A
5	132834798	132834948	5	132834845	132834999	RLTR17B_Mm
5	135827986	135828104	5	135827982	135828062	RLTR31D_MM
1	4998594	4998808	1	4998329	4998721	MTA_Mm
1	8753071	8753303	1	8752684	8753145	MERV1_LTR
1	8753071	8753303	1	8753176	8753263	MERV1_I
1	39571330	39572059	1	39571741	39571930	RMER15
1	127340984	127341281	1	127340804	127341054	RLTR17B_Mm
1	133386985	133387330	1	133386328	133387185	RMER17B2
1	133386985	133387330	1	133387186	133387324	ORR1A3
1	133474128	133474493	1	133474118	133474210	RMER12C
1	134184072	134184370	1	134184154	134184524	RLTR1D
1	134831276	134831377	1	134831254	134831374	ORR1B1-int
1	160632162	160632359	1	160632243	160632436	LTR78
1	174323388	174323609	1	174323032	174323454	BGLII
1	187055106	187055266	1	187055008	187055308	MTE2a
1	189486589	189486778	1	189486655	189486888	RLTR17B_Mm
1	190408869	190409110	1	190408803	190409129	MTE2b
1	191382527	191382765	1	191381185	191382903	RodERV21-int
13	4254004	4254175	13	4253973	4254430	RMER6B
13	10018758	10018892	13	10018436	10018794	ORR1C2
13	17176194	17176313	13	17176262	17176654	RLTR12D
13	17497688	17497931	13	17497378	17497772	MTA_Mm
13	46199069	46199288	13	46199069	46199125	RLTR20A4
13	46199069	46199288	13	46199237	46199552	ORR1C2
13	51747428	51747722	13	51747406	51747657	RLTR17B_Mm
13	51747428	51747722	13	51747639	51747858	RLTR17B_Mm
13	57060986	57061119	13	57060976	57061296	ORR1A1
13	61699886	61700053	13	61699682	61699945	MER31A
13	64993576	64993874	13	64993531	64994067	ERVB4_2-LTR_MM
13	69936696	69936847	13	69936578	69936742	MLT1A1
13	71353810	71353930	13	71353606	71353855	RLTR17B_Mm
13	77309379	77309492	13	77309332	77309718	RLTR53B_Mm
13	78070963	78071263	13	78071065	78071151	RMER15
13	81803353	81803559	13	81803267	81803628	MTC
13	96609897	96610165	13	96609909	96609968	RLTR20A4
13	96609897	96610165	13	96609970	96610026	RLTR20A4
13	96609897	96610165	13	96610003	96610203	RLTR17B_Mm
4	18270814	18270924	4	18270592	18271002	RLTR9E
4	23980800	23980974	4	23980840	23981053	RLTR17B_Mm
4	26393722	26393871	4	26393685	26393825	MLT1H
4	48494914	48495014	4	48494955	48495050	RLTR16
4	54548315	54548489	4	54548379	54548755	MLT2C1
4	111664318	111664583	4	111664188	111664767	RLTR19-int
4	112521205	112521403	4	112521001	112525450	RLTR4_MM-int
4	119337070	119337362	4	119337284	119337445	ORR1B1-int
4	121756341	121756721	4	121756543	121756832	IAPEY3_LTR
4	130347057	130347222	4	130347104	130347176	ORR1B1-int
4	131121728	131122303	4	131121942	131122095	MLT1A1
4	131186958	131187151	4	131187092	131187271	RLTR17B_Mm
9	6968869	6969185	9	6969009	6969208	ORR1D1
9	18510604	18510907	9	18510789	18511264	RLTR30D2_MM
9	20678825	20679087	9	20678240	20679110	RMER13B
9	32205786	32206109	9	32205550	32205876	MLT2D
9	42389360	42389665	9	42389468	42389737	ORR1D1
9	48444299	48444420	9	48444112	48444339	ORR1A4
9	48444299	48444420	9	48444353	48444412	RLTR20A4
9	60204935	60205098	9	60205023	60205404	MTE2a
9	68898121	68898220	9	68898150	68898203	RLTR17B_Mm
9	103473586	103473839	9	103473445	103473677	RMER20B
9	103473945	103474045	9	103473911	103474215	RMER20B
9	113144919	113145124	9	113144845	113145107	MTD
9	120161740	120161947	9	120161741	120161954	RLTR17B_Mm
9	121268796	121268896	9	121268457	121268825	RMER17D2
9	122105981	122106116	9	122106034	122106430	RLTR4_MM-int
6	49083690	49083866	6	49083779	49083857	MLT1F
6	55350997	55351205	6	55351163	55351566	MTC
6	55823074	55823328	6	55823089	55823305	MTD
6	71705855	71706021	6	71705741	71705893	MLT1C2
6	73802213	73802576	6	73802174	73802335	RLTR17B_Mm
6	73802213	73802576	6	73802378	73802477	RLTR17B_Mm
6	81965418	81965626	6	81965437	81965515	RMER12C
6	88845657	88845890	6	88845693	88846188	RLTR17B_Mm
6	100381825	100382040	6	100381980	100382250	MLT1D
6	117998997	117999250	6	117998812	117999128	ERVL-int
6	130536929	130537029	6	130536967	130537011	RLTR20C1_MM
6	136339451	136339654	6	136339255	136339561	MT2A
6	137283120	137283270	6	137282169	137284296	ORR1B1
19	3899119	3899455	19	3899149	3899295	MLT1M
19	8277758	8278029	19	8277796	8282099	ERVB4_2-I_MM
19	24587541	24587718	19	24587667	24588159	MLTR11A
19	33067893	33068064	19	33067731	33068031	MT2A
2	11362119	11362219	2	11362127	11362540	MTB_Mm
2	22751525	22751625	2	22751470	22751760	MLT1C2
2	24667641	24667758	2	24667292	24667731	RLTR26B_MM
2	26784905	26785043	2	26784306	26785275	RLTR13D5
2	27461016	27461130	2	27461036	27461337	ORR1E
2	29506437	29506821	2	29506726	29507088	RMER19B
2	35395191	35395434	2	35395042	35395386	ORR1A1
2	49575288	49575601	2	49575235	49575683	RLTR17B_Mm
2	58520621	58520773	2	58520604	58520727	MLT1A
2	73258295	73258608	2	73258307	73258700	RLTR17B_Mm
2	103922234	103922678	2	103922463	103924333	RLTR4_MM-int
2	144859804	144860051	2	144859866	144859929	LTR50
2	164561733	164561877	2	164561533	164561776	ORR1A2
2	173454974	173455121	2	173454981	173455049	RLTR17B_Mm
2	173454974	173455121	2	173455089	173455151	RLTR17B_Mm
2	173908177	173908277	2	173907524	173908744	ORR1A2
2	177469977	177470283	2	177469747	177470265	RLTR20B1
2	177663321	177663506	2	177662964	177663539	MLTR25A
2	177695697	177695832	2	177694754	177695820	MLTR25A
2	181571972	181572305	2	181572009	181572742	RLTR33
12	6841349	6841526	12	6841341	6841723	ORR1B1
12	14226046	14226146	12	14226104	14226229	RLTR22_Mur
12	18847009	18847156	12	18847118	18847619	RLTR1C
12	41639666	41639823	12	41639287	41639704	MTC
12	53234391	53234691	12	53234435	53234823	MTD
12	72075422	72075974	12	72075651	72076085	RMER16B
12	75522428	75522731	12	75522475	75522601	RMER12C
11	3057065	3057176	11	3055597	3058434	IAPEY4_I
11	7733562	7733852	11	7733525	7733657	LTR53B
11	16913828	16914208	11	16914040	16914120	RLTR20A4
11	28667604	28667905	11	28667710	28667978	RLTR51A_Mm
11	58735990	58736216	11	58736022	58736400	ORR1B1
11	66649600	66649770	11	66649692	66649747	RLTR20A4
11	74114408	74114575	11	74110872	74115839	IAPEz-int
11	85895375	85895606	11	85895487	85895614	ORR1B1-int
11	87791308	87791521	11	87791363	87791558	RLTR17B_Mm
11	87819121	87819407	11	87819215	87819281	RLTR20A4
11	87819121	87819407	11	87819299	87819374	RLTR20A4
11	99335507	99335699	11	99335564	99335883	ORR1D1
11	101201451	101201883	11	101201363	101201637	MTC
11	109756568	109756848	11	109756624	109756796	MTB
11	109800296	109800431	11	109799891	109800338	RMER2
11	109800296	109800431	11	109800378	109800509	ORR1B1-int
11	112948351	112948511	11	112948382	112948595	MLT1D
11	114401351	114401473	11	114401330	114401650	ORR1A2
11	117334017	117334225	11	117334154	117334275	RLTR17B_Mm
11	118870790	118871118	11	118870853	118870924	RLTR20A4
10	7025111	7025254	10	7025124	7025193	MLT1D
10	7025379	7025530	10	7025468	7025647	MLT1D
10	14986192	14986296	10	14986071	14986465	MTA_Mm
10	36938345	36938513	10	36938408	36938696	RLTR20C2_MM
10	55511953	55512210	10	55511633	55512147	RLTR6-int
10	55511953	55512210	10	55512148	55512714	RLTR6B_Mm
10	59816547	59816739	10	59816533	59816664	MT2B
10	60581713	60582094	10	60581786	60582018	RLTR17B_Mm
10	66430540	66430790	10	66430439	66430937	RLTR17B_Mm
10	78331733	78331999	10	78331768	78332116	ORR1A0
10	83147928	83148093	10	83148050	83148218	RLTR17B_Mm
10	89950422	89950632	10	89950535	89950922	MLT1F2
10	90811219	90811579	10	90810862	90811414	RLTR28
10	94486697	94486806	10	94486685	94486781	MLT2B2
10	95139777	95140084	10	95139722	95139993	ORR1E
10	104901314	104901504	10	104900922	104901423	MLTR25C
10	118204829	118205056	10	118204959	118205351	MTB_Mm
17	24588010	24588420	17	24587658	24588841	MTB
17	25697621	25697749	17	25697544	25697782	RMER15
17	38970831	38970960	17	38970608	38971506	MTC-int
17	57432823	57433194	17	57433112	57433299	MLTR14
17	61139918	61140128	17	61139570	61140227	RLTR26B_MM
17	68338534	68338716	17	68338589	68338958	RLTR9F
17	74397661	74397934	17	74397570	74397900	ORR1A4
X	12751685	12751864	X	12751813	12751901	RMER17C-int
X	37434494	37434651	X	37434383	37434782	ORR1B1
X	54789465	54789606	X	54789023	54789517	ERVB4_1C-LTR_Mm
X	78188934	78189094	X	78187089	78193588	IAPEz-int
X	88832632	88832797	X	88832716	88833111	RMER17A2
18	9697453	9697580	18	9697488	9697805	ORR1A2
18	10895873	10895973	18	10895757	10895951	RMER12C
18	13636464	13636803	18	13636627	13636955	ORR1G
18	18985690	18986053	18	18983805	18990009	RLTR4_MM-int
18	34288562	34288690	18	34288593	34288895	ORR1B1
18	52629275	52629430	18	52629096	52629349	MER77
18	65517547	65517900	18	65517441	65517836	MTA_Mm
18	68652009	68652295	18	68652012	68652079	RLTR20A4
18	69050023	69050218	18	69050005	69050068	MLT1O
18	69050023	69050218	18	69050122	69050394	MLT1O
18	69051161	69051425	18	69050981	69051367	MTB
18	70310557	70311136	18	70310780	70310934	RLTR17B_Mm
18	82030911	82031329	18	82030878	82031231	ORR1A3

## Sheet: E145_XY_Control_Specific
Peak Chr	Peak Start	Peak End	ERV Chr	ERV Start	ERV End	Subfamily
16	5155922	5156140	16	5155784	5156086	ORR1A1
16	5155922	5156140	16	5156087	5158046	ORR1A1
16	5610207	5610356	16	5610309	5610525	ORR1B2
16	10640759	10640897	16	10640749	10641105	IAPEY2_LTR
16	11077939	11078146	16	11077741	11078100	RLTR16
16	12177668	12177883	16	12177557	12177875	IAPLTR2b
16	13836318	13836767	16	13836258	13836519	BGLII_Mus
16	13962269	13962490	16	13961932	13962476	MLTR31F_MM
16	15209734	15209922	16	15209745	15210344	RLTR44-int
16	15727789	15727943	16	15727715	15728049	MTE-int
16	15734259	15734425	16	15734245	15734557	ORR1C1
16	18546833	18547026	16	18546652	18546947	ORR1E
16	22989728	22989905	16	22989385	22989961	RMER19C
16	23160346	23161495	16	23160545	23160975	RLTR10B2
16	24143488	24144127	16	24143747	24143924	MLT1K
16	25358723	25359127	16	25358565	25358984	RLTR10C
16	25358723	25359127	16	25359045	25359468	RLTR9B
16	27528720	27529008	16	27528687	27528993	RLTR17
16	27936745	27936958	16	27936646	27937033	RLTR10A
16	28600418	28600544	16	28600444	28600839	MTA_Mm
16	30471386	30471529	16	30471137	30471462	RMER6C
16	32357763	32357955	16	32357839	32357977	RMER17C
16	34833883	34834132	16	34833960	34834647	RLTR16B_MM
16	37616921	37617021	16	37616949	37617434	RLTR10
16	37752011	37752145	16	37751843	37752257	RLTR10B2
16	41767318	41767522	16	41767294	41767609	RLTR10F
16	42293199	42293535	16	42292974	42293363	RLTR10B2
16	42293199	42293535	16	42293427	42293518	MMERVK10C-int
16	42533805	42533974	16	42533664	42534041	RLTR10B2
16	47658848	47659191	16	47658836	47659236	RLTR10B2
16	50105701	50106109	16	50105943	50106460	MLTR31E_MM
16	50418795	50419008	16	50418762	50419064	ORR1B1
16	50923367	50923520	16	50923400	50923820	RLTR10A
16	51943936	51944511	16	51944150	51944461	RLTR27
16	54731316	54731691	16	54731113	54731575	RLTR11B
16	54731316	54731691	16	54731579	54731684	MLTR18C_MM
16	55722020	55722127	16	55721946	55722044	ORR1B1-int
16	56237458	56237631	16	56237062	56237612	MLTR31E_MM
16	57698737	57699174	16	57698856	57699286	RLTR10C
16	58171141	58171467	16	58171280	58171758	MLTR31F_MM
16	58912417	58913123	16	58912420	58912845	RLTR10C
16	60141247	60141715	16	60141235	60141618	IAPEY_LTR
16	60458041	60458163	16	60457780	60458083	IAPEY3C_LTR
16	60512298	60512628	16	60512308	60512730	RLTR10C
16	60622312	60622590	16	60622426	60622797	ORR1C1
16	62006648	62006834	16	62006548	62006848	MLT1E1
16	63073891	63074090	16	63073183	63074192	MTD
16	63700619	63700911	16	63700636	63700858	IAPLTR2b
16	64529464	64530247	16	64529745	64530135	RLTR10B2
16	64770208	64770769	16	64770304	64770593	IAP1-MM_LTR
16	65062524	65062799	16	65062512	65062740	RLTR10C
16	65295336	65295830	16	65295419	65295833	RLTR10B2
16	65857964	65858639	16	65857232	65858218	MMERVK10C-int
16	65857964	65858639	16	65858219	65858640	RLTR10C
16	66846864	66846966	16	66846557	66847033	RMER6D
16	67536662	67537134	16	67536611	67536964	RLTR10C
16	68333534	68333951	16	68333072	68333798	RMER17D2
16	68971501	68971606	16	68971511	68971729	MT2B1
16	69254070	69254934	16	69254215	69254646	RLTR10C
16	72508362	72508500	16	72508305	72508690	MTC
16	72680012	72680112	16	72679970	72680179	MTE2b
16	74028714	74029136	16	74028736	74029198	RLTR20D
16	74982690	74982847	16	74982709	74983257	RLTR31B_Mm
16	75293302	75293528	16	75293093	75293350	RMER4A
16	75293302	75293528	16	75293405	75293603	RMER4A
16	76139073	76139862	16	76139220	76140798	RMER15-int
16	76352499	76352905	16	76352505	76353030	RLTR12B
16	77147188	77147605	16	77147066	77147493	IAPLTR2_Mm
16	77467203	77467456	16	77467147	77467519	RLTR44A
16	77687527	77688328	16	77687561	77688459	RMER17B
16	79414596	79414819	16	79414571	79414892	IAPEY_LTR
16	79551362	79551653	16	79551233	79551451	RLTR21
16	79650979	79651251	16	79650157	79652100	RLTR10-int
16	80020765	80021528	16	80020732	80021051	RLTR26_Mus
16	80294846	80294956	16	80294775	80295069	RLTR27
16	80916773	80917593	16	80917308	80917600	IAPEY5_LTR
16	81767172	81767755	16	81767219	81767639	RLTR10C
16	82224230	82224641	16	82224415	82224749	IAPLTR2b
16	82461367	82461708	16	82461358	82461777	RLTR10C
16	82972172	82972634	16	82972118	82972498	RLTR10A
16	83536049	83536439	16	83536082	83536452	RLTR10B2
16	83717812	83717943	16	83717309	83717925	RLTR31A_Mm
16	83742910	83743667	16	83743036	83743464	RLTR10C
16	83742910	83743667	16	83743470	83743645	RLTR10-int
16	83753858	83754278	16	83753761	83754189	RLTR10C
16	85295448	85295815	16	85295379	85295798	RLTR10C
16	86032852	86033190	16	86032832	86033143	RLTR46
16	86356650	86357158	16	86356638	86357034	RLTR10B2
16	86546877	86546998	16	86546844	86547007	RLTR20A4
16	86737448	86738304	16	86737751	86738152	RLTR10B2
16	88022693	88023037	16	88022809	88023128	ORR1D2
16	88496177	88496345	16	88495766	88496346	RLTR17
16	89708657	89709246	16	89708522	89708795	RLTR17B_Mm
16	90167257	90167592	16	90167249	90167602	RLTR10E
16	90957032	90957154	16	90956954	90957338	MTB_Mm
16	91149033	91149426	16	91149190	91149560	MTD
16	93504064	93504230	16	93504055	93504336	MTD
16	93850716	93851106	16	93850651	93851146	RLTR10C
16	94610159	94610701	16	94609996	94610358	ORR1A2
16	95812112	95812470	16	95812146	95812535	IAPLTR2a
16	95856195	95856693	16	95856164	95856519	MTE2a
16	96280601	96281134	16	96280796	96281179	RMER10A
16	96919172	96919762	16	96919198	96919623	RLTR10B2
14	3831157	3831357	14	3830912	3831758	RMER19B
14	4789898	4789998	14	4789564	4789960	IAPLTR2a2_Mm
14	6277619	6277991	14	6277592	6277982	RLTR10B2
14	7964130	7964397	14	7964239	7964320	MLTR14
14	8221305	8221498	14	8221226	8221590	RLTR10B2
14	10490303	10491659	14	10490729	10491117	RLTR10A
14	10490303	10491659	14	10491313	10491697	MTC
14	13313562	13314016	14	13313583	13313849	RLTR10A
14	14293213	14293582	14	14293065	14293458	MTD
14	15795960	15796340	14	15795776	15801878	RLTR4_MM-int
14	21703602	21703810	14	21703617	21703795	MTD
14	21703966	21704227	14	21703996	21704107	MTD
14	23266979	23267228	14	23266925	23267291	RLTR10C
14	28420434	28420735	14	28420376	28420583	RLTR10C
14	28420434	28420735	14	28420612	28420821	RLTR10C
14	30719122	30719446	14	30719131	30719423	IAPEY3_LTR
14	31208806	31209388	14	31208869	31209293	RMER17C
14	32986891	32987640	14	32987087	32987483	RLTR10B2
14	33428798	33428949	14	33428557	33428965	RMER10B
14	34565542	34566025	14	34565604	34565803	MLT1K
14	35317629	35317729	14	35317415	35317669	MTD
14	35777523	35778075	14	35777474	35777824	RMER10A
14	36466564	36466829	14	36466274	36466848	RLTR1D2_MM
14	37639647	37639885	14	37639482	37639993	RLTR20B3
14	38038457	38038923	14	38038081	38038612	RMER15
14	38038457	38038923	14	38038613	38038963	RLTR10B2
14	39377709	39377843	14	39377715	39377860	RMER17A-int
14	40621193	40621573	14	40621296	40621437	MLT1J2
14	40863528	40863981	14	40863365	40863796	RLTR10C
14	40863528	40863981	14	40863797	40864035	RLTR11A2
14	43984523	43984659	14	43984622	43984924	RLTR14-int
14	46208623	46208831	14	46208318	46208824	RMER17C2
14	47850172	47850273	14	47849983	47850310	RLTR9A3B
14	48348987	48349470	14	48348952	48349749	RMER19B
14	49378186	49378292	14	49378157	49378507	ORR1A4
14	49438678	49439236	14	49438782	49439152	MTC
14	54355159	54355461	14	54355131	54355541	RLTR10C
14	56150988	56151146	14	56150880	56151099	LTR72_RN
14	56813780	56814332	14	56813690	56813933	MTD
14	57812799	57813347	14	57813014	57813367	ORR1C1
14	58004221	58004500	14	58004351	58004871	MLTR31F_MM
14	59385823	59386198	14	59385750	59385973	RLTR41
14	59385823	59386198	14	59386002	59386172	RLTR12B2
14	61060860	61061112	14	61058347	61063668	MERVL-int
14	61156863	61157144	14	61156798	61157018	MTEb
14	61499271	61499525	14	61499275	61499399	ORR1B2
14	61499271	61499525	14	61499389	61499519	ORR1B2
14	61714165	61714440	14	61714006	61714416	ORR1C2
14	66144905	66145233	14	66144737	66145121	MLT1K
14	69951796	69951963	14	69951531	69951852	ORR1A2
14	69951796	69951963	14	69951853	69952130	ORR1E
14	71559737	71560103	14	71559659	71560059	RLTR10B2
14	75399105	75399469	14	75399142	75399563	RLTR10C
14	75868540	75868731	14	75868507	75868815	RLTR10F
14	76813021	76813861	14	76812690	76813310	RLTR48A
14	76813021	76813861	14	76813311	76813778	RMER21B
14	80321927	80322335	14	80321986	80322481	RLTR10C
14	80938799	80939063	14	80938936	80939091	MTE2a
14	82408827	82409156	14	82408849	82409252	RLTR10A
14	82669992	82670132	14	82669709	82670656	MTD
14	84244436	84244653	14	84244520	84245400	RLTR17D_Mm
14	84987912	84988375	14	84988156	84988530	IAPLTR2a
14	86026291	86026591	14	86026281	86026622	RLTR10B2
14	86863009	86863297	14	86862909	86863419	RLTR1B
14	87796979	87797200	14	87796985	87797283	ORR1A2
14	89074135	89074490	14	89074103	89074495	MTC
14	90940044	90940916	14	90940219	90940661	RLTR44B
14	91026702	91027109	14	91026711	91027206	RLTR10C
14	91247764	91247980	14	91247689	91248036	RLTR10B2
14	91496999	91497240	14	91496574	91497319	RMER17D2
14	95757968	95758114	14	95757874	95758266	MTD
14	96253055	96253328	14	96252927	96253402	RMER19C
14	97141492	97141927	14	97141493	97141918	RLTR10C
14	99769192	99769408	14	99769068	99769468	IAPLTR2a
14	101043354	101043623	14	101043336	101043719	IAPEY_LTR
14	102460862	102461007	14	102459293	102461072	ORR1A0
14	103857766	103858212	14	103857607	103858182	RLTR10C
14	103936740	103937192	14	103936778	103937149	ORR1C2
14	105492972	105493328	14	105492951	105493320	ERV3-16A3_LTR
14	106106527	106107146	14	106106571	106106995	RLTR10C
14	106872976	106873423	14	106872966	106873261	RLTR10B
14	107179919	107180233	14	107179855	107180281	RLTR10C
14	107595593	107595985	14	107595610	107595947	RLTR44B
14	110008064	110008262	14	110007801	110008327	RLTR1B
14	110049951	110050091	14	110048156	110050272	IAPEY3-int
14	110733628	110733908	14	110733576	110734006	RLTR10C
14	111780358	111780465	14	111780378	111781605	RLTR22_Mur
14	111977515	111977664	14	111977502	111977681	RLTR30E_MM
14	112702446	112702591	14	112702306	112702633	MTE2a
14	112834905	112835239	14	112834896	112835326	RLTR10C
14	113608107	113608436	14	113608056	113608447	IAPLTR2a
14	113642290	113642754	14	113642480	113642806	IAPLTR1a_Mm
14	113838282	113838585	14	113838230	113838660	RLTR10C
14	114045159	114045308	14	114044921	114045290	MTEb
14	114077525	114077692	14	114077318	114077663	ORR1A1
14	114414117	114414382	14	114414139	114414195	RLTR20A4
14	114568402	114568529	14	114568151	114568495	ORR1A0
14	114614476	114614703	14	114614356	114614768	RLTR10B2
14	115563873	115564213	14	115563871	115564198	LTR16B2
14	115614597	115614798	14	115614454	115614814	RMER17B
14	117819599	117819922	14	117819453	117819843	ORR1E
14	119274771	119274972	14	119274869	119275250	RLTR21
14	123071452	123072174	14	123071548	123072136	RLTR10C
14	123614922	123615316	14	123614789	123615209	RLTR10C
14	123614922	123615316	14	123615210	123615735	RMER2
14	124450613	124450763	14	124450523	124450885	RLTR10B2
3	4856881	4857084	3	4856748	4857109	RLTR10C
3	6229268	6229577	3	6229259	6229677	RLTR10C
3	7065392	7065612	3	7065268	7065679	RLTR10B2
3	7732979	7733363	3	7732289	7737532	MMERVK9C_I
3	8163283	8163673	3	8163305	8163460	MT2B
3	8163283	8163673	3	8163554	8163713	MTEa
3	8856040	8856406	3	8856050	8856405	RLTR10B2
3	9885747	9886043	3	9885938	9886100	ORR1B1
3	9984355	9984606	3	9984400	9984716	IAPLTR2b
3	11443725	11444079	3	11443680	11443972	IAPEY5_LTR
3	11443725	11444079	3	11443973	11444191	RMER6B
3	11575878	11576125	3	11576024	11576223	MTD
3	11613938	11614171	3	11612102	11618449	ETnERV-int
3	11647061	11647343	3	11646993	11647356	RLTR10C
3	11807268	11807392	3	11807223	11809083	ETnERV2-int
3	12008028	12008245	3	12008053	12008648	RLTR44-int
3	12734017	12734196	3	12733665	12734204	LTRIS2
3	14736250	14736350	3	14735133	14737476	RLTR4_MM-int
3	14753068	14753492	3	14753115	14753385	IAPLTR2a
3	17125958	17126237	3	17125956	17126348	RLTR44B
3	19244879	19245681	3	19244951	19245416	RLTR11B
3	19797114	19797574	3	19796723	19797510	RLTR13D6
3	21402563	21402898	3	21402484	21402912	RLTR10C
3	22351219	22351331	3	22350584	22351924	MMERVK9C_I
3	24392427	24392722	3	24392410	24392838	RLTR44D
3	24482831	24483061	3	24482826	24483126	IAPEY_LTR
3	24995753	24995982	3	24995562	24995943	MTD
3	25266745	25267105	3	25266896	25267028	MER77
3	25559676	25559805	3	25559501	25559998	ORR1D2
3	26514845	26515302	3	26514850	26515106	LTR41
3	26678704	26678892	3	26678423	26678924	RMER19C
3	28150190	28150373	3	28150084	28150497	MTD
3	28453018	28453268	3	28452857	28453256	ORR1B1
3	28513525	28513665	3	28513132	28513678	RLTR16C_MM
3	30579521	30579958	3	30579865	30579992	MLTR11B
3	30712491	30713334	3	30712645	30712857	RLTR10A
3	32510875	32511182	3	32510924	32511082	ORR1D1
3	32510875	32511182	3	32511084	32511420	ORR1D1
3	35542915	35543583	3	35542933	35543427	RLTR10C
3	36036605	36036755	3	36036526	36036828	MTD
3	36048717	36049491	3	36048908	36049306	RLTR26_Mus
3	36431433	36431841	3	36431695	36432206	RLTR20A1
3	36469942	36470218	3	36469975	36472133	IAPEz-int
3	37664048	37664535	3	37664219	37664701	ORR1B1
3	38915858	38916307	3	38915765	38916175	RLTR10C
3	39228129	39228559	3	39228127	39228533	RLTR10A
3	41992237	41992750	3	41991820	41992431	RMER13A
3	42192786	42193136	3	42192687	42193115	RLTR10C
3	42457005	42457170	3	42457089	42457515	RLTR10
3	43120823	43120959	3	43120643	43121178	MYSERV6-int
3	44172257	44172692	3	44172173	44172638	RLTR10C
3	46206061	46206203	3	46205945	46206330	MTA_Mm
3	47338581	47338720	3	47338438	47338835	RLTR10C
3	48077704	48077917	3	48077659	48078092	MMERGLN_LTR
3	49385435	49385724	3	49385406	49386051	IAPEz-int
3	50926802	50927364	3	50927032	50927240	MLT1F1
3	51428472	51428776	3	51428536	51428672	RMER17D
3	52775462	52775821	3	52775553	52775760	RLTR20D
3	53054508	53054733	3	53054438	53054564	MLT2B1
3	53054508	53054733	3	53054565	53054909	ORR1A2
3	53349068	53349433	3	53349327	53349460	MTC
3	53785389	53785836	3	53785605	53785904	RLTR10B2
3	56928017	56928325	3	56928015	56928427	RLTR10B2
3	58564903	58565040	3	58564887	58565223	ORR1D2
3	64872427	64872700	3	64872538	64872735	MLT1J1
3	65376472	65376601	3	65376501	65376542	LTR72_RN
3	65887469	65887748	3	65887377	65887800	RLTR10C
3	66497896	66498174	3	66497897	66498107	RMER15
3	70343927	70344303	3	70344100	70344282	MER77B
3	70479104	70479301	3	70479049	70479430	IAPEY_LTR
3	70806867	70807678	3	70807053	70807439	RLTR44B
3	70806867	70807678	3	70807474	70807993	MLTR11A
3	73089685	73090282	3	73089501	73089945	RMER6A
3	73089685	73090282	3	73089946	73090510	MLTR31A_MM
3	73532796	73532996	3	73532875	73533209	ORR1A2
3	73541030	73541368	3	73541032	73541378	RLTR10B2
3	74188087	74188261	3	74188065	74188459	MTC
3	75168368	75168630	3	75168329	75168698	RLTR10B2
3	78026899	78027001	3	78026635	78027706	MTA_Mm
3	78925498	78925720	3	78925539	78925625	MTE2b
3	78925498	78925720	3	78925674	78925874	MTE2b
3	81406329	81406603	3	81406182	81406506	RLTR10A
3	82480567	82480758	3	82480496	82480802	IAPLTR2b
3	86750723	86751306	3	86750484	86750852	RLTR41A2
3	87229846	87230395	3	87229765	87230264	RLTR12B
3	87407274	87407719	3	87407618	87407948	ORR1E
3	89697382	89697649	3	89697333	89697766	MMERGLN_LTR
3	91161484	91161589	3	91161313	91161583	MuRRS-int
3	91512930	91513282	3	91512832	91513319	RLTR10C
3	92992808	92993111	3	92992668	92993099	RLTR10C
3	94132701	94132923	3	94132561	94132904	IAPLTR4
3	94413037	94413312	3	94413177	94413569	MTA_Mm
3	94808178	94808336	3	94807912	94808727	RMER19B
3	95906770	95906962	3	95906632	95907021	MLTR11B
3	97396787	97396925	3	97396273	97397141	RMER17A2
3	102128311	102128487	3	102128224	102128528	MER70B
3	102313053	102313233	3	102312920	102313280	ORR1E
3	103145940	103146154	3	103145870	103146208	RLTR10B2
3	103167388	103167594	3	103167542	103167907	ORR1C2
3	103384412	103385603	3	103384637	103385002	MTD
3	104650097	104650343	3	104650157	104650424	MTEb
3	105039096	105039766	3	105039271	105039635	RLTR10B2
3	107559749	107560150	3	107559714	107560140	RLTR10C
3	108798488	108798618	3	108798302	108798514	RLTR13D3A1
3	108825348	108825867	3	108824996	108825815	RMER21B
3	111688222	111688596	3	111688313	111688581	IAPEY2_LTR
3	112237711	112237935	3	112237510	112237906	ORR1B1
3	115952102	115952532	3	115952202	115952527	MTE2a
3	117034820	117035000	3	117034835	117035336	RLTR34D_MM
3	117570047	117570335	3	117569955	117570332	RLTR10A
3	117876310	117876411	3	117876280	117876606	ORR1E
3	118045025	118045370	3	118045164	118045506	RLTR10E
3	119327663	119327863	3	119327512	119327873	RLTR10C
3	123256004	123256325	3	123255979	123256237	ORR1E
3	124363756	124364152	3	124363801	124364223	RLTR10C
3	125294797	125295081	3	125294761	125295183	RLTR10C
3	127815097	127815415	3	127814964	127815463	RLTR10C
3	129061189	129061663	3	129061068	129061465	ORR1D1
3	129261407	129261769	3	129261343	129261766	RLTR10C
3	129828918	129829139	3	129829091	129829757	RMER13A2
3	131068909	131069618	3	131069009	131069422	RLTR10B2
3	132104574	132105206	3	132104526	132104857	MLT1B
3	132846347	132846716	3	132846467	132846569	RLTR20A4
3	137412696	137412867	3	137412456	137413040	MTE2b
3	137843938	137844253	3	137843953	137844307	RLTR10E
3	143250096	143250196	3	143250011	143250166	ORR1D1
3	146761679	146761930	3	146761660	146761909	MTD
3	147400425	147400653	3	147400353	147400704	RLTR10B2
3	148077558	148077957	3	148077483	148077975	RLTR10C
3	148972589	148973080	3	148972699	148973056	RLTR44E
3	149505526	149505738	3	149505456	149505810	RLTR10B2
3	150363134	150363470	3	150363262	150363603	ORR1D2
3	150632393	150632829	3	150632418	150632841	RLTR10C
3	150801966	150802541	3	150802079	150802576	RLTR10C
3	153669882	153670735	3	153669918	153670326	RLTR20C2_MM
3	153669882	153670735	3	153670337	153670687	RLTR10B2
3	153921495	153921711	3	153921403	153921749	MTE2a
3	154002353	154002702	3	154002488	154002798	MTD
3	154160766	154161103	3	154160885	154161082	MTC
3	154661181	154661509	3	154661344	154661719	RMER5
3	156901259	156902004	3	156901392	156901782	RLTR10B2
3	157404646	157405380	3	157405092	157405518	MTEb
3	158559004	158559349	3	158559052	158559422	RLTR10B2
3	158789819	158789917	3	158789688	158790033	MTC
8	3155733	3156801	8	3156406	3156812	ERVB7_3-LTR_MM
8	3731909	3732998	8	3731991	3732304	RLTR28B
8	5277119	5277387	8	5277025	5277400	RLTR10B2
8	5451265	5451429	8	5451218	5451519	IAPLTR2b
8	5535666	5536070	8	5535081	5535987	RMER13B
8	5625992	5626226	8	5625891	5626323	RLTR10C
8	5749602	5749964	8	5749605	5750044	RLTR10B2
8	6892103	6892458	8	6892018	6892270	RLTR10A
8	6908314	6908485	8	6908230	6908616	RLTR10B2
8	7690430	7690771	8	7690431	7690861	RLTR10C
8	7901871	7902263	8	7901838	7902258	RLTR10C
8	8278806	8278999	8	8278749	8279101	RLTR10B2
8	9135605	9135800	8	9135515	9135892	RLTR10B2
8	10751085	10751259	8	10751002	10751358	MTEa
8	10751314	10751492	8	10751002	10751358	MTEa
8	15749165	15749624	8	15749125	15749355	RLTR27
8	24837413	24837601	8	24837414	24837483	ORR1A1
8	24837413	24837601	8	24837454	24837781	ORR1A1
8	25565953	25566332	8	25565867	25566348	ORR1B1
8	28342566	28343095	8	28342565	28342940	RLTR10B2
8	31530554	31530692	8	31530568	31530668	RMER17C2
8	32967072	32967584	8	32967381	32967598	ORR1E
8	33845293	33845665	8	33845301	33845700	RLTR10C
[truncated: 1,850 more rows]

## Sheet: E145_XY_TCKO_Specific
Peak Chr	Peak Start	Peak End	ERV Chr	ERV Start	ERV End	Subfamily
[truncated: 4,554 more rows]

[truncated: 4 more sheets: E145_XX_Control_Specific, E145_XX_TCKO_Specific, E145_XY_XX_Control_Shared, E145_XY_XX_TCKO_Shared]
