# Supplementary material for: Sex-specific expression and function of TRIM28 during mouse primordial germ differentiation
Source: iScience. 2025 Sep 1;28(10):113474. doi: 10.1016/j.isci.2025.113474 (PMC12475620; doi:10.1016/j.isci.2025.113474)
Supplement: Table S7. DE genes and TEs from RNA-seq at E11.5, E12.5, E13.5, related to Figures 2F, S2F, S2G, 3A–3C, S3A, and S3B — List of all DETEs and DE Genes compared time-matched and sex-matched control vs. TCKO conditions. [file mmc5.xlsx]

## Sheet: Index
Table S5: DE Gene and DE TE Results
Tab 1	E11.5 DEG
Tab 2	E11.5 DETE
Tab 3	E12.5 DEG
Tab 4	E12.5 DETE
Tab 5	E13.5 DEG
Tab 6	E13.5 DETE

## Sheet: E11.5 DEG
Genome:	mm39 ENSEMBL v109
Packages:	Featurecount, DESeq2
E11.5 XY TCKO vs. Control, All Genes							E11.5 XX TCKO vs. Control, All Genes
ENSEMBL ID	Gene Symbol	baseMean	log2FoldChange	pvalue	padj		ENSEMBL ID	Gene Symbol	baseMean	log2FoldChange	pvalue	padj
ENSMUSG00000018924	Alox15	1607.68	5.96121	1.79561161562604e-122	2.479560080018e-118		ENSMUSG00000005566	Trim28	9489.88	-12.3967	2.72316638037509e-35	3.63488248452467e-31
ENSMUSG00000034239	Gm884	1426.7	5.98758	3.4320535970531e-65	2.36966140608531e-61		ENSMUSG00000034239	Gm884	831.327	9.94471	2.65940112181793e-23	1.77488430870128e-19
ENSMUSG00000069456	Rdh16	736.299	6.94015	1.20534207941537e-50	5.54818959154894e-47		ENSMUSG00000022297	Fzd6	664.332	8.47607	2.32929987787806e-17	1.03638315899721e-13
ENSMUSG00000025165	Sectm1a	706.842	6.3851	5.10744035043269e-38	1.76321609497813e-34		ENSMUSG00000018924	Alox15	1885.3	8.12243	4.56953340231092e-16	1.52485329635115e-12
ENSMUSG00000095620	Csta2	627.113	6.1038	2.04535054234838e-34	5.64884912785774e-31		ENSMUSG00000030577	Cd22	758.656	7.29894	2.90041465312038e-13	7.54860475979595e-10
ENSMUSG00000079554	Aox2	417.272	5.25552	2.65499524138754e-29	6.11047154805342e-26		ENSMUSG00000062687	Cks1brt	237.01	7.2778	3.3931396882511e-13	7.54860475979595e-10
ENSMUSG00000031981	Capn9	808.023	5.89566	1.6940122639242e-23	3.34180219321846e-20		ENSMUSG00000033498	Strc	418.474	6.61331	3.75809060844525e-11	6.2703741801909e-08
ENSMUSG00000035929	H2-Q4	168.399	8.01766	4.95771088695244e-22	8.55762870474078e-19		ENSMUSG00000020432	Tcn2	275.393	6.62585	3.45251105820703e-11	6.2703741801909e-08
ENSMUSG00000056978	Hamp2	201.631	6.24093	2.16172945011622e-21	3.31681355296165e-18		ENSMUSG00000038058	Nod1	268.789	6.47785	9.30383374102839e-11	1.37986191972497e-07
ENSMUSG00000079594	Cstdc6	201.101	4.33366	4.59472305776259e-21	6.34485307046437e-18		ENSMUSG00000022679	Mpv17l	2273.2	6.33465	2.37873455923369e-10	3.17513488966513e-07
ENSMUSG00000039853	Trim14	1056.34	4.94354	2.24336880358618e-20	2.81624361897468e-17		ENSMUSG00000025165	Sectm1a	259.524	6.25108	4.07632682429173e-10	4.94643731369509e-07
ENSMUSG00000066721	Zfp575	200.085	7.39203	6.79593058709314e-19	7.82041712309743e-16		ENSMUSG00000054196	Cthrc1	1010.47	6.2213	4.93041238535755e-10	5.06239573228866e-07
ENSMUSG00000020988	L2hgdh	5613.54	1.78025	7.84784054634013e-19	8.33621770033929e-16		ENSMUSG00000068428	Gmnc	134.792	-6.23287	4.57974898951272e-10	5.06239573228866e-07
ENSMUSG00000035606	Ky	283.503	6.42891	3.57320996668725e-17	3.5244611735703e-14		ENSMUSG00000038146	Notch3	557.724	6.16173	7.19525773723614e-10	6.86016430547343e-07
ENSMUSG00000030621	Me3	255.57	3.89432	1.48401454266326e-15	1.36618378797579e-12		ENSMUSG00000040650	Cyp2b23	1333.58	6.13665	8.42775037309555e-10	7.49957413200529e-07
ENSMUSG00000090336	Cfap97d2	1008.35	3.60593	1.22707423130601e-14	1.05904175375655e-11		ENSMUSG00000031755	Bbs2	1123.04	6.10076	1.05562436885171e-09	8.80654629714543e-07
ENSMUSG00000005566	Trim28	7070.81	-2.73183	3.03421507063403e-14	2.46467505355208e-11		ENSMUSG00000040093	Bmf	678.792	5.98995	2.09905785462385e-09	1.64813083785407e-06
ENSMUSG00000047371	Zfp768	117.049	4.36755	7.55243696030814e-14	5.79397788804973e-11		ENSMUSG00000020100	Slc29a3	616.547	5.97726	2.26928351766201e-09	1.68279979965291e-06
ENSMUSG00000033752	Mnd1	3678.44	3.45397	8.77811682297988e-14	6.37984290571206e-11		ENSMUSG00000038521	C1s1	247.212	5.95984	2.52487123623378e-09	1.77378848743413e-06
ENSMUSG00000062687	Cks1brt	726.403	5.62774	1.5056778917133e-13	1.03959530033345e-10		ENSMUSG00000116016	Gm49496	293.338	5.88964	3.8703455929969e-09	2.58306864876613e-06
ENSMUSG00000026904	Slc4a10	314.911	3.64676	1.70740346595724e-13	1.12273973625731e-10		ENSMUSG00000026442	Nfasc	263.655	5.87065	4.34091275402208e-09	2.75916683050889e-06
ENSMUSG00000091813	Ces2h	221.269	5.57256	2.32397637993469e-13	1.45871771956901e-10		ENSMUSG00000037335	Hand1	421.585	5.83246	5.46161973485603e-09	3.31371364640265e-06
ENSMUSG00000021719	Rgs7bp	245.626	6.97693	2.5493864408328e-13	1.53062945049827e-10		ENSMUSG00000030228	Pik3c2g	107.846	5.80169	6.56484921121771e-09	3.80989596831887e-06
ENSMUSG00000043897	Vmn2r2	98.7595	5.80409	3.36286082431749e-13	1.92347902713287e-10		ENSMUSG00000021250	Fos	1026.4	5.78479	7.2602823631072e-09	4.03792704094812e-06
ENSMUSG00000045036	Tmem232	507.502	2.70107	3.48229239469345e-13	1.92347902713287e-10		ENSMUSG00000038236	Hoxa7	118.415	5.74901	8.97686707803866e-09	4.7929288703064e-06
ENSMUSG00000033498	Strc	454.249	6.98309	3.99170693595389e-13	2.12005696456105e-10		ENSMUSG00000039934	Gsap	422.015	5.69713	1.21844544843601e-08	6.25531147912456e-06
ENSMUSG00000031933	Izumo1r	102.228	7.07135	7.25975520542192e-13	3.71296146783968e-10		ENSMUSG00000047161	Chst9	209.476	5.68575	1.30238556998704e-08	6.43860836599517e-06
ENSMUSG00000029082	Bst1	183.41	5.21427	1.60864559183952e-12	7.4045956592373e-10		ENSMUSG00000059689	Zfp637	255.316	5.67709	1.37005719299907e-08	6.53125836148271e-06
ENSMUSG00000079262	Slco1a6	309.222	5.35678	1.58639456350991e-12	7.4045956592373e-10		ENSMUSG00000025787	Tgm4	347.294	5.62472	1.85807313953562e-08	8.55226216086949e-06
ENSMUSG00000049115	Agtr1a	245.782	4.62616	1.53811406114705e-12	7.4045956592373e-10		ENSMUSG00000026480	Ncf2	429.178	-5.60703	2.0582321112565e-08	9.15776074035061e-06
ENSMUSG00000041377	Ninj2	507.533	3.92326	2.07172177427978e-12	9.22851805839662e-10		ENSMUSG00000057123	Gja5	212.812	5.57657	2.45310035196195e-08	1.05625753219317e-05
ENSMUSG00000039395	Mreg	5140.36	-1.26382	2.16762757838872e-12	9.35399038436559e-10		ENSMUSG00000014852	Adamts13	77.9264	5.55162	2.83031018705977e-08	1.18059313677731e-05
ENSMUSG00000062542	Syt9	6879.86	-2.76522	2.65379047893357e-12	1.11049068859375e-09		ENSMUSG00000054966	Lmntd1	168.329	5.52947	3.21200352500426e-08	1.29920675914415e-05
ENSMUSG00000057203	Vmn1r234	113.023	6.50213	3.29022891618779e-12	1.3363167971658e-09		ENSMUSG00000049152	Ugt3a2	174.493	5.47179	4.45502936871039e-08	1.74899211804548e-05
ENSMUSG00000078453	Abracl	648.924	2.02405	4.22076613339694e-12	1.61901554266884e-09		ENSMUSG00000054850	Smim10l2a	99.0495	5.46293	4.68352014148822e-08	1.78616076710242e-05
ENSMUSG00000106824	Potefam3d	276.634	5.27317	4.11222137132132e-12	1.61901554266884e-09		ENSMUSG00000043811	Rtn4r	77.9709	5.42648	5.74766355029873e-08	2.1311059185941e-05
ENSMUSG00000049001	Ndnf	424.455	5.93296	7.02476999941464e-12	2.62175807897072e-09		ENSMUSG00000042251	Pm20d1	170.142	5.39757	6.75493734188444e-08	2.43688928755334e-05
ENSMUSG00000032495	Lrrc2	190.834	3.7009	1.38937123193122e-11	5.04890193203637e-09		ENSMUSG00000026141	Col19a1	190.717	5.36788	7.9668199973967e-08	2.7984503506645e-05
ENSMUSG00000071719	Nalf2	100.106	-5.54084	3.78478460435621e-11	1.34010488721936e-08		ENSMUSG00000054385	Ceacam2	344.553	5.34426	9.07883663883928e-08	3.10729003731351e-05
ENSMUSG00000094706	Gm10338	79.6582	5.42834	4.42462925713581e-11	1.52749263529471e-08		ENSMUSG00000052415	Tchh	59.2963	5.296	1.18368176383917e-07	3.94994604593131e-05
ENSMUSG00000095440	Fignl2	202.568	5.41341	9.32886636208166e-11	3.14200769741429e-08		ENSMUSG00000070890	Pramel19	402.963	5.22599	1.7322918093813e-07	5.63966611502965e-05
ENSMUSG00000025492	Ifitm3	12829.4	1.67625	1.2554505655065e-10	4.12774210930459e-08		ENSMUSG00000027202	Slc12a1	84.9858	5.13751	2.78408132911097e-07	8.84807561451742e-05
ENSMUSG00000038552	Fndc4	902.987	4.75084	2.948625593441e-10	9.4692025162388e-08		ENSMUSG00000074061	Fbxw19	204.074	5.1294	2.90674555587857e-07	9.02307899531793e-05
ENSMUSG00000037818	Abhd18	1557.37	1.8166	5.34461315145132e-10	1.67735825019071e-07		ENSMUSG00000060843	Ctnna3	252.091	5.1055	3.2991579651524e-07	0.000100084
ENSMUSG00000074653	Lrrc31	311.778	-3.50766	5.91763652439832e-10	1.78671675720933e-07		ENSMUSG00000029811	Aoc1	194.8	5.09702	3.45042220548929e-07	0.000102347
ENSMUSG00000038521	C1s1	91.735	5.20202	5.95184088866892e-10	1.78671675720933e-07		ENSMUSG00000028246	Faxc	141.889	5.0864	3.64917905679848e-07	0.00010589
ENSMUSG00000024903	Lao1	88.5833	6.05764	6.30572585310517e-10	1.85267592139424e-07		ENSMUSG00000091971	Hspa1a	336.65	5.06993	3.97954371301154e-07	0.000113019
ENSMUSG00000035984	Nme5	103.124	5.12987	6.93582529298201e-10	1.99535023897476e-07		ENSMUSG00000070691	Runx3	56.6889	5.04124	4.62519892228997e-07	0.000127486
ENSMUSG00000028024	Enpep	109.823	5.95807	8.02808877481848e-10	2.24536046544517e-07		ENSMUSG00000095620	Csta2	361.598	5.03899	4.67996101189374e-07	0.000127486
ENSMUSG00000034839	Larp6	344.434	5.35102	8.1300617910246e-10	2.24536046544517e-07		ENSMUSG00000039853	Trim14	780.454	5.00484	5.59075891060997e-07	0.000149251
ENSMUSG00000079479	Gm9112	336.976	5.12364	1.7723999260667e-09	4.79903344687354e-07		ENSMUSG00000018427	Ypel2	695.47	4.98454	6.21090627302903e-07	0.000159429
ENSMUSG00000055541	Lair1	578.404	3.90376	2.27324102188727e-09	6.03676639831565e-07		ENSMUSG00000038524	Fchsd1	224.381	4.98542	6.18257992096041e-07	0.000159429
ENSMUSG00000023236	Scg5	502.96	4.60711	3.01747822636118e-09	7.8619541184569e-07		ENSMUSG00000022123	Scel	123.912	-4.9488	7.46714251047154e-07	0.000188059
ENSMUSG00000092232	Gm20521	1340.59	3.26799	4.27916142343958e-09	1.09427666844958e-06		ENSMUSG00000060508	Nlrp9b	978.231	4.93948	7.83317311071696e-07	0.000193624
ENSMUSG00000039519	Cyp7b1	109.039	4.96374	4.59275879152379e-09	1.15311647549367e-06		ENSMUSG00000059003	Grin2a	679.928	4.92916	8.25819152773996e-07	0.000200419
ENSMUSG00000050382	Kif7	191.486	4.33451	6.34101076756339e-09	1.53619329279444e-06		ENSMUSG00000034509	Mad2l1bp	242.275	4.88155	1.05255374600038e-06	0.000250884
ENSMUSG00000049532	Sall2	93.3766	5.35935	6.29854682980459e-09	1.53619329279444e-06		ENSMUSG00000075610	Tmem92	241.153	4.76977	1.84434697527203e-06	0.000431901
ENSMUSG00000048939	Atp13a5	189.496	5.40565	6.71354840842824e-09	1.59840327537906e-06		ENSMUSG00000001986	Gria3	988.912	4.76054	1.93076319236546e-06	0.000436811
ENSMUSG00000029917	Qrfprl	189.668	2.71279	7.83720322063132e-09	1.8037323212283e-06		ENSMUSG00000044617	Zbtb39	1810.66	4.76378	1.90000672618621e-06	0.000436811
ENSMUSG00000035916	Ptprq	76.7281	4.37095	7.83213572669008e-09	1.8037323212283e-06		ENSMUSG00000010435	Spaca7	136.767	-4.74692	2.0653621890724e-06	0.000459474
ENSMUSG00000048540	Nhlh2	103.089	6.23846	8.64904080494146e-09	1.9579443356629e-06		ENSMUSG00000039747	Orai2	90.1374	4.72392	2.31336966809068e-06	0.000487721
ENSMUSG00000037606	Osbpl5	229.232	6.85061	1.14393660312039e-08	2.54784202459507e-06		ENSMUSG00000032265	Tent5a	284.256	4.72382	2.31460821141825e-06	0.000487721
ENSMUSG00000104301	Wdr49	200.233	3.57645	1.27111383605033e-08	2.75079462960174e-06		ENSMUSG00000038884	Shfl	292.575	4.72173	2.33848902587188e-06	0.000487721
ENSMUSG00000079049	Serpinb1c	262.204	5.90052	1.27489938659216e-08	2.75079462960174e-06		ENSMUSG00000040350	Trim7	81.9241	4.72274	2.32686025791972e-06	0.000487721
ENSMUSG00000041836	Ptpre	8911.87	-1.2636	1.57175178827612e-08	3.33912622220076e-06		ENSMUSG00000057396	Zfp759	256.03	4.71267	2.44495423486065e-06	0.000502081
ENSMUSG00000027581	Stmn3	185.023	8.56366	1.61769025986445e-08	3.38464921188911e-06		ENSMUSG00000029279	Brdt	1199.62	4.70537	2.53409132457671e-06	0.000509907
ENSMUSG00000001707	Eef1e1	2269.2	-0.973956	1.67414384684596e-08	3.39974299721998e-06		ENSMUSG00000052217	Hbb-bh1	1460.95	-4.70333	2.55946846036372e-06	0.000509907
ENSMUSG00000022683	Pla2g10	856.305	-2.44447	1.65704087934523e-08	3.39974299721998e-06		ENSMUSG00000038782	1700028J19Rik	160.231	4.68532	2.79528325638422e-06	0.000548698
ENSMUSG00000005107	Slc2a9	154.853	4.65006	2.9320239226843e-08	5.86332179936586e-06		ENSMUSG00000040213	Kyat3	962.668	4.67957	2.87482680325297e-06	0.000556133
ENSMUSG00000032925	Itgbl1	244.871	3.16671	2.97221034076045e-08	5.86332179936586e-06		ENSMUSG00000064125	Prr36	268.492	4.66165	3.13691907984591e-06	0.000598166
ENSMUSG00000020255	Nopchap1	9305.88	0.878443	3.12394587483944e-08	6.07585473037435e-06		ENSMUSG00000035615	Frmpd1	340.713	4.65542	3.23319452295309e-06	0.000607841
ENSMUSG00000028641	P3h1	842.48	-2.80052	3.22434671801115e-08	6.09931559301589e-06		ENSMUSG00000018965	Ywhah	1436	-4.64896	3.33619049069671e-06	0.000618493
ENSMUSG00000064125	Prr36	210.583	5.21328	3.21427550248032e-08	6.09931559301589e-06		ENSMUSG00000021125	Arg2	580.99	4.63802	3.51766390000838e-06	0.000643202
ENSMUSG00000037736	Limch1	2203.91	3.63416	4.26706712461399e-08	7.96265385561773e-06		ENSMUSG00000004668	Abca13	604.888	4.62744	3.70217255100256e-06	0.000667792
ENSMUSG00000034949	Zfr2	65.4742	7.96541	4.32470880709197e-08	7.96265385561773e-06		ENSMUSG00000062542	Syt9	3644.15	-4.61305	3.96808789227519e-06	0.000706214
ENSMUSG00000070867	Trabd2b	152.362	5.5067	6.18489826208145e-08	1.12377973817214e-05		ENSMUSG00000039110	Mycbpap	41.9862	4.59966	4.23182165504836e-06	0.000743242
ENSMUSG00000059434	Gckr	210.629	4.60861	6.70354650709848e-08	1.20219835995484e-05		ENSMUSG00000050914	Ankrd37	76.0909	4.57892	4.67387484273303e-06	0.000810219
ENSMUSG00000027435	Cd93	159.827	5.30807	7.01122007106825e-08	1.24125561488951e-05		ENSMUSG00000030543	Mesp2	194.593	4.57423	4.77966860379943e-06	0.000817936
ENSMUSG00000020716	Nf1	3545.38	1.75539	7.3597382020588e-08	1.28646360547126e-05		ENSMUSG00000032936	Camkv	247.362	-4.57066	4.86202013440429e-06	0.000821497
ENSMUSG00000028969	Cdk5	377.081	3.90261	8.09641836347157e-08	1.39754301476474e-05		ENSMUSG00000063975	Slco1a5	160.646	4.56771	4.93091743668137e-06	0.000822724
ENSMUSG00000025002	Cyp2c55	122.029	5.30787	9.06114631573778e-08	1.54475764782744e-05		ENSMUSG00000015970	Chdh	1232.56	-4.56121	5.08589033187146e-06	0.000827884
ENSMUSG00000031375	Bgn	195.469	5.86315	1.1209586376325e-07	1.88772168622771e-05		ENSMUSG00000024164	C3	51.2037	4.56344	5.03233285870346e-06	0.000827884
ENSMUSG00000031831	Dnaaf1	1511.04	2.53482	1.30925037028635e-07	2.17824558593785e-05		ENSMUSG00000029154	Cwh43	131.235	4.55652	5.20084416652191e-06	0.000836396
ENSMUSG00000090272	Mndal	66.7082	6.46031	1.4841901285803e-07	2.41119782183121e-05		ENSMUSG00000031750	Il34	50.6423	4.55375	5.26971974692324e-06	0.000837384
ENSMUSG00000040187	Arntl2	1405.07	3.02588	1.47145198994913e-07	2.41119782183121e-05		ENSMUSG00000018907	Alox12e	94.6765	4.52268	6.10608009085093e-06	0.00095887
ENSMUSG00000027533	Fabp5	761.126	3.50718	1.72413451422377e-07	2.76843877987395e-05		ENSMUSG00000029392	Rilpl1	694.973	4.51556	6.3148909256339e-06	0.00098013
ENSMUSG00000028777	Gnat3	215.616	6.68486	1.86638761665559e-07	2.96240765498817e-05		ENSMUSG00000010592	Dazl	733.959	-4.49325	7.01437572731771e-06	0.00107618
ENSMUSG00000043319	Cox8c	118.369	6.74006	1.99182719216528e-07	3.12558428370572e-05		ENSMUSG00000089728	Clec2f	252.859	4.4876	7.20307899883082e-06	0.00109258
ENSMUSG00000030283	St8sia1	277.913	6.39108	2.09107119174169e-07	3.24444967266977e-05		ENSMUSG00000037295	Ldlrap1	163.59	4.46642	7.95395502145882e-06	0.00117362
ENSMUSG00000021700	Rab3c	123.549	5.68716	2.24773800027705e-07	3.44877933842509e-05		ENSMUSG00000098470	C1rb	173.531	4.46934	7.84627674239573e-06	0.00117362
ENSMUSG00000066456	Hmgn3	196.876	5.1501	2.45101868748365e-07	3.71935352257822e-05		ENSMUSG00000031651	Triml1	449.386	-4.46281	8.08907114719608e-06	0.00117362
ENSMUSG00000062210	Tnfaip8	4427.37	-1.6895	2.50290319892309e-07	3.75680329064445e-05		ENSMUSG00000032374	Plod2	4883.68	4.4631	8.07821150452394e-06	0.00117362
ENSMUSG00000020647	Ncoa1	1914.69	-1.81792	2.65488068732237e-07	3.94206961411125e-05		ENSMUSG00000045036	Tmem232	572.023	4.45434	8.41529979144878e-06	0.00120782
ENSMUSG00000073856	Iqck	507.237	2.95021	2.84842275967911e-07	4.18445424344775e-05		ENSMUSG00000092232	Gm20521	1055.88	4.42955	9.44282872436728e-06	0.00134088
ENSMUSG00000032303	Chrna3	326.682	5.69401	2.89903659634905e-07	4.21397856410359e-05		ENSMUSG00000037143	Cfap61	170	4.42071	9.83779714620671e-06	0.00138226
ENSMUSG00000024773	Atg2a	2632.51	-1.9792	3.10115195605817e-07	4.46081326679242e-05		ENSMUSG00000035394	Cfap53	290.905	4.4184	9.94341431596057e-06	0.00138255
ENSMUSG00000021848	Otx2	96.4108	5.63208	3.31231765800282e-07	4.7154427360166e-05		ENSMUSG00000041377	Ninj2	224.584	4.40412	1.06212390930947e-05	0.00146157
ENSMUSG00000070619	Pramel31	198.86	7.62797	3.90486351282915e-07	5.44669295440987e-05		ENSMUSG00000026630	Batf3	61.5232	4.40029	1.08105187699274e-05	0.00147244
ENSMUSG00000020097	Sgpl1	6188.88	-1.12979	3.87895169125501e-07	5.44669295440987e-05		ENSMUSG00000005125	Ndrg1	275.519	4.38352	1.16778734386583e-05	0.00157451
ENSMUSG00000074061	Fbxw19	93.0254	5.63152	4.27059305022873e-07	5.89726194306086e-05		ENSMUSG00000026725	Tnn	69.8239	-4.36567	1.26735020332404e-05	0.00167976
ENSMUSG00000040181	Fmo1	75.0174	5.72515	4.4405395802277e-07	6.0117069669965e-05		ENSMUSG00000031380	Vegfd	187.865	4.36504	1.27102121943025e-05	0.00167976
ENSMUSG00000047473	Zfp30	138.791	5.12576	4.41592732486222e-07	6.0117069669965e-05		ENSMUSG00000041199	Rpusd1	163.706	-4.3397	1.42676314010058e-05	0.0018671
ENSMUSG00000023043	Krt18	420.929	4.04448	4.69075200859946e-07	6.28879558123785e-05		ENSMUSG00000108981	Bend2	221.987	-4.33417	1.46313789330504e-05	0.00186886
ENSMUSG00000074377	Sult2a4	140.68	4.6817	4.95019267849103e-07	6.57280872089256e-05		ENSMUSG00000040390	Map3k10	449.954	4.33312	1.47010657275333e-05	0.00186886
ENSMUSG00000029544	Cabp1	81.6058	4.80992	5.39427667256695e-07	7.09424443537877e-05		ENSMUSG00000095440	Fignl2	333.027	4.33373	1.46605031836633e-05	0.00186886
ENSMUSG00000034037	Fgd5	240.732	6.12176	6.96274319044021e-07	9.07061516196122e-05		ENSMUSG00000020589	Cyria	898.888	-4.32257	1.54220820460131e-05	0.00194202
ENSMUSG00000039543	Cfap70	339.583	5.00682	7.31265397563885e-07	9.43742418220532e-05		ENSMUSG00000074489	Bglap3	254.28	4.31707	1.5811256405795e-05	0.00197189
ENSMUSG00000034641	Cd300ld	68.5309	8.0188	7.72327894842078e-07	9.87507027766135e-05		ENSMUSG00000073856	Iqck	279.347	4.31508	1.59547926810496e-05	0.00197189
ENSMUSG00000043020	Dnai3	240.607	4.05368	7.82794022755207e-07	9.9170666607584e-05		ENSMUSG00000030994	D7Ertd443e	129.978	4.3085	1.64367122029271e-05	0.00199702
ENSMUSG00000038280	Ostm1	4147.25	1.81867	8.03113317169299e-07	0.00010082		ENSMUSG00000069456	Rdh16	243.209	4.30822	1.64572981488757e-05	0.00199702
ENSMUSG00000051251	Nhlh1	101.412	10.08	8.4994853352115e-07	0.000104794		ENSMUSG00000051726	Kcnf1	51.5646	4.28058	1.86406257354454e-05	0.00224158
ENSMUSG00000040969	Arhgef38	216.962	4.91529	8.48842496578264e-07	0.000104794		ENSMUSG00000001583	Tnk1	179.704	-4.24739	2.16273565456862e-05	0.00257752
ENSMUSG00000068040	Tm9sf4	4125.33	-1.35033	8.75178031325897e-07	0.00010695		ENSMUSG00000009292	Trpm2	218.369	4.24351	2.20054574232204e-05	0.00259937
ENSMUSG00000030577	Cd22	1206.7	3.82188	8.87385742031012e-07	0.00010749		ENSMUSG00000037625	Cldn11	60.3982	4.22383	2.40188016707671e-05	0.00281231
ENSMUSG00000078907	Fam186b	532.502	6.43617	9.27218799900003e-07	0.000111339		ENSMUSG00000058550	Dppa4	3052.86	-4.21413	2.50744352859656e-05	0.00286448
ENSMUSG00000022237	Ankrd33b	518.787	3.53803	9.49605770338109e-07	0.000113044		ENSMUSG00000002617	Zfp40	262.269	4.21383	2.51081685708622e-05	0.00286448
ENSMUSG00000095082	Gm15091	128.832	4.70555	9.6515755117097e-07	0.000113913		ENSMUSG00000034336	Ina	4076.8	-4.21552	2.4920859909744e-05	0.00286448
ENSMUSG00000033540	Idua	121.3	4.27895	1.00722359891091e-06	0.000117871		ENSMUSG00000037028	Pramel18	150.962	4.20304	2.63351668592851e-05	0.0029133
ENSMUSG00000030000	Add2	564.887	4.95803	1.13969808807889e-06	0.000132253		ENSMUSG00000029797	Sspo	756.942	-4.20696	2.58828486830099e-05	0.0029133
ENSMUSG00000043518	Rai2	180.875	7.14526	1.15001917764855e-06	0.000132338		ENSMUSG00000039081	Zfp503	53.7253	4.20054	2.66274176058784e-05	0.0029133
ENSMUSG00000074607	Tox2	104.502	5.21653	1.20751324264259e-06	0.000137806		ENSMUSG00000021234	Fam161b	247.002	-4.20419	2.62013450683517e-05	0.0029133
ENSMUSG00000051550	Zfp579	320.236	6.6512	1.21807432611617e-06	0.000137872		ENSMUSG00000022181	C6	87.8054	4.20142	2.65245168380977e-05	0.0029133
ENSMUSG00000026043	Col3a1	629.791	2.15739	1.23608780733598e-06	0.000138773		ENSMUSG00000027102	Hoxd8	55.7981	4.19631	2.71304514285023e-05	0.00294421
ENSMUSG00000056515	Rab31	618.435	3.59131	1.27718263317897e-06	0.000142231		ENSMUSG00000030770	Parva	854.37	4.1851	2.85036990638366e-05	0.00306829
ENSMUSG00000039960	Rhou	649.186	2.76303	1.30936388449822e-06	0.000144648		ENSMUSG00000058755	Osm	59.9286	-4.17203	3.01899018128068e-05	0.0032238
ENSMUSG00000063564	Col23a1	1384.76	1.47181	1.32478671071928e-06	0.00014519		ENSMUSG00000074591	Ankub1	242.989	4.16629	3.09601334654896e-05	0.00325398
ENSMUSG00000067629	Syngap1	344.397	4.34401	1.33832969680286e-06	0.00014552		ENSMUSG00000074653	Lrrc31	425.515	-4.16683	3.08865906441443e-05	0.00325398
ENSMUSG00000019856	Fam184a	1314.65	1.47528	1.48517192130825e-06	0.000160225		ENSMUSG00000054753	AU018091	1743.56	-4.16023	3.17929825968341e-05	0.00331541
ENSMUSG00000036368	Rmdn2	1172.16	-2.46122	1.63824733119926e-06	0.000175369		ENSMUSG00000055407	Map6	368.974	-4.13858	3.49456632239322e-05	0.00359919
ENSMUSG00000023964	Calcr	52.1146	6.65317	1.65392821515853e-06	0.000175685		ENSMUSG00000034685	Fam171a2	97.909	4.13788	3.50535681099425e-05	0.00359919
ENSMUSG00000029248	Thegl	33.8501	5.40709	1.69245373490345e-06	0.000176572		ENSMUSG00000005057	Sh2b2	59.1213	4.13527	3.5453313133434e-05	0.00360952
ENSMUSG00000033214	Slitrk5	75.6424	8.20703	1.70063671909519e-06	0.000176572		ENSMUSG00000038807	Rap1gap2	532.476	4.13371	3.56949519261234e-05	0.00360952
ENSMUSG00000052727	Map1b	6869.08	1.92695	1.69697614703931e-06	0.000176572		ENSMUSG00000014837	4931428F04Rik	146.715	4.13032	3.62255167505645e-05	0.00363563
ENSMUSG00000043003	Rasef	209.668	5.15558	1.71885070324252e-06	0.000177131		ENSMUSG00000020716	Nf1	3426.28	4.12258	3.7465707431051e-05	0.00373203
ENSMUSG00000028717	Tal1	183.314	-5.56486	1.73663741120122e-06	0.000177639		ENSMUSG00000054894	Dmac2l	797.322	4.1208	3.77556027931242e-05	0.00373305
ENSMUSG00000022636	Alcam	770.485	3.32363	1.76279905529751e-06	0.000178989		ENSMUSG00000058145	Adamts17	523.884	4.1059	4.02737446782818e-05	0.00395275
ENSMUSG00000096209	Or5p81	86.4168	6.03734	1.7960327825737e-06	0.000180137		ENSMUSG00000026114	Cnga3	489.799	4.1024	4.08879395180959e-05	0.00398374
ENSMUSG00000034472	Rasd2	67.6755	5.41032	1.80019649211696e-06	0.000180137		ENSMUSG00000032517	Mobp	857.368	-4.09872	4.15437293823926e-05	0.0040183
ENSMUSG00000019992	Mtfr2	1513.03	-1.50566	1.90169884091508e-06	0.000188925		ENSMUSG00000027420	Bfsp1	44.2374	4.06469	4.80956416187354e-05	0.00449719
ENSMUSG00000069662	Marcks	764.657	3.44978	1.92898839986873e-06	0.000190267		ENSMUSG00000021396	Nxnl2	100.424	-4.06456	4.81240204716047e-05	0.00449719
ENSMUSG00000031662	Snx20	406.649	-6.99699	2.05675852672994e-06	0.000201431		ENSMUSG00000021265	Slc25a29	251.218	-4.06429	4.81793462787158e-05	0.00449719
ENSMUSG00000067276	Capn6	426.96	4.43621	2.08273690088769e-06	0.000202539		ENSMUSG00000023931	Efhb	661.24	4.06593	4.78406203733259e-05	0.00449719
ENSMUSG00000085861	Armh2	72.0384	5.07176	2.12430517914231e-06	0.000205137		ENSMUSG00000039153	Runx2	140.023	4.06816	4.73856063562156e-05	0.00449719
ENSMUSG00000029718	Pcolce	98.6204	6.26456	2.18962901529916e-06	0.000209976		ENSMUSG00000039461	Tcta	131.986	4.04657	5.19739177243916e-05	0.00481769
ENSMUSG00000040429	Mterf1a	99.6153	3.09207	2.28488699118044e-06	0.0002176		ENSMUSG00000070056	Mfhas1	150.327	4.04131	5.31543930923797e-05	0.00489314
ENSMUSG00000091490	Triml2	1512.39	-1.58769	2.54536649953909e-06	0.000240746		ENSMUSG00000091859	Vmn2r100	37.4545	4.0326	5.51633842530328e-05	0.00504329
ENSMUSG00000027217	Tspan18	306.859	2.88382	2.62184852220091e-06	0.000246293		ENSMUSG00000087385	Frg2f1	183.326	-4.01957	5.83035953046284e-05	0.00527366
ENSMUSG00000061603	Akap6	2912.73	4.43671	2.68869677873015e-06	0.000250866		ENSMUSG00000044636	Csrnp2	1037.71	4.01889	5.84732932501691e-05	0.00527366
ENSMUSG00000094378	Gm15097	159.242	4.63855	2.80234298910424e-06	0.000257984		ENSMUSG00000056941	Commd7	195.731	4.01456	5.95560027071584e-05	0.00533526
ENSMUSG00000047562	Mmp10	25.3146	8.079	2.79724058809835e-06	0.000257984		ENSMUSG00000040489	Sox30	216.844	4.01024	6.06571955800738e-05	0.00539768
ENSMUSG00000045659	Plekha7	6132.56	-1.42558	2.82527940917143e-06	0.000258373		ENSMUSG00000046999	1110032F04Rik	84.0539	4.00448	6.21548641000825e-05	0.00545818
ENSMUSG00000025408	Ddit3	222.927	3.38301	2.88961163337812e-06	0.000262517		ENSMUSG00000062464	Cyp4f37	87.4105	4.00576	6.18186963781806e-05	0.00545818
ENSMUSG00000118670	Muc19	520.634	-3.13215	2.95358671225757e-06	0.000266576		ENSMUSG00000020357	Flt4	238.757	3.98274	6.81248902972043e-05	0.00594334
ENSMUSG00000074109	Mrgprx2	58.4175	4.31136	2.98902022895721e-06	0.000268022		ENSMUSG00000036330	Slc18a1	83.4482	3.97445	7.0542988530117e-05	0.00603595
ENSMUSG00000021457	Syk	4545.25	-1.18932	3.05551695240094e-06	0.000272217		ENSMUSG00000035200	Chrnb4	656.738	3.9754	7.02599601798808e-05	0.00603595
ENSMUSG00000008489	Elavl2	7056.44	-1.07743	3.09782678579557e-06	0.000274217		ENSMUSG00000025885	Myo5b	567.129	3.97523	7.03104826265727e-05	0.00603595
ENSMUSG00000042286	Stab1	82.9185	6.07935	3.13162936780823e-06	0.000275444		ENSMUSG00000054200	Ffar4	29.7526	3.97265	7.10760698761395e-05	0.00604282
ENSMUSG00000028927	Padi2	157.453	3.79082	3.15634879882453e-06	0.000275861		ENSMUSG00000005045	Chd5	390.762	3.96915	7.21294046370828e-05	0.00609357
ENSMUSG00000022803	Popdc2	292.636	-4.4358	3.36906391888333e-06	0.0002926		ENSMUSG00000002083	Bbc3	80.9226	3.96314	7.39712015375213e-05	0.00620986
ENSMUSG00000025352	Gdf11	214.327	2.93431	3.4097546222192e-06	0.000294283		ENSMUSG00000034472	Rasd2	172.598	3.95526	7.64519369808631e-05	0.00633839
ENSMUSG00000014602	Kif1a	279.011	5.28501	3.54405027053283e-06	0.000300244		ENSMUSG00000034839	Larp6	86.562	3.9554	7.64055022167471e-05	0.00633839
ENSMUSG00000022867	Usp25	3492.74	-1.5094	3.51554176360407e-06	0.000300244		ENSMUSG00000098112	Bin2	190.519	3.94635	7.93510813016058e-05	0.00653814
ENSMUSG00000024043	Arhgap28	1554.21	1.53104	3.52297443487405e-06	0.000300244		ENSMUSG00000025551	Fgf14	531.166	3.93096	8.46090221206708e-05	0.0069286
ENSMUSG00000024085	Man2a1	1347.32	1.72937	3.64044864637325e-06	0.00030653		ENSMUSG00000092060	Bend4	4900.57	3.92899	8.53043509091483e-05	0.00694294
ENSMUSG00000075592	Nynrin	523.458	3.9404	3.7003030444695e-06	0.000307816		ENSMUSG00000019891	Dcbld1	188.704	3.9182	8.92136663915353e-05	0.00721712
ENSMUSG00000043079	Synpo	224.119	4.96484	3.68968563791573e-06	0.000307816		ENSMUSG00000023032	Slc4a8	97.5442	3.90838	9.29183376102707e-05	0.00747153
ENSMUSG00000070866	Zfp804a	112.726	5.63162	3.78560448716334e-06	0.000312674		ENSMUSG00000031220	Awat2	165.344	-3.89294	9.90369983880075e-05	0.00791584
ENSMUSG00000031480	Thsd1	239.808	6.02646	3.80656477235187e-06	0.000312674		ENSMUSG00000044317	Gpr4	209.898	3.8909	9.98745650669424e-05	0.00793527
ENSMUSG00000020476	Dbnl	905.181	1.53091	3.82663208201743e-06	0.000312674		ENSMUSG00000073007	Tent5d	257.263	3.88771	0.000101195	0.00799262
ENSMUSG00000054814	Usp46	2413.67	-2.42447	4.02242488633846e-06	0.000326534		ENSMUSG00000060924	Csmd1	278.646	3.88333	0.000103034	0.00809
ENSMUSG00000107677	Or2ak4	224.604	6.06427	4.06182692455499e-06	0.000326534		ENSMUSG00000011154	Cfap161	72.6552	3.88099	0.00010403	0.00812046
ENSMUSG00000041354	Rgl2	2543.25	-3.38194	4.06719648196385e-06	0.000326534		ENSMUSG00000021933	Gucy1b2	95.2551	3.87842	0.000105136	0.00815904
ENSMUSG00000022441	Efcab6	190.995	4.13606	4.13964733804721e-06	0.00033043		ENSMUSG00000034974	Dapk3	780.399	-3.87381	0.000107148	0.00821958
ENSMUSG00000057443	Or2n1e	31.0392	4.55483	4.44395039886141e-06	0.000352681		ENSMUSG00000003955	Fam162a	1035.89	3.87384	0.000107134	0.00821958
ENSMUSG00000049044	Rapgef4	118.896	4.6397	4.59805666127142e-06	0.000362826		ENSMUSG00000027514	Zbp1	74.8755	-3.86266	0.000112161	0.00855502
ENSMUSG00000040710	St8sia4	127.386	7.43169	4.67283208934282e-06	0.00036456		ENSMUSG00000091712	Sec14l5	46.6364	3.85674	0.000114908	0.00871472
ENSMUSG00000033170	Card10	133.095	5.67411	4.66670295787276e-06	0.00036456		ENSMUSG00000001510	Dlx3	362.971	3.85299	0.000116683	0.00879935
ENSMUSG00000019873	Reep3	1954.48	1.57863	4.80316387925045e-06	0.000372623		ENSMUSG00000073207	Ccdc160	516.442	-3.8393	0.000123386	0.00925254
ENSMUSG00000032531	Amotl2	246.377	2.42628	4.92748066368802e-06	0.00037802		ENSMUSG00000055609	Hba-x	2845.85	-3.83367	0.000126245	0.00941408
ENSMUSG00000096284	Tcstv1	82.9474	5.98254	4.91177248581275e-06	0.00037802		ENSMUSG00000028637	Ccdc30	251.626	3.82814	0.000129116	0.00957466
ENSMUSG00000031520	Vegfc	161.42	4.2914	4.97018839010332e-06	0.00037919		ENSMUSG00000061186	Sfmbt2	7924.73	-3.82164	0.000132567	0.00971852
ENSMUSG00000046159	Chrm3	166.201	4.40366	5.24231246099999e-06	0.000397753		ENSMUSG00000104301	Wdr49	89.4294	3.82211	0.000132317	0.00971852
ENSMUSG00000029059	Prxl2b	254.255	5.30529	5.49295464825903e-06	0.000414493		ENSMUSG00000017747	Ghdc	68.5033	-3.82039	0.00013324	0.00971852
ENSMUSG00000079071	Slc28a2b	141.15	5.08293	5.81005754014162e-06	0.000436039		ENSMUSG00000024903	Lao1	77.9973	3.81375	0.000136872	0.00989299
ENSMUSG00000016458	Wt1	400.432	4.11304	5.95730601426491e-06	0.000444673		ENSMUSG00000023030	Slc11a2	3178.59	-3.81332	0.000137114	0.00989299
ENSMUSG00000092036	Gm2244	53.8568	4.08293	5.99363541796604e-06	0.000444979		ENSMUSG00000019478	Rab4a	776.109	-3.80841	0.000139863	0.0100371
ENSMUSG00000041757	Plekha6	160.105	2.4045	6.3381430948981e-06	0.000466502		ENSMUSG00000028415	Spink4	63.3938	3.80602	0.000141221	0.0100803
ENSMUSG00000057982	Zfp809	2118.73	1.47217	6.35110804128794e-06	0.000466502		ENSMUSG00000030491	Tdrd12	2917.84	-3.79898	0.000145293	0.0103158
ENSMUSG00000090958	Lrrc32	341.536	-5.1178	6.50456280859923e-06	0.000475246		ENSMUSG00000079056	Kcnip3	273.179	3.78426	0.000154166	0.0108306
ENSMUSG00000018907	Alox12e	104.552	5.53314	6.59784167142629e-06	0.000479524		ENSMUSG00000049176	Frmpd4	121.876	3.78432	0.000154131	0.0108306
ENSMUSG00000026271	Gpr35	325.376	-4.43309	7.70410829011286e-06	0.000556995		ENSMUSG00000017723	Wfdc2	182.585	3.77311	0.000161227	0.0112673
ENSMUSG00000040601	Nlrp4a	116.489	6.04	7.75627368241415e-06	0.000557846		ENSMUSG00000026471	Mr1	54.8863	-3.7675	0.000164891	0.0112758
ENSMUSG00000049152	Ugt3a2	163.877	4.2517	7.82919569250699e-06	0.000560173		ENSMUSG00000026645	Olah	115.789	-3.76207	0.000168511	0.0112758
ENSMUSG00000033634	Nat8f2	344.397	4.03857	8.41374002265724e-06	0.000598893		ENSMUSG00000027956	Tmem144	1074.11	3.76611	0.000165809	0.0112758
ENSMUSG00000075394	Hoxc4	308.282	4.26879	8.59480935569077e-06	0.000608645		ENSMUSG00000028152	Tspan5	2144.08	3.76142	0.000168952	0.0112758
ENSMUSG00000022206	Npr3	50.424	6.08559	8.6591817134944e-06	0.000610075		ENSMUSG00000030256	Bhlhe41	334.971	3.76823	0.00016441	0.0112758
ENSMUSG00000038564	Ift172	2132.79	1.55019	8.95245891926077e-06	0.000624366		ENSMUSG00000006362	Cbfa2t3	156.418	3.76155	0.000168864	0.0112758
ENSMUSG00000059288	Cdyl	5755.76	-1.23207	8.9331917887277e-06	0.000624366		ENSMUSG00000032303	Chrna3	113.158	3.7702	0.000163117	0.0112758
ENSMUSG00000061536	Sec22c	433.796	2.72114	9.27148571134362e-06	0.000643367		ENSMUSG00000031965	Tbx20	78.9124	3.76195	0.000168596	0.0112758
ENSMUSG00000037499	Nenf	63.2533	9.40023	9.37064981426129e-06	0.000646997		ENSMUSG00000010830	Kdelr3	181.605	-3.76875	0.00016407	0.0112758
ENSMUSG00000019789	Hey2	45.7226	7.54935	9.58814944568538e-06	0.00065872		ENSMUSG00000041138	Nme8	74.6109	3.75694	0.000172002	0.0114223
ENSMUSG00000073096	Lrrc61	177.823	5.18367	9.67079914938534e-06	0.000661109		ENSMUSG00000022197	Pdzd2	1151.4	3.74434	0.000180869	0.0119517
ENSMUSG00000063646	Jakmip1	638.392	-2.257	1.02647007325785e-05	0.000698252		ENSMUSG00000035699	Slc51a	126.029	-3.74183	0.000182687	0.0120123
ENSMUSG00000046223	Plaur	71.4759	5.32267	1.04469658021618e-05	0.000707167		ENSMUSG00000074129	Rpl13a	1293.08	-3.73684	0.000186349	0.0121336
ENSMUSG00000062591	Tubb4a	96.4319	4.99838	1.06121706672334e-05	0.000714846		ENSMUSG00000036103	Colec12	2151.55	3.73719	0.000186087	0.0121336
ENSMUSG00000020198	Ap3d1	3753.07	-1.16835	1.08699221766083e-05	0.000728654		ENSMUSG00000024798	Htr7	844.918	3.73234	0.000189709	0.0122924
ENSMUSG00000020100	Slc29a3	1308.45	3.30038	1.17238588270304e-05	0.0007821		ENSMUSG00000037089	Slc35b2	336.054	-3.7285	0.000192625	0.0124211
ENSMUSG00000022407	Adsl	3088.36	-1.03949	1.20378126886848e-05	0.000799183		ENSMUSG00000028836	Slc30a2	1067.78	-3.72721	0.000193613	0.0124247
ENSMUSG00000030847	Bag3	4009.96	-0.825806	1.31322042587371e-05	0.000867668		ENSMUSG00000071984	Fndc1	2395.53	-3.71996	0.00019925	0.0126647
ENSMUSG00000094443	Sgo2b	202.692	-2.90475	1.31961504064795e-05	0.000867741		ENSMUSG00000038418	Egr1	4221.75	3.72071	0.000198667	0.0126647
ENSMUSG00000039717	Ralyl	431.828	3.54616	1.34476100424012e-05	0.000880086		ENSMUSG00000047773	Ankfn1	287.88	3.71569	0.000202651	0.0127594
ENSMUSG00000066772	Obox3	55.803	3.70513	1.38540995386216e-05	0.000902412		ENSMUSG00000059288	Cdyl	4170.64	-3.71615	0.000202284	0.0127594
ENSMUSG00000067750	Khdc1a	558.261	-3.15772	1.42885015891589e-05	0.000926338		ENSMUSG00000028546	Elavl4	342.765	3.71318	0.000204673	0.0128261
ENSMUSG00000032305	Fam219b	565.353	3.30541	1.43654075607715e-05	0.000926972		ENSMUSG00000040703	Cyp2s1	84.8329	3.70432	0.000211962	0.0132209
ENSMUSG00000067860	Zic3	2915.44	-1.44073	1.48131498564115e-05	0.000951418		ENSMUSG00000039244	Ints15	1861.42	-3.70289	0.000213156	0.0132335
ENSMUSG00000042554	Zp3r	78.1535	4.55646	1.52096681950367e-05	0.000963442		ENSMUSG00000038564	Ift172	2212.22	3.701	0.000214756	0.0132711
ENSMUSG00000040650	Cyp2b23	1683.72	3.31975	1.51348082887959e-05	0.000963442		ENSMUSG00000032719	Sbspon	149.956	3.69332	0.000221348	0.0134298
ENSMUSG00000034656	Cacna1a	1170.68	1.18035	1.51563914864463e-05	0.000963442		ENSMUSG00000073294	Ezhip	78.3206	3.69479	0.00022007	0.0134298
ENSMUSG00000073016	Uprt	52.7529	6.79174	1.5370835376297e-05	0.000969205		ENSMUSG00000031399	Fam3a	671.605	3.69394	0.000220804	0.0134298
ENSMUSG00000028756	Pink1	436.797	2.6014	1.54517277579319e-05	0.000969877		ENSMUSG00000050822	Slc29a4	64.8768	3.69504	0.00021985	0.0134298
ENSMUSG00000054966	Lmntd1	58.3784	3.54963	1.55584974393443e-05	0.00097216		ENSMUSG00000101645	Gm28635	55.1008	3.68912	0.000225034	0.0135761
ENSMUSG00000047216	Cdh19	106.736	4.88365	1.62522368455226e-05	0.00101093		ENSMUSG00000005892	Trh	119.352	-3.68826	0.000225794	0.0135761
ENSMUSG00000047528	Flacc1	328.435	2.66449	1.69970990310067e-05	0.00104001		ENSMUSG00000004085	Map3k20	1332.85	3.68573	0.000228046	0.01365
ENSMUSG00000061186	Sfmbt2	4277.75	-1.91334	1.70209934733329e-05	0.00104001		ENSMUSG00000053702	Nebl	143.931	3.6815	0.000231865	0.0137448
ENSMUSG00000057722	Lepr	54.2291	3.3008	1.69555542688415e-05	0.00104001		ENSMUSG00000030905	Crym	25.6828	3.68131	0.000232039	0.0137448
ENSMUSG00000031748	Gnao1	299.595	3.89048	1.69620061264279e-05	0.00104001		ENSMUSG00000086596	Susd5	93.5137	3.68056	0.000232719	0.0137448
ENSMUSG00000035314	Gdpd5	278.323	4.66957	1.77548150528285e-05	0.00108007		ENSMUSG00000031981	Capn9	354.01	3.6755	0.000237387	0.0139588
ENSMUSG00000051790	Nlgn2	2411.68	-1.49147	1.91795235993103e-05	0.00115655		ENSMUSG00000023411	Nfatc4	40.2168	3.67167	0.00024097	0.0141073
ENSMUSG00000002372	Ranbp3	4007.98	-1.06906	1.9096838432052e-05	0.00115655		ENSMUSG00000101337	Dnah7c	105.358	3.66674	0.000245665	0.0143194
ENSMUSG00000025500	Lmntd2	140.495	2.9913	1.93476127966246e-05	0.00116161		ENSMUSG00000024867	Pip5k1b	2981.73	-3.65864	0.000253558	0.0147152
ENSMUSG00000036977	Anapc10	2735.17	-1.1481	1.97280552526227e-05	0.00117933		ENSMUSG00000027703	Lrriq4	708.138	-3.65503	0.000257155	0.0147953
ENSMUSG00000040711	Sh3pxd2b	852.493	2.89533	1.98797777064635e-05	0.00118328		ENSMUSG00000020037	Rfx4	399.15	-3.65553	0.00025665	0.0147953
ENSMUSG00000094511	Gm21693	41.464	5.75982	2.1660824595662e-05	0.00128375		ENSMUSG00000035199	Arl6ip5	215.03	-3.65213	0.00026007	0.0148714
ENSMUSG00000056215	Lrguk	366.346	2.84504	2.1914484286489e-05	0.00128773		ENSMUSG00000030890	Ilk	211.893	3.65151	0.000260707	0.0148714
ENSMUSG00000036523	Greb1	265.327	3.99828	2.18560364357427e-05	0.00128773		ENSMUSG00000035606	Ky	138.489	3.63714	0.000275687	0.015659
ENSMUSG00000025232	Hexa	4602.27	-1.20916	2.20903518770939e-05	0.00129257		ENSMUSG00000026279	Thap4	2364.77	-3.62508	0.000288871	0.0163383
ENSMUSG00000074748	Atxn7l3b	2978	2.00794	2.25187466641896e-05	0.00129958		ENSMUSG00000059854	Hydin	1264.76	-3.62125	0.000293187	0.0164431
ENSMUSG00000021196	Pfkp	9095.68	-1.56004	2.25866689236043e-05	0.00129958		ENSMUSG00000023826	Prkn	569.434	3.62208	0.000292239	0.0164431
ENSMUSG00000096175	Gm21761	76.6035	4.73182	2.23048354530033e-05	0.00129958		ENSMUSG00000033579	Fa2h	279.438	3.61506	0.000300284	0.0167707
ENSMUSG00000045569	Mc2r	30.1964	4.78159	2.2461395141657e-05	0.00129958		ENSMUSG00000038690	Atp5j2	3339.5	-3.6013	0.000316634	0.0174002
ENSMUSG00000020334	Slc22a4	580.661	-2.50289	2.27312334618175e-05	0.00130247		ENSMUSG00000019518	Ap4m1	1950.71	3.60336	0.000314136	0.0174002
ENSMUSG00000037028	Pramel18	96.6326	5.40722	2.3130662179178e-05	0.00131988		ENSMUSG00000055874	Foxi3	485.634	3.60034	0.000317799	0.0174002
ENSMUSG00000089728	Clec2f	266.869	4.1697	2.39162134971501e-05	0.00135909		ENSMUSG00000045639	Zfp629	231.953	3.60067	0.000317396	0.0174002
ENSMUSG00000020882	Cacnb1	180.365	5.04026	2.41657577854774e-05	0.00136764		ENSMUSG00000057982	Zfp809	3246.02	3.60012	0.000318075	0.0174002
ENSMUSG00000043673	Kcns3	62.9362	2.90582	2.4716845946094e-05	0.00139312		ENSMUSG00000055541	Lair1	429.1	3.5799	0.000343722	0.0187265
ENSMUSG00000051596	Otop1	97.6921	-5.77046	2.50069568303912e-05	0.00140374		ENSMUSG00000020553	Pctp	210.89	3.57609	0.000348778	0.0189248
ENSMUSG00000062175	Tgif2	4704.65	-1.07977	2.79386573439751e-05	0.00156196		ENSMUSG00000065999	Zfp985	1294.86	3.57298	0.00035294	0.0190726
ENSMUSG00000055334	Snupn	874.911	-2.62518	2.89141883955623e-05	0.00160998		ENSMUSG00000039623	Ap5z1	469.722	3.57193	0.000354361	0.0190726
ENSMUSG00000019278	Dpep1	116.922	5.45811	2.98622003411697e-05	0.00165609		ENSMUSG00000070639	Lrrc8b	1459.7	3.56028	0.00037046	0.019859
ENSMUSG00000024215	Spdef	81.4461	-5.4858	3.01906953239574e-05	0.00166761		ENSMUSG00000042082	Arsb	49.391	3.55101	0.000383752	0.0204893
ENSMUSG00000021765	Fst	147.583	5.17973	3.06481282512014e-05	0.00168614		ENSMUSG00000075304	Sp5	22.9155	3.54926	0.000386317	0.0205441
ENSMUSG00000024064	Galnt14	79.4332	3.84481	3.12072112851578e-05	0.00171008		ENSMUSG00000000120	Ngfr	358.019	3.53807	0.000403065	0.0213497
ENSMUSG00000017737	Mmp9	57.3676	3.90097	3.15587345374726e-05	0.0017223		ENSMUSG00000076441	Ass1	1154.53	3.53575	0.000406615	0.0214409
ENSMUSG00000022122	Ednrb	144.086	3.12718	3.16796024263323e-05	0.0017223		ENSMUSG00000016756	Cmah	96.4293	3.53485	0.000408001	0.0214409
ENSMUSG00000010592	Dazl	1904.35	-3.32562	3.20992579410491e-05	0.00173827		ENSMUSG00000005968	Tuft1	880.218	3.53034	0.000415025	0.0216397
ENSMUSG00000021944	Gata4	88.4928	2.94436	3.28975787963672e-05	0.00177454		ENSMUSG00000035041	Creb3l3	104.925	3.53128	0.000413558	0.0216397
ENSMUSG00000029217	Tec	2752.88	-1.35375	3.33091165181573e-05	0.00178975		ENSMUSG00000079635	Rhox4c	233.356	-3.52726	0.000419879	0.0218076
ENSMUSG00000023032	Slc4a8	335.777	4.53465	3.38150124004868e-05	0.00180989		ENSMUSG00000040969	Arhgef38	43.4439	3.52571	0.00042235	0.0218509
ENSMUSG00000035566	Pcdh17	91.9007	4.10977	3.41683261018622e-05	0.00182174		ENSMUSG00000006705	Pknox1	1431.2	-3.52034	0.000430994	0.022212
ENSMUSG00000019256	Ahr	984.1	-2.96942	3.52970889930721e-05	0.00187468		ENSMUSG00000066721	Zfp575	64.4798	3.51454	0.000440515	0.0222727
ENSMUSG00000022210	Dhrs4	428.521	-2.13454	3.57400772055739e-05	0.00189094		ENSMUSG00000039552	Rsph4a	63.9449	3.51656	0.00043717	0.0222727
ENSMUSG00000079343	C1s2	45.4251	6.87702	3.65765126678378e-05	0.00192048		ENSMUSG00000031576	Kcnu1	165.652	3.51827	0.000434365	0.0222727
ENSMUSG00000018040	Rrp7a	995.555	-1.84705	3.64428061512807e-05	0.00192048		ENSMUSG00000053914	Kdm4d	58.4554	3.51499	0.000439773	0.0222727
ENSMUSG00000029711	Epo	926.922	-1.97986	3.71595950939893e-05	0.0019437		ENSMUSG00000037003	Tns2	376.784	3.5151	0.000439594	0.0222727
ENSMUSG00000061576	Dpp6	3214.99	-1.57436	3.7582021914731e-05	0.00195838		ENSMUSG00000055538	Zcchc24	126.331	3.51313	0.00044286	0.0223068
ENSMUSG00000021337	Scgn	203.172	-2.83314	3.95169328234422e-05	0.00205146		ENSMUSG00000031214	Ophn1	265.525	3.5112	0.000446092	0.0223851
ENSMUSG00000075610	Tmem92	164.508	5.94191	3.96950684954779e-05	0.00205299		ENSMUSG00000043319	Cox8c	54.8006	3.50723	0.000452801	0.022632
ENSMUSG00000029108	Pcdh7	703.058	2.8165	4.01165948945982e-05	0.00206705		ENSMUSG00000008482	Rnf151	51.7032	-3.50629	0.000454403	0.022632
ENSMUSG00000098950	Gm28036	80.2202	5.45285	4.05423255883823e-05	0.00208122		ENSMUSG00000028389	Zfp37	1306.27	3.50253	0.000460865	0.0227648
ENSMUSG00000020875	Hoxb9	50.948	4.61217	4.0784558071226e-05	0.0020859		ENSMUSG00000036995	Asap3	138.996	3.50226	0.000461336	0.0227648
ENSMUSG00000004231	Pax2	243.069	4.16922	4.11272643814211e-05	0.00209567		ENSMUSG00000033066	Gas7	62.9918	3.50177	0.000462186	0.0227648
ENSMUSG00000074505	Fat3	1070.02	2.36081	4.21121862278015e-05	0.00213797		ENSMUSG00000034656	Cacna1a	946.51	3.49888	0.000467213	0.0229278
ENSMUSG00000020941	Map3k14	58.0427	5.37515	4.24106355667677e-05	0.00214523		ENSMUSG00000032290	Ptpn9	1334.04	-3.49752	0.000469611	0.0229611
ENSMUSG00000001504	Irx2	58.4794	5.17759	4.30942843665858e-05	0.00217186		ENSMUSG00000028024	Enpep	61.6909	3.49321	0.000477246	0.0232013
ENSMUSG00000032870	Smap2	2184.3	-2.02981	4.38305229703057e-05	0.00220093		ENSMUSG00000027820	Mme	191.334	-3.49279	0.000478001	0.0232013
ENSMUSG00000013921	Clip3	465.021	3.61888	4.42202695131795e-05	0.00221246		ENSMUSG00000039329	Tex19.1	1356.57	-3.49004	0.000482946	0.0233564
ENSMUSG00000032267	Usp28	8190.56	-0.913413	4.53088098273748e-05	0.00225873		ENSMUSG00000091722	Siah3	97.7567	3.48776	0.000487083	0.0234714
ENSMUSG00000043873	Chil5	30.7166	6.97487	4.61471737321293e-05	0.00229225		ENSMUSG00000033313	Fbxl8	58.3833	3.48453	0.000492995	0.0236709
ENSMUSG00000039546	Ajap1	229.149	5.94052	4.74499584609809e-05	0.00234852		ENSMUSG00000032724	Abtb2	164.626	3.47492	0.000511005	0.0243877
ENSMUSG00000033276	Stk36	491.239	4.02017	5.05563795409393e-05	0.00248446		ENSMUSG00000048416	Mlf1	436.342	3.47462	0.000511579	0.0243877
ENSMUSG00000030752	Kdm8	598.619	-2.03148	5.03910608709716e-05	0.00248446		ENSMUSG00000037736	Limch1	1273.47	3.47226	0.000516104	0.0245158
ENSMUSG00000038180	Spag4	68.6865	8.06673	5.10583970929609e-05	0.00250023		ENSMUSG00000020598	Nrcam	322.337	3.46915	0.000522114	0.0247134
ENSMUSG00000096883	Shisa8	82.6981	-5.779	5.14506524928688e-05	0.00250547		ENSMUSG00000031831	Dnaaf1	2037.32	3.46621	0.000527846	0.0248964
ENSMUSG00000073421	H2-Ab1	129.199	6.61834	5.15282174281706e-05	0.00250547		ENSMUSG00000040838	Gm11639	114.271	3.46309	0.000534013	0.0250986
ENSMUSG00000056870	Gulp1	451.678	2.73386	5.49295850377721e-05	0.00266148		ENSMUSG00000041390	Mdfic	463.903	-3.4619	0.00053638	0.0251039
ENSMUSG00000022094	Slc39a14	3202.42	-1.01758	5.53323669556526e-05	0.00267162		ENSMUSG00000031480	Thsd1	124.75	3.46114	0.000537887	0.0251039
ENSMUSG00000029636	Wasf3	8077.18	-1.00558	5.6638703310099e-05	0.00272517		ENSMUSG00000028093	Acp6	1064.81	3.45919	0.0005418	0.0251984
ENSMUSG00000036103	Colec12	3454.48	1.68318	5.82435875624926e-05	0.00279266		ENSMUSG00000073130	Gm1141	77.3048	3.45522	0.000549849	0.0253569
ENSMUSG00000026012	Cd28	35.3748	4.63131	6.21875503975219e-05	0.0029612		ENSMUSG00000019775	Rgs17	255.203	3.4547	0.000550906	0.0253569
ENSMUSG00000020723	Cacng4	425.71	2.25352	6.19735199912685e-05	0.0029612		ENSMUSG00000019647	Sema6a	1664.09	3.45494	0.00055041	0.0253569
ENSMUSG00000028699	Tspan1	290.835	3.05952	6.26455043810841e-05	0.00297276		ENSMUSG00000031636	Pdlim3	1944.42	3.45229	0.000555846	0.025409
ENSMUSG00000027840	Wnt2b	189.402	3.26617	6.3440478050513e-05	0.00298993		ENSMUSG00000096284	Tcstv1	84.4273	3.45295	0.000554493	0.025409
ENSMUSG00000028943	Espn	820.388	-1.9538	6.34324502145001e-05	0.00298993		ENSMUSG00000048206	Dnajb8	24.9531	-3.43579	0.000590832	0.0269161
ENSMUSG00000032068	Plet1	308.834	2.40168	6.53071906107788e-05	0.00306744		ENSMUSG00000036913	Trim67	141.776	3.43257	0.000597898	0.026962
ENSMUSG00000090714	Zscan4d	66.4046	6.5313	6.57880311819407e-05	0.00307955		ENSMUSG00000062257	Opcml	118.03	3.43297	0.000597017	0.026962
ENSMUSG00000063632	Sox11	1944.74	2.0854	6.60747920659873e-05	0.00308252		ENSMUSG00000034412	Tbc1d10a	544.312	-3.43331	0.000596255	0.026962
ENSMUSG00000020159	Gabrp	588.669	-2.43698	6.63891921163942e-05	0.00308676		ENSMUSG00000106918	Mrpl33	1658.22	-3.42992	0.000603755	0.0271344
ENSMUSG00000031093	Dock11	1803.98	1.22515	6.74946336628822e-05	0.00310678		ENSMUSG00000041912	Tdrkh	1086.12	3.42152	0.000622725	0.0278931
ENSMUSG00000038248	Sobp	659.743	2.51957	6.71181399691195e-05	0.00310678		ENSMUSG00000054477	Kcnn2	382.266	3.41745	0.000632115	0.0282189
ENSMUSG00000037791	Phf12	5268.04	-1.39849	6.74457903716436e-05	0.00310678		ENSMUSG00000067242	Lgi1	39.3006	3.41611	0.000635228	0.0282634
ENSMUSG00000024245	Tmem178	63.4022	5.15523	7.11434894053259e-05	0.00326386		ENSMUSG00000002346	Slc25a42	472.757	-3.41494	0.000637959	0.0282906
ENSMUSG00000059022	Kcp	71.1265	4.66974	7.2044940249346e-05	0.00329427		ENSMUSG00000039989	Cbx4	165.576	3.4057	0.000659957	0.0291692
ENSMUSG00000026502	Desi2	5035.75	0.885581	7.40544288850973e-05	0.00334442		ENSMUSG00000026012	Cd28	51.8715	3.40274	0.000667134	0.0293891
ENSMUSG00000019913	Sim1	37.6346	5.78968	7.41104585734268e-05	0.00334442		ENSMUSG00000027996	Sfrp2	826.485	3.39235	0.000692951	0.030426
ENSMUSG00000000303	Cdh1	4855.76	-1.07109	7.38798978983008e-05	0.00334442		ENSMUSG00000036949	Slc39a12	50.0681	3.39077	0.000696955	0.0305015
ENSMUSG00000020712	Tcam1	44.2079	5.69026	7.40968849888594e-05	0.00334442		ENSMUSG00000039838	Slc45a1	286.402	3.38678	0.000707176	0.0308477
ENSMUSG00000029212	Gabrb1	482.569	1.49235	7.49523714004652e-05	0.00337139		ENSMUSG00000001604	Tcea3	461.326	-3.38335	0.000716085	0.0311345
ENSMUSG00000038602	Slc35f1	307.515	3.53921	7.54257869168966e-05	0.00338167		ENSMUSG00000042215	Bag2	179.669	3.37523	0.000737545	0.0314785
ENSMUSG00000022900	Ildr1	761.719	-3.17766	7.59319176806381e-05	0.00339335		ENSMUSG00000026778	Prkcq	352.798	3.37466	0.000739062	0.0314785
ENSMUSG00000034154	Ino80	6946.54	-1.01231	7.74092021672834e-05	0.00344821		ENSMUSG00000029348	Asphd2	122.774	3.37756	0.000731327	0.0314785
ENSMUSG00000039372	Marchf4	146.734	5.16109	7.87736750838588e-05	0.0034977		ENSMUSG00000050248	Evc2	202.718	3.37239	0.000745192	0.0314785
ENSMUSG00000035394	Cfap53	584.531	2.7365	8.00993253087029e-05	0.00354517		ENSMUSG00000004328	Hif3a	1021.9	3.37657	0.000733949	0.0314785
ENSMUSG00000033985	Tesk2	1370.35	-1.64125	8.08430456407643e-05	0.00356383		ENSMUSG00000034224	Slc38a8	104.332	3.37746	0.00073159	0.0314785
ENSMUSG00000048728	Zfp454	110.106	2.59252	8.1037216917945e-05	0.00356383		ENSMUSG00000045875	Adra1a	76.9203	3.37351	0.000742169	0.0314785
ENSMUSG00000000244	Tspan32	190.214	-5.4176	8.16878947323345e-05	0.00358104		ENSMUSG00000044408	Sptssa	624.057	-3.37238	0.00074522	0.0314785
ENSMUSG00000033906	Zdhhc15	275.703	3.03013	8.24221745121193e-05	0.00359665		ENSMUSG00000057203	Vmn1r234	47.2911	3.37662	0.000733832	0.0314785
ENSMUSG00000021219	Rgs6	667.594	-2.56069	8.25648065981122e-05	0.00359665		ENSMUSG00000001642	Akr1b3	3295.1	-3.36648	0.000761334	0.0319697
ENSMUSG00000106379	Lhfpl3	288.66	3.16604	8.31681360269152e-05	0.00361154		ENSMUSG00000094706	Gm10338	34.6889	3.36637	0.000761639	0.0319697
ENSMUSG00000049804	Armcx4	792.222	3.50678	8.40255681385048e-05	0.00363733		ENSMUSG00000064141	Zfp69	205.299	3.36365	0.000769198	0.0321857
ENSMUSG00000046623	Gjb4	67.3899	-7.13751	8.75129537589947e-05	0.00377479		ENSMUSG00000016346	Kcnq2	62.3972	3.3626	0.000772119	0.032207
ENSMUSG00000054196	Cthrc1	1631.14	3.22158	8.77475774205337e-05	0.00377479		ENSMUSG00000042306	S100a14	65.8984	-3.3554	0.000792517	0.0328172
ENSMUSG00000034687	Fras1	1357.4	2.33392	8.85529612327523e-05	0.00378622		ENSMUSG00000005107	Slc2a9	84.6217	3.35425	0.000795805	0.0328172
ENSMUSG00000046805	Mpeg1	62.8796	7.87616	8.85618195200472e-05	0.00378622		ENSMUSG00000040498	Igsf23	432.829	-3.35398	0.000796581	0.0328172
ENSMUSG00000050002	Idnk	396.443	3.06159	8.88388111940673e-05	0.00378634		ENSMUSG00000049307	Fut4	31.5616	3.35492	0.000793869	0.0328172
ENSMUSG00000048240	Gng7	476.428	2.97402	9.00586431528299e-05	0.00382652		ENSMUSG00000074818	Pdzd7	60.7624	3.35239	0.000801177	0.032905
ENSMUSG00000029223	Uchl1	881.987	1.79407	9.1449929154361e-05	0.00386226		ENSMUSG00000038354	Ankrd35	91.0496	-3.34568	0.000820811	0.033403
ENSMUSG00000024154	Gtf2a1l	291.038	4.48512	9.14591818934544e-05	0.00386226		ENSMUSG00000035104	Eva1a	303.101	-3.34598	0.000819919	0.033403
ENSMUSG00000027961	Lrrc39	395.983	3.16388	9.17769331995167e-05	0.00386386		ENSMUSG00000054115	Skp2	6549.95	-3.34616	0.000819379	0.033403
ENSMUSG00000019815	Zc2hc1b	117.208	-4.90781	9.25807629004749e-05	0.00388586		ENSMUSG00000029456	Acad10	177.858	3.3422	0.000831178	0.0337221
ENSMUSG00000069516	Lyz2	100.645	5.23567	9.41517028468827e-05	0.00393982		ENSMUSG00000030032	Wdr54	52.0329	3.34047	0.00083638	0.0338303
ENSMUSG00000003824	Syce2	3900.38	-0.865752	9.48384819764996e-05	0.00395657		ENSMUSG00000043592	Unc5cl	330.102	-3.33353	0.000857509	0.0345802
ENSMUSG00000078580	E430018J23Rik	101.521	6.77349	9.60730594427926e-05	0.003996		ENSMUSG00000006418	Rnf114	3478.08	3.33165	0.000863324	0.0347098
ENSMUSG00000054484	Tmem62	186.54	3.62955	9.65811368057555e-05	0.00399911		ENSMUSG00000023800	Tiam2	2446.45	-3.33042	0.000867151	0.0347589
ENSMUSG00000031112	Stk26	148.845	4.5777	9.67269461652468e-05	0.00399911		ENSMUSG00000016262	Sertad4	786.232	-3.32586	0.000881469	0.0349728
ENSMUSG00000095773	Vmn2r38	33.8545	3.64097	9.78678304139019e-05	0.0040342		ENSMUSG00000043073	Usp17le	57.0372	3.32499	0.000884213	0.0349728
ENSMUSG00000018196	Glrx2	1651.4	-1.2888	9.9025139847585e-05	0.00404304		ENSMUSG00000025790	Slco3a1	517.515	3.32456	0.000885586	0.0349728
ENSMUSG00000067924	Rtl8b	31.808	4.91491	9.89523148214553e-05	0.00404304		ENSMUSG00000022899	Slc15a2	938.985	3.32675	0.000878658	0.0349728
ENSMUSG00000005503	Evx1	53.6379	4.64204	9.8892735161852e-05	0.00404304		ENSMUSG00000024085	Man2a1	1824.04	3.32697	0.000877948	0.0349728
ENSMUSG00000019732	Calr3	156.161	-3.97369	9.98389831536045e-05	0.00404304		ENSMUSG00000020411	Nipal4	111.492	-3.31835	0.000905524	0.0356547
ENSMUSG00000037526	Atg14	4601.8	-1.06471	9.95987272681187e-05	0.00404304		ENSMUSG00000038473	Nos1ap	890.018	3.3142	0.000919042	0.0360805
ENSMUSG00000061356	Nuggc	129.171	-4.60267	9.97873008435685e-05	0.00404304		ENSMUSG00000043895	S1pr2	615.74	-3.3098	0.000933621	0.0365454
ENSMUSG00000029134	Plb1	178.967	6.43285	0.000100524	0.00405887		ENSMUSG00000028777	Gnat3	131.685	3.30771	0.000940625	0.0366398
ENSMUSG00000048924	Ccdc125	315.508	-2.39583	0.000102981	0.00414596		ENSMUSG00000000708	Kat2b	4223.74	-3.30744	0.000941522	0.0366398
ENSMUSG00000033526	Ppip5k1	881.473	2.08342	0.000103656	0.004161		ENSMUSG00000024245	Tmem178	25.9747	3.30366	0.000954323	0.0370299
ENSMUSG00000043832	Clec4a3	37.2669	5.11645	0.000104083	0.00416602		ENSMUSG00000016495	Plgrkt	252.468	-3.30153	0.000961601	0.0372042
ENSMUSG00000043073	Usp17le	90.7806	6.19342	0.000104726	0.00417967		ENSMUSG00000036959	Bcorl1	119.947	3.29811	0.000973364	0.0374791
ENSMUSG00000036109	Mbnl3	587.513	2.44062	0.000105804	0.00421049		ENSMUSG00000001588	Acap1	60.5086	3.29784	0.000974322	0.0374791
ENSMUSG00000030769	Slc5a11	291.565	-3.01625	0.000107429	0.00426288		ENSMUSG00000068154	Insm1	21.0788	3.29559	0.000982163	0.0376722
ENSMUSG00000032517	Mobp	514.258	-3.50837	0.000108993	0.00431254		ENSMUSG00000048029	Eno4	144.497	3.28719	0.00101194	0.0387032
ENSMUSG00000024028	Tff2	40.4076	-5.89721	0.000110053	0.00434208		ENSMUSG00000004233	Wars2	3599.03	3.2847	0.00102093	0.0387594
ENSMUSG00000063060	Sox7	75.0874	6.81258	0.000110436	0.00434475		ENSMUSG00000000182	Fgf23	30.4787	3.28436	0.00102212	0.0387594
ENSMUSG00000078752	Scgb1b30	39.0224	6.16638	0.000112101	0.00437452		ENSMUSG00000106824	Potefam3d	36.9781	3.2846	0.00102128	0.0387594
ENSMUSG00000078958	Atp6ap1l	63.3614	5.65324	0.000111876	0.00437452		ENSMUSG00000041075	Fzd7	2267.07	3.27934	0.00104049	0.0391091
ENSMUSG00000003541	Ier3	463.509	-4.38822	0.000112143	0.00437452		ENSMUSG00000021852	Slc35f4	169.786	-3.28068	0.00103559	0.0391091
ENSMUSG00000050796	B3galt6	89.856	3.19962	0.000112717	0.00438453		ENSMUSG00000049723	Mmp12	46.073	3.28017	0.00103743	0.0391091
ENSMUSG00000055228	Gm49359	38.9825	3.31382	0.000113221	0.00439175		ENSMUSG00000000125	Wnt3	98.6175	3.27865	0.00104306	0.0391091
ENSMUSG00000026383	Epb41l5	6842.34	-1.30857	0.000116814	0.00451056		ENSMUSG00000106379	Lhfpl3	174.406	3.2738	0.00106112	0.0396747
ENSMUSG00000019774	Mtrf1l	1000.23	-1.64733	0.000116937	0.00451056		ENSMUSG00000032549	Rab6b	3865.12	3.27299	0.00106416	0.0396772
ENSMUSG00000075316	Scn9a	69.5497	4.77116	0.0001196	0.00460044		ENSMUSG00000056598	Drc3	75.6051	3.26346	0.0011006	0.0409213
ENSMUSG00000070985	Acnat1	93.5824	3.65609	0.000120064	0.00460547		ENSMUSG00000012819	Cdh23	259.849	3.26232	0.00110506	0.0409731
ENSMUSG00000001025	S100a6	1927.43	2.84168	0.000120821	0.00462167		ENSMUSG00000038037	Socs1	72.8956	-3.26048	0.00111222	0.0411245
ENSMUSG00000005883	Spo11	569.457	-2.06806	0.000122744	0.00465653		ENSMUSG00000062866	Phactr2	458.387	3.25352	0.00113986	0.0420302
ENSMUSG00000057948	Unc13d	91.4035	-4.17735	0.000122282	0.00465653		ENSMUSG00000061882	Ccdc62	645.377	3.24693	0.00116655	0.0428956
ENSMUSG00000042256	Ptchd4	69.9225	5.08874	0.000122444	0.00465653		ENSMUSG00000026659	Dusp12	1009.24	3.24231	0.00118565	0.0434781
ENSMUSG00000006403	Adamts4	39.6541	6.18829	0.000128526	0.0048625		ENSMUSG00000037033	Clca3b	39.3699	3.23802	0.00120364	0.0440169
ENSMUSG00000025576	Rbfox3	549.961	3.40832	0.000129024	0.00486801		ENSMUSG00000041417	Pik3r1	503.304	3.22997	0.00123803	0.0451507
ENSMUSG00000026193	Fn1	23721.8	-0.748513	0.000129999	0.00489144		ENSMUSG00000000094	Tbx4	3263.82	-3.22871	0.00124351	0.0452273
ENSMUSG00000031285	Dcx	724.222	3.66815	0.000134714	0.00505506		ENSMUSG00000043068	Fam89a	207.975	3.22772	0.00124779	0.0452595
ENSMUSG00000030364	Clec2h	31.4557	6.9373	0.000135145	0.0050575		ENSMUSG00000057530	Ece1	1104.78	3.22506	0.00125946	0.045559
ENSMUSG00000025255	Zfhx4	2527.54	2.43269	0.000137191	0.00511709		ENSMUSG00000022096	Hr	643.073	-3.21974	0.00128308	0.0461633
ENSMUSG00000070890	Pramel19	213.93	4.98873	0.000137479	0.00511709		ENSMUSG00000079594	Cstdc6	87.4493	3.21975	0.00128301	0.0461633
ENSMUSG00000031391	L1cam	209.344	4.31294	0.000139307	0.0051712		ENSMUSG00000015314	Slamf6	24.1578	3.21335	0.00131194	0.0462287
ENSMUSG00000074812	Spdye4c	63.7223	6.18081	0.00014263	0.00523439		ENSMUSG00000048482	Bdnf	39.3479	3.21245	0.00131607	0.0462287
ENSMUSG00000057123	Gja5	59.5635	3.42617	0.000143662	0.00523439		ENSMUSG00000038304	Cd160	45.7581	3.21246	0.00131602	0.0462287
ENSMUSG00000028031	Dkk2	101.454	5.25767	0.000143626	0.00523439		ENSMUSG00000020042	Btbd11	1707.13	-3.21557	0.00130185	0.0462287
ENSMUSG00000052581	Lrrtm4	115.093	3.59819	0.000143299	0.00523439		ENSMUSG00000004996	Mri1	636.82	-3.21351	0.00131122	0.0462287
ENSMUSG00000055409	Nell1	228.571	2.80691	0.000142955	0.00523439		ENSMUSG00000074064	Mlycd	164.72	3.21754	0.00129296	0.0462287
ENSMUSG00000021986	Amer2	33.1232	8.46644	0.000143114	0.00523439		ENSMUSG00000025647	Shisa5	167.929	3.21316	0.00131283	0.0462287
ENSMUSG00000020847	Rph3al	60.1306	6.16541	0.000141402	0.00523439		ENSMUSG00000045176	Borcs6	44.677	3.21401	0.00130896	0.0462287
ENSMUSG00000029769	Ccdc136	87.7641	4.63086	0.000145718	0.00529533		ENSMUSG00000035929	H2-Q4	95.8164	3.21493	0.00130478	0.0462287
ENSMUSG00000030235	Slco1c1	127.824	3.45111	0.000148646	0.00537197		ENSMUSG00000026701	Prdx6	2565.88	-3.21075	0.0013239	0.0463817
ENSMUSG00000030344	Akap3	77.3006	-5.38052	0.000148994	0.00537197		ENSMUSG00000031290	Lrch2	1017.88	-3.20732	0.00133979	0.0468154
ENSMUSG00000030881	Arfip2	755.238	1.40287	0.000148558	0.00537197		ENSMUSG00000032288	Imp3	502.543	-3.20459	0.00135255	0.0471379
ENSMUSG00000031574	Star	460.542	-2.49278	0.00015175	0.00545708		ENSMUSG00000025779	Ly96	39.2426	3.20257	0.00136208	0.0473463
ENSMUSG00000037353	Letmd1	199.341	2.70544	0.000152385	0.00546566		ENSMUSG00000061232	H2-K1	83.2085	3.19858	0.00138105	0.0478813
ENSMUSG00000031383	Dusp9	759.513	2.49006	0.000152849	0.00546811		ENSMUSG00000078500	Zfp986	241.987	3.19705	0.00138839	0.0478868
ENSMUSG00000037003	Tns2	435.8	3.20589	0.000154595	0.00551202		ENSMUSG00000030353	Tead4	24.6656	3.1974	0.00138675	0.0478868
ENSMUSG00000068428	Gmnc	101.775	-4.58893	0.000154875	0.00551202		ENSMUSG00000074377	Sult2a4	77.3879	3.19397	0.00140329	0.0481521
ENSMUSG00000030228	Pik3c2g	104.06	3.46199	0.000155327	0.00551391		ENSMUSG00000000731	Aire	25.5678	3.19402	0.00140307	0.0481521
ENSMUSG00000010064	Slc38a3	73.8189	4.69843	0.000157241	0.00556754		ENSMUSG00000070644	Etnk2	237.901	3.18803	0.00143244	0.0490263
ENSMUSG00000106350	Kif19b	86.1125	4.46315	0.000159389	0.00562915		ENSMUSG00000028414	Fktn	1352.95	-3.18114	0.00146699	0.0500803
ENSMUSG00000020176	Grb10	5223.12	2.2767	0.000161244	0.00568014		ENSMUSG00000025938	Slco5a1	3055.8	-3.16937	0.00152771	0.051047
ENSMUSG00000025934	Gsta3	76.6889	-5.42668	0.000164081	0.0057654		ENSMUSG00000026259	Ngef	27.9333	3.17213	0.00151325	0.051047
ENSMUSG00000045106	Ccdc73	1202.46	-1.5381	0.000166092	0.00582125		ENSMUSG00000049929	Lpar4	89.5252	3.17285	0.0015095	0.051047
ENSMUSG00000029530	Ccr9	1242.76	1.24556	0.000167154	0.00584363		ENSMUSG00000079262	Slco1a6	133.136	3.17121	0.00151806	0.051047
ENSMUSG00000043411	Usp48	11377.2	-0.852725	0.000169456	0.00590914		ENSMUSG00000031997	Trpc6	69.1889	3.16945	0.00152727	0.051047
ENSMUSG00000033287	Kctd17	776.209	-2.83619	0.000170559	0.00593263		ENSMUSG00000020644	Id2	1471.53	3.17082	0.00152012	0.051047
ENSMUSG00000050538	B230217C12Rik	139.214	-3.29223	0.000171824	0.00596161		ENSMUSG00000042895	Abra	58.7595	-3.16898	0.00152973	0.051047
ENSMUSG00000054423	Cadps	1124	3.32739	0.000172819	0.0059811		ENSMUSG00000022696	Sidt1	29.5812	3.16936	0.00152776	0.051047
ENSMUSG00000035226	Rims4	98.682	4.7595	0.000174817	0.00603512		ENSMUSG00000042345	Ubash3a	174.48	3.1711	0.00151862	0.051047
ENSMUSG00000110333	Gm45861	414.277	3.31005	0.000176234	0.00606887		ENSMUSG00000031596	Slc7a2	104.626	3.16819	0.00153389	0.0510582
ENSMUSG00000043671	Dpy19l3	1472.95	1.98962	0.000180254	0.00619188		ENSMUSG00000033634	Nat8f2	156.321	3.16525	0.00154951	0.0513223
ENSMUSG00000014592	Camta1	8107.39	-1.04297	0.000183288	0.00628046		ENSMUSG00000034334	Fam151b	96.239	3.16541	0.00154865	0.0513223
ENSMUSG00000028295	Smim8	273.764	3.62373	0.000185041	0.00632271		ENSMUSG00000027937	Jtb	333.165	-3.15908	0.0015827	0.052255
ENSMUSG00000029167	Ppargc1a	212.563	4.8065	0.000185437	0.00632271		ENSMUSG00000032281	Acsbg1	92.907	3.15856	0.0015855	0.052255
ENSMUSG00000037034	Pax1	96.2991	4.19717	0.000188019	0.00634804		ENSMUSG00000049577	Zfpm1	754.951	3.15644	0.00159709	0.0525072
ENSMUSG00000058396	Gpr182	57.0946	5.09657	0.000186923	0.00634804		ENSMUSG00000038628	Polr3k	562.103	-3.15002	0.00163257	0.0535417
ENSMUSG00000044629	Cnrip1	43.7209	6.41401	0.000187943	0.00634804		ENSMUSG00000053024	Cntn2	83.3132	3.14624	0.00165387	0.0541073
ENSMUSG00000025025	Mxi1	4069.83	-1.2591	0.000187444	0.00634804		ENSMUSG00000033949	Trim36	84.0282	-3.1447	0.00166256	0.0542587
ENSMUSG00000018909	Arrb1	254.604	3.06293	0.000192799	0.00643081		ENSMUSG00000020191	Spata48	40.6072	3.14301	0.0016722	0.0544404
ENSMUSG00000019820	Utrn	18969.7	-0.675501	0.0001927	0.00643081		ENSMUSG00000022683	Pla2g10	1106.73	-3.14056	0.00168623	0.0547634
ENSMUSG00000019841	Rev3l	9076.82	-0.67525	0.000192062	0.00643081		ENSMUSG00000090213	Peds1	404.249	3.13505	0.00171827	0.0551744
ENSMUSG00000103906	Tigd5	22.7256	7.92506	0.000191947	0.00643081		ENSMUSG00000028807	Zbtb8a	710.632	-3.13681	0.00170795	0.0551744
ENSMUSG00000022652	Morc1	2664.22	-1.823	0.000192307	0.00643081		ENSMUSG00000090298	Sult3a2	28.765	3.13483	0.00171955	0.0551744
ENSMUSG00000028044	Cks1b	1370.67	1.51852	0.000194113	0.00645783		ENSMUSG00000031778	Cx3cl1	114.398	3.13529	0.00171684	0.0551744
ENSMUSG00000031822	Gse1	2559.99	1.39031	0.000195306	0.00645783		ENSMUSG00000022139	Mbnl2	2576.38	3.135	0.00171853	0.0551744
ENSMUSG00000004099	Dnmt1	17652.1	-0.694747	0.000195947	0.00645783		ENSMUSG00000029784	Ssmem1	41.645	3.13329	0.00172859	0.0552184
ENSMUSG00000021306	Gpr137b	685.884	-1.40238	0.000195853	0.00645783		ENSMUSG00000000320	Alox12	54.3901	3.13249	0.00173333	0.0552184
ENSMUSG00000049382	Krt8	100.874	5.13201	0.000194783	0.00645783		ENSMUSG00000022861	Dgkg	543.715	-3.13289	0.00173097	0.0552184
ENSMUSG00000046982	Tshz1	992.367	3.03617	0.000196496	0.00646052		ENSMUSG00000047361	Gm973	239.282	3.12883	0.00175505	0.0555129
ENSMUSG00000043004	Gng2	911.123	2.66676	0.000197125	0.0064658		ENSMUSG00000022912	Pros1	555.136	3.13016	0.00174712	0.0555129
ENSMUSG00000003808	Farsa	2832.51	-0.967562	0.000199666	0.00653363		ENSMUSG00000040490	Lrfn2	686.4	-3.12934	0.00175202	0.0555129
ENSMUSG00000096323	Gm20767	131.188	4.16234	0.000203069	0.00662926		ENSMUSG00000051341	Zfp52	105.432	3.12811	0.00175933	0.0555166
ENSMUSG00000033055	Ankrd54	499.307	-1.93271	0.000203916	0.00664121		ENSMUSG00000098950	Gm28036	43.41	3.12731	0.00176417	0.055538
ENSMUSG00000023030	Slc11a2	2432.17	-1.08748	0.00020468	0.00665041		ENSMUSG00000039717	Ralyl	146.13	3.1263	0.00177021	0.0555969
ENSMUSG00000040003	Magi2	1098.73	1.96255	0.000207863	0.00673798		ENSMUSG00000022018	Rgcc	1211.53	-3.12477	0.00177943	0.0557556
ENSMUSG00000040606	Kazn	7707.02	-0.857043	0.000211117	0.00681606		ENSMUSG00000030075	Cntn3	425.733	3.12389	0.0017848	0.0557926
ENSMUSG00000068794	Col28a1	93.4746	4.77477	0.000211259	0.00681606		ENSMUSG00000022755	Adgrg7	41.1569	-3.12235	0.00179415	0.0558236
ENSMUSG00000022180	Slc7a8	564.665	2.84951	0.000213867	0.00688413		ENSMUSG00000024064	Galnt14	138.622	-3.12294	0.00179055	0.0558236
ENSMUSG00000047617	Paxx	56.1465	9.22838	0.000217716	0.00699171		ENSMUSG00000040181	Fmo1	31.1939	3.11562	0.00183561	0.0568505
ENSMUSG00000032181	Scg3	197.548	3.00933	0.000218236	0.00699215		ENSMUSG00000029862	Clcn1	356.383	-3.11561	0.00183567	0.0568505
ENSMUSG00000067049	Unc93a	42.6464	8.83111	0.000219207	0.00700702		ENSMUSG00000022089	Bin3	497.541	3.11246	0.00185535	0.0573269
ENSMUSG00000025373	Rnf41	1467.08	-1.65979	0.000221663	0.00705286		ENSMUSG00000020593	Lpin1	1116.19	3.11053	0.0018675	0.057569
ENSMUSG00000021537	Cetn3	6258.5	-0.753766	0.000221339	0.00705286		ENSMUSG00000022094	Slc39a14	3233.74	-3.10854	0.00188014	0.0577359
ENSMUSG00000030029	Lrig1	2763.27	-1.57197	0.000222893	0.0070757		ENSMUSG00000085576	Dpy19l2	36.7455	3.10832	0.00188156	0.0577359
ENSMUSG00000062209	Erbb4	462.961	3.07286	0.00022388	0.00709073		ENSMUSG00000035629	Rubcn	685.177	3.10675	0.00189157	0.0579097
ENSMUSG00000027164	Traf6	1605.61	1.64146	0.000225412	0.00712291		ENSMUSG00000047867	Gimap6	68.3493	3.10263	0.00191806	0.0585865
ENSMUSG00000020717	Pecam1	11265.7	-1.49253	0.000228842	0.0072148		ENSMUSG00000002668	Dennd1c	1237.59	-3.09721	0.00195351	0.0595331
ENSMUSG00000030513	Pcsk6	1726.89	-1.66811	0.000230045	0.00722502		ENSMUSG00000069899	Gm12166	177.661	-3.09138	0.00199229	0.0605767
ENSMUSG00000020258	Glyctk	49.8982	4.80596	0.000230213	0.00722502		ENSMUSG00000071324	Armc2	83.98	3.08994	0.00200196	0.0607321
ENSMUSG00000025592	Dach2	378.175	3.18241	0.000231187	0.00723913		ENSMUSG00000027358	Bmp2	50.1144	3.08362	0.00204499	0.0618968
ENSMUSG00000034923	Ly6g6f	69.8796	-6.81622	0.000234352	0.00732163		ENSMUSG00000026980	Ly75	206.519	-3.08157	0.00205912	0.0620432
ENSMUSG00000074811	Hps6	112.79	3.6371	0.000237463	0.00740209		ENSMUSG00000021185	Dglucy	70.0368	3.08159	0.00205902	0.0620432
ENSMUSG00000034201	Gas2l1	1349.78	-1.12056	0.000238259	0.00741017		ENSMUSG00000067872	Ccdc87	39.9803	3.07928	0.00207505	0.0623823
ENSMUSG00000026211	Obsl1	257.916	3.47079	0.000239761	0.00744013		ENSMUSG00000037940	Inpp4b	184.01	3.07614	0.00209702	0.0629011
ENSMUSG00000043727	F830045P16Rik	64.4868	5.34294	0.000243675	0.00754465		ENSMUSG00000067860	Zic3	3780.96	-3.06977	0.00214222	0.0634021
ENSMUSG00000022419	Deptor	5943.86	-0.744813	0.000254264	0.00785487		ENSMUSG00000028032	Papss1	801.374	3.07179	0.00212782	0.0634021
ENSMUSG00000034040	Galnt17	828.277	3.20984	0.000259577	0.0080011		ENSMUSG00000034245	Hdac11	56.0314	3.07031	0.00213839	0.0634021
ENSMUSG00000025268	Maged2	471.802	1.53637	0.000261792	0.00801494		ENSMUSG00000019947	Arid5b	14291.3	-3.06987	0.00214155	0.0634021
ENSMUSG00000039131	Gipc2	157.754	4.49803	0.000262347	0.00801494		ENSMUSG00000041329	Atp1b2	251.714	-3.07096	0.00213369	0.0634021
ENSMUSG00000015652	Steap1	76.3697	7.65936	0.00026191	0.00801494		ENSMUSG00000024556	Me2	4392.07	-3.0708	0.00213488	0.0634021
ENSMUSG00000019470	Xab2	1727.63	0.976395	0.000261894	0.00801494		ENSMUSG00000054263	Lifr	3351.87	-3.06605	0.00216907	0.0640547
ENSMUSG00000060461	Dppa5a	20228.5	-1.02735	0.000263972	0.00804678		ENSMUSG00000027238	Frmd5	794.066	-3.06447	0.00218053	0.0641111
ENSMUSG00000019874	Fabp7	67.4118	6.81668	0.000271083	0.0082298		ENSMUSG00000024378	Stard4	956.049	-3.06447	0.00218058	0.0641111
ENSMUSG00000022105	Rb1	3638.35	-1.14208	0.000271168	0.0082298		ENSMUSG00000017737	Mmp9	50.8399	3.06318	0.00219001	0.0642395
ENSMUSG00000028799	Zfp362	192.352	3.03235	0.000275337	0.00833801		ENSMUSG00000063200	Nol7	3045.67	3.06255	0.00219458	0.0642395
ENSMUSG00000019848	Popdc3	249.539	2.96245	0.000276373	0.00835106		ENSMUSG00000008035	Mid1ip1	228.069	-3.06016	0.00221221	0.064614
ENSMUSG00000031554	Adam5	33.9727	4.06063	0.000282258	0.00851027		ENSMUSG00000036006	Ripor2	982.27	-3.05562	0.00224598	0.065457
ENSMUSG00000024867	Pip5k1b	4426.13	-1.26313	0.000284812	0.00856856		ENSMUSG00000049866	Arl4c	609.014	3.05424	0.00225632	0.0655484
ENSMUSG00000029838	Ptn	758.599	2.36639	0.000286476	0.00859988		ENSMUSG00000026586	Prrx1	248.056	-3.05324	0.00226383	0.0655484
ENSMUSG00000024211	Grm8	291.653	1.92236	0.000287681	0.00861731		ENSMUSG00000021033	Gstz1	3589.52	-3.05324	0.00226384	0.0655484
ENSMUSG00000031274	Col4a5	283.045	3.92988	0.000290368	0.00866024		ENSMUSG00000027995	Tlr2	104.892	3.05132	0.00227835	0.0658257
ENSMUSG00000072949	Acot1	1191.72	2.04723	0.000290057	0.00866024		ENSMUSG00000031378	Abcd1	2466.66	-3.04996	0.00228869	0.0658686
ENSMUSG00000048897	Zfp710	6767.47	-1.2822	0.000291315	0.00866976		ENSMUSG00000021373	Cap2	41.6219	3.04983	0.00228971	0.0658686
ENSMUSG00000024098	Twsg1	1370.8	1.21184	0.00029266	0.00869105		ENSMUSG00000078907	Fam186b	70.5074	3.04888	0.00229696	0.0659352
ENSMUSG00000033014	Trim33	11807.9	-0.665482	0.000294099	0.00869639		ENSMUSG00000033590	Myo5c	1353.83	-3.0479	0.00230448	0.0660089
ENSMUSG00000031627	Irf2	683.19	1.91511	0.000293932	0.00869639		ENSMUSG00000015243	Abca1	714.758	3.04674	0.00231338	0.0661221
ENSMUSG00000030515	Tarsl2	365.481	-2.12868	0.000295243	0.00871156		ENSMUSG00000028883	Sema3a	789.843	-3.04587	0.00232011	0.0661728
ENSMUSG00000022044	Stmn4	142.858	4.19063	0.000297437	0.0087576		ENSMUSG00000030469	Zfp719	1141.06	3.04316	0.00234111	0.0666293
ENSMUSG00000071561	Cstdc5	41.6069	8.07002	0.000298841	0.00878021		ENSMUSG00000003273	Car11	88.2284	3.03827	0.0023794	0.0674615
ENSMUSG00000053024	Cntn2	386.835	3.07196	0.000301014	0.008796		ENSMUSG00000057895	Zfp105	1405.17	3.03814	0.00238046	0.0674615
ENSMUSG00000059173	Pde1a	245.728	3.75088	0.000300799	0.008796		ENSMUSG00000041161	Otud3	807.188	3.03275	0.00242333	0.0685309
ENSMUSG00000039205	Ciz1	795.306	2.44654	0.000301927	0.008796		ENSMUSG00000038598	Shoc1	175.083	-3.03136	0.00243453	0.0687022
ENSMUSG00000047412	Zbtb44	5778.91	-1.20785	0.000301668	0.008796		ENSMUSG00000033159	Cnppd1	1107.01	3.02964	0.00244849	0.0688052
ENSMUSG00000037379	Spon2	48.7765	5.84082	0.000308082	0.00895644		ENSMUSG00000050640	Tmem150c	31.5361	3.03002	0.00244537	0.0688052
ENSMUSG00000058589	Anks1b	524.513	1.97102	0.000310855	0.00901805		ENSMUSG00000033174	Mgll	57.2716	3.02425	0.00249252	0.0698954
ENSMUSG00000073130	Gm1141	72.5452	5.86487	0.000312448	0.00902635		ENSMUSG00000023886	Smoc2	66.0433	-3.02269	0.00250536	0.0701082
ENSMUSG00000010936	Vac14	6993.02	-0.965663	0.000311834	0.00902635		ENSMUSG00000038298	Pdzk1	625.663	3.02041	0.00252431	0.0702487
ENSMUSG00000050944	Efcab5	69.3056	2.51089	0.000327247	0.00943413		ENSMUSG00000093865	Lrit3	37.8298	3.02132	0.00251672	0.0702487
ENSMUSG00000017652	Cd40	74.7052	5.05275	0.000336015	0.00964713		ENSMUSG00000003421	Nosip	750.44	-3.02019	0.00252617	0.0702487
ENSMUSG00000031441	Atp11a	3723.75	-1.34051	0.000336032	0.00964713		ENSMUSG00000038280	Ostm1	2022.27	3.01374	0.0025805	0.0716102
ENSMUSG00000029195	Klb	157.925	4.18432	0.000336861	0.00965085		ENSMUSG00000047242	Taf9b	611.133	3.01298	0.002587	0.0716417
ENSMUSG00000026198	Abcb6	224.406	-2.88853	0.000340809	0.00973601		ENSMUSG00000009647	Mcu	1447.82	3.01217	0.00259391	0.0716843
ENSMUSG00000030303	Far2	161.741	3.42643	0.00034415	0.00973601		ENSMUSG00000001065	Zfp276	567.17	-3.00977	0.00261447	0.0721032
ENSMUSG00000037852	Cpe	140.7	3.62518	0.000344769	0.00973601		ENSMUSG00000034362	Csta1	51.5916	3.00734	0.00263541	0.0725309
ENSMUSG00000031789	Cngb1	53.4021	4.81711	0.000343918	0.00973601		ENSMUSG00000025529	Zfp711	108.104	3.00537	0.00265255	0.0727027
ENSMUSG00000061111	Mcrip1	625.279	2.28624	0.000344465	0.00973601		ENSMUSG00000072949	Acot1	1580.03	3.00559	0.00265066	0.0727027
ENSMUSG00000018451	6330403K07Rik	54.0308	5.62301	0.000344257	0.00973601		ENSMUSG00000028946	Hes3	52.5989	-3.00388	0.00266561	0.072762
ENSMUSG00000036273	Lrrk2	500.894	-2.09106	0.000343544	0.00973601		ENSMUSG00000008028	1700008O03Rik	190.596	-3.00413	0.00266344	0.072762
ENSMUSG00000108981	Bend2	60.8695	-3.75461	0.00035168	0.00991092		ENSMUSG00000044453	Ffar1	90.2983	2.99306	0.00276198	0.0752385
ENSMUSG00000026031	Cflar	768.098	2.58863	0.000356004	0.00999198		ENSMUSG00000046519	Golph3l	1026.69	2.99188	0.00277268	0.0753763
ENSMUSG00000025584	Pde8a	3842.75	-1.01736	0.000355842	0.00999198		ENSMUSG00000040605	Bace2	77.2342	2.98977	0.00279185	0.0757432
ENSMUSG00000021919	Chat	30.3567	4.23532	0.000358478	0.010041		ENSMUSG00000033096	Apmap	555.343	2.98806	0.00280757	0.0760151
ENSMUSG00000053226	Dand5	498.383	-2.22658	0.000368013	0.0102872		ENSMUSG00000068079	Tcf15	294.131	-2.98574	0.00282889	0.0764373
ENSMUSG00000009292	Trpm2	268.206	3.54608	0.000369608	0.0103109		ENSMUSG00000022299	Slc25a32	940.828	2.98233	0.00286068	0.07714
ENSMUSG00000045871	Slitrk6	65.4654	7.90282	0.000372148	0.0103609		ENSMUSG00000058589	Anks1b	274.412	2.98134	0.00286994	0.0772339
ENSMUSG00000032827	Ppp1r9a	5907.77	-1.00067	0.000378563	0.0105182		ENSMUSG00000037071	Scd1	1228.14	-2.97488	0.00293105	0.0787196
ENSMUSG00000046408	1700067K01Rik	144.883	-4.52759	0.000381896	0.0105683		ENSMUSG00000018347	Zkscan6	547.537	2.97351	0.00294414	0.0789124
ENSMUSG00000038175	Mylip	279.838	2.24373	0.00038122	0.0105683		ENSMUSG00000027860	Vangl1	1577.8	-2.97167	0.00296189	0.0789896
ENSMUSG00000071324	Armc2	274.366	3.83392	0.000383139	0.0105815		ENSMUSG00000047248	C2cd3	4167.75	-2.97075	0.00297069	0.0789896
ENSMUSG00000064293	Cntn4	64.5813	2.17638	0.000385065	0.0105923		ENSMUSG00000041046	Ramp3	112.301	2.97082	0.00297011	0.0789896
ENSMUSG00000056758	Hmga2	3121.78	1.66614	0.00038431	0.0105923		ENSMUSG00000091586	Cyp4f17	647.299	2.97184	0.00296021	0.0789896
ENSMUSG00000044468	Tent5c	198.677	2.85787	0.00038686	0.0106206		ENSMUSG00000024107	Lhcgr	56.4517	-2.96888	0.00298891	0.079316
ENSMUSG00000111259	Or10ak7	136.919	6.44022	0.000389179	0.010663		ENSMUSG00000054793	Cadm4	198.966	2.96462	0.0030306	0.0802443
ENSMUSG00000026708	Cenpl	679.677	0.997877	0.000394627	0.0107272		ENSMUSG00000060441	Trim5	519.908	2.96408	0.00303592	0.0802443
ENSMUSG00000027344	Fsip1	484.872	-2.37369	0.000393353	0.0107272		ENSMUSG00000061979	Rcc1l	1282.08	-2.96343	0.00304227	0.0802534
ENSMUSG00000056260	Lrif1	561.332	2.08289	0.000394081	0.0107272		ENSMUSG00000075595	Zfp652	3524.54	2.9579	0.00309741	0.0815467
ENSMUSG00000038000	Acd	431.341	2.80814	0.000393075	0.0107272		ENSMUSG00000028575	Eqtn	71.5101	2.95562	0.00312038	0.0818288
ENSMUSG00000003762	Coq8b	334.725	2.06626	0.000401755	0.0108995		ENSMUSG00000034686	Prr7	40.0052	2.95613	0.00311523	0.0818288
ENSMUSG00000029869	Ephb6	121.735	5.71806	0.000413513	0.0111965		ENSMUSG00000110105	Gm45844	1416.58	-2.95332	0.0031438	0.0822812
ENSMUSG00000062040	Zfp27	1187.52	1.71107	0.000419398	0.0113336		ENSMUSG00000026254	Eif4e2	2508.32	-2.95164	0.00316091	0.082406
ENSMUSG00000044551	9930012K11Rik	148.993	3.92689	0.000423367	0.0114185		ENSMUSG00000051176	Zfp42	1682.23	-2.9519	0.00315829	0.082406
ENSMUSG00000050587	Lrrc4c	196.099	3.1308	0.000439992	0.0118438		ENSMUSG00000046532	Ar	39.339	2.95087	0.00316883	0.0824514
ENSMUSG00000071773	Rhox1	36.7383	-4.61005	0.000443901	0.0119026		ENSMUSG00000036372	Tmem258	1413.58	-2.94865	0.0031917	0.0828847
ENSMUSG00000017146	Brca1	12266.9	-0.85278	0.000443329	0.0119026		ENSMUSG00000020423	Btg2	429.754	2.94733	0.00320526	0.0830755
ENSMUSG00000020609	Apob	35.3174	7.18898	0.000445755	0.0119291		ENSMUSG00000000385	Tmprss2	62.1819	2.9438	0.00324213	0.083706
ENSMUSG00000024502	Jakmip2	85.1007	3.94502	0.000447981	0.0119655		ENSMUSG00000043639	Rbm20	829.401	2.9442	0.00323792	0.083706
ENSMUSG00000032562	Gnai2	3395.01	-1.33668	0.000451414	0.0120339		ENSMUSG00000027752	Exosc8	2344.93	-2.94245	0.00325624	0.0839079
ENSMUSG00000078787	Cyp2t4	59.0627	-4.96552	0.000453374	0.0120629		ENSMUSG00000062393	Dgkk	384.95	2.93649	0.00331949	0.0842123
ENSMUSG00000060950	Trmt61a	164.658	2.02266	0.000455161	0.0120871		ENSMUSG00000027933	Ints3	6328.83	-2.93987	0.00328355	0.0842123
ENSMUSG00000025017	Pik3ap1	42.8784	5.35489	0.000456934	0.0121109		ENSMUSG00000078747	Gm20878	39.195	2.93789	0.00330452	0.0842123
ENSMUSG00000001493	Meox1	24.4013	6.56647	0.00045922	0.0121482		ENSMUSG00000006395	Hyi	274.162	2.93599	0.00332483	0.0842123
ENSMUSG00000072494	Ppp1r3e	193.077	3.68444	0.000468648	0.0123739		ENSMUSG00000030621	Me3	134.816	2.93636	0.00332094	0.0842123
ENSMUSG00000009905	Kdsr	4073.26	-0.827878	0.00047375	0.0123902		ENSMUSG00000055435	Maf	35.3465	2.93723	0.00331157	0.0842123
ENSMUSG00000026934	Lhx3	42.6282	7.31088	0.000472782	0.0123902		ENSMUSG00000034731	Dgkh	1307.18	2.93789	0.00330455	0.0842123
ENSMUSG00000020107	Anapc16	1923.65	-1.16697	0.000473238	0.0123902		ENSMUSG00000021701	Plk2	336.824	2.93816	0.00330165	0.0842123
ENSMUSG00000041797	Abca9	40.7514	5.38651	0.00047131	0.0123902		ENSMUSG00000023960	Enpp5	219.902	2.93766	0.00330697	0.0842123
ENSMUSG00000060803	Gstp1	552.822	1.25747	0.000473033	0.0123902		ENSMUSG00000006310	Zbtb32	372.699	-2.93507	0.00333471	0.0843025
ENSMUSG00000022529	Zfp263	1067.96	-1.63165	0.000475237	0.0124056		ENSMUSG00000002105	Slc39a13	27.7486	2.93414	0.00334473	0.0843959
ENSMUSG00000062257	Opcml	96.1441	2.73076	0.000478297	0.0124619		ENSMUSG00000003452	Bicd1	1870.57	2.93163	0.00337194	0.0849219
ENSMUSG00000025666	Tmem47	1027.71	1.41796	0.00048065	0.0124899		ENSMUSG00000071229	Timm8a2	47.5284	2.92852	0.0034058	0.085292
ENSMUSG00000023411	Nfatc4	160.476	3.27235	0.00048118	0.0124899		ENSMUSG00000038128	Camk4	36.4606	2.929	0.00340051	0.085292
ENSMUSG00000034462	Pkd2	1607.1	1.77698	0.000486217	0.0125734		ENSMUSG00000024521	Pmaip1	305.829	2.92939	0.00339625	0.085292
ENSMUSG00000036820	Amdhd2	1278.63	1.40907	0.000485689	0.0125734		ENSMUSG00000034707	Gns	2189.94	2.92558	0.00343815	0.0859409
ENSMUSG00000027313	Chac1	55.5897	5.49655	0.000488277	0.012603		ENSMUSG00000025002	Cyp2c55	140.603	2.92406	0.003455	0.0862007
ENSMUSG00000055538	Zcchc24	124.047	3.46347	0.000491928	0.0126736		ENSMUSG00000075307	Klhl41	79.4073	2.92298	0.00346703	0.0863393
ENSMUSG00000019850	Tnfaip3	27.1311	6.66121	0.000493522	0.012691		ENSMUSG00000019278	Dpep1	40.381	2.92185	0.0034796	0.0864116
ENSMUSG00000019889	Ptprk	4944.07	-1.05657	0.00049845	0.0127939		ENSMUSG00000020792	Exoc7	376.002	2.92156	0.00348288	0.0864116
ENSMUSG00000033350	Chst2	186.847	3.59282	0.000503145	0.0128904		ENSMUSG00000030409	Dmpk	133.961	2.92074	0.00349196	0.0864763
ENSMUSG00000035776	Cd99l2	543.605	1.97046	0.000512404	0.0130791		ENSMUSG00000031391	L1cam	85.268	-2.91844	0.00351791	0.0869575
ENSMUSG00000108841	Frmpd2	171.266	2.19139	0.000512339	0.0130791		ENSMUSG00000017754	Pltp	206.055	2.91638	0.00354116	0.087261
ENSMUSG00000074731	Zfp345	406.113	-1.46128	0.000520102	0.0132511		ENSMUSG00000016758	Bik	75.9764	2.9162	0.00354326	0.087261
ENSMUSG00000028619	Tceanc2	1008.67	-1.46953	0.000524625	0.0133417		ENSMUSG00000092541	Gm20537	232.473	-2.91111	0.00360142	0.0885299
ENSMUSG00000074955	Or4f56	60.8177	5.78664	0.000528229	0.0134087		ENSMUSG00000052331	Ankrd44	402.2	2.9068	0.00365149	0.0894375
ENSMUSG00000023991	Foxp4	377.131	3.09432	0.000530626	0.0134448		ENSMUSG00000032671	A930018P22Rik	24.8112	2.90675	0.003652	0.0894375
ENSMUSG00000033569	Adgrb3	2697.19	-1.3576	0.000532222	0.0134605		ENSMUSG00000069919	Hba-a1	327.543	-2.9062	0.00365844	0.0894375
ENSMUSG00000021767	Kat6b	17582.9	-0.711937	0.000537832	0.0135776		ENSMUSG00000037341	Slc9a7	211.01	2.9039	0.0036855	0.0896066
ENSMUSG00000019487	Trip10	1834.13	-1.66358	0.000549825	0.013855		ENSMUSG00000039985	Sinhcaf	4384.59	-2.90398	0.00368453	0.0896066
ENSMUSG00000025369	Smarcc2	1322.75	1.00021	0.000554079	0.0139367		ENSMUSG00000074071	Fam169b	2426.39	-2.90468	0.00367624	0.0896066
ENSMUSG00000029408	Abcb9	78.3487	3.08282	0.000556823	0.0139549		ENSMUSG00000024313	Mep1b	1094.61	2.9024	0.0037031	0.0898709
ENSMUSG00000030699	Tbx6	67.1795	6.68396	0.000556094	0.0139549		ENSMUSG00000029098	Acox3	296.019	-2.90124	0.00371687	0.0900414
ENSMUSG00000022945	Chaf1b	2644.46	-1.41461	0.000561459	0.0140456		ENSMUSG00000034110	Kctd7	57.2271	-2.8985	0.00374952	0.0903404
ENSMUSG00000017390	Aldoc	101.169	4.12546	0.000566903	0.0141358		ENSMUSG00000118396	4930517N10Rik	27.6034	2.89899	0.00374369	0.0903404
ENSMUSG00000068522	Aard	625.866	-2.59838	0.000567111	0.0141358		ENSMUSG00000052949	Rnf157	1087.65	2.89941	0.0037387	0.0903404
ENSMUSG00000036565	Ttyh3	1138.8	1.90819	0.000572605	0.014247		ENSMUSG00000063173	Or6c215	21.396	2.89573	0.00378273	0.0909764
ENSMUSG00000092518	Garin5b	54.3467	4.50392	0.000576813	0.0143259		ENSMUSG00000098923	Tmem185b	222.482	2.89418	0.00380153	0.0912641
ENSMUSG00000075574	Defb48	45.4915	4.88394	0.000579158	0.0143583		ENSMUSG00000029082	Bst1	49.7744	2.89163	0.00383246	0.0917093
ENSMUSG00000018765	Fxr2	3171.67	-0.822863	0.000583441	0.0144386		ENSMUSG00000078681	Tm2d3	517.045	-2.88985	0.00385431	0.0917093
ENSMUSG00000033793	Atp6v1h	3824.29	-0.859706	0.000588337	0.0145012		ENSMUSG00000044447	Dock5	1868.08	-2.88957	0.00385773	0.0917093
ENSMUSG00000027765	P2ry1	60.4025	-6.18192	0.000589234	0.0145012		ENSMUSG00000020261	Slc36a1	330.266	2.89085	0.00384196	0.0917093
ENSMUSG00002076083	Klhl17	192.043	3.31534	0.000590172	0.0145012		ENSMUSG00000020988	L2hgdh	3905.04	2.88987	0.003854	0.0917093
ENSMUSG00000004642	Slbp	5288.66	-0.957359	0.000587478	0.0145012		ENSMUSG00000032648	Pygm	70.0638	2.88928	0.0038613	0.0917093
ENSMUSG00000023800	Tiam2	2368.41	-1.02976	0.000598813	0.0146874		ENSMUSG00000029564	4930519G04Rik	47.4257	2.88728	0.00388589	0.0921295
ENSMUSG00000074472	Zfp872	43.5255	5.17297	0.000610707	0.0149526		ENSMUSG00000024844	Banf1	3246.28	-2.88277	0.00394191	0.0932918
ENSMUSG00000032649	Colgalt2	130.256	4.14591	0.000613744	0.0149738		ENSMUSG00000026421	Csrp1	1336.21	-2.87955	0.00398241	0.0940834
ENSMUSG00000009073	Nf2	7892.12	-0.804684	0.000612772	0.0149738		ENSMUSG00000000049	Apoh	55.5353	2.87873	0.00399281	0.0941626
ENSMUSG00000020042	Btbd11	3137.88	-1.73066	0.000617624	0.0150419		ENSMUSG00000036782	Klhl13	5010.32	-2.87656	0.00402038	0.0945827
ENSMUSG00000061143	Maml3	3622.84	1.88059	0.000621387	0.0150904		ENSMUSG00000030611	Mrps11	556.792	-2.87562	0.00403235	0.0945827
ENSMUSG00000074862	BC025920	87.1564	4.09233	0.000621799	0.0150904		ENSMUSG00000058351	Smim4	285.107	-2.87512	0.00403873	0.0945827
ENSMUSG00000045377	Tmem88	36.0013	8.58585	0.00062324	0.0150988		ENSMUSG00000091345	Col6a5	340.851	2.8751	0.00403897	0.0945827
ENSMUSG00000037010	Apln	48.6349	7.65575	0.000625043	0.0151122		ENSMUSG00000019787	Trdn	241.597	-2.87407	0.00405221	0.0947267
ENSMUSG00000000202	Btbd17	45.1338	8.91224	0.000625981	0.0151122		ENSMUSG00000042460	C1galt1	2273.57	-2.87351	0.00405942	0.0947292
ENSMUSG00000070777	Ceacam20	41.3462	5.37713	0.000631457	0.0152178		ENSMUSG00000118663	Spata5l1	649.403	2.87229	0.00407508	0.0947634
ENSMUSG00000027661	Slc2a10	48.435	7.00755	0.000635105	0.015279		ENSMUSG00000018569	Cldn7	425.265	-2.87264	0.00407052	0.0947634
ENSMUSG00000061778	Mospd2	1713.7	-1.28383	0.000639343	0.015301		ENSMUSG00000020963	Tshr	44.4278	2.87057	0.00409729	0.0951142
ENSMUSG00000022054	Nefm	966.827	3.07879	0.000638577	0.015301		ENSMUSG00000061356	Nuggc	77.8663	-2.86383	0.00418555	0.0969942
ENSMUSG00000015354	Pcolce2	98.5602	-3.23451	0.000637508	0.015301		ENSMUSG00000024101	Washc1	698.659	2.85974	0.00423994	0.0980844
ENSMUSG00000002985	Apoe	2145.95	-1.28872	0.000641201	0.0153189		ENSMUSG00000038630	Zkscan16	93.2567	2.85839	0.00425793	0.0981604
ENSMUSG00000061882	Ccdc62	1292.71	1.73675	0.000647407	0.0154318		ENSMUSG00000001827	Folr1	499.405	-2.8588	0.00425243	0.0981604
ENSMUSG00000007817	Zmiz1	3281.61	1.15777	0.000648159	0.0154318		ENSMUSG00000026205	Slc23a3	56.5019	2.85655	0.00428279	0.098237
ENSMUSG00000041351	Rap1gap	467.754	-1.91547	0.000654034	0.0155181		ENSMUSG00000027249	F2	155.006	-2.85651	0.00428333	0.098237
ENSMUSG00000029466	Anapc7	2654.78	-0.835513	0.000653676	0.0155181		ENSMUSG00000118670	Muc19	562.932	-2.85671	0.00428059	0.098237
ENSMUSG00000047907	Tshz2	1403.51	2.10308	0.000656391	0.0155207		ENSMUSG00000096054	Syne1	1626.01	2.8554	0.00429831	0.0984114
ENSMUSG00000055128	Cgrrf1	122.963	3.79841	0.000655344	0.0155207		ENSMUSG00000067006	Serpinb5	128.213	-2.85161	0.00434979	0.0994195
ENSMUSG00000023170	Gps2	754.19	-1.6658	0.000664135	0.015677		ENSMUSG00000017978	Cadps2	203.27	2.85043	0.00436605	0.0996206
ENSMUSG00000030494	Rhpn2	2760.72	-1.01597	0.000668823	0.0157386		ENSMUSG00000059423	Zfp933	1485.84	2.84629	0.00442317	0.0999564
ENSMUSG00000040432	Ltb4r2	64.9444	-7.85943	0.000669023	0.0157386		ENSMUSG00000029556	Hnf1a	51.7212	2.84521	0.00443824	0.0999564
ENSMUSG00000004562	Arhgef40	489.102	3.41513	0.000675789	0.0158707		ENSMUSG00000056698	Elmod3	95.7711	2.84601	0.0044271	0.0999564
ENSMUSG00000030486	Zfp108	55.4194	4.38284	0.000682383	0.0159712		ENSMUSG00000064023	Klk8	43.6344	2.84814	0.00439759	0.0999564
ENSMUSG00000035559	Mpv17l2	583.284	-2.44876	0.000681901	0.0159712		ENSMUSG00000014782	Plekhg4	214.01	-2.8455	0.00443418	0.0999564
ENSMUSG00000025933	Tmem14a	57.6635	4.17735	0.000693452	0.0162028		ENSMUSG00000020614	Fam20a	48.284	2.8445	0.00444817	0.0999564
ENSMUSG00000029656	C8b	162.982	-5.56523	0.000702317	0.0163822		ENSMUSG00000021187	Tc2n	82.7778	2.84483	0.00444352	0.0999564
ENSMUSG00000020902	Ntn1	5738.58	-1.24608	0.000709889	0.0165309		ENSMUSG00000022519	Srl	1312.69	2.84686	0.00441522	0.0999564
ENSMUSG00000073565	Prr16	95.3568	3.37195	0.000711581	0.0165425		ENSMUSG00000058626	Capn11	119.812	2.84857	0.00439159	0.0999564
ENSMUSG00000024862	Klc2	400.521	1.85226	0.000716168	0.0166211		ENSMUSG00000017817	Jph2	62.148	2.84314	0.00446708	0.100213
ENSMUSG00000020838	Slc6a4	203.233	-4.94549	0.000720606	0.0166961		ENSMUSG00000002249	Tead3	262.063	2.83978	0.0045145	0.101107
ENSMUSG00000028730	Cfap57	250.656	3.31521	0.000725482	0.0167809		ENSMUSG00000073616	Cops9	829.379	-2.83501	0.00458235	0.101833
ENSMUSG00000039201	Tbc1d25	720.261	-1.7077	0.000738804	0.0170604		ENSMUSG00000046589	Lrrc8e	38.6668	2.83567	0.00457297	0.101833
ENSMUSG00000035232	Pdk3	3080.07	-0.80835	0.00074216	0.0171093		ENSMUSG00000022113	Trim52	49.1938	2.83669	0.00455838	0.101833
ENSMUSG00000029648	Flt1	590.16	1.78823	0.000748941	0.0172369		ENSMUSG00000053580	Tanc2	3988.93	2.83482	0.00458508	0.101833
ENSMUSG00000032997	Chpf	94.362	3.00228	0.000751753	0.0172713		ENSMUSG00000076431	Sox4	1537.28	2.83549	0.00457561	0.101833
ENSMUSG00000025083	Afap1l2	663.114	-1.56698	0.000752938	0.0172713		ENSMUSG00000041096	Tspyl2	641.757	2.83405	0.00459618	0.10191
ENSMUSG00000002109	Ddb2	874.466	-2.18481	0.000757109	0.0173123		ENSMUSG00000022750	Klhl22	4292.54	-2.83235	0.00462072	0.102284
ENSMUSG00000032114	Slc37a4	204.03	-4.43817	0.000757232	0.0173123		ENSMUSG00000029248	Thegl	65.8593	2.83008	0.00465371	0.102844
ENSMUSG00000026655	Fam107b	742.973	1.78499	0.000761775	0.0173449		ENSMUSG00000060913	Trim55	21.3033	2.82831	0.00467941	0.103241
ENSMUSG00000027102	Hoxd8	51.5153	5.56984	0.000763683	0.0173449		ENSMUSG00000032744	Heyl	101.972	-2.82555	0.00471998	0.103964
ENSMUSG00000035279	Ssc5d	33.7396	3.42466	0.00076313	0.0173449		ENSMUSG00000048058	Ldlrad3	2232.37	2.82491	0.00472945	0.104001
ENSMUSG00000024565	Sall3	164.023	2.66415	0.000763347	0.0173449		ENSMUSG00000040435	Ppp1r15a	427.529	2.82234	0.00476748	0.104665
ENSMUSG00000021947	Cryl1	1234.2	-2.3863	0.000768026	0.0174149		ENSMUSG00000019810	Fuca2	261.93	2.82116	0.00478496	0.104876
ENSMUSG00000014303	Glis2	4086.94	-1.0431	0.000777154	0.017593		ENSMUSG00000047363	Cstad	34.5129	2.81801	0.00483225	0.105739
ENSMUSG00000025480	Syce1	1811.19	1.66212	0.00078436	0.017727		ENSMUSG00000021953	Tdh	6210.35	-2.81477	0.00488118	0.106635
ENSMUSG00000047514	Tspyl1	575.817	2.09888	0.000787143	0.0177609		ENSMUSG00000027187	Cat	1509.52	2.81335	0.00490277	0.106932
ENSMUSG00000029546	Uncx	53.4512	5.97439	0.000797258	0.0179598		ENSMUSG00000045179	Sox3	26.0964	-2.81079	0.00494199	0.107611
ENSMUSG00000035560	Wdr20rt	36.9729	4.55938	0.000801446	0.0180247		ENSMUSG00000031913	Vps4a	291.959	2.80971	0.00495868	0.10769
ENSMUSG00000078511	Pramel16	77.8189	6.77211	0.000805832	0.0180939		ENSMUSG00000032023	Jhy	39.0759	2.80825	0.00498118	0.10769
ENSMUSG00000067215	Usp51	47.2133	-3.1744	0.000813566	0.0182379		ENSMUSG00000055341	Zfp457	87.1497	2.80843	0.00497841	0.10769
ENSMUSG00000022261	Sdc2	805.45	2.96351	0.000815221	0.0182454		ENSMUSG00000001504	Irx2	43.0426	2.80805	0.0049842	0.10769
ENSMUSG00000020077	Srgn	214.927	2.16584	0.000824239	0.0183876		ENSMUSG00000022658	Tagln3	82.02	-2.80794	0.00498593	0.10769
ENSMUSG00000032479	Map4	19053.3	-0.672453	0.000823584	0.0183876		ENSMUSG00000067795	4930444P10Rik	70.5599	2.80273	0.00506727	0.109111
ENSMUSG00000003810	Mast2	7611.05	-0.856394	0.000827207	0.018424		ENSMUSG00000110333	Gm45861	355.91	2.80267	0.0050681	0.109111
ENSMUSG00000071984	Fndc1	1441.81	-1.60543	0.000836242	0.0185953		ENSMUSG00000046613	Vwa5b2	211.147	-2.80155	0.00508583	0.109317
ENSMUSG00000045378	Pxt1	180.942	3.54731	0.000838676	0.0186194		ENSMUSG00000025726	Slc28a1	409.046	-2.79904	0.00512553	0.109993
ENSMUSG00000029624	Ptcd1	862.263	-2.38896	0.000842639	0.0186774		ENSMUSG00000027524	Edn3	135.208	2.79419	0.00520303	0.11112
ENSMUSG00000045875	Adra1a	102.648	5.31389	0.000844728	0.0186937		ENSMUSG00000060279	Ap2a1	934.804	2.79456	0.00519703	0.11112
ENSMUSG00000054021	Sirt5	219.43	2.45417	0.000846279	0.018698		ENSMUSG00000001507	Itga3	93.3214	2.79517	0.00518726	0.11112
ENSMUSG00000033790	Tubgcp5	3703.59	-0.741404	0.000849468	0.0187385		ENSMUSG00000031616	Ednra	1039.32	-2.79176	0.00524215	0.111777
ENSMUSG00000068962	Zfp114	207.775	5.62332	0.00085337	0.0187946		ENSMUSG00000029699	Ssc4d	141.267	-2.78402	0.00536899	0.114246
ENSMUSG00000021250	Fos	1405.93	1.16758	0.000856997	0.0188444		ENSMUSG00000038347	Tcte2	563.616	-2.78365	0.00537507	0.114246
ENSMUSG00000026380	Tfcp2l1	4833.88	-1.11841	0.000861629	0.0189161		ENSMUSG00000031770	Herpud1	89.4576	2.7821	0.0054009	0.114612
ENSMUSG00000037415	Ranbp10	3454.22	-0.904719	0.0008676	0.019017		ENSMUSG00000003604	Aven	2132.45	-2.77985	0.00543836	0.11486
ENSMUSG00000079162	Trim43b	255.531	-3.37743	0.000871572	0.0190738		ENSMUSG00000028128	F3	35.9414	2.7802	0.00543249	0.11486
ENSMUSG00000040219	Ttc12	299.2	3.36157	0.000876584	0.0190759		ENSMUSG00000030350	Prmt8	92.9693	2.78043	0.00542872	0.11486
ENSMUSG00000021707	Dhfr	3950.97	-0.872369	0.000877198	0.0190759		ENSMUSG00000066551	Hmgb1	43780.4	2.77698	0.00548658	0.115695
ENSMUSG00000022710	Usp7	17674.9	-0.613259	0.000875884	0.0190759		ENSMUSG00000031169	Porcn	8527.05	-2.77568	0.00550867	0.115977
ENSMUSG00000049303	Syt12	140.051	4.04096	0.000877075	0.0190759		ENSMUSG00000051228	Nyx	28.7702	2.77433	0.00553158	0.116276
ENSMUSG00000058569	Tmed9	1534.61	1.14123	0.000897662	0.0194903		ENSMUSG00000024621	Csf1r	24.2616	2.77014	0.00560319	0.117596
ENSMUSG00000019945	Cabcoco1	138.182	-3.23912	0.000904838	0.0196152		ENSMUSG00000028927	Padi2	145.48	2.76821	0.00563649	0.11811
ENSMUSG00000007033	Hspa1l	103.487	-4.6133	0.000911731	0.0197337		ENSMUSG00000029544	Cabp1	29.8009	2.76555	0.00568273	0.118892
ENSMUSG00000043333	Rhbdl2	160.273	3.75051	0.000914719	0.0197674		ENSMUSG00000105734	Ctxnd2	151.1	2.76285	0.00572991	0.119691
ENSMUSG00000044313	Mab21l3	70.2611	5.13205	0.00092619	0.0199735		ENSMUSG00000008590	Htr3b	28.1943	-2.75917	0.0057949	0.12086
ENSMUSG00000038742	Angptl6	511.369	3.33942	0.000928238	0.0199735		ENSMUSG00000027070	Lrp2	57.6568	2.75761	0.00582264	0.12106
ENSMUSG00000117781	Gm17266	150.925	-3.44923	0.000928594	0.0199735		ENSMUSG00000055629	B4galnt4	637.49	2.75807	0.00581436	0.12106
ENSMUSG00000030528	Blm	9055.81	-0.753415	0.00093373	0.0200527		ENSMUSG00000031901	Dus2	389.051	2.75563	0.00585799	0.121561
ENSMUSG00000017288	Vps53	908.048	2.04733	0.0009381	0.0201152		ENSMUSG00000055044	Pdlim1	1740.34	2.75524	0.00586494	0.121561
ENSMUSG00000039697	Ncoa7	1245.6	1.28401	0.000946511	0.0202328		ENSMUSG00000071661	Zbtb3	39.9079	2.75439	0.00588018	0.121688
ENSMUSG00000060924	Csmd1	524.408	2.08686	0.000945851	0.0202328		ENSMUSG00000025464	Paox	276.406	-2.75174	0.00592799	0.122487
ENSMUSG00000026179	Pnkd	2016.06	1.18561	0.000948707	0.0202484		ENSMUSG00000069421	Or6c69b	32.6784	2.75042	0.00595186	0.12279
ENSMUSG00000030844	Rgs10	162.022	-4.52226	0.000956697	0.0203711		ENSMUSG00000025743	Sdc3	891.883	2.74904	0.00597701	0.123119
ENSMUSG00000020009	Ifngr1	334.318	2.58551	0.00095741	0.0203711		ENSMUSG00000074238	Ap1ar	939.636	2.7463	0.00602723	0.123962
ENSMUSG00000051095	Or6x1	398.835	-3.3107	0.000967125	0.0205153		ENSMUSG00000012187	Mogat1	43.0606	2.74356	0.00607777	0.124809
ENSMUSG00000045409	Trim39	1029.78	1.85034	0.000967154	0.0205153		ENSMUSG00000038515	Grtp1	186.238	2.74135	0.00611881	0.125459
ENSMUSG00000048118	Arid4a	4027.4	-0.874175	0.000989922	0.020966		ENSMUSG00000074796	Slc4a11	946.526	-2.7397	0.00614955	0.125896
ENSMUSG00000037190	Cyb561d2	441.113	-3.52164	0.00100324	0.0212156		ENSMUSG00000041216	Clvs1	52.654	2.73227	0.00628989	0.128572
ENSMUSG00000037315	Jade3	4538.93	-1.03441	0.0010093	0.0212164		ENSMUSG00000022386	Trmu	315.598	-2.72936	0.00634578	0.129516
ENSMUSG00000038495	Otud7b	4149.27	-0.602	0.00100942	0.0212164		ENSMUSG00000052516	Robo2	784.003	-2.72873	0.00635791	0.129565
ENSMUSG00000030835	Nomo1	3851.6	-1.20976	0.00100856	0.0212164		ENSMUSG00000073643	Wdfy1	1826.68	2.72789	0.00637404	0.129696
ENSMUSG00000019988	Nedd1	2086.5	-1.29955	0.00100524	0.0212164		ENSMUSG00000018196	Glrx2	1553.54	-2.7238	0.0064535	0.131113
ENSMUSG00000068547	Clca4a	403.574	2.48378	0.00102237	0.0214557		ENSMUSG00000036856	Wnt4	51.6772	2.72269	0.00647523	0.131155
ENSMUSG00000072294	Klf12	2942.04	2.17839	0.00102696	0.0214868		ENSMUSG00000029442	Wdr66	146.035	2.72301	0.00646904	0.131155
ENSMUSG00000001542	Ell2	2218.4	-1.27177	0.00102685	0.0214868		ENSMUSG00000078906	Gm14444	82.6138	2.72067	0.00651493	0.131361
ENSMUSG00000028975	Pex14	4407.48	-0.994344	0.00102876	0.0214919		ENSMUSG00000051900	Abca16	174.257	-2.72067	0.0065149	0.131361
ENSMUSG00000015396	Cd83	91.7008	6.21976	0.00103557	0.0216016		ENSMUSG00000067571	Ms4a15	18.4227	2.72106	0.00650732	0.131361
ENSMUSG00000039860	Srrm3	149.912	3.85525	0.00103728	0.0216045		ENSMUSG00000046410	Kcnk6	42.4486	2.71448	0.006638	0.133641
ENSMUSG00000055296	Tmem245	6744.3	-0.918561	0.00103999	0.0216187		ENSMUSG00000026239	Pde6d	789.001	2.71346	0.00665839	0.133716
ENSMUSG00000041329	Atp1b2	253.427	4.21226	0.00104109	0.0216187		ENSMUSG00000041801	Phlda3	169.89	2.7133	0.00666176	0.133716
ENSMUSG00000014778	Fhod1	186.86	-2.29935	0.00104342	0.0216345		ENSMUSG00000066150	Slc31a1	559.618	2.71153	0.00669731	0.133896
ENSMUSG00000024456	Diaph1	11488.6	-0.878224	0.00104886	0.0217147		ENSMUSG00000005374	Tbl2	1944.07	-2.71042	0.00671979	0.133896
ENSMUSG00000005034	Prkacb	4048.73	-0.755972	0.00105316	0.0217345		ENSMUSG00000034424	Gcsh	3115.8	-2.7109	0.00671009	0.133896
ENSMUSG00000056305	Usp39	3244.08	-0.680321	0.00105454	0.0217345		ENSMUSG00000057880	Abat	1226.22	2.71045	0.00671918	0.133896
ENSMUSG00000024601	Isoc1	2340.53	-1.28348	0.00105343	0.0217345		ENSMUSG00000075705	Msrb1	312.016	-2.71037	0.00672087	0.133896
ENSMUSG00000049307	Fut4	19.389	4.61033	0.00106024	0.0218194		ENSMUSG00000028555	Ttc39a	31.9013	2.70883	0.00675205	0.134205
ENSMUSG00000072676	Tmem254	1592.99	2.21145	0.00106789	0.0219441		ENSMUSG00000030298	Sec13	2514.45	-2.70861	0.0067565	0.134205
ENSMUSG00000020086	Macroh2a2	390.763	2.13773	0.00107468	0.0219855		ENSMUSG00000041313	Slc7a1	435.461	2.70732	0.00678287	0.134401
ENSMUSG00000022546	Gpt	276.527	-4.12315	0.00107195	0.0219855		ENSMUSG00000034613	Ppm1h	2186.61	2.70616	0.00680665	0.134401
ENSMUSG00000024965	Fermt3	456.39	-2.7163	0.00107448	0.0219855		ENSMUSG00000040441	Slc26a10	70.0887	2.70672	0.00679514	0.134401
ENSMUSG00000031844	Hsd17b2	145.171	-3.6599	0.00108655	0.0221956		ENSMUSG00000060586	H2-Eb1	112.757	2.70632	0.0068033	0.134401
ENSMUSG00000021239	Vsx2	78.2415	-6.69074	0.00109033	0.0222398		ENSMUSG00000094511	Gm21693	27.0655	2.70541	0.00682191	0.134504
ENSMUSG00000027637	Rab5if	700.82	-1.31694	0.00110461	0.022408		ENSMUSG00000034473	Sec22a	1158.49	2.7038	0.00685524	0.134961
ENSMUSG00000058579	Cela2a	55.6547	-4.86382	0.00110669	0.022408		ENSMUSG00000026117	Zap70	31.5564	2.70275	0.0068768	0.135006
ENSMUSG00000042607	Asb4	563.331	1.88371	0.00110284	0.022408		ENSMUSG00000034903	Cobll1	366.347	2.69861	0.006963	0.135006
ENSMUSG00000059820	Nkapd1	2336.28	-1.1549	0.00110451	0.022408		ENSMUSG00000073988	Ttpa	650.899	-2.69785	0.00697889	0.135006
ENSMUSG00000036036	Zfp57	166.687	3.43807	0.00110527	0.022408		ENSMUSG00000009013	Dynll1	6640.68	-2.69814	0.00697291	0.135006
ENSMUSG00000030020	Prickle2	455.976	2.09322	0.00111793	0.0226025		ENSMUSG00000042742	Bmt2	1118.46	2.69816	0.00697234	0.135006
ENSMUSG00000070880	Gad1	105.574	5.19385	0.00112547	0.0227216		ENSMUSG00000030068	Gm20696	52.3175	2.70196	0.00689316	0.135006
ENSMUSG00000037167	Spaca5	35.7706	3.62262	0.00112779	0.0227352		ENSMUSG00000033706	Smyd5	1148.83	-2.69822	0.00697112	0.135006
ENSMUSG00000067925	Rtl8a	21.5038	6.38135	0.00113206	0.0227549		ENSMUSG00000096606	Tpbgl	28.9914	2.69792	0.00697733	0.135006
ENSMUSG00000050762	Prss27	37.7478	-5.28408	0.00113129	0.0227549		ENSMUSG00000013155	Enkd1	332.997	-2.69806	0.00697443	0.135006
ENSMUSG00000030536	Iqgap1	7491.7	-0.695617	0.00114074	0.022896		ENSMUSG00000063849	Ppcdc	242.662	2.69953	0.00694367	0.135006
ENSMUSG00000022181	C6	219.831	4.08612	0.00114255	0.0228992		ENSMUSG00000018509	Cenpv	705.281	-2.70084	0.00691638	0.135006
ENSMUSG00000039539	Sgcz	267.387	1.72215	0.00114894	0.0229939		ENSMUSG00000014349	Ube2z	4951.75	-2.70263	0.00687932	0.135006
ENSMUSG00000028920	Fbxo42	4585.96	-1.00831	0.00115778	0.0231038		ENSMUSG00000090015	Gm15446	781.247	2.69601	0.00701753	0.135422
ENSMUSG00000041261	Car8	312.879	-2.62353	0.00115702	0.0231038		ENSMUSG00000038239	Hrc	44.7501	2.69586	0.0070207	0.135422
ENSMUSG00000026202	Tuba4a	867.744	-3.06288	0.00116231	0.0231606		ENSMUSG00000015522	Arnt	4381.7	2.69524	0.00703386	0.135481
ENSMUSG00000029641	Rasl11a	72.945	4.64517	0.00116435	0.0231679		ENSMUSG00000078938	Syce3	150.54	2.69456	0.00704809	0.135559
ENSMUSG00000044338	Aplnr	123.817	4.59686	0.00116842	0.023181		ENSMUSG00000029406	Pitpnm2	1789.91	2.68986	0.0071481	0.137285
ENSMUSG00000081362	Cyp2j7	44.3969	4.00379	0.00117241	0.023181		ENSMUSG00000044348	Slc25a53	525.759	2.68763	0.00719619	0.137812
ENSMUSG00000030491	Tdrd12	3129.72	-1.90263	0.00117423	0.023181		ENSMUSG00000048732	Klhl11	1014.79	2.68771	0.0071943	0.137812
ENSMUSG00000007950	Abhd8	185.927	3.69786	0.0011719	0.023181		ENSMUSG00000059395	Nkapl	41.7298	-2.68501	0.00725266	0.138694
ENSMUSG00000094870	Zfp131	3363.34	-0.891085	0.00116892	0.023181		ENSMUSG00000041556	Fbxo2	144.878	2.68278	0.00730137	0.139426
ENSMUSG00000044986	Tst	1213.47	-2.24822	0.00117508	0.023181		ENSMUSG00000020183	Cpm	375.553	2.68062	0.00734852	0.139926
ENSMUSG00000033083	Tbc1d4	488.503	3.28282	0.00118289	0.0233017		ENSMUSG00000024620	Pdgfrb	142.718	-2.68075	0.00734576	0.139926
ENSMUSG00000032040	Dcps	1620.47	-1.04637	0.00119068	0.0234218		ENSMUSG00000091813	Ces2h	80.9311	2.67972	0.00736844	0.140105
ENSMUSG00000032750	Gab3	89.3288	3.31619	0.00120126	0.0235676		ENSMUSG00000043633	Fam221b	329.259	-2.67894	0.00738559	0.140232
ENSMUSG00000028076	Cd1d1	42.9421	5.7092	0.00120151	0.0235676		ENSMUSG00000028698	Pik3r3	746.686	-2.67806	0.00740509	0.140402
ENSMUSG00000027378	Nphp1	193.278	2.39842	0.00120604	0.0235772		ENSMUSG00000059187	Tafa1	153.594	2.67748	0.0074179	0.140446
ENSMUSG00000023009	Nckap5l	942.01	-2.13209	0.0012052	0.0235772		ENSMUSG00000015619	Gata3	221.511	2.67665	0.00743615	0.140592
ENSMUSG00000024713	Pcsk5	1060.36	1.5388	0.00120712	0.0235772		ENSMUSG00000038793	Lefty1	160.723	2.67552	0.00746127	0.140867
ENSMUSG00000030385	2900092C05Rik	38.4321	2.68515	0.00120883	0.0235773		ENSMUSG00000039126	Prune2	199.377	2.67472	0.0074791	0.141004
ENSMUSG00000041117	Ccdc8	41.1724	3.64048	0.00122009	0.0237299		ENSMUSG00000030213	Atf7ip	7744.51	-2.67305	0.00751645	0.141509
ENSMUSG00000024261	Syt4	79.8592	-5.5544	0.00121957	0.0237299		ENSMUSG00000070880	Gad1	24.6423	2.67181	0.00754436	0.141634
ENSMUSG00000020256	Aldh1l2	242.721	3.3743	0.00123624	0.0240101		ENSMUSG00000000317	Bcl6b	24.2652	2.67184	0.00754375	0.141634
ENSMUSG00000026357	Rgs18	108.154	-6.28092	0.00126105	0.0244577		ENSMUSG00000098004	Gm27027	33.7882	2.66924	0.00760242	0.141982
ENSMUSG00000003534	Ddr1	336.177	2.42288	0.00126897	0.0245767		ENSMUSG00000038641	Akr1d1	117.879	2.66951	0.0075963	0.141982
ENSMUSG00000043923	Ccdc84	1475.19	-1.85268	0.00128004	0.0247564		ENSMUSG00000042178	Armc5	79.0222	-2.6691	0.00760544	0.141982
ENSMUSG00000033579	Fa2h	202.358	4.25025	0.00128308	0.0247806		ENSMUSG00000006356	Crip2	2251.07	-2.66932	0.0076004	0.141982
ENSMUSG00000020156	Pwwp3a	1179.59	-1.34478	0.00128502	0.0247832		ENSMUSG00000060063	Alox5ap	17.5252	2.66843	0.00762058	0.142066
ENSMUSG00000055653	Gpc3	6143.62	1.03583	0.00128944	0.0248339		ENSMUSG00000030291	Med21	1531.66	-2.66704	0.00765224	0.142398
ENSMUSG00000056854	Pou3f4	35.3389	8.5606	0.00129978	0.0249982		ENSMUSG00000020014	Cfap54	106.031	2.66671	0.00765972	0.142398
ENSMUSG00000073490	Ifi207	40.687	6.30912	0.00130775	0.0251165		ENSMUSG00000034786	Gpsm3	74.8909	-2.66291	0.00774676	0.143816
ENSMUSG00000044279	Crb3	206.507	-2.58216	0.0013119	0.0251612		ENSMUSG00000039007	Cpq	1185.22	2.66222	0.0077626	0.14391
ENSMUSG00000025478	Dpysl4	224.44	3.09739	0.0013158	0.0251776		ENSMUSG00000039377	Hlx	85.8319	2.65993	0.0078157	0.144693
ENSMUSG00000021994	Wnt5a	269.893	3.43947	0.0013164	0.0251776		ENSMUSG00000005142	Man2b1	1074.04	2.6592	0.00783273	0.14472
ENSMUSG00000026567	Adcy10	108.829	2.76884	0.00131927	0.0251974		ENSMUSG00000022856	Tmem41a	597.432	-2.65893	0.00783881	0.14472
ENSMUSG00000028314	Toporsl	59.9173	3.7352	0.00132409	0.0252546		ENSMUSG00000020871	Dlx4	15.5678	2.65715	0.00788049	0.145288
ENSMUSG00000054720	Lrrc8c	1387.12	-1.35535	0.00132933	0.025264		ENSMUSG00000024782	Ak3	351.907	-2.6566	0.00789329	0.145324
ENSMUSG00000030166	Rad52	642.551	-1.78339	0.00132751	0.025264		ENSMUSG00000029022	Miip	1279.01	2.65563	0.00791615	0.145344
ENSMUSG00000024491	Rbm27	11252.2	-0.637183	0.00133007	0.025264		ENSMUSG00000025875	Tspan17	132.523	-2.65609	0.00790527	0.145344
ENSMUSG00000038987	Cfap157	67.8604	3.75669	0.00133196	0.0252651		ENSMUSG00000021892	Sh3bp5	509.102	2.65252	0.00798936	0.146486
ENSMUSG00000063410	Stk24	5889.26	-0.680569	0.00133461	0.0252808		ENSMUSG00000040867	Begain	37.4054	2.65008	0.00804733	0.147347
ENSMUSG00000026564	Dusp27	148.039	-3.91655	0.00133679	0.0252873		ENSMUSG00000027030	Stk39	1013.91	2.6485	0.0080851	0.147545
ENSMUSG00000027901	Dennd2d	28.6983	6.71576	0.00133865	0.0252879		ENSMUSG00000030844	Rgs10	86.8664	2.64823	0.00809134	0.147545
ENSMUSG00000035580	Kcnh8	105.175	3.03162	0.00134403	0.0253549		ENSMUSG00000042523	Dnal1	1166.02	2.64891	0.0080751	0.147545
ENSMUSG00000032744	Heyl	75.5815	4.86277	0.00134706	0.0253774		ENSMUSG00000024731	Ms4a10	70.2907	2.64651	0.0081326	0.148095
ENSMUSG00000037390	Muc3	61.0384	3.72678	0.00135015	0.0254008		ENSMUSG00000109713	Pvrig	32.2477	2.64455	0.00817987	0.148568
ENSMUSG00000034168	Irf2bpl	74.16	4.263	0.00135383	0.0254354		ENSMUSG00000029385	Ccng2	1120.96	2.64451	0.00818084	0.148568
ENSMUSG00000001333	Sync	288.403	-1.8633	0.00135656	0.0254521		ENSMUSG00000036206	Sh3bp4	1571.75	-2.64255	0.00822837	0.149229
ENSMUSG00000056429	Tgoln1	1445.33	1.42304	0.00136335	0.0255447		ENSMUSG00000011589	Fsd1	218.114	2.64198	0.00824222	0.149248
ENSMUSG00000033365	Ipo13	1237.48	-1.42046	0.00136897	0.0256153		ENSMUSG00000033107	Rnf125	1996.29	2.64159	0.00825179	0.149248
ENSMUSG00000022477	Aco2	661.879	-1.37544	0.0013785	0.0257586		ENSMUSG00000056737	Capg	597.172	-2.64003	0.00828991	0.14971
ENSMUSG00000036264	Fstl4	256.704	1.6099	0.00138968	0.0259325		ENSMUSG00000041729	Coro2b	1457.03	2.63925	0.00830902	0.14971
ENSMUSG00000096141	Dnah7a	304.365	1.92945	0.00139298	0.0259591		ENSMUSG00000045064	Zc2hc1c	61.6075	2.63917	0.00831101	0.14971
ENSMUSG00000047407	Tgif1	342.64	2.18617	0.00140028	0.0260599		ENSMUSG00000060798	Intu	657.92	2.63813	0.0083365	0.149967
ENSMUSG00000063063	Ctnna2	1175.36	2.48877	0.00140513	0.0261052		ENSMUSG00000024901	Peli3	70.9211	2.63764	0.00834854	0.149982
ENSMUSG00000061286	Exosc5	2820.4	-1.2113	0.00140649	0.0261052		ENSMUSG00000026502	Desi2	6412.21	2.63706	0.00836269	0.150034
ENSMUSG00000030688	Stard10	514.851	-2.39543	0.00140986	0.0261327		ENSMUSG00000117098	Gm49909	33.151	2.63521	0.00840862	0.150655
ENSMUSG00000028970	Abcb1b	450.344	-2.08176	0.00141972	0.02628		ENSMUSG00000025480	Syce1	1574.01	2.63354	0.00844998	0.151193
ENSMUSG00000044456	Rin3	331.553	2.63392	0.00143741	0.0265718		ENSMUSG00000030772	Dkk3	110.286	2.63232	0.0084805	0.151536
ENSMUSG00000030421	Uri1	11600.6	-0.897726	0.00144782	0.0266929		ENSMUSG00000025257	Ribc1	353.257	2.62928	0.00855657	0.152295
ENSMUSG00000021022	Ppp2r3c	1375.87	-1.01633	0.00144679	0.0266929		ENSMUSG00000031554	Adam5	24.2822	2.6293	0.00855616	0.152295
ENSMUSG00000028496	Mllt3	1267.55	1.67092	0.00145617	0.0268109		ENSMUSG00000020621	Rdh14	149.16	2.62926	0.00855717	0.152295
ENSMUSG00000027667	Zfp639	1031.96	0.918235	0.0014712	0.0270517		ENSMUSG00000041670	Rims1	568.741	-2.6278	0.00859393	0.152745
ENSMUSG00000017679	Ttpal	491.403	1.7757	0.00148479	0.0272333		ENSMUSG00000030344	Akap3	38.7587	2.62517	0.00866062	0.153522
ENSMUSG00000079387	Luzp4	57.0267	-3.69323	0.00149209	0.0272333		ENSMUSG00000018906	P4ha2	277.059	2.62535	0.00865601	0.153522
ENSMUSG00000031198	Fundc2	396.842	1.76678	0.00148966	0.0272333		ENSMUSG00000035829	Ppp1r26	422.748	2.62412	0.00868723	0.153789
ENSMUSG00000027536	Chmp4c	1159.85	-1.13744	0.00149291	0.0272333		ENSMUSG00000034538	Zfp418	507.657	-2.62362	0.0087	0.153811
ENSMUSG00000056476	Med12l	4435.07	-1.43452	0.00149233	0.0272333		ENSMUSG00000021340	Gpld1	664.682	2.62217	0.00873709	0.154263
ENSMUSG00000014349	Ube2z	3983.99	-0.944004	0.00149117	0.0272333		ENSMUSG00000028293	Slc35a1	459.393	2.61996	0.00879413	0.15486
ENSMUSG00000027577	Chrna4	35.2097	8.55533	0.00149684	0.0272689		ENSMUSG00000056978	Hamp2	35.6613	2.6201	0.00879031	0.15486
ENSMUSG00000037544	Dlgap5	5328.59	0.846712	0.00150453	0.0273632		ENSMUSG00000064137	Rhox8	357.91	-2.61647	0.00888434	0.156075
ENSMUSG00000037089	Slc35b2	371.017	1.53806	0.00150598	0.0273632		ENSMUSG00000030472	Ceacam18	40.7345	2.61639	0.00888651	0.156075
ENSMUSG00000030917	Tmem159	293.928	3.32856	0.00151944	0.0275716		ENSMUSG00000043621	Ubxn10	38.3757	-2.6146	0.00893327	0.156279
ENSMUSG00000029617	Ccz1	2872.35	-0.923862	0.00152807	0.0276918		ENSMUSG00000036534	Slc38a7	839.46	2.61462	0.00893261	0.156279
ENSMUSG00000000320	Alox12	647.325	-3.96185	0.00153534	0.027787		ENSMUSG00000061462	Obscn	47.8931	-2.61477	0.00892874	0.156279
ENSMUSG00000032012	Nectin1	305.578	2.46673	0.00154717	0.0279645		ENSMUSG00000030433	Sbk2	32.5113	2.61241	0.00899072	0.157079
ENSMUSG00000038235	F11r	3365.79	-1.07148	0.00158476	0.0285691		ENSMUSG00000048755	Mcat	2552	-2.61141	0.00901709	0.157333
ENSMUSG00000037166	Ppp1r14a	211.476	-3.25843	0.00158423	0.0285691		ENSMUSG00000060181	Slc35e3	849.726	2.60726	0.00912712	0.159045
ENSMUSG00000015342	Xk	1433.27	-1.6034	0.00159974	0.0287641		ENSMUSG00000026923	Notch1	2174.45	-2.60394	0.00921594	0.159295
ENSMUSG00000002346	Slc25a42	459.11	-2.89477	0.00159888	0.0287641		ENSMUSG00000028182	Lrriq3	314.103	-2.60589	0.0091635	0.159295
ENSMUSG00000063929	Cyp4a32	15.9954	5.28546	0.00160455	0.0287756		ENSMUSG00000087598	Zfp111	862.614	2.605	0.00918748	0.159295
ENSMUSG00000116016	Gm49496	676.75	2.79927	0.00160314	0.0287756		ENSMUSG00000020280	Pus10	4568.71	-2.60473	0.00919454	0.159295
ENSMUSG00000074754	Smim26	364.751	3.01649	0.00161154	0.0288519		ENSMUSG00000033781	Asb13	24.8655	2.6049	0.00919011	0.159295
ENSMUSG00000025645	Ccdc51	49.2704	-3.9201	0.00161298	0.0288519		ENSMUSG00000021559	Dapk1	1582.42	2.60402	0.00921364	0.159295
ENSMUSG00000061080	Lsamp	900.045	1.91221	0.00162261	0.0289222		ENSMUSG00000033032	Afap1l1	191.766	2.6036	0.009225	0.159295
ENSMUSG00000032735	Ablim3	80.6993	4.3704	0.0016232	0.0289222		ENSMUSG00000041598	Cdc42ep4	2007.52	-2.60266	0.0092504	0.159528
ENSMUSG00000024683	Mrpl16	1832.12	-1.38854	0.00162282	0.0289222		ENSMUSG00000058447	Gm26920	70.1291	2.59995	0.00932379	0.160586
ENSMUSG00000059455	Plac8l1	56.2838	3.9159	0.0016395	0.029175		ENSMUSG00000022469	Rapgef3	228.213	-2.59862	0.00935994	0.161001
ENSMUSG00000014907	Naf1	2205.46	-1.41033	0.00166535	0.029597		ENSMUSG00000045672	Col27a1	52.5849	2.59752	0.00938984	0.161157
ENSMUSG00000047694	Yipf6	465.17	1.41956	0.0016755	0.0297381		ENSMUSG00000062585	Cnr2	57.9313	-2.5974	0.00939315	0.161157
ENSMUSG00000038916	Soga3	52.4133	4.81223	0.0016776	0.0297381		ENSMUSG00000026971	Itgb6	33.8602	2.59653	0.00941694	0.161357
ENSMUSG00000057880	Abat	1404.89	1.7443	0.00168771	0.0298789		ENSMUSG00000050830	Vwc2	137.64	2.59597	0.00943246	0.161416
ENSMUSG00000031826	Usp10	7348.76	-0.697028	0.0016904	0.0298883		ENSMUSG00000037989	Wnk2	601.706	-2.59424	0.00948011	0.162024
ENSMUSG00000024036	Slc37a1	1475.77	-1.83589	0.0016976	0.0299771		ENSMUSG00000026628	Atf3	35.9366	2.59285	0.00951831	0.162469
ENSMUSG00000062866	Phactr2	922.894	1.9536	0.00170713	0.0300024		ENSMUSG00000021476	Habp4	1902.39	-2.59219	0.00953682	0.162577
ENSMUSG00000053310	Nrgn	321.305	-4.69855	0.00170724	0.0300024		ENSMUSG00000030790	Adm	15.9685	2.59008	0.00959534	0.163366
ENSMUSG00000034912	Mdga2	135.015	3.7708	0.00170772	0.0300024		ENSMUSG00000028683	Eif2b3	1842.3	-2.58835	0.00964366	0.163906
ENSMUSG00000021071	Trim9	54.6587	3.45713	0.00170132	0.0300024		ENSMUSG00000071064	Zfp827	3511.81	-2.58801	0.00965308	0.163906
ENSMUSG00000023022	Lima1	7533.16	-1.03004	0.00172156	0.0302071		ENSMUSG00000031549	Ido2	385.272	-2.58763	0.00966394	0.163906
ENSMUSG00000037395	Rcor3	478.582	1.65977	0.00173557	0.0302608		ENSMUSG00000045350	Fam186a	218.288	-2.58638	0.00969896	0.164292
ENSMUSG00000117286	Gm1043	48.9205	4.16355	0.00173193	0.0302608		ENSMUSG00000036537	Rnf113a1	121.481	-2.58437	0.00975574	0.164634
ENSMUSG00000006127	Inpp5k	476.034	1.45956	0.00173379	0.0302608		ENSMUSG00000031302	Nlgn3	197.517	-2.58435	0.00975619	0.164634
ENSMUSG00000020160	Meis1	1858.52	1.94993	0.00172973	0.0302608		ENSMUSG00000107283	Mpv17	546.298	2.5851	0.00973517	0.164634
ENSMUSG00000022791	Tnk2	2814.92	-1.14958	0.00172906	0.0302608		ENSMUSG00000058748	Zfp958	798.878	-2.58087	0.00985525	0.165886
ENSMUSG00000029913	Prdm5	4117.89	-1.26924	0.00174327	0.0303567		ENSMUSG00000067722	BC003965	994.031	-2.58088	0.0098548	0.165886
ENSMUSG00000026840	Lamc3	150.91	3.04142	0.00175113	0.030455		ENSMUSG00000026989	Dapl1	71.8772	-2.57816	0.00993282	0.166771
ENSMUSG00000022883	Robo1	4898.01	1.10917	0.00177096	0.0307612		ENSMUSG00000024642	Tle4	10189.3	-2.57819	0.00993184	0.166771
ENSMUSG00000048915	Efna5	1394.81	2.21016	0.00177365	0.0307693		ENSMUSG00000033721	Vav3	207.305	2.5768	0.00997201	0.167026
ENSMUSG00000037610	Kcnmb2	475.746	2.92923	0.00177882	0.0307916		ENSMUSG00000025878	Uimc1	2065.54	-2.57676	0.00997302	0.167026
ENSMUSG00000073894	Rbmxl2	526.038	-1.82486	0.0017794	0.0307916		ENSMUSG00000038141	Tmem181a	487.971	2.57616	0.00999034	0.167107
ENSMUSG00000022685	Parn	5084.35	-0.694006	0.001782	0.0307981		ENSMUSG00000025666	Tmem47	1565.07	2.57554	0.0100084	0.167159
ENSMUSG00000054263	Lifr	2438.16	-1.14413	0.00178579	0.030825		ENSMUSG00000012396	Nanog	4961.72	-2.57425	0.0100457	0.167159
ENSMUSG00000029762	Akr1b8	44.1962	5.21081	0.00178925	0.0308462		ENSMUSG00000019987	Arg1	230.19	2.57423	0.0100464	0.167159
ENSMUSG00000015536	Mocs2	730.355	-1.52387	0.00179776	0.0309542		ENSMUSG00000021972	Hmbox1	6108.5	2.5739	0.0100561	0.167159
ENSMUSG00000071531	Gprin2	89.6567	6.45232	0.00181386	0.0311926		ENSMUSG00000017756	Slc12a7	2169.93	-2.5743	0.0100444	0.167159
ENSMUSG00000045790	Ccdc149	52.8203	6.04526	0.00181838	0.0312313		ENSMUSG00000021676	Iqgap2	1236	2.57298	0.0100826	0.167392
ENSMUSG00000019892	Lrriq1	64.1363	2.882	0.00183016	0.0313947		ENSMUSG00000004771	Rab11a	624.932	2.56899	0.0101995	0.168703
ENSMUSG00000036529	Sbf1	1816.86	-1.18928	0.00184216	0.0315612		ENSMUSG00000003528	Slc25a1	3368.7	-2.56966	0.0101797	0.168703
ENSMUSG00000039349	C130074G19Rik	119.196	-4.96681	0.00185217	0.0316935		ENSMUSG00000041354	Rgl2	2316.16	-2.56921	0.0101931	0.168703
ENSMUSG00000039496	Cdnf	84.1543	4.00235	0.00185979	0.0317257		ENSMUSG00000070777	Ceacam20	57.4202	2.56787	0.0102325	0.169038
ENSMUSG00000027602	Map1lc3a	507.301	2.09182	0.00185994	0.0317257		ENSMUSG00000038525	Armc10	2244.69	-2.56609	0.0102851	0.169625
ENSMUSG00000073514	Dok6	128.765	2.81755	0.00186094	0.0317257		ENSMUSG00000000753	Serpinf1	91.8391	2.56539	0.0103061	0.169625
ENSMUSG00000079626	Rhox7b	287.689	-2.49826	0.00186476	0.0317515		ENSMUSG00000094219	Calhm3	211.443	-2.56539	0.0103061	0.169625
ENSMUSG00000031665	Sall1	1159.87	1.95054	0.00187439	0.0318369		ENSMUSG00000032398	Snapc5	599.495	-2.56359	0.0103597	0.170297
ENSMUSG00000034205	Loxl2	122.281	4.45017	0.0018743	0.0318369		ENSMUSG00000002384	Bmp8b	89.2315	-2.56217	0.0104019	0.170571
ENSMUSG00000030110	Ret	85.8616	4.29017	0.00188776	0.0320246		ENSMUSG00000057265	Bbof1	83.4912	2.5626	0.0103892	0.170571
ENSMUSG00000113971	Eif1ad4	25.3106	8.07933	0.00189186	0.0320549		ENSMUSG00000028057	Rit1	117.745	-2.56109	0.0104344	0.170867
ENSMUSG00000028800	Hdac1	10508.9	-0.771414	0.00190796	0.032288		ENSMUSG00000032575	Manf	1351.14	-2.56072	0.0104456	0.170867
ENSMUSG00000050122	Vwa3b	90.5728	-3.26857	0.00192275	0.0324984		ENSMUSG00000019737	Syne4	68.1642	2.56007	0.0104651	0.170977
ENSMUSG00000024731	Ms4a10	21.1874	5.22048	0.00192661	0.0325239		ENSMUSG00000070923	Klhl9	1530.56	2.55903	0.0104965	0.171281
ENSMUSG00000023942	Slc29a1	1380.99	-2.27421	0.00192938	0.0325309		ENSMUSG00000022488	Nckap1l	150.221	-2.55764	0.0105387	0.171758
ENSMUSG00000023755	Rhebl1	860.539	-1.36552	0.001934	0.032569		ENSMUSG00000032038	St3gal4	422.462	-2.55658	0.0105708	0.172072
ENSMUSG00000022456	Septin3	403.003	3.56724	0.00193744	0.0325872		ENSMUSG00000025991	Cps1	22.0413	2.55541	0.0106063	0.17223
ENSMUSG00000050671	Ism2	794.525	3.49982	0.00194736	0.0327142		ENSMUSG00000022528	Hes1	452.898	2.55557	0.0106014	0.17223
ENSMUSG00000109771	Gm35315	928.962	-1.77626	0.00197189	0.033086		ENSMUSG00000057246	BC051142	368.639	-2.55366	0.0106598	0.172888
ENSMUSG00000020121	Srgap1	2275.6	1.25429	0.00197832	0.0331283		ENSMUSG00000009216	Fam163b	204.857	2.55194	0.0107126	0.173534
ENSMUSG00000021102	Glrx5	497.763	1.81815	0.00197921	0.0331283		ENSMUSG00000039428	Tmem135	3264.96	2.54935	0.0107925	0.174405
ENSMUSG00000091345	Col6a5	280.497	3.70923	0.00198272	0.033147		ENSMUSG00000044164	Rnf182	14811.6	2.54954	0.0107866	0.174405
ENSMUSG00000050565	Tor1aip2	7045.6	-0.521147	0.0019976	0.0331711		ENSMUSG00000028980	H6pd	183.926	-2.54729	0.0108562	0.175223
ENSMUSG00000013698	Pea15a	204.601	2.43587	0.00200257	0.0331711		ENSMUSG00000020717	Pecam1	9218.95	-2.54572	0.0109052	0.1758
ENSMUSG00000027281	Slx4ip	4785.86	-0.90538	0.00200801	0.0331711		ENSMUSG00000028354	Fmn2	2183.01	-2.54389	0.0109625	0.176085
ENSMUSG00000030521	Mphosph10	2694.71	0.749962	0.0020086	0.0331711		ENSMUSG00000022112	Gpc5	111.106	2.54398	0.0109596	0.176085
ENSMUSG00000030772	Dkk3	48.3923	3.51881	0.00200064	0.0331711		ENSMUSG00000056671	Prelid2	426.493	2.5444	0.0109466	0.176085
ENSMUSG00000035203	Epn1	4283.12	-1.18106	0.00199999	0.0331711		ENSMUSG00000032369	Plscr1	557.83	-2.54283	0.010996	0.176412
ENSMUSG00000032036	Kirrel3	789.448	2.70808	0.00198862	0.0331711		ENSMUSG00000022849	Hspbap1	2006.86	2.54236	0.0110108	0.176437
ENSMUSG00000032601	Prkar2a	539.826	2.279	0.00200476	0.0331711		ENSMUSG00000026489	Coq8a	403.309	2.53945	0.0111028	0.177329
ENSMUSG00000039115	Itga9	983.554	2.3665	0.00199905	0.0331711		ENSMUSG00000031161	Hdac6	139.777	2.53934	0.0111063	0.177329
ENSMUSG00000044252	Osbpl1a	6049.59	-0.861162	0.00199266	0.0331711		ENSMUSG00000062327	T	12.0218	2.53956	0.0110993	0.177329
ENSMUSG00000024236	Svil	3439.53	-1.00194	0.00201059	0.0331711		ENSMUSG00000079644	Gm1110	33.8736	2.53836	0.0111374	0.177401
ENSMUSG00000021476	Habp4	1832.97	-0.845707	0.00201381	0.0331846		ENSMUSG00000074832	Zfp998	3357.72	-2.53866	0.0111279	0.177401
ENSMUSG00000039110	Mycbpap	16.3175	7.44456	0.00203271	0.0334561		ENSMUSG00000051674	Dcun1d4	1143.37	-2.5372	0.0111742	0.177522
ENSMUSG00000018339	Gpx3	289.779	3.26534	0.00203522	0.0334576		ENSMUSG00000030161	Gabarapl1	708.852	-2.53639	0.0112002	0.177522
ENSMUSG00000051177	Plcb1	599.867	2.14145	0.00203913	0.033482		ENSMUSG00000034252	Senp6	22095.6	2.53671	0.01119	0.177522
ENSMUSG00000095936	Zscan4e	56.8133	5.19388	0.00205474	0.0336982		ENSMUSG00000032220	Myo1e	5203.5	2.5371	0.0111775	0.177522
ENSMUSG00000018169	Mfng	30.3335	5.59876	0.00206025	0.0337485		ENSMUSG00000078963	Hsbp1l1	26.1456	2.53604	0.0112115	0.177522
ENSMUSG00000022661	Cd200	78.2514	7.15947	0.00206466	0.0337807		ENSMUSG00000005686	Ampd3	18.4561	-2.53561	0.0112252	0.177528
ENSMUSG00000034714	Ttyh2	618.583	-2.26836	0.00207465	0.033904		ENSMUSG00000053552	Ebf4	71.1387	2.53433	0.0112661	0.177714
ENSMUSG00000025732	Mcrip2	87.9162	-3.35845	0.00208499	0.0340326		ENSMUSG00000020268	Lyrm7	300.823	-2.534	0.0112769	0.177714
ENSMUSG00000059436	Max	8337.04	-0.829195	0.00209533	0.0341611		ENSMUSG00000052752	Traf7	2971.94	-2.53438	0.0112648	0.177714
ENSMUSG00000079445	B3gnt7	1349.98	-1.55365	0.00210683	0.0341871		ENSMUSG00000079071	Slc28a2b	52.5834	2.53191	0.0113443	0.177935
ENSMUSG00000006281	Tep1	390.009	1.99618	0.00210197	0.0341871		ENSMUSG00000038765	Lmx1b	331.102	2.53243	0.0113274	0.177935
ENSMUSG00000034485	Uaca	4874.35	-0.903334	0.00210582	0.0341871		ENSMUSG00000035958	Tdp2	2971.98	-2.53309	0.011306	0.177935
ENSMUSG00000059336	Slc14a1	339.624	-4.40797	0.00210463	0.0341871		ENSMUSG00000022848	Slc49a4	655.68	2.53226	0.011333	0.177935
ENSMUSG00000036377	Cracd	1573.16	1.61834	0.00211203	0.0342313		ENSMUSG00000022382	Wnt7b	60.2948	-2.53133	0.0113631	0.178023
ENSMUSG00000036858	Ptcra	32.648	-3.90282	0.00212883	0.0344631		ENSMUSG00000034762	Glis1	91.5859	2.52928	0.0114296	0.178226
ENSMUSG00000000184	Ccnd2	863.373	1.35477	0.00213846	0.0345785		ENSMUSG00000028318	Polr1e	837.14	2.52954	0.0114211	0.178226
ENSMUSG00000026482	Rgl1	1162.58	1.69777	0.0021485	0.0345879		ENSMUSG00000043866	Taf10	852.686	-2.53043	0.0113922	0.178226
ENSMUSG00000033554	Dph5	1250.58	1.21103	0.002147	0.0345879		ENSMUSG00000025470	Zfp511	410.502	-2.52971	0.0114157	0.178226
ENSMUSG00000060579	Fhit	7493.97	-1.13658	0.00215348	0.0345879		ENSMUSG00000028527	Ak4	730.552	2.52755	0.0114861	0.1789
ENSMUSG00000031993	Snx19	811.027	1.55642	0.002142	0.0345879		ENSMUSG00000038576	Susd4	438.23	2.52401	0.0116026	0.180397
ENSMUSG00000016477	E2f3	9753.66	-0.924673	0.00215658	0.0345879		ENSMUSG00000017009	Sdc4	2388.01	2.5238	0.0116093	0.180397
ENSMUSG00000000708	Kat2b	4483.29	-1.10543	0.00215651	0.0345879		ENSMUSG00000069833	Ahnak	367.137	2.52291	0.011639	0.180647
ENSMUSG00000024235	Map3k8	119.116	3.42587	0.00215595	0.0345879		ENSMUSG00000038555	Reep2	73.0323	2.52215	0.0116639	0.180825
ENSMUSG00000079293	Clec7a	31.0992	6.51939	0.00217811	0.0348927		ENSMUSG00000061816	Myl1	36.2278	2.52026	0.0117268	0.181589
ENSMUSG00000031930	Wwp2	6500.74	-0.780744	0.00218865	0.035021		ENSMUSG00000034551	Hdx	644.946	2.51846	0.0117871	0.181987
ENSMUSG00000041890	Git2	3001.55	-0.787039	0.00220348	0.0352175		ENSMUSG00000093803	Ppp2r3d	908.076	-2.51839	0.0117892	0.181987
ENSMUSG00000030339	Ltbr	29.4676	4.84217	0.00223717	0.0356322		ENSMUSG00000038046	Mrm3	574.999	-2.51827	0.0117934	0.181987
ENSMUSG00000054753	AU018091	713.531	-2.00526	0.00223241	0.0356322		ENSMUSG00000020990	Cdkl1	35.4757	2.51594	0.0118715	0.182981
ENSMUSG00000039458	Mtmr12	5152.1	-0.990722	0.00223716	0.0356322		ENSMUSG00000052305	Hbb-bs	89.9018	-2.5133	0.0119607	0.183931
ENSMUSG00000024962	Vegfb	701.4	-1.79639	0.00224004	0.0356368		ENSMUSG00000022425	Enpp2	162.502	2.51353	0.0119531	0.183931
ENSMUSG00000038628	Polr3k	684.365	1.71078	0.00224434	0.035664		ENSMUSG00000075289	Carns1	129.699	-2.5126	0.0119847	0.184087
ENSMUSG00000024534	Sncaip	515.297	3.50178	0.00224717	0.0356679		ENSMUSG00000004896	Rrnad1	691.304	-2.50842	0.0121274	0.186065
ENSMUSG00000036782	Klhl13	3993.68	-1.08761	0.00225745	0.0357901		ENSMUSG00000026473	Glul	3253.23	-2.50637	0.0121976	0.186655
ENSMUSG00000043556	Fbxl7	3100.6	1.46881	0.00226483	0.0358658		ENSMUSG00000022092	Ppp3cc	372.681	2.50669	0.0121869	0.186655
ENSMUSG00000046230	Vps13a	4754.9	-0.918416	0.00228091	0.0360791		ENSMUSG00000024975	Pdcd4	5559.22	2.50608	0.0122078	0.186655
ENSMUSG00000028796	Phc2	2122.63	1.45613	0.002287	0.0361341		ENSMUSG00000013367	Iglon5	257.403	2.50455	0.0122607	0.18725
ENSMUSG00000028884	Rpa2	3251.12	-0.832198	0.00231155	0.0364803		ENSMUSG00000064177	Ghrl	118.861	2.50414	0.0122751	0.187255
ENSMUSG00000018809	Smyd4	2133.62	-1.11123	0.00232931	0.0367185		ENSMUSG00000025264	Tsr2	1040.59	-2.49946	0.0124384	0.189314
ENSMUSG00000022817	Itgb5	839.798	2.50225	0.00234179	0.0368732		ENSMUSG00000021662	Arhgef28	3142.06	2.49957	0.0124346	0.189314
ENSMUSG00000021010	Npas3	1154.39	2.10191	0.00235429	0.0370278		ENSMUSG00000026385	Dbi	2148.55	-2.49819	0.0124828	0.189773
ENSMUSG00000042501	Cpa6	65.514	2.44623	0.00236021	0.0370787		ENSMUSG00000026986	Hnmt	35.4156	-2.49747	0.0125083	0.189945
ENSMUSG00000052613	Pcdh15	480.038	2.126	0.00236711	0.0371103		ENSMUSG00000027293	Ehd4	2117.8	-2.49678	0.0125327	0.189959
ENSMUSG00000034664	Itga2b	338.606	-3.47352	0.00237029	0.0371103		ENSMUSG00000029676	Pot1a	4597.69	-2.49662	0.0125384	0.189959
ENSMUSG00000024049	Myom1	570.887	-1.82319	0.00236973	0.0371103		ENSMUSG00000023830	Igf2r	9106.67	2.49623	0.0125519	0.189959
ENSMUSG00000056367	Actr3b	2685.05	-1.67337	0.00237302	0.0371111		ENSMUSG00000009487	Otog	556.146	-2.49544	0.0125802	0.19017
ENSMUSG00000042105	Inpp5f	2834.19	1.44215	0.00237973	0.0371738		ENSMUSG00000072662	Mansc4	61.0457	-2.49462	0.0126092	0.190393
ENSMUSG00000078653	Cntd1	113.286	3.4068	0.00239103	0.0373082		ENSMUSG00000025221	Kcnip2	75.5141	-2.49307	0.0126643	0.191009
ENSMUSG00000025927	Tfap2b	114.489	3.68384	0.00239672	0.0373548		ENSMUSG00000049420	Tmem200a	229.899	2.49162	0.0127163	0.191545
ENSMUSG00000044952	Kctd21	12.4934	7.05799	0.00240225	0.0373988		ENSMUSG00000075574	Defb48	29.8172	2.49128	0.0127285	0.191545
ENSMUSG00000037033	Clca3b	22.156	4.33413	0.00243599	0.0378813		ENSMUSG00000034107	Ano7	55.8867	2.48874	0.0128197	0.192669
ENSMUSG00000040270	Bach2	2001.01	1.12547	0.00244724	0.0380134		ENSMUSG00000044393	Dsg2	1871.27	-2.4884	0.0128321	0.192669
ENSMUSG00000050822	Slc29a4	186.771	3.74863	0.0024557	0.0381019		ENSMUSG00000046192	Iqub	26.8458	2.48753	0.0128633	0.192837
ENSMUSG00000041014	Nrg3	814.888	1.34811	0.00249343	0.0386439		ENSMUSG00000015605	Srf	1720.55	-2.48729	0.0128722	0.192837
ENSMUSG00000059923	Grb2	5615.14	-0.706586	0.00249639	0.0386465		ENSMUSG00000026646	Suv39h2	1084.35	2.48615	0.0129132	0.193217
ENSMUSG00000041390	Mdfic	677.262	-2.1935	0.00250749	0.0387748		ENSMUSG00000029910	Mad2l1	2445.32	-2.48579	0.0129265	0.193217
ENSMUSG00000057182	Scn3a	850.039	3.16885	0.00252604	0.039018		ENSMUSG00000028358	Zfp618	989.925	2.48514	0.0129501	0.193331
ENSMUSG00000049882	Vcpkmt	328.641	2.15049	0.00252984	0.0390331		ENSMUSG00000070291	Ddx43	358.978	2.48477	0.0129637	0.193331
ENSMUSG00000024006	Stk38	7443.69	-0.811995	0.00253487	0.039067		ENSMUSG00000072419	Dppa2	3627.55	-2.48438	0.0129776	0.193331
ENSMUSG00000117694	Snhg4	4128.83	-0.997577	0.00253773	0.0390674		ENSMUSG00000042677	Zc3h12a	36.9124	-2.48221	0.0130571	0.193928
ENSMUSG00000027263	Tubgcp4	1269.18	1.31623	0.00254819	0.0390685		ENSMUSG00000061877	BC048679	1103.84	-2.4821	0.0130612	0.193928
ENSMUSG00000027018	Hat1	13939.8	-0.538108	0.00254411	0.0390685		ENSMUSG00000035171	1110059E24Rik	1393.8	2.48231	0.0130535	0.193928
ENSMUSG00000018347	Zkscan6	711.059	1.74353	0.00255032	0.0390685		ENSMUSG00000053553	3110082I17Rik	2387.05	-2.48154	0.0130815	0.194013
ENSMUSG00000035653	Lrfn5	67.2562	2.6411	0.00254251	0.0390685		ENSMUSG00000026235	Epha4	3982.19	-2.48101	0.013101	0.194087
ENSMUSG00000024029	Tff3	75.432	-7.02389	0.00255194	0.0390685		ENSMUSG00000033940	Brk1	2317.08	-2.47911	0.0131711	0.194263
ENSMUSG00000056310	Tyw1	1624.22	-1.05186	0.00260263	0.0397677		ENSMUSG00000056144	Trim34a	560.576	-2.48002	0.0131374	0.194263
ENSMUSG00000030208	Emp1	86.8045	3.74159	0.00260626	0.0397677		ENSMUSG00000048924	Ccdc125	132.758	2.47951	0.0131564	0.194263
ENSMUSG00000021933	Gucy1b2	31.3079	3.1548	0.00260351	0.0397677		ENSMUSG00000024456	Diaph1	9276.03	-2.47934	0.0131627	0.194263
ENSMUSG00000042632	Pla2g6	1199.31	1.75515	0.00261867	0.0399131		ENSMUSG00000063275	Hacd1	264.858	2.4776	0.0132268	0.194342
ENSMUSG00000001436	Slc19a1	595.945	-2.34799	0.00263152	0.0400647		ENSMUSG00000090336	Cfap97d2	613.415	2.47739	0.0132347	0.194342
ENSMUSG00000061298	Agbl4	751.58	1.76055	0.00263975	0.0401457		ENSMUSG00000038756	Ttll6	201.536	-2.47815	0.0132067	0.194342
ENSMUSG00000057176	Ccdc189	92.5296	3.4069	0.00264656	0.0401608		ENSMUSG00000004791	Pgf	13.3855	-2.47845	0.0131955	0.194342
ENSMUSG00000042351	Grap2	304.344	-3.58382	0.0026463	0.0401608		ENSMUSG00000042216	Sgsm1	353.536	2.47588	0.0132909	0.194952
ENSMUSG00000031284	Pak3	151.165	3.13709	0.00265042	0.0401752		ENSMUSG00000026994	Galnt3	98.5406	2.47401	0.0133607	0.195333
ENSMUSG00000016308	Ube2a	2307.41	-1.09159	0.00266665	0.0402886		ENSMUSG00000017715	Pgs1	1007.83	-2.47437	0.0133473	0.195333
ENSMUSG00000041417	Pik3r1	537.429	2.19683	0.00266188	0.0402886		ENSMUSG00000018377	Vezf1	1105.17	2.47445	0.0133441	0.195333
ENSMUSG00000024354	Slc23a1	140.29	-2.8157	0.00266513	0.0402886		ENSMUSG00000030401	Rtn2	233.918	-2.47351	0.0133791	0.195388
ENSMUSG00000038486	Sv2a	62.3076	6.28645	0.00267753	0.0403824		ENSMUSG00000022623	Shank3	302.303	2.47144	0.013457	0.196311
ENSMUSG00000051499	Zfp786	71.8708	4.30439	0.00268036	0.0403824		ENSMUSG00000038151	Prdm1	23217.7	2.47065	0.0134869	0.196531
ENSMUSG00000020211	Sf3a2	1306.17	-1.07644	0.00268163	0.0403824		ENSMUSG00000048856	Slc25a47	405.454	-2.46967	0.0135237	0.196638
ENSMUSG00000033470	Cysltr2	36.1876	4.35993	0.0027089	0.0407485		ENSMUSG00000055839	Elob	4895.32	-2.46993	0.0135139	0.196638
ENSMUSG00000029016	Clcn6	3083.06	-0.952393	0.0027261	0.0409527		ENSMUSG00000055900	Tmem69	966.172	-2.46879	0.0135572	0.19672
ENSMUSG00000024914	Drap1	1113.04	0.92227	0.0027284	0.0409527		ENSMUSG00000058396	Gpr182	31.3478	2.46875	0.0135588	0.19672
ENSMUSG00000035258	Abi3bp	164.837	-3.79945	0.00273992	0.0410809		ENSMUSG00000026640	Plxna2	1010.57	-2.46789	0.0135913	0.196764
ENSMUSG00000042834	Nrep	1146.44	2.31225	0.00274588	0.0411257		ENSMUSG00000022817	Itgb5	344.286	2.46819	0.0135797	0.196764
ENSMUSG00000056501	Cebpb	32.1577	4.40945	0.00278303	0.0416254		ENSMUSG00000009097	Tbx1	32.7263	2.46635	0.0136498	0.197396
ENSMUSG00000057551	Zfp317	2855.03	1.05457	0.0027859	0.0416254		ENSMUSG00000096141	Dnah7a	130.192	2.46524	0.0136921	0.197761
ENSMUSG00000024371	C2	122.192	-4.3272	0.00278829	0.0416254		ENSMUSG00000030530	Furin	607.623	-2.46491	0.0137046	0.197761
ENSMUSG00000064128	Cenpj	1496.97	-1.03718	0.00279426	0.0416695		ENSMUSG00000002108	Nr1h3	14.339	2.46142	0.0138386	0.19948
ENSMUSG00000026587	Astn1	496.744	2.44345	0.00280502	0.0417762		ENSMUSG00000031860	Pbx4	120.199	2.45892	0.0139355	0.200443
ENSMUSG00000029605	Oas1b	48.9257	5.52715	0.00280962	0.0417762		ENSMUSG00000024446	Rpp21	265.25	2.45902	0.0139317	0.200443
ENSMUSG00000022528	Hes1	432.847	1.61363	0.00281352	0.0417762		ENSMUSG00000036636	Clcn7	1435.58	2.45844	0.0139544	0.200499
ENSMUSG00000096727	Psmb9	23.1618	5.86602	0.00281102	0.0417762		ENSMUSG00000030282	Cmas	2781.24	-2.45773	0.0139819	0.200679
ENSMUSG00000002147	Stat6	169.51	3.38146	0.00281709	0.0417844		ENSMUSG00000034845	Plvap	291.451	2.45719	0.0140029	0.200763
ENSMUSG00000000093	Tbx2	40.2344	4.99451	0.00283708	0.0420357		ENSMUSG00000049382	Krt8	61.8283	2.45449	0.0141086	0.202061
ENSMUSG00000026014	Raph1	11208.3	-0.739539	0.00286533	0.0423141		ENSMUSG00000008604	Ubqln4	5311.57	-2.45235	0.0141928	0.202182
ENSMUSG00000027524	Edn3	183.972	-1.99185	0.00285996	0.0423141		ENSMUSG00000038527	C1rl	21.2779	2.45338	0.014152	0.202182
ENSMUSG00000087610	Gm16253	38.9503	6.37154	0.00286813	0.0423141		ENSMUSG00000074358	Ccdc61	738.628	2.45272	0.0141781	0.202182
ENSMUSG00000029784	Ssmem1	71.4017	-4.71252	0.00286655	0.0423141		ENSMUSG00000118672	Muc4	47.4231	2.4537	0.0141394	0.202182
ENSMUSG00000041343	Ankrd42	670.772	-2.29728	0.00287758	0.0424082		ENSMUSG00000067424	Zfp563	163.192	-2.4529	0.0141711	0.202182
ENSMUSG00000020053	Igf1	496.791	2.58753	0.0028983	0.0426681		ENSMUSG00000029471	Camkk2	455.704	2.4512	0.0142382	0.202614
ENSMUSG00000025946	Pth2r	592.422	2.59995	0.00293568	0.0431724		ENSMUSG00000036564	Ndrg4	83.916	-2.44784	0.0143716	0.20413
ENSMUSG00000041020	Map7d2	1622.96	-1.43871	0.00294134	0.0432096		ENSMUSG00000022941	Ripply3	12.5915	2.44774	0.0143754	0.20413
ENSMUSG00000040213	Kyat3	1677.29	1.46612	0.00296376	0.043365		ENSMUSG00000031627	Irf2	298.966	2.4463	0.0144333	0.204735
ENSMUSG00000036087	Slain2	4794.64	-0.902049	0.00296299	0.043365		ENSMUSG00000038079	Tmem237	419.5	2.4454	0.014469	0.2048
ENSMUSG00000053470	Kdm3a	5949.28	-0.6852	0.00296448	0.043365		ENSMUSG00000020219	Timm13	1528.54	-2.44523	0.0144759	0.2048
ENSMUSG00000079364	Gm3558	30.9238	3.03431	0.0029621	0.043365		ENSMUSG00000024807	Syvn1	1329.22	-2.44503	0.0144839	0.2048
ENSMUSG00000021368	Tbc1d7	566.616	1.92853	0.00297198	0.0434287		ENSMUSG00000021240	Abcd4	1540.42	-2.44462	0.0145006	0.204819
ENSMUSG00000040557	Mettl27	1622.36	2.31714	0.00297557	0.0434352		ENSMUSG00000015083	C8g	29.9773	-2.44393	0.0145281	0.204991
ENSMUSG00000029075	Tnfrsf4	12.841	7.10213	0.00301459	0.0438195		ENSMUSG00000019429	Ffar3	22.2659	2.44163	0.0146212	0.205869
ENSMUSG00000034330	Plcg2	11091.9	-0.656721	0.00300848	0.0438195		ENSMUSG00000060560	Ces4a	16.5418	-2.44199	0.0146064	0.205869
ENSMUSG00000071470	Ccnb1ip1	895.867	-1.53061	0.00301223	0.0438195		ENSMUSG00000029528	Pxn	686.066	2.43896	0.0147296	0.207133
ENSMUSG00000032062	2310030G06Rik	279.227	-2.24646	0.00301029	0.0438195		ENSMUSG00000021460	Auh	1681	-2.43865	0.014742	0.207133
ENSMUSG00000044681	Cnpy1	329.05	-2.04105	0.00302378	0.0439068		ENSMUSG00000040687	Madd	260.889	2.43653	0.0148288	0.207696
ENSMUSG00000047496	Rnf152	99.8384	5.56839	0.00304075	0.0440779		ENSMUSG00000039660	Spout1	808.886	2.43683	0.0148168	0.207696
ENSMUSG00000046248	Krtap5-3	22.0716	7.88069	0.00304195	0.0440779		ENSMUSG00000031683	Lsm6	3342.35	-2.43728	0.0147981	0.207696
ENSMUSG00000099908	Gm28539	836.594	-3.13095	0.00305474	0.0442169		ENSMUSG00000004988	Fxyd4	26.718	2.43519	0.0148841	0.208252
ENSMUSG00000024777	Ppp2r5b	260.635	-3.54011	0.00306429	0.0443086		ENSMUSG00000023348	Trip6	60.4399	2.43443	0.0149153	0.208471
ENSMUSG00000029591	Ung	5366.79	-1.00365	0.00307253	0.0443814		ENSMUSG00000024206	Rfx2	3097.32	-2.43296	0.0149759	0.209098
ENSMUSG00000034028	Cd226	261.22	-3.8805	0.00309306	0.0446312		ENSMUSG00000079550	Mpp4	67.2339	2.43052	0.0150772	0.210293
ENSMUSG00000025812	Pard3	15236.4	-0.678918	0.00310546	0.0447634		ENSMUSG00000026940	Ccdc183	31.3226	2.43003	0.0150975	0.210342
ENSMUSG00000020375	Rufy1	1044.96	-1.53893	0.00311627	0.0448723		ENSMUSG00000002741	Ykt6	1174.23	-2.42968	0.0151122	0.210342
ENSMUSG00000019846	Lama4	594.006	2.01425	0.00314197	0.0451482		ENSMUSG00000067158	Col4a4	26.8749	2.42719	0.0152163	0.211528
ENSMUSG00000036743	Psma8	782.254	-2.2077	0.00314019	0.0451482		ENSMUSG00000028133	Rwdd3	60.1242	2.42688	0.0152291	0.211528
ENSMUSG00000044719	E230025N22Rik	33.1977	3.61904	0.00315235	0.0452503		ENSMUSG00000033713	Foxn3	5540.19	2.42596	0.0152678	0.211845
ENSMUSG00000016386	Mpped2	10053.1	-0.82957	0.00317356	0.0455074		ENSMUSG00000036104	Rab3gap1	3115.99	2.42319	0.015385	0.2131
ENSMUSG00000030986	Dhx32	2909.75	-1.11005	0.00317893	0.0455371		ENSMUSG00000040488	Ltbp4	117.01	2.42307	0.0153902	0.2131
ENSMUSG00000042787	Exog	530.788	-1.56154	0.00318625	0.0455947		ENSMUSG00000031202	Rab39b	68.7351	2.42188	0.0154406	0.213506
ENSMUSG00000043243	Niban3	54.4068	-5.10316	0.00320056	0.045752		ENSMUSG00000040220	Gas8	398.154	2.42162	0.0154515	0.213506
ENSMUSG00000040860	Crocc	1531.84	-1.21852	0.00323899	0.0462535		ENSMUSG00000014030	Pax5	67.1809	2.42076	0.0154881	0.21357
ENSMUSG00000068735	Trp53i11	658.728	2.98071	0.00324431	0.0462816		ENSMUSG00000020447	Npc1l1	38.2846	2.42081	0.0154858	0.21357
ENSMUSG00000031517	Gpm6a	41.1584	4.34802	0.00325501	0.0463864		ENSMUSG00000021975	Ints9	2349.14	-2.41907	0.0155603	0.214122
ENSMUSG00000050549	Fam241a	359.173	2.60348	0.00328737	0.0467993		ENSMUSG00000020919	Stat5b	42.7869	2.41927	0.0155518	0.214122
ENSMUSG00000045817	Zfp36l2	1827.53	-1.07173	0.00329704	0.0468885		ENSMUSG00000095930	Nim1k	213.537	-2.41811	0.0156012	0.214464
ENSMUSG00000032290	Ptpn9	1852.7	-1.35708	0.00330435	0.0469435		ENSMUSG00000035582	Gdpd4	119.096	2.41528	0.0157232	0.214814
ENSMUSG00000062526	Mppe1	222.118	3.01563	0.0033077	0.0469435		ENSMUSG00000046841	Ckap4	423.625	2.41676	0.0156594	0.214814
ENSMUSG00000028736	Pax7	32.102	3.36164	0.0033158	0.0470102		ENSMUSG00000034612	Chst11	1071.42	2.4165	0.0156707	0.214814
ENSMUSG00000020181	Nav3	446.875	2.52504	0.00333611	0.0472028		ENSMUSG00000004568	Arhgef18	550.174	2.41601	0.0156918	0.214814
ENSMUSG00000050783	Htr1f	54.4538	2.18122	0.00333622	0.0472028		ENSMUSG00000022217	Emc9	86.2062	-2.41611	0.0156875	0.214814
ENSMUSG00000022191	Drosha	10237.2	-0.648079	0.00333989	0.0472063		ENSMUSG00000025013	Tll2	83.846	2.41532	0.0157212	0.214814
ENSMUSG00000070426	Rnf121	2337.81	-1.01058	0.00334714	0.0472604		ENSMUSG00000052384	Nrros	912.545	2.41139	0.0158919	0.216897
ENSMUSG00000048000	Gigyf2	10722.7	-0.66002	0.00336721	0.0474952		ENSMUSG00000025921	Rdh10	312.618	-2.41008	0.0159489	0.217452
ENSMUSG00000022366	Slc22a22	50.613	2.84119	0.00338692	0.0477245		ENSMUSG00000056508	1700001K19Rik	142.839	-2.40963	0.0159685	0.217498
ENSMUSG00000029752	Asns	3380.73	-1.12409	0.00342364	0.0481436		ENSMUSG00000069917	Hba-a2	157.532	-2.40861	0.0160132	0.217884
ENSMUSG00000021694	Ercc8	1208.42	-1.39395	0.00342174	0.0481436		ENSMUSG00000066153	Mup21	22.684	2.40677	0.0160944	0.218766
ENSMUSG00000002428	Hltf	6907.57	0.900315	0.00343108	0.0481502		ENSMUSG00000055177	Cstl1	18.4013	2.40589	0.0161333	0.219071
ENSMUSG00000019920	Lims1	12991.6	-0.88561	0.00343017	0.0481502		ENSMUSG00000027078	Ube2l6	174.659	2.40307	0.0162579	0.220315
ENSMUSG00000078864	Gm14322	150.562	-2.6719	0.00344813	0.0481831		ENSMUSG00000079049	Serpinb1c	35.6401	2.40334	0.0162461	0.220315
ENSMUSG00000029810	Tmem176b	20.5495	4.80711	0.00344682	0.0481831		ENSMUSG00000043572	Pars2	193.045	-2.40177	0.0163159	0.220876
ENSMUSG00000021779	Thrb	413.425	-3.46645	0.0034481	0.0481831		ENSMUSG00000025665	Rps6ka6	2935.16	-2.39865	0.0164557	0.222544
ENSMUSG00000064043	Trerf1	1859.36	2.32727	0.00345087	0.0481831		ENSMUSG00000027560	Dok5	607.92	-2.39655	0.0165502	0.223446
ENSMUSG00000037578	Pkd2l1	35.9965	3.88584	0.00344466	0.0481831		ENSMUSG00000021792	Prxl2a	1269.36	2.39642	0.0165559	0.223446
ENSMUSG00000019539	Rcn3	368.183	2.58272	0.00345901	0.0481997		ENSMUSG00000016308	Ube2a	1793.48	-2.39522	0.0166104	0.223816
ENSMUSG00000010048	Ifrd2	412.554	-1.1437	0.00345904	0.0481997		ENSMUSG00000035203	Epn1	2569.63	-2.39508	0.0166169	0.223816
ENSMUSG00000048402	Gli2	869.33	2.28441	0.0034818	0.0483218		ENSMUSG00000018809	Smyd4	1673.37	-2.39415	0.016659	0.224157
ENSMUSG00000109946	Brd3os	29.6495	6.94217	0.00348119	0.0483218		ENSMUSG00000090523	Gypc	214.922	2.39333	0.0166962	0.224432
ENSMUSG00000068922	Msto1	630.585	-1.46131	0.00348127	0.0483218		ENSMUSG00000067377	Tspan6	369.857	2.39251	0.0167334	0.224705
ENSMUSG00000021078	Tomm20l	80.9831	-3.98109	0.00347211	0.0483218		ENSMUSG00000040943	Tet2	2973.81	2.39204	0.0167552	0.224773
ENSMUSG00000063821	Dusp29	32.0829	-5.98793	0.00349102	0.0484011		ENSMUSG00000007207	Stx1a	140.675	-2.391	0.0168025	0.22518
ENSMUSG00000051855	Mest	2467	1.83135	0.00350272	0.0485146		ENSMUSG00000024325	Ring1	282.916	2.39019	0.0168397	0.225453
ENSMUSG00000026620	Mark1	6759.84	-1.17458	0.00352777	0.0488125		ENSMUSG00000031347	Cetn2	551.361	-2.38951	0.016871	0.225645
ENSMUSG00000034645	Zyg11a	5245.13	-1.36327	0.00354198	0.0488816		ENSMUSG00000058441	Panx2	85.793	2.38845	0.0169197	0.226071
ENSMUSG00000002897	Il17ra	343.727	2.54336	0.00354338	0.0488816		ENSMUSG00000032750	Gab3	67.026	2.38552	0.017055	0.22765
ENSMUSG00000034258	Flvcr2	1270.63	-1.84506	0.00353767	0.0488816		ENSMUSG00000046223	Plaur	37.6404	2.38387	0.0171314	0.228442
ENSMUSG00000038473	Nos1ap	684.134	1.15242	0.00355048	0.0489307		ENSMUSG00000025607	Copg2	5985.47	-2.3828	0.0171816	0.228883
ENSMUSG00000024500	Ppp2r2b	1466.77	-1.68828	0.00355678	0.0489687		ENSMUSG00000046323	Dppa3	13941.8	-2.38203	0.0172176	0.229083
ENSMUSG00000001435	Col18a1	5326.53	-0.981572	0.00356662	0.0490552		ENSMUSG00000050357	Carmil2	17.7705	2.38174	0.017231	0.229083
ENSMUSG00000030075	Cntn3	981.126	2.68888	0.00357522	0.0491246		ENSMUSG00000062785	Kcnc3	267.414	-2.38075	0.0172773	0.22947
ENSMUSG00000025838	Pramel6	32.3318	-7.15395	0.00359916	0.0493803		ENSMUSG00000008129	Brme1	319.526	2.37979	0.0173227	0.229844
ENSMUSG00000059674	Cdh24	257.393	1.36692	0.00360352	0.0493803		ENSMUSG00000026383	Epb41l5	4501.76	-2.37909	0.0173554	0.229942
ENSMUSG00000032571	Pik3r4	2518.32	-1.02866	0.00361528	0.0493803		ENSMUSG00000020808	Pimreg	163.549	2.3789	0.0173645	0.229942
ENSMUSG00000020599	Rgs9	143.549	2.84652	0.00361503	0.0493803		ENSMUSG00000038188	Scarf1	28.4346	2.37612	0.0174956	0.231286
ENSMUSG00000098176	Ccdc166	32.9043	6.99983	0.00360865	0.0493803		ENSMUSG00000045532	C1ql1	215.897	2.37602	0.0175007	0.231286
ENSMUSG00000095990	Zfp97	249.01	-1.43952	0.00361256	0.0493803		ENSMUSG00000066772	Obox3	28.6166	2.37555	0.0175227	0.231288
ENSMUSG00000072763	5430403G16Rik	454.932	1.55035	0.00362387	0.0493998		ENSMUSG00000042105	Inpp5f	2907.11	2.37528	0.0175355	0.231288
ENSMUSG00000033430	Terf2ip	865.733	-1.59177	0.00362308	0.0493998		ENSMUSG00000053333	Dis3l2	4279.05	2.3723	0.0176777	0.231634
ENSMUSG00000029026	Trp73	102.392	3.80916	0.00363034	0.0494392		ENSMUSG00000068859	Sp9	339.697	2.37256	0.0176653	0.231634
ENSMUSG00000017861	Mybl2	8342.97	-0.632769	0.00365346	0.0497051		ENSMUSG00000059203	Il1rapl2	53.8696	2.37266	0.0176607	0.231634
ENSMUSG00000048445	Ccdc57	2855.02	-1.1332	0.0036934	0.050199		ENSMUSG00000031273	Col4a6	31.999	-2.37358	0.0176164	0.231634
ENSMUSG00000001138	Cnnm3	1719	1.55612	0.00369911	0.0502272		ENSMUSG00000033752	Mnd1	1267.97	2.37292	0.0176479	0.231634
ENSMUSG00000028048	Gba	1335.65	-0.97624	0.00370974	0.0503015		ENSMUSG00000095115	Itpripl2	21.8344	2.37283	0.0176523	0.231634
ENSMUSG00000025221	Kcnip2	176.714	-2.77514	0.00371187	0.0503015		ENSMUSG00000066510	Ankdd1a	95.4053	-2.37219	0.0176832	0.231634
ENSMUSG00000020622	Nt5c1b	17.2835	5.97485	0.00372161	0.0503841		ENSMUSG00000041153	Osgin2	809.583	2.37097	0.0177416	0.231944
ENSMUSG00000047419	Cmya5	213.689	-2.28353	0.00372554	0.0503879		ENSMUSG00000034126	Pomt2	514.453	2.37132	0.0177245	0.231944
ENSMUSG00000026510	Trp53bp2	3608	-0.903321	0.00377077	0.0507016		ENSMUSG00000029658	Wdr95	217.225	2.37032	0.0177728	0.232124
ENSMUSG00000037624	Kcnk2	872.215	-1.53381	0.00376751	0.0507016		ENSMUSG00000034493	4930556J24Rik	56.325	2.36923	0.017825	0.232579
ENSMUSG00000035692	Isg15	24.236	4.18314	0.00375604	0.0507016		ENSMUSG00000023277	Twf2	1521.75	-2.36748	0.0179094	0.233452
ENSMUSG00000048668	Rhno1	552.084	1.86474	0.00377047	0.0507016		ENSMUSG00000035509	Fbxl21	27.5103	2.3668	0.0179426	0.233656
ENSMUSG00000039841	Zfp800	2580.22	-0.991835	0.00376861	0.0507016		ENSMUSG00000037108	Zcwpw1	1411.87	2.3636	0.0180985	0.235457
ENSMUSG00000024339	Tap2	26.9239	6.11007	0.00376213	0.0507016		ENSMUSG00000080933	Rhox3g	882.988	-2.36278	0.0181386	0.23547
ENSMUSG00000020528	Prpsap2	3226.59	-0.990819	0.0037763	0.0507266		ENSMUSG00000060510	Zfp266	1919.08	2.36249	0.0181524	0.23547
ENSMUSG00000035649	Zcchc7	10831.7	-0.887946	0.00381241	0.0511462		ENSMUSG00000069189	Zdhhc11	52.1882	2.363	0.0181276	0.23547
ENSMUSG00000024128	Sbp	53.1183	-7.87513	0.00381495	0.0511462		ENSMUSG00000027613	Eif6	1815.68	-2.36146	0.0182033	0.235508
ENSMUSG00000034573	Ptpn13	950.044	1.23045	0.00383025	0.0512959		ENSMUSG00000030127	Cops7a	6029.26	-2.36135	0.0182083	0.235508
ENSMUSG00000038807	Rap1gap2	717.765	1.9449	0.00383354	0.0512959		ENSMUSG00000025156	Gps1	1260.05	-2.36145	0.0182036	0.235508
ENSMUSG00000033882	Rbm46	1075.33	-1.58143	0.00385678	0.0515569		ENSMUSG00000002845	Tmem39a	4071.54	-2.36091	0.0182299	0.23556
ENSMUSG00000066877	Nck2	3610.86	0.818627	0.00388486	0.051882		ENSMUSG00000021606	Ndufs6	2156.67	-2.36052	0.0182494	0.235583
ENSMUSG00000056073	Grik2	234.562	2.60439	0.00389065	0.0519091		ENSMUSG00000042599	Kdm7a	2693.67	2.36008	0.0182708	0.235631
ENSMUSG00000032327	Stra6	43.562	2.65327	0.00390459	0.0520449		ENSMUSG00000039621	Prex1	3952.09	-2.35612	0.0184671	0.237724
ENSMUSG00000079637	Rhox2c	159.562	-2.52672	0.00393164	0.0523045		ENSMUSG00000070462	Tlnrd1	1280.22	-2.35608	0.0184687	0.237724
ENSMUSG00000047238	Mageh1	117.255	2.38275	0.00393153	0.0523045		ENSMUSG00000034875	Nudt19	634.149	-2.35494	0.0185257	0.238228
ENSMUSG00000041040	Fam117b	2010.66	-0.746448	0.00394928	0.0524886		ENSMUSG00000035845	Alg12	235.645	-2.35228	0.0186587	0.239707
ENSMUSG00000036800	Fam135b	31.9939	2.79194	0.00396012	0.052582		ENSMUSG00000028528	Dnajc6	65.8599	-2.35176	0.0186847	0.239811
ENSMUSG00000090693	Trim43a	53.0569	-3.95288	0.00399522	0.0529971		ENSMUSG00000027318	Adam33	11.5071	2.34903	0.0188222	0.24048
ENSMUSG00000060081	H2ac1	295.828	-3.45342	0.00400173	0.0530325		ENSMUSG00000070730	Rmdn3	170.246	-2.34882	0.0188328	0.24048
ENSMUSG00000020430	Pes1	978.302	1.1976	0.00401598	0.0531704		ENSMUSG00000058135	Gstm1	6921.36	-2.34858	0.0188449	0.24048
ENSMUSG00000033737	Fndc3c1	1016.31	2.56112	0.00402897	0.0532912		ENSMUSG00000028328	Tmod1	167.826	2.35016	0.0187655	0.24048
ENSMUSG00000016982	Pom121l2	38.3152	7.14721	0.00405619	0.0535999		ENSMUSG00000073421	H2-Ab1	13.7131	2.34923	0.0188125	0.24048
ENSMUSG00000018672	Copz2	188.135	3.0536	0.00408331	0.0539067		ENSMUSG00000056515	Rab31	459.332	2.34961	0.0187933	0.24048
ENSMUSG00000020411	Nipal4	130.447	-2.0386	0.00412218	0.0543678		ENSMUSG00000020599	Rgs9	323.757	2.34787	0.0188813	0.240714
ENSMUSG00000028093	Acp6	1259.05	2.44542	0.00415579	0.0547067		ENSMUSG00000027227	Sord	173.292	2.3447	0.0190423	0.242304
ENSMUSG00000031563	Wwc2	10919.2	-0.878011	0.00415289	0.0547067		ENSMUSG00000028779	Pef1	1496.2	-2.34489	0.0190327	0.242304
ENSMUSG00000062963	Ufc1	2076.14	-1.51545	0.00416938	0.0548333		ENSMUSG00000038886	Man2a2	719.34	-2.34311	0.0191238	0.242975
ENSMUSG00000067942	Zfp160	982.174	1.1683	0.00422059	0.055454		ENSMUSG00000031711	Zfp330	2584.14	2.34296	0.0191315	0.242975
ENSMUSG00000046610	Oacyl	53.8595	3.33555	0.00426287	0.0559562		ENSMUSG00000067649	Mageb18	35.3151	2.3422	0.0191706	0.24324
ENSMUSG00000032743	Katnip	867.441	1.34472	0.0042777	0.0560976		ENSMUSG00000038843	Gcnt1	120.431	2.33936	0.0193169	0.244864
ENSMUSG00000032024	Clmp	628.813	3.1984	0.00429762	0.056252		ENSMUSG00000032193	Ldlr	2718.25	-2.33852	0.0193601	0.245178
ENSMUSG00000024810	Il33	105.782	-2.16947	0.0042958	0.056252		ENSMUSG00000034936	Arl4d	190.499	2.33744	0.0194161	0.245655
ENSMUSG00000017144	Rnd3	590.008	2.44718	0.00431843	0.0564338		ENSMUSG00000060314	Zfp941	91.9166	-2.3363	0.0194758	0.246177
ENSMUSG00000024511	Rab27b	212.135	-3.43789	0.00431969	0.0564338		ENSMUSG00000079523	Tmsb10	8915.59	-2.33507	0.0195396	0.24675
ENSMUSG00000040536	Necab1	224.349	3.51833	0.00432759	0.0564836		ENSMUSG00000001864	Aif1l	1467.71	-2.3334	0.019627	0.247619
ENSMUSG00000049764	Zfp280b	3376.81	-0.867361	0.00434543	0.0566095		ENSMUSG00000091512	Lamtor3	543.805	2.33279	0.0196591	0.24779
ENSMUSG00000024194	Cuta	1093.05	1.46418	0.00434251	0.0566095		ENSMUSG00000012296	Tjap1	1564.35	-2.33242	0.0196788	0.247804
ENSMUSG00000094157	Gm7995	26.0245	4.14763	0.0043506	0.0566234		ENSMUSG00000003184	Irf3	897.353	-2.33186	0.0197079	0.247937
ENSMUSG00000024797	Vps51	466.773	-1.32465	0.00436541	0.0567627		ENSMUSG00000095741	Rhox2f	35.5853	2.33101	0.019753	0.24827
ENSMUSG00000038527	C1rl	20.6592	7.7862	0.00437254	0.0568019		ENSMUSG00000050332	Amer1	148.933	2.32947	0.0198341	0.248774
ENSMUSG00000020474	Polm	204.87	2.64979	0.00437714	0.0568082		ENSMUSG00000023467	Tulp2	14.0559	2.32884	0.0198676	0.248774
ENSMUSG00000020434	4921536K21Rik	56.4983	4.85563	0.00439974	0.0570479		ENSMUSG00000043673	Kcns3	74.6952	2.32917	0.0198499	0.248774
ENSMUSG00000026500	Cox20	513.542	-1.88766	0.00443848	0.0573886		ENSMUSG00000024736	Tmem132a	216.083	2.32969	0.0198226	0.248774
ENSMUSG00000074071	Fam169b	2100.52	-1.41656	0.0044335	0.0573886		ENSMUSG00000024883	Rin1	34.1475	2.32749	0.019939	0.249434
ENSMUSG00000048832	Vps37c	1880.92	2.14773	0.00443717	0.0573886		ENSMUSG00000027399	Il1a	22.8139	2.32609	0.0200136	0.249562
ENSMUSG00000036934	4921524J17Rik	2415.12	-1.15483	0.00446609	0.0576915		ENSMUSG00000045757	Zfp764	38.0423	2.32688	0.0199714	0.249562
ENSMUSG00000066515	Klk1b3	29.6472	6.94158	0.00447879	0.0577983		ENSMUSG00000014859	E2f4	1893.1	-2.32646	0.0199942	0.249562
ENSMUSG00000025580	Eif4a3	5693.86	-0.852161	0.00448273	0.0577983		ENSMUSG00000053414	Hunk	847.789	-2.32559	0.0200405	0.249562
ENSMUSG00000030641	Ddias	1952.89	0.66162	0.00449354	0.0578837		ENSMUSG00000069743	Zfp820	791.452	2.32555	0.0200427	0.249562
ENSMUSG00000026565	Pou2f1	7779.35	-0.790217	0.00455737	0.0586511		ENSMUSG00000070709	Zfp974	302.338	2.32433	0.0201076	0.249671
ENSMUSG00000042810	Krba1	1101.13	1.08828	0.00456243	0.0586616		ENSMUSG00000032422	Snx14	1183.58	2.32455	0.0200962	0.249671
ENSMUSG00000022455	Wbp2nl	359.037	2.99924	0.00457168	0.0587258		ENSMUSG00000038517	Tbkbp1	73.7945	2.32435	0.0201065	0.249671
ENSMUSG00000038533	Cbfa2t2	15174.9	-0.807785	0.00457802	0.0587526		ENSMUSG00000024922	Ovol1	95.3849	2.32395	0.0201284	0.249697
ENSMUSG00000060397	Zfp128	40.6395	4.61414	0.00461035	0.0591127		ENSMUSG00000038644	Pold1	3618.26	-2.32307	0.0201755	0.250048
ENSMUSG00000022353	Mtss1	12417.2	-0.806131	0.00462917	0.0592989		ENSMUSG00000024211	Grm8	176.789	2.32215	0.0202249	0.250428
ENSMUSG00000074342	I830077J02Rik	405.707	-3.63162	0.00467155	0.0595179		ENSMUSG00000070708	Gtsf1l	539.936	-2.32124	0.0202736	0.250567
ENSMUSG00000063409	Lrrc43	94.4805	-3.73705	0.00467524	0.0595179		ENSMUSG00000038112	AW551984	493.117	2.32132	0.0202695	0.250567
ENSMUSG00000060279	Ap2a1	1289.28	-1.41774	0.00466753	0.0595179		ENSMUSG00000038459	Abhd17c	3564.61	-2.32021	0.0203294	0.251001
ENSMUSG00000054272	Zscan4c	60.6976	5.89064	0.00467229	0.0595179		ENSMUSG00000030423	Pop4	590.959	-2.3199	0.0203463	0.251001
ENSMUSG00000022179	4931414P19Rik	532.71	-2.09727	0.00465735	0.0595179		ENSMUSG00000026380	Tfcp2l1	7078.79	-2.31904	0.0203928	0.251342
ENSMUSG00000054150	Syne3	242.078	-3.29109	0.00467411	0.0595179		ENSMUSG00000029600	Rita1	328.813	-2.31728	0.0204885	0.252288
ENSMUSG00000051359	Ncald	636.842	1.80545	0.00467643	0.0595179		ENSMUSG00000035506	Slc12a8	75.4666	2.31557	0.020582	0.252973
ENSMUSG00000025333	Gpr143	44.5447	-3.73195	0.00469363	0.0596268		ENSMUSG00000042099	Kank3	359.246	2.31577	0.0205709	0.252973
ENSMUSG00000055884	Fancm	5433.03	-0.757806	0.0046895	0.0596268		ENSMUSG00000063235	Ptpmt1	206.356	2.3134	0.0207005	0.253296
ENSMUSG00000050064	Zfp697	246.483	2.23884	0.00471732	0.0597075		ENSMUSG00000051022	Hs3st1	50.9769	2.31345	0.0206982	0.253296
ENSMUSG00000028688	Toe1	215.595	-3.28104	0.00472095	0.0597075		ENSMUSG00000002416	Ndufb2	709.975	-2.31422	0.0206557	0.253296
ENSMUSG00000020331	Hcn2	73.6026	-2.5796	0.0047216	0.0597075		ENSMUSG00000110221	Gm36210	69.9022	2.31345	0.0206979	0.253296
ENSMUSG00000020823	Sec14l1	2001.06	-1.34098	0.00471827	0.0597075		ENSMUSG00000019892	Lrriq1	45.899	2.31335	0.0207032	0.253296
ENSMUSG00000019432	Ddx39b	10100.8	0.865492	0.004717	0.0597075		ENSMUSG00000020132	Rab21	2841.33	2.31236	0.0207578	0.253525
ENSMUSG00000032112	Trappc4	1093.23	-2.15043	0.00472893	0.0597455		ENSMUSG00000095217	H2bc15	418.821	-2.31232	0.0207599	0.253525
ENSMUSG00000029380	Cxcl1	28.6543	5.92269	0.00474208	0.0598568		ENSMUSG00000037706	Cd81	980.525	2.31113	0.0208259	0.254099
ENSMUSG00000075304	Sp5	34.0493	6.05112	0.00477005	0.0600242		ENSMUSG00000007987	Ift22	481.297	-2.30978	0.0209004	0.254775
ENSMUSG00000046432	Bex3	2228.44	0.95102	0.00477565	0.0600242		ENSMUSG00000031783	Polr2c	891.457	-2.30919	0.020933	0.254939
ENSMUSG00000054191	Klf1	30.4676	4.19264	0.00476689	0.0600242		ENSMUSG00000059327	Eda	1879.7	-2.30749	0.0210276	0.255858
ENSMUSG00000020752	Recql5	1772.56	-1.5178	0.00477707	0.0600242		ENSMUSG00000053559	Smagp	99.2528	2.30635	0.021091	0.256396
ENSMUSG00000022490	Ppp1r1a	24.9077	4.98917	0.00476965	0.0600242		ENSMUSG00000037999	Arap2	529.539	2.30554	0.0211363	0.25648
ENSMUSG00000049694	BC048671	17.5674	6.08744	0.00478941	0.0601246		ENSMUSG00000036246	Gmip	403.913	-2.30574	0.0211253	0.25648
ENSMUSG00000058966	Tlcd3b	88.6855	-3.23129	0.00480751	0.0602422		ENSMUSG00000032436	Cmtm7	464.232	-2.3037	0.0212395	0.257498
ENSMUSG00000004394	Tmed4	351.315	1.22972	0.00480738	0.0602422		ENSMUSG00000058248	Kcnh1	161.046	2.30224	0.0213218	0.25756
ENSMUSG00000115483	Gm9732	82.6141	-4.19635	0.00483479	0.0605291		ENSMUSG00000046056	Sbsn	44.0727	-2.30272	0.0212947	0.25756
ENSMUSG00000019823	Mical1	77.256	3.34488	0.00486039	0.0607944		ENSMUSG00000059824	Dbp	80.5508	2.30233	0.0213163	0.25756
ENSMUSG00000026701	Prdx6	2172.21	-0.994526	0.00488146	0.0609735		ENSMUSG00000024331	Dsc2	188.52	2.30325	0.0212647	0.25756
ENSMUSG00000032318	Isl2	812.556	-1.58012	0.00488353	0.0609735		ENSMUSG00000063929	Cyp4a32	38.7727	2.3009	0.0213974	0.258178
ENSMUSG00000066613	Zfp932	793.852	1.47706	0.00489351	0.0610429		ENSMUSG00000020451	Limk2	2372.89	-2.30065	0.0214116	0.258178
ENSMUSG00000043760	Pkhd1	119.159	1.53539	0.00490172	0.0610901		ENSMUSG00000027086	Fastkd1	1992.78	-2.29875	0.0215191	0.259005
ENSMUSG00000050957	Insl6	33.2525	6.14153	0.00491002	0.0611384		ENSMUSG00000024232	Bambi	475.727	2.29885	0.0215136	0.259005
ENSMUSG00000002204	Napsa	27.5111	-3.67313	0.00492209	0.0612334		ENSMUSG00000029524	Sirt4	150.333	2.29757	0.0215864	0.259348
ENSMUSG00000004542	Psg19	127.728	4.46773	0.00493682	0.0613615		ENSMUSG00000054967	Zfp647	193.769	2.29769	0.0215792	0.259348
ENSMUSG00000002249	Tead3	376.137	-2.11325	0.00497103	0.0617311		ENSMUSG00000040653	Ppp1r14c	364.261	-2.29697	0.0216206	0.259525
ENSMUSG00000053368	Rxfp2	322.297	3.15924	0.00498769	0.0618268		ENSMUSG00000014245	Pigl	1384.18	-2.29626	0.0216608	0.259774
ENSMUSG00000062546	V1ra8	64.5854	4.19541	0.00498531	0.0618268		ENSMUSG00000032925	Itgbl1	66.4408	2.29494	0.0217367	0.260209
ENSMUSG00000004768	Rab23	1960.83	-0.974795	0.00500084	0.0618299		ENSMUSG00000032305	Fam219b	390.561	2.29431	0.0217728	0.260209
ENSMUSG00000002728	Naa20	1401.9	-0.85382	0.00500138	0.0618299		ENSMUSG00000032599	Ip6k2	889.271	2.29393	0.0217946	0.260209
ENSMUSG00000015305	Sash1	16316.7	-0.674012	0.00499774	0.0618299		ENSMUSG00000040711	Sh3pxd2b	1072.43	-2.29417	0.0217805	0.260209
ENSMUSG00000048126	Col6a3	175.588	3.31074	0.00501572	0.0619165		ENSMUSG00000035441	Myo1d	842.009	2.29419	0.0217796	0.260209
ENSMUSG00000059203	Il1rapl2	252.387	2.10701	0.0050216	0.0619165		ENSMUSG00000071379	Hpcal1	3193.95	2.29355	0.0218163	0.260236
ENSMUSG00000067702	Tuba3a	587.296	-1.5062	0.00502183	0.0619165		ENSMUSG00000048240	Gng7	136.98	2.29244	0.0218801	0.260764
ENSMUSG00000102752	Gm7694	27.2914	4.11267	0.00503852	0.0620669		ENSMUSG00000034422	Parp14	553.59	-2.29151	0.0219339	0.261172
ENSMUSG00000054000	Tusc1	14.8933	4.18521	0.00504748	0.0621218		ENSMUSG00000013418	B4galnt2	234.581	-2.29068	0.021982	0.261512
ENSMUSG00000026442	Nfasc	499.117	2.06085	0.00506729	0.0622547		ENSMUSG00000022550	Adck5	324.192	-2.2903	0.0220037	0.261537
ENSMUSG00000069830	Nlrp1a	30.5133	3.77134	0.0050642	0.0622547		ENSMUSG00000031633	Slc25a4	4918.64	-2.28895	0.0220824	0.262238
ENSMUSG00000019947	Arid5b	9966.94	-0.94837	0.00507363	0.0622772		ENSMUSG00000026626	Ppp2r5a	4143.22	2.28817	0.0221277	0.262352
ENSMUSG00000070618	Pramel20	58.4075	5.32645	0.00513908	0.0629685		ENSMUSG00000004359	Spic	16.3721	2.28777	0.022151	0.262352
ENSMUSG00000046634	Pkd1l1	244.234	1.7947	0.00513768	0.0629685		ENSMUSG00000013822	Elof1	859.465	-2.28777	0.0221509	0.262352
ENSMUSG00000028218	Cibar1	948.102	1.43424	0.00515398	0.0630952		ENSMUSG00000054568	Usp17la	33.3924	2.28689	0.0222021	0.262569
ENSMUSG00000028018	Gstcd	3492.58	-0.719381	0.0051937	0.063525		ENSMUSG00000032607	Amt	2866.05	-2.28644	0.0222283	0.262569
ENSMUSG00000048349	Pou4f1	129.033	3.07266	0.00520659	0.0635702		ENSMUSG00000020376	Rnf130	634.329	2.28655	0.0222223	0.262569
ENSMUSG00000020493	Prr11	4309.81	1.20343	0.005204	0.0635702		ENSMUSG00000022865	Cxadr	71.445	2.2855	0.0222834	0.262987
ENSMUSG00000040532	Abhd11	666.349	-1.90681	0.00522137	0.0636943		ENSMUSG00000029338	Antxr2	120.244	2.2844	0.0223479	0.263516
ENSMUSG00000028700	Pomgnt1	1010.02	-1.74037	0.00524259	0.0638967		ENSMUSG00000026492	Tfb2m	831.439	2.28289	0.022437	0.263685
ENSMUSG00000050623	Catsperz	30.1658	-5.22823	0.0052571	0.0640171		ENSMUSG00000079008	Gm14124	573.045	2.28379	0.0223837	0.263685
ENSMUSG00000001100	Poldip2	1109.37	1.34085	0.00529844	0.0644636		ENSMUSG00000030681	Mvp	1558.57	-2.28249	0.0224604	0.263685
ENSMUSG00000091206	Vmn2r91	22.1993	4.41789	0.00532418	0.0647197		ENSMUSG00000003863	Ppfia3	77.9522	2.28248	0.0224609	0.263685
ENSMUSG00000040697	Dnajc16	897.391	1.54515	0.00535912	0.0650872		ENSMUSG00000017491	Rarb	1192.98	2.28248	0.022461	0.263685
ENSMUSG00000044617	Zbtb39	1337.45	1.44009	0.00541163	0.0656671		ENSMUSG00000041734	Kirrel	4794.79	-2.28085	0.0225574	0.264106
ENSMUSG00000060568	Fam78b	223.194	2.38398	0.00542724	0.065709		ENSMUSG00000054428	Atpif1	2831.94	-2.28046	0.0225807	0.264106
ENSMUSG00000074577	Ripor3	144.549	-3.51985	0.00542927	0.065709		ENSMUSG00000066621	Tecpr1	629.298	-2.28042	0.022583	0.264106
ENSMUSG00000108398	Gm30191	63.7682	-4.44911	0.00542935	0.065709		ENSMUSG00000032598	Nckipsd	279.043	-2.28019	0.0225967	0.264106
ENSMUSG00000043668	Tox3	487.128	2.50461	0.00544485	0.0658389		ENSMUSG00000019726	Lyst	3076.52	-2.27987	0.0226156	0.264106
ENSMUSG00000049971	Glt1d1	4102.99	-0.95829	0.0054669	0.0660476		ENSMUSG00000024696	Lpxn	48.7453	2.28001	0.0226069	0.264106
ENSMUSG00000038481	Cdk19	7419.66	-0.900182	0.00548429	0.0661998		ENSMUSG00000029513	Prkab1	1215.7	-2.27813	0.022719	0.264464
ENSMUSG00000038506	Dcun1d2	1373.57	1.04717	0.00552387	0.0666193		ENSMUSG00000018995	Nars2	2846.09	2.27802	0.0227255	0.264464
ENSMUSG00000032346	Ooep	144.021	1.70989	0.00554837	0.0668564		ENSMUSG00000049764	Zfp280b	2595.97	-2.27855	0.0226939	0.264464
ENSMUSG00000032548	Slco2a1	176.685	1.80269	0.0055706	0.0670658		ENSMUSG00000041126	H2az2	3122.35	-2.27835	0.0227057	0.264464
ENSMUSG00000036833	Pnpla7	3659.68	-0.777223	0.00557613	0.0670738		ENSMUSG00000042380	Smim12	222.935	-2.2773	0.0227685	0.264733
ENSMUSG00000110103	Zscan4-ps1	21.7696	6.29742	0.00560909	0.0674116		ENSMUSG00000030287	Itpr2	150.74	2.27649	0.0228168	0.265064
ENSMUSG00000022003	Slc25a30	885.392	1.44096	0.00562712	0.0675695		ENSMUSG00000039323	Igfbp2	232.45	2.27405	0.0229633	0.266363
ENSMUSG00000097148	Gm3839	74.8862	2.33466	0.00563725	0.0676323		ENSMUSG00000026814	Eng	991.969	2.27396	0.0229685	0.266363
ENSMUSG00000021806	Nid2	11885.4	-0.614404	0.00564399	0.0676544		ENSMUSG00000027932	Slc27a3	165.655	-2.27328	0.0230092	0.266603
ENSMUSG00000040621	Gemin8	598	-1.74504	0.00565529	0.0677311		ENSMUSG00000018567	Gabarap	2469.98	2.27259	0.0230509	0.266854
ENSMUSG00000043903	Zfp469	269.34	-2.05475	0.00569002	0.0680879		ENSMUSG00000024143	Rhoq	257.585	2.27128	0.02313	0.267539
ENSMUSG00000015766	Eps8	2063.7	-1.40681	0.00570162	0.0681676		ENSMUSG00000035594	Chrna5	27.8615	2.27088	0.0231541	0.267585
ENSMUSG00000026614	Slc30a10	25.4734	5.08915	0.00572707	0.0683198		ENSMUSG00000044966	Fbxo48	86.5424	-2.2701	0.0232013	0.267692
ENSMUSG00000048387	Osr1	55.374	5.82448	0.00572919	0.0683198		ENSMUSG00000062352	Itgb1bp1	232.444	-2.27007	0.0232035	0.267692
ENSMUSG00000062859	Tcp11	446.731	2.03134	0.00571983	0.0683198		ENSMUSG00000041540	Sox5	2127.43	-2.26962	0.0232309	0.267701
ENSMUSG00000033991	Ttc37	2948.57	-0.745241	0.00573447	0.0683238		ENSMUSG00000022440	C1qtnf6	24.2237	2.26939	0.0232444	0.267701
ENSMUSG00000055026	Gabrg3	284.075	1.28218	0.00575117	0.0684637		ENSMUSG00000029576	Radil	1325.19	2.26837	0.0233069	0.26819
ENSMUSG00000019943	Atp2b1	5626.65	-1.14596	0.00577115	0.0686424		ENSMUSG00000068739	Sars	3171.74	-2.26786	0.0233379	0.268315
ENSMUSG00000024805	Pcgf5	5150.05	-0.925686	0.00578104	0.0687009		ENSMUSG00000020481	Ankrd36	152.959	2.26673	0.0234068	0.268876
ENSMUSG00000002930	Ppp1r17	22.448	6.44354	0.00579898	0.0688548		ENSMUSG00000078817	Nlrp12	1075.47	-2.2663	0.0234329	0.268944
ENSMUSG00000032323	Cyp11a1	28.2024	5.89994	0.00582074	0.0690537		ENSMUSG00000020541	Tom1l1	960.414	2.26572	0.0234683	0.26912
ENSMUSG00000047821	Trim16	39.2977	8.71265	0.00582946	0.0690979		ENSMUSG00000102805	Gm37240	672.442	2.26515	0.0235037	0.269294
ENSMUSG00000091722	Siah3	46.2558	4.27038	0.00584387	0.0692093		ENSMUSG00000046658	Zfp316	32.3259	2.26311	0.023629	0.269804
ENSMUSG00000031604	Msmo1	2867.61	-1.07054	0.00586296	0.0693758		ENSMUSG00000031021	Tmem9b	194.336	2.26337	0.0236129	0.269804
ENSMUSG00000010721	Lmbr1	2542.36	-1.21183	0.00592295	0.0700257		ENSMUSG00000039842	Mcph1	5633.52	-2.26335	0.0236142	0.269804
ENSMUSG00000043323	Fbrsl1	10698.8	-1.03601	0.00594569	0.0702108		ENSMUSG00000034243	Golgb1	8128.96	2.26343	0.0236091	0.269804
ENSMUSG00000000628	Hk2	1020.89	-1.44242	0.00594877	0.0702108		ENSMUSG00000030337	Vamp1	178.904	2.26244	0.02367	0.27004
ENSMUSG00000027525	Phactr3	896.786	2.03654	0.00598256	0.0705492		ENSMUSG00000002343	Armc6	509.945	-2.26074	0.0237751	0.271008
ENSMUSG00000031380	Vegfd	394.312	3.23551	0.00598894	0.0705642		ENSMUSG00000041836	Ptpre	10379.5	-2.25961	0.0238455	0.271578
ENSMUSG00000033436	Armcx2	172.037	2.92116	0.00601735	0.0707239		ENSMUSG00000041921	Metap1d	949.653	2.25689	0.0240148	0.272808
ENSMUSG00000028397	Kdm4c	3246.32	-0.76119	0.00602297	0.0707239		ENSMUSG00000027896	Slc16a4	781.04	-2.25708	0.024003	0.272808
ENSMUSG00000035095	Fam167a	501.249	-2.75422	0.00600859	0.0707239		ENSMUSG00000020821	Kif1c	1097.53	2.25693	0.0240124	0.272808
ENSMUSG00000043487	Acot6	154.809	4.47234	0.00602151	0.0707239		ENSMUSG00000019797	Mtres1	1433.34	-2.25651	0.0240389	0.27285
ENSMUSG00000026849	Tor1a	765.38	-1.51057	0.00605328	0.070959		ENSMUSG00000030745	Il21r	17.4764	2.25459	0.0241588	0.273513
ENSMUSG00000055994	Nod2	66.5289	-3.75459	0.00604853	0.070959		ENSMUSG00000061360	Phf5a	2779.19	-2.25466	0.0241546	0.273513
ENSMUSG00000021890	Eaf1	2541.73	-0.772355	0.00606271	0.0710093		ENSMUSG00000087141	Plcxd2	354.512	2.2546	0.0241584	0.273513
ENSMUSG00000027900	Dram2	622.359	1.21436	0.00610166	0.0714049		ENSMUSG00000017588	Krt27	17.872	2.2534	0.0242337	0.274128
ENSMUSG00000067028	Cntnap5b	265.074	1.08525	0.00611746	0.0715292		ENSMUSG00000075700	Selenot	2602.69	2.25281	0.024271	0.274318
ENSMUSG00000031904	Slc7a6	2282.18	-1.05921	0.00612694	0.0715795		ENSMUSG00000063268	Parp10	45.6187	-2.25211	0.0243151	0.274583
ENSMUSG00000005493	Msh4	544.849	-1.4267	0.00613931	0.0716634		ENSMUSG00000028023	Pitx2	162.791	2.25133	0.0243644	0.274908
ENSMUSG00000109969	Zscan4-ps3	34.1742	5.26638	0.00615464	0.071721		ENSMUSG00000042554	Zp3r	23.4526	2.25014	0.02444	0.275241
ENSMUSG00000049489	Ccnq	418.309	1.49757	0.00615241	0.071721		ENSMUSG00000052726	Kcnt2	123.869	2.24989	0.0244558	0.275241
ENSMUSG00000042671	Rgs8	37.9747	3.4585	0.00617711	0.0718487		ENSMUSG00000055373	Fut9	611.248	-2.2504	0.0244234	0.275241
ENSMUSG00000009291	Pttg1ip	1536.32	-0.93067	0.00620586	0.0718487		ENSMUSG00000036533	Cdc42ep3	297.077	-2.24947	0.0244823	0.275307
ENSMUSG00000002342	Tmem161a	382.764	-2.06255	0.006193	0.0718487		ENSMUSG00000027403	Tgm6	16.0558	2.24911	0.0245054	0.275335
ENSMUSG00000032217	Rnf111	4612.33	-0.716463	0.00619013	0.0718487		ENSMUSG00000032527	Pccb	790.007	2.24605	0.0247007	0.277086
ENSMUSG00000001552	Jup	677.44	2.05737	0.00620275	0.0718487		ENSMUSG00000035818	Plekhs1	19.0756	-2.24602	0.0247028	0.277086
ENSMUSG00000005397	Nid1	704.57	1.52353	0.00617439	0.0718487		ENSMUSG00000034121	Mks1	527.515	2.24458	0.024795	0.277887
ENSMUSG00000022656	Nectin3	3653.04	-0.758052	0.00620722	0.0718487		ENSMUSG00000028756	Pink1	1352.81	2.24393	0.0248369	0.278123
ENSMUSG00000024972	Lgals12	36.8264	5.84778	0.0061909	0.0718487		ENSMUSG00000039782	Cpeb2	1969	2.2425	0.0249292	0.278884
ENSMUSG00000026103	Gls	5033.75	-0.97775	0.00622738	0.0720217		ENSMUSG00000036298	Slc2a13	1620.97	-2.24223	0.0249466	0.278884
ENSMUSG00000034560	Washc4	6410.42	-0.702254	0.00623275	0.0720234		ENSMUSG00000091206	Vmn2r91	11.8248	2.23991	0.025097	0.28033
ENSMUSG00000037331	Larp1	16965.6	-0.703959	0.00626675	0.0723558		ENSMUSG00000053641	Dennd4a	949.462	-2.23939	0.0251307	0.280472
ENSMUSG00000068854	H2bc21	185.484	2.85827	0.00628254	0.0724271		ENSMUSG00000020275	Rel	446.686	2.23902	0.0251548	0.28049
ENSMUSG00000042363	Lgalsl	585.87	-1.66833	0.00628341	0.0724271		ENSMUSG00000023927	Satb1	1220.9	2.23872	0.0251743	0.28049
ENSMUSG00000020319	Wdpcp	1087.73	1.87947	0.00629127	0.0724571		ENSMUSG00000045693	Nlrp4e	46.5676	-2.23828	0.0252025	0.280569
ENSMUSG00000089901	Gm8113	26.1159	3.98011	0.00631015	0.0725631		ENSMUSG00000020844	Nxn	2484.88	-2.23789	0.0252285	0.280625
ENSMUSG00000049792	Bag5	800.017	1.62192	0.00631097	0.0725631		ENSMUSG00000053963	Stum	80.9428	-2.23581	0.0253645	0.281339
ENSMUSG00000002059	Rab34	107.557	2.60461	0.00632912	0.0727112		ENSMUSG00000027164	Traf6	1314.76	2.23497	0.0254192	0.281339
ENSMUSG00000021959	Lats2	84.6237	-4.46164	0.00635651	0.0729652		ENSMUSG00000028214	Gem	118.426	2.23515	0.0254077	0.281339
ENSMUSG00000000094	Tbx4	4499.71	-0.956569	0.0064043	0.0733917		ENSMUSG00000021939	Ctsb	1432.81	-2.23507	0.0254129	0.281339
ENSMUSG00000003527	Ess2	1639.2	-1.84134	0.006402	0.0733917		ENSMUSG00000000976	Heatr6	1184.91	2.23653	0.0253168	0.281339
ENSMUSG00000030213	Atf7ip	8645.94	-0.994739	0.00641823	0.0734903		ENSMUSG00000024758	Rtn3	8101.31	-2.2362	0.0253389	0.281339
ENSMUSG00000007038	Neu1	83.8691	4.17426	0.00642364	0.0734914		ENSMUSG00000029627	Zkscan14	273.967	2.23425	0.0254666	0.281631
ENSMUSG00000015112	Slc25a13	11461.2	-0.531432	0.00644636	0.073666		ENSMUSG00000069184	Zfp72	350.313	2.23306	0.025545	0.282264
ENSMUSG00000025519	Tktl2	63.3114	-3.90823	0.00644957	0.073666		ENSMUSG00000045038	Prkce	1644.61	2.23066	0.0257036	0.283781
ENSMUSG00000004040	Stat3	1889.62	-1.64859	0.00648383	0.073996		ENSMUSG00000033906	Zdhhc15	276.379	2.23023	0.0257325	0.283865
ENSMUSG00000049536	Tceal1	122.583	-4.73348	0.00649803	0.0740969		ENSMUSG00000001333	Sync	182.536	2.22918	0.025802	0.284162
ENSMUSG00000029427	Zcchc8	3600.5	-0.61895	0.00650625	0.0741294		ENSMUSG00000020085	Aifm2	133.932	2.22948	0.0257817	0.284162
ENSMUSG00000098923	Tmem185b	621.844	-2.26568	0.00651718	0.0741927		ENSMUSG00000040061	Plcb2	165.299	2.22857	0.0258422	0.284371
ENSMUSG00000027669	Gnb4	465.82	1.49808	0.00652734	0.0742471		ENSMUSG00000040543	Pitpnm3	90.9565	-2.22758	0.0259087	0.284867
ENSMUSG00000005533	Igf1r	3982.01	0.865735	0.00653978	0.0742889		ENSMUSG00000035032	Nek11	85.737	2.22682	0.0259592	0.285187
ENSMUSG00000073786	Gm7579	17.7801	7.56849	0.00654715	0.0742889		ENSMUSG00000061086	Myl4	205.375	-2.22606	0.0260102	0.285513
ENSMUSG00000063434	Sorcs3	112.388	3.17775	0.00654364	0.0742889		ENSMUSG00000030316	Tamm41	1576.19	-2.22562	0.0260396	0.285601
ENSMUSG00000070044	Fam149a	508.284	3.06963	0.00659396	0.0746972		ENSMUSG00000026354	Lct	260.569	-2.2234	0.026189	0.286805
ENSMUSG00000002668	Dennd1c	1597.48	-1.42158	0.00658898	0.0746972		ENSMUSG00000030592	Ryr1	462.328	2.22335	0.0261924	0.286805
ENSMUSG00000017499	Cdc6	2667.09	-1.5747	0.00661299	0.0747901		ENSMUSG00000034832	Tet3	195.785	2.22293	0.0262206	0.286879
ENSMUSG00000078942	Naip6	152.566	2.62212	0.00660876	0.0747901		ENSMUSG00000027965	Olfm3	15.1748	2.22169	0.0263044	0.287561
ENSMUSG00000027395	Polr1b	3194.19	-1.12303	0.00663059	0.074808		ENSMUSG00000003575	Crtc1	1256.75	2.22058	0.0263795	0.288146
ENSMUSG00000016382	Pls3	3532.13	-1.04855	0.00663313	0.074808		ENSMUSG00000036966	Spryd3	269.78	2.21996	0.0264216	0.28837
ENSMUSG00000027673	Ndufb5	1779.85	-0.661647	0.00662079	0.074808		ENSMUSG00000054484	Tmem62	177.018	2.21838	0.0265291	0.288598
ENSMUSG00000033316	Galnt9	24.3622	3.66228	0.00663623	0.074808		ENSMUSG00000039356	Exosc2	1454.39	-2.21858	0.0265153	0.288598
ENSMUSG00000037568	Vash2	585.371	2.77326	0.00666389	0.0750585		ENSMUSG00000028973	Abcb8	1049.48	-2.21857	0.0265157	0.288598
ENSMUSG00000079560	Hoxa3	396.858	3.35736	0.00667543	0.0751271		ENSMUSG00000050295	Foxc1	58.3727	2.21866	0.0265101	0.288598
ENSMUSG00000037234	Hook3	7092.07	-0.761194	0.00670172	0.0752391		ENSMUSG00000031337	Mtm1	226.767	-2.21795	0.026558	0.288678
ENSMUSG00000021055	Esr2	439.988	-2.3547	0.00669596	0.0752391		ENSMUSG00000026895	Ndufa8	744.794	-2.21728	0.0266038	0.288741
ENSMUSG00000062376	Borcs7	684.493	-2.34744	0.0066982	0.0752391		ENSMUSG00000000805	Car4	25.2356	2.21723	0.0266071	0.288741
ENSMUSG00000029121	Crmp1	192.251	2.62579	0.0067427	0.0756377		ENSMUSG00000056260	Lrif1	860.683	2.21651	0.0266564	0.289018
ENSMUSG00000020435	Osbp2	750.157	2.03345	0.00676531	0.0757067		ENSMUSG00000040548	Tex2	7574.77	-2.21598	0.0266929	0.289018
ENSMUSG00000038014	Fam120a	6961.95	-0.668566	0.00675708	0.0757067		ENSMUSG00000020380	Rad50	13984.7	2.21591	0.0266976	0.289018
ENSMUSG00000022354	Ndufb9	1370.18	-0.818168	0.00676064	0.0757067		ENSMUSG00000025959	Klf7	3088.66	2.21479	0.0267742	0.289119
ENSMUSG00000071064	Zfp827	4647.98	-0.815158	0.00678376	0.0758518		ENSMUSG00000023079	Gtf2ird1	1827.88	2.21445	0.0267981	0.289119
ENSMUSG00000006527	Sfmbt1	4150.07	-0.777265	0.00681249	0.0761114		ENSMUSG00000003665	Has1	23.754	2.2142	0.0268152	0.289119
ENSMUSG00000026204	Ptprn	181.642	-4.87096	0.00683385	0.0762883		ENSMUSG00000023963	Cyp39a1	307.185	2.21504	0.0267573	0.289119
ENSMUSG00000036611	Eepd1	329.724	-2.62796	0.00685227	0.0764321		ENSMUSG00000035051	Dhx57	1574.07	2.21466	0.0267834	0.289119
ENSMUSG00000034684	Sema3f	600.252	2.49814	0.00686823	0.0765483		ENSMUSG00000030249	Abcc9	172.73	2.21386	0.0268384	0.289136
ENSMUSG00000008305	Tle1	3578.96	-0.902553	0.0068763	0.0765764		ENSMUSG00000052955	Cpvl	220.925	2.21192	0.0269719	0.290339
ENSMUSG00000038146	Notch3	981.62	2.31657	0.0069122	0.0769142		ENSMUSG00000068950	Or1j10	12.6251	2.21065	0.0270599	0.290815
ENSMUSG00000030111	A2m	24.0607	5.66705	0.00693163	0.0770683		ENSMUSG00000016520	Lnx2	1560.47	2.21034	0.0270814	0.290815
ENSMUSG00000027985	Lef1	9693.51	-1.08991	0.00696307	0.0773557		ENSMUSG00000047514	Tspyl1	1375.57	2.21071	0.0270562	0.290815
ENSMUSG00000031755	Bbs2	1457.47	2.11625	0.00698635	0.0775426		ENSMUSG00000027865	Gdap2	472.494	2.20938	0.0271482	0.291063
ENSMUSG00000057219	Armc7	690.475	-2.31765	0.00699113	0.0775426		ENSMUSG00000118665	Lin54	2219.58	2.20953	0.0271375	0.291063
ENSMUSG00000053198	Prx	669.201	-1.30558	0.00702243	0.0778272		ENSMUSG00000018479	Chct1	18.5574	2.20728	0.0272945	0.292397
ENSMUSG00000028337	Coro2a	104.778	3.00033	0.00705125	0.0780252		ENSMUSG00000030538	Cib1	808.644	-2.20646	0.0273515	0.292748
ENSMUSG00000035390	Brsk1	239.999	1.74156	0.00705159	0.0780252		ENSMUSG00000020431	Adcy1	211.564	2.20587	0.027393	0.292748
ENSMUSG00000060733	Ipmk	4339.13	-0.961975	0.00706425	0.0781027		ENSMUSG00000069265	H3c1	109.566	2.20594	0.0273885	0.292748
ENSMUSG00000022112	Gpc5	106.77	2.01084	0.00709853	0.07839		ENSMUSG00000018476	Kdm6b	1411.35	2.20513	0.0274451	0.29307
ENSMUSG00000036292	Gramd1c	574.659	2.50737	0.00710159	0.07839		ENSMUSG00000063626	Unc5d	254.815	2.20456	0.027485	0.293261
ENSMUSG00000030189	Ybx3	11634.7	-0.644854	0.00711909	0.0785204		ENSMUSG00000009549	Srp14	1088.18	-2.20242	0.0276357	0.293457
ENSMUSG00000028358	Zfp618	1914.32	2.22998	0.00714154	0.0786424		ENSMUSG00000027719	Adad1	284.381	2.20289	0.0276023	0.293457
ENSMUSG00000032268	Tmprss5	95.5716	-3.10555	0.00713702	0.0786424		ENSMUSG00000040564	Apoc1	641.176	-2.20303	0.0275928	0.293457
ENSMUSG00000002227	Mov10	4935.06	-0.978812	0.007164	0.0788268		ENSMUSG00000019796	Lrp11	1304.21	2.20252	0.0276288	0.293457
ENSMUSG00000021391	Cenpp	4607.39	-0.895052	0.00717136	0.0788449		ENSMUSG00000060461	Dppa5a	9295.28	-2.20229	0.0276445	0.293457
ENSMUSG00000028469	Npr2	271.048	2.78146	0.00720135	0.0791117		ENSMUSG00000036611	Eepd1	132.833	-2.20211	0.0276573	0.293457
ENSMUSG00000003382	Etv3	254.75	1.65185	0.00721027	0.0791467		ENSMUSG00000022893	Adamts1	72.4521	2.20325	0.0275769	0.293457
ENSMUSG00000043557	Mdga1	285.434	2.80213	0.00723037	0.0792422		ENSMUSG00000053644	Aldh7a1	4453.58	-2.20164	0.0276906	0.293577
ENSMUSG00000024960	Plcb3	2841.59	-0.844939	0.00723044	0.0792422		ENSMUSG00000026018	Ica1l	278.37	2.20028	0.0277869	0.294202
ENSMUSG00000058571	Gpc6	5339.37	0.947922	0.00724677	0.0793581		ENSMUSG00000006587	Snai3	154.442	-2.19988	0.0278156	0.294202
ENSMUSG00000032643	Fhl3	1153.48	-2.38815	0.00728248	0.079686		ENSMUSG00000046974	BC053393	28.8315	-2.20003	0.0278049	0.294202
ENSMUSG00000022964	Tmem50b	1297.9	-2.20925	0.00731337	0.0799224		ENSMUSG00000005397	Nid1	865.584	2.19815	0.0279387	0.29527
ENSMUSG00000024661	Fth1	9660.01	0.741342	0.00731566	0.0799224		ENSMUSG00000030342	Cd9	740.631	-2.19741	0.0279914	0.295359
ENSMUSG00000047757	Fancb	1130.39	-1.53229	0.00732836	0.0799979		ENSMUSG00000087687	Pet100	202.366	2.19761	0.0279767	0.295359
ENSMUSG00000021636	Marveld2	136.911	2.30926	0.00733613	0.0800194		ENSMUSG00000028801	Stpg1	179.955	2.19643	0.028061	0.295421
ENSMUSG00000028587	Orc1	4191.43	-0.704543	0.00737499	0.0803798		ENSMUSG00000029394	Cdk2ap1	873.787	-2.19665	0.0280453	0.295421
ENSMUSG00000049100	Pcdh10	50.3527	5.47544	0.007439	0.0810135		ENSMUSG00000031994	Adamts8	47.9552	2.19609	0.0280858	0.295421
ENSMUSG00000045991	Onecut2	337.031	2.48186	0.00744569	0.0810225		ENSMUSG00000033047	Eif3l	13642.4	-2.19613	0.0280826	0.295421
ENSMUSG00000015748	Prpf3	5194.26	-0.635347	0.00747329	0.0810991		ENSMUSG00000075706	Gpx4	914.46	-2.1949	0.0281709	0.296008
ENSMUSG00000038286	Bphl	591.122	-1.71682	0.00747588	0.0810991		ENSMUSG00000002190	Clgn	70.7296	2.19438	0.0282082	0.296008
ENSMUSG00000020605	Hs1bp3	998.188	1.44597	0.00746318	0.0810991		ENSMUSG00000031993	Snx19	845.482	2.19455	0.0281961	0.296008
ENSMUSG00000047044	D030056L22Rik	1215.21	-1.00641	0.00747622	0.0810991		ENSMUSG00000029632	Ndufa4	2062.25	-2.19323	0.028291	0.296179
ENSMUSG00000060508	Nlrp9b	679.837	1.69094	0.0074942	0.0811489		ENSMUSG00000044894	Uqcrq	2430.1	-2.19348	0.0282726	0.296179
ENSMUSG00000014786	Slc9a5	323.545	2.66978	0.00749844	0.0811489		ENSMUSG00000022441	Efcab6	161.451	2.19367	0.0282593	0.296179
ENSMUSG00000024750	Zfand5	2938.67	0.690546	0.00748756	0.0811489		ENSMUSG00000005233	Spc25	813.304	2.19149	0.0284162	0.296981
ENSMUSG00000051176	Zfp42	1255.02	-1.37203	0.00753092	0.0812457		ENSMUSG00000054083	Capn12	45.3467	-2.19124	0.0284344	0.296981
ENSMUSG00000020937	Plcd3	288.401	3.2012	0.00751455	0.0812457		ENSMUSG00000069206	Zfp874a	349.521	-2.19146	0.0284187	0.296981
ENSMUSG00000034652	Cd300a	31.7294	-5.21654	0.00752112	0.0812457		ENSMUSG00000041255	Tmco5b	90.9678	-2.18982	0.0285374	0.297478
ENSMUSG00000047656	Trpt1	291.739	-3.22206	0.00752764	0.0812457		ENSMUSG00000039194	Rlbp1	83.7822	-2.19	0.0285239	0.297478
ENSMUSG00000071757	Zhx2	492.905	2.59998	0.00754561	0.0813407		ENSMUSG00000074785	Plxnc1	181.909	2.18966	0.0285488	0.297478
ENSMUSG00000027820	Mme	122.88	3.69638	0.00757422	0.0815744		ENSMUSG00000020205	Phlda1	1351.18	2.18858	0.0286273	0.297854
ENSMUSG00000039178	Tbc1d19	1466.5	0.798698	0.00757911	0.0815744		ENSMUSG00000004667	Polr2e	2456.27	-2.18855	0.0286295	0.297854
ENSMUSG00000022833	Ccdc14	3640.94	-0.716091	0.00760228	0.08176		ENSMUSG00000024505	Dtwd2	1379.83	-2.1874	0.028713	0.29849
ENSMUSG00000031988	Vps26b	1002.33	-0.7236	0.00761324	0.0818142		ENSMUSG00000042046	Dstyk	2141.61	-2.18467	0.0289132	0.299135
ENSMUSG00000040351	Ankib1	2562.39	-0.972608	0.0076199	0.081822		ENSMUSG00000027180	Fbxo3	1085.57	2.18443	0.0289304	0.299135
ENSMUSG00000057967	Fgf18	390.644	-2.69925	0.00764168	0.0819922		ENSMUSG00000070802	Pnma8b	16.4844	2.1847	0.028911	0.299135
ENSMUSG00000044528	Tram1l1	25.1191	6.6051	0.00765164	0.0820354		ENSMUSG00000074151	Nlrc5	16.1954	2.18502	0.028887	0.299135
ENSMUSG00000030713	Klk7	151.52	-3.3537	0.00771697	0.0826075		ENSMUSG00000039478	Micu3	2040.81	2.18521	0.0288737	0.299135
ENSMUSG00000021714	Cenpk	1008.56	1.61685	0.00771352	0.0826075		ENSMUSG00000021814	Anxa7	1186.21	-2.18441	0.0289319	0.299135
ENSMUSG00000067825	Pex26	197.751	2.77529	0.00775983	0.083002		ENSMUSG00000021485	Mxd3	141.304	-2.18447	0.0289278	0.299135
ENSMUSG00000020872	Tac4	49.52	-5.46049	0.00777604	0.083111		ENSMUSG00000043897	Vmn2r2	93.4982	2.18401	0.0289617	0.299211
ENSMUSG00000040253	Gbp7	161.748	2.8704	0.00779871	0.0832888		ENSMUSG00000095180	Rhox5	9678.52	-2.18362	0.0289901	0.299273
ENSMUSG00000035427	Mageb4	190.671	-3.11005	0.00781251	0.0833716		ENSMUSG00000039720	Got1l1	711.97	2.18304	0.0290332	0.299486
ENSMUSG00000023999	Kif6	191.963	2.0573	0.00788833	0.0841158		ENSMUSG00000050783	Htr1f	53.9598	2.18226	0.0290902	0.299842
ENSMUSG00000057329	Bcl2	335.011	2.95621	0.00789491	0.084121		ENSMUSG00000029919	Hpgds	186.803	2.18083	0.0291963	0.300472
ENSMUSG00000003410	Elavl3	709.644	2.51225	0.00791924	0.0843152		ENSMUSG00000002660	Clpp	1527.82	-2.18084	0.0291954	0.300472
ENSMUSG00000090919	Pabpc4l	32.6249	5.01534	0.00796746	0.0847633		ENSMUSG00000000037	Scml2	442.442	-2.17923	0.0293146	0.300993
ENSMUSG00000015745	Plekho1	321.238	2.3115	0.007976	0.0847887		ENSMUSG00000019362	D8Ertd738e	1044.41	-2.17925	0.0293131	0.300993
ENSMUSG00000040596	Pogk	398.868	2.52132	0.00798642	0.0848071		ENSMUSG00000054836	Elp6	587.244	-2.17936	0.0293049	0.300993
ENSMUSG00000038866	Zcchc2	3501.59	-1.03256	0.00800843	0.0848071		ENSMUSG00000075270	Pde11a	138.279	-2.17791	0.029413	0.301772
ENSMUSG00000003882	Il7r	26.9515	6.59243	0.00799707	0.0848071		ENSMUSG00000091735	Gpr62	22.5675	-2.1767	0.0295031	0.302463
ENSMUSG00000041215	Yeats2	7571.82	-0.623196	0.00800698	0.0848071		ENSMUSG00000001844	Zdhhc4	665.452	-2.17637	0.0295274	0.302481
ENSMUSG00000024480	Ap3s1	1671.83	-0.864776	0.00799155	0.0848071		ENSMUSG00000027359	Slc27a2	39.2119	2.17555	0.0295889	0.302595
ENSMUSG00000024222	Fkbp5	3903.6	-0.649675	0.00801468	0.0848082		ENSMUSG00000041132	N4bp2l1	105.036	2.17531	0.0296067	0.302595
ENSMUSG00000040570	Rundc3b	1517.2	-1.46054	0.00806194	0.0850544		ENSMUSG00000038677	Scube3	733.395	2.17575	0.0295736	0.302595
ENSMUSG00000022263	Trio	2884.31	1.06717	0.00805967	0.0850544		ENSMUSG00000026342	Slc35f5	389.907	2.17349	0.0297432	0.303758
ENSMUSG00000040828	Catsperd	349.936	2.437	0.00806258	0.0850544		ENSMUSG00000039041	Adrm1	2466.44	-2.17155	0.0298896	0.304787
ENSMUSG00000024598	Fbn2	1363.71	1.24879	0.00804559	0.0850544		ENSMUSG00000051335	Gfod1	643.213	2.1716	0.0298858	0.304787
ENSMUSG00000048756	Foxo3	8532.8	-0.710453	0.00807301	0.0850994		ENSMUSG00000027977	Ndst3	48.9338	2.16968	0.0300311	0.30586
ENSMUSG00000024858	Grk2	1097.43	-1.38184	0.00811761	0.0855043		ENSMUSG00000030539	Sema4b	4175.45	-2.16836	0.0301311	0.30586
ENSMUSG00000054715	Zscan22	1160.18	-0.945754	0.00813092	0.0855791		ENSMUSG00000096856	Gm10778	402.008	2.16912	0.0300736	0.30586
ENSMUSG00000075702	Selenom	131.018	2.59114	0.00813893	0.0855982		ENSMUSG00000032000	Birc3	306.392	2.16941	0.0300515	0.30586
ENSMUSG00000054626	Xlr	39.3967	-3.58944	0.00816675	0.0856464		ENSMUSG00000002058	Unc119	151.403	-2.16824	0.0301403	0.30586
ENSMUSG00000040747	Cd53	14.2861	5.14778	0.00816292	0.0856464		ENSMUSG00000021569	Trip13	5361.13	-2.16844	0.0301255	0.30586
ENSMUSG00000054434	Tmem120b	536.658	-1.89246	0.00816002	0.0856464		ENSMUSG00000058152	Chsy3	136.228	-2.16775	0.0301781	0.30586
ENSMUSG00000038151	Prdm1	20463.2	0.723751	0.00816832	0.0856464		ENSMUSG00000025194	Abcc2	613.011	-2.16784	0.0301712	0.30586
ENSMUSG00000027750	Postn	364.86	3.2816	0.00825093	0.0864117		ENSMUSG00000034377	Tulp4	2267.83	2.16592	0.0303173	0.307037
ENSMUSG00000037242	Clic4	10600.1	-0.552699	0.00825665	0.0864117		ENSMUSG00000051977	Prdm9	33.2164	2.16534	0.030362	0.307257
ENSMUSG00000041046	Ramp3	108.988	3.69907	0.00826008	0.0864117		ENSMUSG00000024142	Mlst8	555.46	2.16409	0.0304571	0.307986
ENSMUSG00000024593	Megf10	130.963	3.0834	0.00827739	0.0865272		ENSMUSG00000078786	BC024978	1066.79	-2.1632	0.0305259	0.308215
ENSMUSG00000051515	Fam181b	36.7753	8.61649	0.00831138	0.0868169		ENSMUSG00000021097	Clmn	386.387	-2.16336	0.0305136	0.308215
ENSMUSG00000029032	Arhgef16	32.667	-4.63122	0.00832392	0.0868728		ENSMUSG00000098530	Gm28051	26.3749	2.16207	0.030613	0.308627
ENSMUSG00000033715	Akr1c14	25.665	3.26493	0.00832932	0.0868728		ENSMUSG00000022261	Sdc2	468.507	2.16234	0.0305923	0.308627
ENSMUSG00000028068	Iqgap3	2186.3	1.08973	0.00833941	0.0869124		ENSMUSG00000049115	Agtr1a	149.294	2.16076	0.0307136	0.309174
ENSMUSG00000034362	Csta1	158.891	3.33816	0.00836286	0.0870911		ENSMUSG00000041341	Atg2b	3674.27	2.1608	0.0307111	0.309174
ENSMUSG00000038227	Hoxa9	281.846	2.7127	0.00837606	0.0871628		ENSMUSG00000021408	Ripk1	512.539	-2.16002	0.0307715	0.309524
ENSMUSG00000030921	Trim30a	313.168	2.04887	0.0083862	0.0872026		ENSMUSG00000033268	Duox1	59.1369	2.15661	0.0310364	0.310345
ENSMUSG00000008028	1700008O03Rik	353.892	-2.88977	0.00839441	0.0872223		ENSMUSG00000015342	Xk	2218.51	-2.15856	0.0308845	0.310345
ENSMUSG00000058006	Mdn1	33183.8	-0.610977	0.00840113	0.0872264		ENSMUSG00000028066	Pmf1	2807.49	-2.15667	0.0310313	0.310345
ENSMUSG00000030724	Cd19	112.156	-3.63035	0.00842408	0.087399		ENSMUSG00000037012	Hk1	4703.46	-2.15675	0.031025	0.310345
ENSMUSG00000014633	Cmc2	1189.64	1.5278	0.00844219	0.0875212		ENSMUSG00000043659	Npsr1	17.7334	2.15746	0.0309696	0.310345
ENSMUSG00000036168	Ccdc38	121.117	-2.17228	0.00846638	0.0877061		ENSMUSG00000020455	Trim11	779.713	-2.15657	0.0310392	0.310345
ENSMUSG00000042414	Prdm14	2707.22	-0.823109	0.00848293	0.0878117		ENSMUSG00000022557	Bop1	1667.52	-2.15707	0.0309999	0.310345
ENSMUSG00000112241	Gm49325	386.526	-2.74892	0.00850073	0.0878642		ENSMUSG00000024854	Pold4	12.8231	2.15831	0.0309039	0.310345
ENSMUSG00000002058	Unc119	344.994	-2.89834	0.0084996	0.0878642		ENSMUSG00000027505	Fam209	15.7745	2.15378	0.0312574	0.31104
ENSMUSG00000035367	Rmi1	1111.58	-1.89276	0.00851696	0.0879661		ENSMUSG00000034035	Ccdc17	38.2485	2.15381	0.0312552	0.31104
ENSMUSG00000027305	Ndufaf1	1210.32	-1.56058	0.00855479	0.0882908		ENSMUSG00000110723	Gm49353	14.854	2.15335	0.0312914	0.31104
ENSMUSG00000042842	Serpinb6b	15.0829	5.76453	0.00858042	0.0884892		ENSMUSG00000020277	Pfkl	3395.38	2.15491	0.0311689	0.31104
ENSMUSG00000019944	Rhobtb1	375.132	1.86858	0.00863864	0.0889567		ENSMUSG00000020826	Nos2	37.7966	2.154	0.0312399	0.31104
ENSMUSG00000021879	Dnah12	278.862	2.02855	0.0086358	0.0889567		ENSMUSG00000020387	Jade2	62.6947	-2.1533	0.0312951	0.31104
ENSMUSG00000020790	Ankfy1	5497.17	-0.597799	0.00866141	0.0891248		ENSMUSG00000022805	Cfap91	42.3467	2.15533	0.0311358	0.31104
ENSMUSG00000027329	Spef1	52.9341	4.22086	0.00871452	0.0892749		ENSMUSG00000024036	Slc37a1	848.929	-2.15394	0.0312451	0.31104
ENSMUSG00000026880	Stom	43.8751	3.69112	0.00869757	0.0892749		ENSMUSG00000068264	Ap5s1	156.98	-2.15213	0.0313873	0.311651
ENSMUSG00000042594	Sh2b3	958.234	1.35245	0.00870413	0.0892749		ENSMUSG00000020941	Map3k14	141.276	2.15193	0.0314032	0.311651
ENSMUSG00000006307	Kmt2b	3663.45	-0.84105	0.00871479	0.0892749		ENSMUSG00000039982	Dtx4	150.559	-2.15106	0.0314717	0.312099
ENSMUSG00000020166	Cnot2	15488.8	-0.531128	0.0087036	0.0892749		ENSMUSG00000064373	Selenop	944.771	-2.15022	0.031538	0.312524
ENSMUSG00000047880	Cxcr5	46.7039	3.02668	0.00871029	0.0892749		ENSMUSG00000040187	Arntl2	1133.73	2.14966	0.0315818	0.312725
ENSMUSG00000029863	Casp2	2980.39	-0.800733	0.00873258	0.0893657		ENSMUSG00000026027	Stradb	327.434	-2.14912	0.0316245	0.312738
ENSMUSG00000022376	Adcy8	23.4638	4.54121	0.00874307	0.0893657		ENSMUSG00000027712	Anxa5	112.284	2.14906	0.0316299	0.312738
ENSMUSG00000024232	Bambi	511.484	1.916	0.00874069	0.0893657		ENSMUSG00000061578	Ksr2	838.761	2.14823	0.0316954	0.312964
ENSMUSG00000043872	Zmym1	4438.42	-0.924879	0.00887379	0.0906348		ENSMUSG00000029866	Kel	22.0577	-2.14818	0.0316997	0.312964
ENSMUSG00000038070	Cntln	3015.39	-0.746035	0.00889367	0.0907707		ENSMUSG00000069814	Ccdc92b	107.353	2.14779	0.0317302	0.313034
ENSMUSG00000018476	Kdm6b	1315.31	2.22064	0.00890323	0.0908011		ENSMUSG00000026787	Gad2	80.1431	2.1457	0.0318969	0.314446
ENSMUSG00000042249	Grk3	75.1636	3.43284	0.00892007	0.0908387		ENSMUSG00000037523	Mavs	3643.64	-2.14506	0.0319478	0.314716
ENSMUSG00000047261	Gap43	186.18	3.13685	0.00891973	0.0908387		ENSMUSG00000050447	Lypd6	298.993	-2.14461	0.0319842	0.314842
ENSMUSG00000037709	Fam13a	50.0137	1.95939	0.00892689	0.0908412		ENSMUSG00000034993	Vat1	246.308	2.14278	0.0321307	0.316051
ENSMUSG00000026189	Pecr	1604.66	-1.05859	0.00894442	0.0909525		ENSMUSG00000017667	Zfp334	478.637	2.14192	0.0322001	0.316268
ENSMUSG00000044224	Dnajc21	5318.73	-0.94273	0.00895245	0.0909671		ENSMUSG00000020181	Nav3	273.683	2.14192	0.0322002	0.316268
ENSMUSG00000033268	Duox1	150.552	-2.60256	0.00896659	0.0910438		ENSMUSG00000010609	Psen2	263.057	-2.14092	0.0322807	0.316593
ENSMUSG00000003923	Tfam	3042.42	-1.30636	0.00905772	0.0919016		ENSMUSG00000049690	Nckap5	1724.44	-2.141	0.0322737	0.316593
ENSMUSG00000048424	Ranbp3l	94.2767	-4.45068	0.00908151	0.0920753		ENSMUSG00000006717	Acot13	1861.88	2.14053	0.0323116	0.316663
ENSMUSG00000030243	Recql	1036.95	1.25948	0.00908847	0.0920782		ENSMUSG00000031383	Dusp9	2701.36	2.13987	0.0323653	0.316957
ENSMUSG00000068859	Sp9	184.397	2.84511	0.00915701	0.0923026		ENSMUSG00000022840	Adcy5	265.831	2.13903	0.0324335	0.317392
ENSMUSG00000041263	Rusc1	33.9154	8.50076	0.00914993	0.0923026		ENSMUSG00000015843	Rxrg	21.7444	2.13858	0.0324697	0.317513
ENSMUSG00000061353	Cxcl12	521.815	2.31041	0.00912245	0.0923026		ENSMUSG00000035273	Hpse	383.624	2.13762	0.032548	0.31804
ENSMUSG00000029833	Trim24	10751.8	-0.570054	0.00916055	0.0923026		ENSMUSG00000023904	Hcfc1r1	403.543	-2.13733	0.0325713	0.31804
ENSMUSG00000009545	Kcnq1	6525.5	-1.18615	0.00917077	0.0923026		ENSMUSG00000052616	Terb1	72.7995	2.13671	0.0326214	0.318297
ENSMUSG00000055629	B4galnt4	398.767	2.00013	0.00914082	0.0923026		ENSMUSG00000000409	Lck	967.082	-2.13566	0.0327074	0.318615
ENSMUSG00000036779	Tent4b	5372.19	-1.13346	0.00913645	0.0923026		ENSMUSG00000040852	Plekhh2	1074.5	-2.13581	0.0326949	0.318615
ENSMUSG00000020955	Ap4s1	1439.22	-1.1981	0.00916636	0.0923026		ENSMUSG00000024426	Atat1	591.268	-2.13543	0.0327256	0.318615
ENSMUSG00000000028	Cdc45	7080.93	-1.14612	0.00912693	0.0923026		ENSMUSG00000058793	Cds2	2213.06	2.13319	0.032909	0.320167
ENSMUSG00000038879	Nipal2	85.4288	-4.29766	0.00920879	0.0926178		ENSMUSG00000040428	Plekha4	41.7094	2.13231	0.0329811	0.320635
ENSMUSG00000032536	Trak1	9716.19	-0.652087	0.00922664	0.0927297		ENSMUSG00000074793	Hspa12b	90.6155	-2.1313	0.0330647	0.321092
ENSMUSG00000042750	Bex2	140.15	2.16352	0.00924319	0.0928285		ENSMUSG00000033739	Fkbpl	60.2319	2.13116	0.0330762	0.321092
ENSMUSG00000074646	6430550D23Rik	50.0935	-3.6376	0.00927321	0.0930624		ENSMUSG00000056215	Lrguk	395.941	2.13073	0.033111	0.321196
ENSMUSG00000027797	Dclk1	598.587	1.84538	0.0093074	0.0932699		ENSMUSG00000020441	2310033P09Rik	1897.46	2.12939	0.0332217	0.322035
ENSMUSG00000032280	Tle3	2423.59	2.15107	0.00930626	0.0932699		ENSMUSG00000018821	Avpi1	1151.57	-2.12824	0.0333173	0.322728
ENSMUSG00000073888	Ccl27a	426.582	1.56866	0.00933239	0.0934317		ENSMUSG00000035637	Grhpr	1157.4	-2.12698	0.0334215	0.323502
ENSMUSG00000031860	Pbx4	227.087	2.56385	0.00933708	0.0934317		ENSMUSG00000021835	Bmp4	1516.35	-2.12573	0.0335258	0.324043
ENSMUSG00000001472	Tcf25	3176.16	-0.933938	0.00934911	0.0934843		ENSMUSG00000046159	Chrm3	57.1277	2.12587	0.0335142	0.324043
ENSMUSG00000029089	5730480H06Rik	1039.48	1.27764	0.00938602	0.0937855		ENSMUSG00000070806	Zmynd12	143.029	2.12325	0.0337328	0.324845
ENSMUSG00000022575	Gsdmd	17.8922	-7.68136	0.00940429	0.0939001		ENSMUSG00000028958	Tmub1	134.52	-2.12384	0.0336836	0.324845
ENSMUSG00000061584	Lyg2	10.6638	6.83273	0.00942556	0.0940445		ENSMUSG00000014554	Dguok	665.157	2.12383	0.0336847	0.324845
ENSMUSG00000025491	Ifitm1	8281.19	-0.94755	0.00945818	0.0941659		ENSMUSG00000022185	Acin1	7065.55	2.12299	0.0337548	0.324845
ENSMUSG00000020124	Usp15	8325.21	-0.869022	0.00945554	0.0941659		ENSMUSG00000037287	Tbcel	1762.84	2.12352	0.0337103	0.324845
ENSMUSG00000021198	Unc79	245.672	2.22313	0.00945212	0.0941659		ENSMUSG00000022686	B3gnt5	221.573	2.12326	0.0337323	0.324845
ENSMUSG00000026608	Kctd3	4222.6	-0.934889	0.00947603	0.094197		ENSMUSG00000030117	Gdf3	645.601	-2.12251	0.0337953	0.325
ENSMUSG00000062380	Tubb3	562.245	2.13533	0.00949479	0.094197		ENSMUSG00000057143	Trim12c	2014.84	-2.12183	0.0338519	0.325075
ENSMUSG00000019373	Cops3	5229.76	-0.761437	0.00949229	0.094197		ENSMUSG00000013236	Ptprs	2243.81	2.12203	0.033835	0.325075
ENSMUSG00000018217	Pmp22	670.801	-2.56817	0.00949542	0.094197		ENSMUSG00000022978	Mis18a	297.387	-2.1214	0.0338884	0.325192
ENSMUSG00000024164	C3	34.3582	4.9584	0.00949191	0.094197		ENSMUSG00000024669	Cd5	14.7788	2.12064	0.0339519	0.325567
ENSMUSG00000096010	H4c16	98.5173	4.58733	0.00950807	0.0942548		ENSMUSG00000117694	Snhg4	2566.89	-2.11977	0.0340257	0.326041
ENSMUSG00000031255	Sytl4	60.9305	4.87469	0.00952912	0.0942605		ENSMUSG00000024160	Spsb3	35.3353	2.11941	0.0340558	0.326095
ENSMUSG00000028976	Slc2a5	23.5276	3.79793	0.00952473	0.0942605		ENSMUSG00000027993	Trim2	279.297	-2.11832	0.034148	0.326743
ENSMUSG00000028565	Nfia	1555.3	1.91863	0.00951867	0.0942605		ENSMUSG00000023971	Rrp36	1031.44	-2.11796	0.0341782	0.326799
ENSMUSG00000001630	Stk38l	3612.21	-0.611334	0.00957941	0.0945002		ENSMUSG00000042581	Thsd7b	413.965	-2.11668	0.0342874	0.327608
ENSMUSG00000022322	Shcbp1	2137.75	0.864869	0.00957428	0.0945002		ENSMUSG00000027077	Smtnl1	22.348	2.11596	0.034348	0.327718
ENSMUSG00000021945	Zmym2	10566.6	-0.518936	0.00956729	0.0945002		ENSMUSG00000042942	Greb1l	1175.26	2.11615	0.0343323	0.327718
ENSMUSG00000047014	Catsperb	28.6732	3.57054	0.00958072	0.0945002		ENSMUSG00000022203	Efs	566.422	-2.11539	0.0343971	0.327952
ENSMUSG00000079644	Gm1110	41.6675	5.12533	0.00963208	0.0949389		ENSMUSG00000037705	Tecta	25.2141	2.11324	0.0345798	0.328989
ENSMUSG00000020014	Cfap54	302.165	1.25812	0.00964296	0.0949784		ENSMUSG00000024067	Dpy30	1973.62	-2.11349	0.0345591	0.328989
ENSMUSG00000054027	Nt5dc3	529.586	-1.9737	0.00967705	0.0952462		ENSMUSG00000061013	Mkx	2636.08	-2.11377	0.0345352	0.328989
ENSMUSG00000039047	Pigk	1868.25	1.19621	0.00970944	0.0954969		ENSMUSG00000006567	Atp7b	491.371	2.11273	0.0346237	0.329172
ENSMUSG00000014418	Hps5	1483.95	-1.04331	0.00976001	0.095926		ENSMUSG00000028876	Epha10	55.3743	2.11233	0.0346578	0.329261
ENSMUSG00000035486	Plk5	15.972	5.86702	0.00976816	0.0959377		ENSMUSG00000006218	Fam131c	33.1918	2.11002	0.0348566	0.329976
ENSMUSG00000025825	Iscu	827.536	1.35426	0.00978606	0.0960452		ENSMUSG00000028445	Enho	186.559	2.11028	0.0348342	0.329976
ENSMUSG00000038344	Txlng	9607.2	-0.830258	0.00980473	0.0961602		ENSMUSG00000037905	Bri3bp	2502.68	-2.11057	0.0348096	0.329976
ENSMUSG00000058806	Col13a1	851.317	2.0757	0.00981952	0.0962369		ENSMUSG00000058979	Hdhd5	552.107	-2.11008	0.0348518	0.329976
ENSMUSG00000095339	Zscan4b	26.6373	5.16077	0.00983814	0.096351		ENSMUSG00000074109	Mrgprx2	17.9495	2.11093	0.0347786	0.329976
ENSMUSG00000059743	Fdps	2237.14	-1.15941	0.00987035	0.0963602		ENSMUSG00000060579	Fhit	7621.63	-2.10937	0.0349127	0.330273
ENSMUSG00000054280	Prr14l	6499.35	-0.535291	0.00985544	0.0963602		ENSMUSG00000005505	Kbtbd4	163.006	2.10881	0.0349607	0.330493
ENSMUSG00000031636	Pdlim3	2190.55	1.01754	0.0098616	0.0963602		ENSMUSG00000078722	Gm12394	21.6371	2.1083	0.0350054	0.330681
ENSMUSG00000032101	Ddx25	120.93	2.51307	0.00984862	0.0963602		ENSMUSG00000026398	Nr5a2	5431.14	-2.10625	0.0351826	0.33193
ENSMUSG00000058656	Samd12	54.2306	2.48951	0.00987397	0.0963602		ENSMUSG00000085111	Ascl4	157.673	2.1062	0.0351873	0.33193
ENSMUSG00000028347	Tmeff1	8805.12	-0.663982	0.00994227	0.0969582		ENSMUSG00000027983	Cyp2u1	67.9398	-2.10527	0.0352674	0.332215
ENSMUSG00000026107	Nabp1	2472.4	-1.13617	0.00997821	0.0971302		ENSMUSG00000028634	Hivep3	307.983	2.10543	0.0352539	0.332215
ENSMUSG00000015468	Notch4	336.66	-2.31612	0.00997442	0.0971302		ENSMUSG00000022061	Nkx3-1	182.463	2.1038	0.0353959	0.333191
ENSMUSG00000024561	Mbd1	1243.69	1.08454	0.00998101	0.0971302		ENSMUSG00000060470	Adgrg3	25.7113	2.10298	0.0354678	0.333632
ENSMUSG00000034403	Pja1	593.614	2.01182	0.00999631	0.0971452		ENSMUSG00000038633	Degs1	3231.6	-2.10162	0.0355865	0.334114
ENSMUSG00000028670	Lypla2	248.891	1.63333	0.00999662	0.0971452		ENSMUSG00000006386	Tek	254.669	2.10125	0.0356193	0.334114
ENSMUSG00000027188	Pamr1	97.9022	2.28746	0.0100655	0.0977457		ENSMUSG00000020255	Nopchap1	8689.95	2.10096	0.0356442	0.334114
ENSMUSG00000036667	Tcaf1	749.289	2.21706	0.0100824	0.0978414		ENSMUSG00000031551	Ido1	73.2549	-2.10119	0.0356239	0.334114
ENSMUSG00000042581	Thsd7b	533.151	1.50385	0.0101003	0.0978814		ENSMUSG00000037697	Ddhd1	5065.81	-2.10135	0.0356103	0.334114
ENSMUSG00000057697	Vmn1r53	14.4794	4.69588	0.0101078	0.0978814		ENSMUSG00000033768	Nrxn2	69.6192	2.1003	0.0357024	0.334425
ENSMUSG00000063297	Luzp2	237.836	1.83166	0.0101038	0.0978814		ENSMUSG00000021714	Cenpk	957.908	2.09966	0.0357586	0.334716
ENSMUSG00000030226	Lmo3	27.9165	2.73898	0.0101346	0.098072		ENSMUSG00000014303	Glis2	5182.42	-2.09797	0.0359077	0.335877
ENSMUSG00000031840	Rab3a	26.0676	5.12608	0.010158	0.0981973		ENSMUSG00000050244	Heatr1	10571.2	-2.09731	0.0359659	0.33595
ENSMUSG00000001036	Epn2	2192.62	-1.26479	0.0101618	0.0981973		ENSMUSG00000020647	Ncoa1	1176.6	-2.09735	0.0359622	0.33595
ENSMUSG00000017057	Il13ra1	72.0684	2.47929	0.0101825	0.0983284		ENSMUSG00000073802	Cdkn2b	79.4875	2.09673	0.0360172	0.336194
ENSMUSG00000027274	Mkks	468.788	-1.56584	0.0102155	0.0985093		ENSMUSG00000014444	Piezo1	656.605	2.09615	0.0360691	0.336443
ENSMUSG00000032507	Fbxl2	1114.8	1.15765	0.0102109	0.0985093		ENSMUSG00000024924	Vldlr	98.5696	2.09552	0.0361246	0.336725
ENSMUSG00000037020	Wdr62	6259.66	-0.915512	0.010228	0.0985612		ENSMUSG00000020401	Garin3	21.8017	-2.09501	0.0361699	0.336913
ENSMUSG00000022085	Pebp4	15.3474	5.78708	0.0102442	0.0986482		ENSMUSG00000056708	Ier5	792.043	-2.09429	0.036234	0.337166
ENSMUSG00000001240	Ramp2	52.2616	3.66716	0.010266	0.09879		ENSMUSG00000048371	Pdp2	367.543	2.09414	0.0362477	0.337166
ENSMUSG00000005892	Trh	50.511	-3.86552	0.0102967	0.099016		ENSMUSG00000027429	Sec23b	1350.49	-2.09297	0.0363522	0.337668
ENSMUSG00000023087	Noct	4678.98	0.785946	0.0103062	0.0990381		ENSMUSG00000019505	Ubb	7236.13	2.09309	0.0363412	0.337668
ENSMUSG00000051726	Kcnf1	42.4476	4.1433	0.0103182	0.0990847		ENSMUSG00000017002	Slpi	38.0203	-2.09177	0.0364587	0.338422
ENSMUSG00000046352	Gjb2	69.2736	-5.4219	0.0103815	0.0996237		ENSMUSG00000021537	Cetn3	5064.9	-2.09134	0.036498	0.338551
ENSMUSG00000019505	Ubb	7653.72	0.690542	0.0103918	0.0996532		ENSMUSG00000027575	Arfgap1	813.038	-2.08874	0.036731	0.338853
ENSMUSG00000040640	Erc2	2562.66	-0.744232	0.0103995	0.0996572		ENSMUSG00000057497	Fam136a	1491.53	-2.08915	0.0366946	0.338853
ENSMUSG00000022438	Parvb	555.862	-1.52266	0.0104308	0.0998887		ENSMUSG00000032297	Celf6	94.843	-2.08992	0.0366246	0.338853
ENSMUSG00000114456	H2bc9	1227.19	-1.80908	0.0104493	0.0999957		ENSMUSG00000018697	Aatf	7199.78	2.08939	0.0366729	0.338853
ENSMUSG00000025147	Mob2	2921.35	-1.04148	0.010482	0.10024		ENSMUSG00000018774	Cd68	35.5886	2.08963	0.0366513	0.338853
ENSMUSG00000049969	Plekhf2	4539.69	-0.928478	0.0104896	0.100243		ENSMUSG00000021403	Serpinb9b	555.177	-2.08843	0.036759	0.338853
ENSMUSG00000074852	Hpse2	557.157	1.32939	0.0104999	0.100272		ENSMUSG00000021590	Spata9	159.964	-2.08907	0.0367016	0.338853
ENSMUSG00000029500	Pgam5	1250.96	-1.13273	0.0105159	0.100355		ENSMUSG00000022366	Slc22a22	54.8031	2.08911	0.0366982	0.338853
ENSMUSG00000059447	Hadhb	2651.56	-1.05152	0.0105404	0.100475		ENSMUSG00000024525	Impa2	1414.58	-2.08871	0.0367338	0.338853
ENSMUSG00000040666	Sh3bgr	166.714	2.80102	0.010543	0.100475		ENSMUSG00000030095	Tmem43	414.652	2.08804	0.036794	0.338941
ENSMUSG00000026820	Ptges2	1295.42	-1.66018	0.0105622	0.100588		ENSMUSG00000028099	Polr3c	1680.05	-2.08744	0.0368487	0.338978
ENSMUSG00000029249	Rest	15783	-0.473676	0.0105863	0.100615		ENSMUSG00000005667	Mthfd2	1085.89	-2.08747	0.0368458	0.338978
ENSMUSG00000032388	Spg21	2001.38	1.00436	0.0105723	0.100615		ENSMUSG00000025940	Tmem70	693.99	-2.08455	0.03711	0.340677
ENSMUSG00000001750	Tcirg1	41.1255	5.56338	0.0105869	0.100615		ENSMUSG00000022913	Psmg1	1787.09	-2.08479	0.0370885	0.340677
ENSMUSG00000024174	Pot1b	2654.86	-0.929302	0.0105948	0.100621		ENSMUSG00000044948	Cfap43	223.606	2.08492	0.0370762	0.340677
ENSMUSG00000028771	Ptpn12	5100.11	-0.734942	0.0106138	0.100665		ENSMUSG00000028669	Pithd1	585.434	-2.08378	0.0371801	0.341086
ENSMUSG00000011349	Dmrtc2	41.9963	7.274	0.0106139	0.100665		ENSMUSG00000030486	Zfp108	17.5469	2.08323	0.0372306	0.341315
ENSMUSG00000023328	Ache	214.965	-3.68771	0.0106242	0.100693		ENSMUSG00000026353	Ubxn4	7427.41	2.08222	0.0373227	0.341601
ENSMUSG00000035031	C8a	110.056	4.06302	0.0106433	0.100796		ENSMUSG00000045382	Cxcr4	851.307	-2.0824	0.0373062	0.341601
ENSMUSG00000071302	2610044O15Rik8	314.223	1.6296	0.0106512	0.100796		ENSMUSG00000106631	Gm42669	63.6916	-2.08204	0.0373386	0.341601
ENSMUSG00000052642	Lypd9	49.3822	-4.7932	0.010657	0.100796		ENSMUSG00000047880	Cxcr5	25.3635	-2.08064	0.0374672	0.342074
ENSMUSG00000040649	Rimklb	5976.89	-0.916598	0.0106717	0.100866		ENSMUSG00000018372	Cep95	2019.58	2.08067	0.0374643	0.342074
ENSMUSG00000054612	Mgmt	3154.98	1.05433	0.0106936	0.101004		ENSMUSG00000002059	Rab34	176.392	2.08084	0.037449	0.342074
ENSMUSG00000037196	Pacrg	677.659	1.6865	0.0107298	0.101277		ENSMUSG00000046550	Spin2c	44.8552	2.08036	0.0374928	0.342074
ENSMUSG00000019055	Plod1	900.745	1.4772	0.0107744	0.101628		ENSMUSG00000028064	Sema4a	21.5257	2.07943	0.0375777	0.34228
ENSMUSG00000046070	Igfals	70.7571	-3.63407	0.010795	0.101753		ENSMUSG00000030748	Il4ra	50.9687	2.07927	0.0375924	0.34228
ENSMUSG00000066097	Cyp2j11	33.8801	4.05662	0.0108105	0.10183		ENSMUSG00000017386	Traf4	1287.45	-2.07965	0.0375573	0.34228
ENSMUSG00000040374	Pex2	598.469	1.57723	0.0108297	0.101941		ENSMUSG00000042359	Osbpl6	1266.68	2.07792	0.0377166	0.343178
ENSMUSG00000000440	Pparg	851.298	-2.23227	0.0108439	0.102004		ENSMUSG00000040367	Lrrd1	14.5922	2.07728	0.0377761	0.343485
ENSMUSG00000055639	Dach1	772.427	2.3936	0.0108512	0.102004		ENSMUSG00000040033	Stat2	422.998	2.07688	0.0378123	0.343493
ENSMUSG00000001229	Dpp9	1360.03	1.21285	0.0108634	0.102008		ENSMUSG00000036644	Tbc1d9b	697.571	2.07671	0.0378285	0.343493
ENSMUSG00000024302	Dtna	180.976	2.84199	0.0108664	0.102008		ENSMUSG00000032184	Lysmd2	303.68	2.0764	0.0378574	0.343521
ENSMUSG00000050010	Shisa3	284.141	2.84371	0.0108891	0.102152		ENSMUSG00000030265	Kras	3745.89	-2.07595	0.0378988	0.343664
ENSMUSG00000020859	Spag9	5287.66	0.646765	0.0108968	0.102155		ENSMUSG00000032763	Ilvbl	137.072	2.07554	0.0379361	0.343769
ENSMUSG00000029507	Pus1	433.372	1.58161	0.0109132	0.102239		ENSMUSG00000062300	Nectin2	2868.15	-2.07496	0.0379907	0.343797
ENSMUSG00000031309	Rps6ka3	4533.06	-0.506611	0.0109378	0.102335		ENSMUSG00000034487	Poglut3	86.453	-2.07511	0.0379767	0.343797
ENSMUSG00000071654	Uqcc3	393.731	-2.25322	0.0109383	0.102335		ENSMUSG00000037167	Spaca5	16.9492	2.07389	0.0380894	0.343901
ENSMUSG00000033256	Shf	654.394	-1.42261	0.0109514	0.102388		ENSMUSG00000027931	Npr1	198.341	2.07353	0.0381229	0.343901
ENSMUSG00000009687	Fxyd5	177.623	2.7599	0.0109734	0.102456		ENSMUSG00000028139	Riiad1	64.8678	-2.07344	0.0381311	0.343901
ENSMUSG00000048264	Dip2c	5107.52	-0.860691	0.0109734	0.102456		ENSMUSG00000048537	Phldb1	41.5709	2.07353	0.0381227	0.343901
ENSMUSG00000073010	Gm5127	46.0766	4.24001	0.010997	0.102606		ENSMUSG00000058672	Tubb2a	94.875	2.07385	0.0380937	0.343901
ENSMUSG00000095115	Itpripl2	35.91	4.10637	0.0110175	0.102659		ENSMUSG00000033676	Gabrb3	485.476	-2.07234	0.038234	0.344597
ENSMUSG00000042678	Myo15a	92.8982	2.98526	0.0110111	0.102659		ENSMUSG00000044770	Scml4	98.6164	-2.07116	0.0383438	0.345353
ENSMUSG00000029338	Antxr2	164.976	2.19329	0.0110251	0.10266		ENSMUSG00000048070	Pirt	47.83	-2.07032	0.0384225	0.345828
ENSMUSG00000037995	Igsf9	253.677	1.75032	0.0110702	0.102941		ENSMUSG00000026170	Cyp27a1	38.8394	2.06863	0.0385805	0.346549
ENSMUSG00000017747	Ghdc	26.3949	2.6167	0.0110643	0.102941		ENSMUSG00000037016	Frem2	2303.35	-2.06891	0.0385544	0.346549
ENSMUSG00000026289	Atg16l1	3181.09	-1.07491	0.0110813	0.102976		ENSMUSG00000047153	Khnyn	1251.2	2.06868	0.0385758	0.346549
ENSMUSG00000044071	Tafa2	207.255	2.57998	0.0110903	0.10299		ENSMUSG00000025930	Msc	66.4089	-2.06635	0.038795	0.346725
ENSMUSG00000028360	Slc44a5	68.7235	1.97682	0.0111132	0.103134		ENSMUSG00000078590	Gm10959	41.0841	2.06512	0.0389113	0.346725
ENSMUSG00000010021	Kif19a	49.8352	3.29509	0.0111377	0.103291		ENSMUSG00000035031	C8a	47.5995	2.06575	0.0388518	0.346725
ENSMUSG00000031570	Plpp5	605.4	-1.83647	0.0111458	0.103297		ENSMUSG00000035551	Igfbpl1	897.76	2.06665	0.038767	0.346725
ENSMUSG00000075502	Kbtbd6	82.9468	3.63185	0.0111645	0.103401		ENSMUSG00000063406	Tmed5	964.24	-2.06651	0.0387803	0.346725
ENSMUSG00000048827	Pkd1l3	366.248	-2.11611	0.0111794	0.103469		ENSMUSG00000025555	Farp1	4235	2.06635	0.0387951	0.346725
ENSMUSG00000044447	Dock5	1441.68	-1.14084	0.0111916	0.103513		ENSMUSG00000079055	Slc8a3	391.952	-2.0656	0.0388658	0.346725
ENSMUSG00000048502	Duxbl1	3803.44	1.64436	0.0112059	0.103576		ENSMUSG00000002679	Med6	2735.71	2.06726	0.0387094	0.346725
ENSMUSG00000085576	Dpy19l2	24.4063	3.26055	0.0112343	0.103769		ENSMUSG00000006369	Fbln1	869.986	-2.06512	0.0389118	0.346725
ENSMUSG00000047361	Gm973	440.309	1.98506	0.0112917	0.10423		ENSMUSG00000033356	Pus7l	198.893	2.06734	0.0387017	0.346725
ENSMUSG00000055373	Fut9	545.711	-1.95962	0.0113165	0.104249		ENSMUSG00000091407	Vmn2r117	14.2946	2.06735	0.0387009	0.346725
ENSMUSG00000037674	Rfx7	5693.7	-0.737196	0.0113143	0.104249		ENSMUSG00000025195	Dnmbp	493.48	2.06546	0.0388794	0.346725
ENSMUSG00000008429	Herpud2	2360.28	1.04679	0.0113107	0.104249		ENSMUSG00000020737	Jpt1	2734.86	-2.06412	0.0390062	0.347103
ENSMUSG00000015341	Golga7	1705.73	-0.967611	0.011326	0.104267		ENSMUSG00000040452	Cdh12	184.785	2.0642	0.0389988	0.347103
ENSMUSG00000025041	Nt5c2	5763.49	-1.00351	0.0113417	0.104342		ENSMUSG00000019055	Plod1	1074.86	2.06295	0.039117	0.347104
ENSMUSG00000072915	Gm12258	42.3917	3.00443	0.011377	0.104597		ENSMUSG00000020230	Prmt2	35.7933	-2.06316	0.0390979	0.347104
ENSMUSG00000044857	Lemd2	1153.7	-0.897808	0.0113927	0.104672		ENSMUSG00000031887	Tradd	25.4325	2.06256	0.0391541	0.347104
ENSMUSG00000026805	Barhl1	134.148	3.18946	0.0114237	0.104887		ENSMUSG00000051648	Kctd19	116.135	-2.06355	0.03906	0.347104
ENSMUSG00000042498	Radx	27.4293	-5.32661	0.0114533	0.105088		ENSMUSG00000032258	Lca5	960.414	2.06248	0.0391624	0.347104
ENSMUSG00000028195	Ccn1	415.014	2.56701	0.0115157	0.105451		ENSMUSG00000047407	Tgif1	429.908	2.0632	0.0390935	0.347104
ENSMUSG00000022307	Oxr1	3841.02	-0.865624	0.0115068	0.105451		ENSMUSG00000024165	Jpt2	7344.9	-2.06193	0.0392143	0.347334
ENSMUSG00000003200	Sh3gl1	1467.14	-1.66475	0.0115101	0.105451		ENSMUSG00000046618	Olfml2a	280.925	2.06082	0.0393199	0.347808
ENSMUSG00000038738	Shank1	322.644	2.3616	0.0115901	0.106063		ENSMUSG00000045613	Chrm2	14.7874	2.06098	0.0393052	0.347808
ENSMUSG00000017561	Crlf3	2860.33	-0.70969	0.0116348	0.106401		ENSMUSG00000027861	Casq2	20.3325	2.05804	0.0395863	0.348005
ENSMUSG00000027642	Rpn2	4832.55	-0.700579	0.0116598	0.106433		ENSMUSG00000027834	Serpini1	166.881	2.05856	0.0395365	0.348005
ENSMUSG00000019088	Dnase1l1	167.437	-2.8989	0.0116607	0.106433		ENSMUSG00000089945	Pakap	49.5064	-2.05848	0.0395441	0.348005
ENSMUSG00000063549	Or2w3	10.3766	6.7889	0.0116691	0.106433		ENSMUSG00000025813	Homer2	1949.5	-2.05749	0.0396389	0.348005
ENSMUSG00000045545	Krt14	29.3478	-8.39521	0.0116654	0.106433		ENSMUSG00000030782	Tgfb1i1	45.121	2.0595	0.0394463	0.348005
ENSMUSG00000043088	Il17re	22.0706	6.51608	0.0116832	0.10649		ENSMUSG00000002147	Stat6	207.479	2.0595	0.0394463	0.348005
ENSMUSG00000041075	Fzd7	1453.93	1.35159	0.0116922	0.106503		ENSMUSG00000005534	Insr	1448.58	2.05752	0.0396358	0.348005
ENSMUSG00000030104	Edem1	2585.54	-1.01256	0.0117099	0.106593		ENSMUSG00000069830	Nlrp1a	34.7862	2.05732	0.039655	0.348005
ENSMUSG00000036731	Cysrt1	17.1562	7.51725	0.0117492	0.106881		ENSMUSG00000021236	Entpd5	385.503	-2.0588	0.0395134	0.348005
ENSMUSG00000032184	Lysmd2	191.457	1.75035	0.0117792	0.107083		ENSMUSG00000057835	Zfp119a	182.836	2.05925	0.0394707	0.348005
ENSMUSG00000031024	Denn2b	1169.52	1.74697	0.0118487	0.107644		ENSMUSG00000007038	Neu1	130.262	2.05804	0.0395865	0.348005
ENSMUSG00000063296	Tmem117	117.848	-3.14051	0.011912	0.108148		ENSMUSG00000024580	Grpel2	1702.04	2.05936	0.0394595	0.348005
ENSMUSG00000030838	Ush1c	84.7315	-2.51682	0.0119262	0.108206		ENSMUSG00000017639	Rab11fip4	1039.14	2.05567	0.0398144	0.348947
ENSMUSG00000030689	Ino80e	992.426	-1.35681	0.011941	0.108269		ENSMUSG00000040420	Cdh18	531.799	2.05567	0.0398146	0.348947
ENSMUSG00000047342	Zfp286	249.567	2.65936	0.0119656	0.10842		ENSMUSG00000070985	Acnat1	70.2962	2.05495	0.039884	0.349142
ENSMUSG00000024268	Celf4	383.055	2.44882	0.0119745	0.108431		ENSMUSG00000032735	Ablim3	32.9886	2.05485	0.0398937	0.349142
ENSMUSG00000034903	Cobll1	610.026	1.63114	0.0119843	0.108448		ENSMUSG00000072437	Nanos1	160.159	2.05462	0.0399154	0.349142
ENSMUSG00000033308	Dpyd	200.399	2.38789	0.0119985	0.108505		ENSMUSG00000038214	Bend3	5266.16	-2.05379	0.0399958	0.349503
ENSMUSG00000007279	Scube2	127.639	2.49249	0.0120607	0.108996		ENSMUSG00000031955	Bcar1	1178.55	-2.05366	0.040009	0.349503
ENSMUSG00000013622	Atraid	470.888	1.21507	0.0121371	0.1094		ENSMUSG00000039515	Ptpa	6388.49	-2.05227	0.0401433	0.349895
ENSMUSG00000048170	Mcmbp	6827.09	-0.901702	0.012145	0.1094		ENSMUSG00000057229	Dmac2	784.859	2.05197	0.0401726	0.349895
ENSMUSG00000038187	Btbd10	1540.15	-0.739147	0.012122	0.1094		ENSMUSG00000021127	Zfp36l1	1444.98	2.05263	0.0401089	0.349895
ENSMUSG00000021240	Abcd4	1936.85	-1.08776	0.012133	0.1094		ENSMUSG00000036106	Prr5	160.648	2.05184	0.0401849	0.349895
ENSMUSG00000024190	Dusp1	2628.38	0.903569	0.0121183	0.1094		ENSMUSG00000024039	Cbs	689.391	2.05273	0.0400987	0.349895
ENSMUSG00000013523	Bcas1	67.5258	-3.83898	0.0121935	0.109694		ENSMUSG00000015484	Fam163a	811.617	2.05129	0.040239	0.349909
ENSMUSG00000054099	Slc25a40	3711.87	-0.703501	0.0121873	0.109694		ENSMUSG00000021114	Atp6v1d	2722.91	2.05132	0.0402361	0.349909
ENSMUSG00000026796	Niban2	421.968	-2.15317	0.012225	0.109906		ENSMUSG00000028167	Bdh2	103.705	2.0498	0.0403835	0.350782
ENSMUSG00000078350	Smim1	26.5086	5.36591	0.0122354	0.109928		ENSMUSG00000003865	Gys1	1047	2.04972	0.0403919	0.350782
ENSMUSG00000022641	Bbx	10977.8	-0.54756	0.0122458	0.109949		ENSMUSG00000028822	Tmem50a	1155.23	2.04928	0.0404346	0.350893
ENSMUSG00000030417	Pdcd5	1664.26	-0.977463	0.0122557	0.109967		ENSMUSG00000032783	Troap	1290.48	-2.04905	0.0404573	0.350893
ENSMUSG00000042770	Hebp1	139.489	2.70864	0.0122964	0.110227		ENSMUSG00000069631	Strada	1162.71	-2.04871	0.0404908	0.350955
ENSMUSG00000031015	Swap70	5042.49	-0.791178	0.0123128	0.110227		ENSMUSG00000034189	Hsdl1	587.136	-2.04804	0.040556	0.351293
ENSMUSG00000034007	Scaper	6140.12	-0.73699	0.0123166	0.110227		ENSMUSG00000061273	Mmgt1	1256.85	2.04757	0.0406018	0.351461
ENSMUSG00000022483	Col2a1	826.03	2.47656	0.0123098	0.110227		ENSMUSG00000025579	Gaa	798.831	-2.04683	0.0406751	0.35164
ENSMUSG00000041556	Fbxo2	36.8184	3.25584	0.0123491	0.110375		ENSMUSG00000052316	Lrrc15	34.3545	2.04692	0.040666	0.35164
ENSMUSG00000038816	Ctnnal1	1938.39	-1.01573	0.0123492	0.110375		ENSMUSG00000040414	Slc25a28	1238.64	-2.0455	0.0408053	0.352537
ENSMUSG00000024298	Zfp871	4970.3	0.567024	0.0124172	0.110911		ENSMUSG00000039349	C130074G19Rik	157.226	2.04309	0.041044	0.353628
ENSMUSG00000002731	Prkra	90.3796	3.03942	0.012429	0.110945		ENSMUSG00000034930	Rtkn	14.0052	2.04288	0.041064	0.353628
ENSMUSG00000090843	Heatr4	33.6999	3.59238	0.0124602	0.111152		ENSMUSG00000031497	Tnfsf13b	26.3665	2.04317	0.0410354	0.353628
ENSMUSG00000030562	Nox4	295.08	1.73907	0.0124853	0.111303		ENSMUSG00000035086	Becn1	237.87	2.04333	0.0410199	0.353628
ENSMUSG00000091586	Cyp4f17	1105.74	-2.15338	0.0124951	0.111319		ENSMUSG00000063450	Syne2	2295.98	-2.04289	0.0410632	0.353628
ENSMUSG00000028607	Cpt2	680.542	1.52503	0.0125082	0.111364		ENSMUSG00000027215	Cd82	182.105	2.04227	0.0411244	0.353864
ENSMUSG00000059552	Trp53	11582.6	-0.617853	0.0125185	0.111384		ENSMUSG00000099908	Gm28539	135.033	2.04207	0.0411445	0.353864
ENSMUSG00000029660	Tex26	171.775	3.1209	0.0125538	0.111626		ENSMUSG00000026147	Col9a1	223.942	-2.04045	0.0413057	0.355022
ENSMUSG00000039716	Dock3	845.678	1.43829	0.0125679	0.11168		ENSMUSG00000091405	H4c14	50.3489	2.04018	0.0413327	0.355025
ENSMUSG00000054850	Smim10l2a	67.888	2.87421	0.0126086	0.111969		ENSMUSG00000026833	Olfm1	118.456	2.03978	0.0413726	0.355139
ENSMUSG00000030768	Disp1	1730.15	1.01151	0.0126463	0.112231		ENSMUSG00000009772	Nuak2	32.6555	-2.03879	0.041471	0.355755
ENSMUSG00000041301	Cftr	125.406	-2.4955	0.0126735	0.112401		ENSMUSG00000068245	Phf11d	545.415	2.03786	0.0415641	0.356325
ENSMUSG00000025529	Zfp711	168.418	2.76342	0.0127521	0.112808		ENSMUSG00000052684	Jun	1230.95	2.03659	0.0416915	0.356729
ENSMUSG00000000037	Scml2	818.613	-1.86675	0.0127398	0.112808		ENSMUSG00000033712	Ccar2	1050.29	-2.03686	0.0416645	0.356729
ENSMUSG00000028857	Tmem222	1539.6	-0.84222	0.0127506	0.112808		ENSMUSG00000025225	Nfkb2	90.1463	-2.03682	0.0416685	0.356729
ENSMUSG00000052353	Cemip	46.1662	4.77759	0.0127446	0.112808		ENSMUSG00000006585	Cdt1	2909.05	-2.03624	0.0417265	0.3568
ENSMUSG00000009566	Fpgs	1439.42	-1.56622	0.0127858	0.112889		ENSMUSG00000039901	Armh3	4184.83	2.03563	0.0417876	0.357094
ENSMUSG00000035032	Nek11	35.1507	2.5989	0.012783	0.112889		ENSMUSG00000028232	Tmem68	1256.15	2.03394	0.0419573	0.357628
ENSMUSG00000033880	Lgals3bp	77.0585	3.00326	0.0127717	0.112889		ENSMUSG00000059406	Tmprss9	31.3826	-2.03423	0.0419285	0.357628
ENSMUSG00000026219	Trip12	17226.7	-0.410248	0.0127961	0.112908		ENSMUSG00000035785	Cmtm2b	14.1191	2.03466	0.0418852	0.357628
ENSMUSG00000046338	Gpat2	741.331	1.59138	0.0128273	0.112965		ENSMUSG00000069208	Zfp825	481.974	-2.03405	0.041947	0.357628
ENSMUSG00000052676	Zmat1	99.5903	2.10143	0.0128374	0.112965		ENSMUSG00000057672	Pkn1	158.08	2.03303	0.0420499	0.358189
ENSMUSG00000025495	Ptdss2	2433.24	-0.904975	0.0128434	0.112965		ENSMUSG00000026970	Rbms1	4087.72	-2.03186	0.0421676	0.358733
ENSMUSG00000034252	Senp6	19856.8	0.592802	0.0128346	0.112965		ENSMUSG00000032431	Crtap	236.742	-2.03192	0.0421617	0.358733
ENSMUSG00000023791	Pigx	871.834	1.58233	0.0128376	0.112965		ENSMUSG00000026456	Cyb5r1	558.36	-2.03142	0.042212	0.358882
ENSMUSG00000023075	Akirin1	1197.7	-0.939589	0.0128525	0.112972		ENSMUSG00000029752	Asns	5870.1	-2.0308	0.0422754	0.359193
ENSMUSG00000032667	Pon2	491.406	1.90036	0.0129071	0.113315		ENSMUSG00000002847	Pla1a	384.23	-2.03029	0.0423266	0.359399
ENSMUSG00000074781	Ube2n	5411.2	-0.697741	0.0129078	0.113315		ENSMUSG00000038984	Tspyl5	117.049	2.02954	0.0424032	0.35982
ENSMUSG00000030788	Rnf141	1332.82	1.31691	0.0129299	0.113436		ENSMUSG00000043252	Tmem64	1348.55	2.02867	0.0424917	0.359821
ENSMUSG00000039232	Stx11	218.741	-3.56925	0.0129614	0.113641		ENSMUSG00000066640	Fbxl18	1118.32	-2.029	0.0424584	0.359821
ENSMUSG00000038039	Gcc2	3182.2	0.694458	0.0129828	0.113684		ENSMUSG00000038781	Stap2	63.6539	2.02848	0.0425111	0.359821
ENSMUSG00000020846	Rflnb	257.802	3.10182	0.0129819	0.113684		ENSMUSG00000024791	Cdca5	3754.16	-2.0292	0.0424381	0.359821
ENSMUSG00000030545	Pex11a	270.581	-1.8848	0.0130009	0.11377		ENSMUSG00000026784	Pdss1	1651.34	-2.02743	0.0426182	0.360201
ENSMUSG00000049723	Mmp12	53.4961	4.57651	0.0130144	0.113816		ENSMUSG00000045573	Penk	13.9014	2.02646	0.0427179	0.360201
ENSMUSG00000028894	Inpp5b	1137.08	-1.14146	0.0130437	0.114		ENSMUSG00000029208	Guf1	863.142	-2.02652	0.0427116	0.360201
ENSMUSG00000041975	Mettl8	1535.8	1.32701	0.0130706	0.114163		ENSMUSG00000030281	Il17rc	518.529	-2.02675	0.042688	0.360201
ENSMUSG00000045078	Rnf216	9843.84	-0.694435	0.0131434	0.11456		ENSMUSG00000046311	Zfp62	1160.22	2.02651	0.0427126	0.360201
ENSMUSG00000023951	Vegfa	1773.32	-1.60991	0.0131492	0.11456		ENSMUSG00000035900	Gramd4	504.909	2.02777	0.0425835	0.360201
ENSMUSG00000024521	Pmaip1	383.048	2.08417	0.0131285	0.11456		ENSMUSG00000027742	Cog6	734.079	2.02595	0.0427695	0.360408
ENSMUSG00000063796	Slc22a8	12.8104	4.67246	0.0131403	0.11456		ENSMUSG00000052738	Suclg1	2447.67	-2.02539	0.042827	0.360665
ENSMUSG00000032262	Elovl4	156.552	2.62258	0.0131605	0.114586		ENSMUSG00000064138	Fam172a	2607.77	2.02495	0.0428722	0.360819
ENSMUSG00000034160	Ogt	7618	-0.748163	0.0132013	0.114869		ENSMUSG00000059772	Slx1b	516.397	2.02367	0.0430038	0.361698
ENSMUSG00000063787	Chchd1	756.571	0.700258	0.0132101	0.114873		ENSMUSG00000047945	Marcksl1	5854.67	-2.02188	0.0431889	0.363026
ENSMUSG00000040767	Snrnp25	871.853	-0.949817	0.0132195	0.114882		ENSMUSG00000019718	L3hypdh	22.5893	2.02079	0.0433014	0.363743
ENSMUSG00000091013	Vmn1r1	31.6443	-3.80296	0.0132332	0.114929		ENSMUSG00000052407	Ccdc171	871.923	-2.02002	0.0433812	0.36396
ENSMUSG00000040928	S100pbp	4921.67	-0.682187	0.0132777	0.115204		ENSMUSG00000045007	Tubg2	50.3639	2.02002	0.0433818	0.36396
ENSMUSG00000041187	Prkd2	630.19	1.83996	0.0132815	0.115204		ENSMUSG00000019178	Styxl1	68.0368	-2.01963	0.0434218	0.364067
ENSMUSG00000090619	Vmn2r60	39.4535	2.43751	0.0132962	0.115259		ENSMUSG00000002602	Axl	29.3298	2.01867	0.0435212	0.364671
ENSMUSG00000090164	BC035044	17.9196	3.13907	0.0133128	0.11533		ENSMUSG00000078651	Aoc2	247.268	2.01756	0.043637	0.365043
ENSMUSG00000003072	Atp5d	3201.39	-0.763461	0.0133258	0.115371		ENSMUSG00000048376	F2r	746.553	2.01776	0.0436165	0.365043
ENSMUSG00000042138	Msantd2	6579.24	-1.03733	0.0133411	0.11539		ENSMUSG00000042632	Pla2g6	1087.88	2.01746	0.0436476	0.365043
ENSMUSG00000038721	Hoxb7	31.3324	3.66446	0.0133448	0.11539		ENSMUSG00000116673	A630089N07Rik	2738.51	2.01673	0.0437235	0.365449
ENSMUSG00000079659	Tmem243	905.11	-2.10575	0.0133766	0.115593		ENSMUSG00000063015	Ccni	3985.21	2.01469	0.0439374	0.3668
ENSMUSG00000052684	Jun	2002.5	1.21093	0.0134131	0.115835		ENSMUSG00000038540	Tmc3	144.455	2.0144	0.0439677	0.3668
ENSMUSG00000047515	BC049715	115.119	3.38831	0.0134253	0.115869		ENSMUSG00000039099	Wdr93	223.191	2.01466	0.0439408	0.3668
ENSMUSG00000020923	Ubtf	4221.57	-0.762064	0.0134446	0.115963		ENSMUSG00000016386	Mpped2	8288.78	-2.01322	0.0440911	0.366956
ENSMUSG00000072623	Zfp9	106.673	2.73272	0.0134584	0.11601		ENSMUSG00000079083	Jrkl	187.706	2.01317	0.0440963	0.366956
ENSMUSG00000034898	Filip1	175.335	1.90626	0.0135143	0.116319		ENSMUSG00000050628	Ubald2	1139.33	-2.01366	0.0440447	0.366956
ENSMUSG00000022429	Dmc1	1338.74	-0.859079	0.0135196	0.116319		ENSMUSG00000079036	Alkbh1	2693.79	-2.01358	0.0440535	0.366956
ENSMUSG00000033966	Cdkl4	479.895	1.79155	0.013506	0.116319		ENSMUSG00000003534	Ddr1	515.255	2.01287	0.0441288	0.366998
ENSMUSG00000028838	Extl1	320.759	2.72027	0.0136172	0.117086		ENSMUSG00000078752	Scgb1b30	13.657	2.012	0.0442201	0.367528
ENSMUSG00000030539	Sema4b	3588.54	-1.02998	0.0136537	0.117327		ENSMUSG00000071528	Atp5md	1316.79	-2.01157	0.0442652	0.367674
ENSMUSG00000039578	Ccser1	816.661	1.61412	0.0136945	0.117604		ENSMUSG00000005268	Prlr	280.539	-2.01123	0.0443009	0.367742
ENSMUSG00000043067	Dpy19l1	3713.31	-0.73728	0.0137247	0.11779		ENSMUSG00000029610	Aimp2	1031.43	-2.00971	0.0444616	0.367762
ENSMUSG00000032641	Gpr19	1556.16	-1.82143	0.013761	0.118028		ENSMUSG00000030276	Ttll3	347.116	-2.00916	0.0445206	0.367762
ENSMUSG00000054871	Tmem158	21.112	4.85636	0.0137842	0.118154		ENSMUSG00000048078	Tenm4	1849.81	-2.01016	0.0444138	0.367762
ENSMUSG00000064109	Hcst	17.0728	7.50951	0.0138392	0.118478		ENSMUSG00000063297	Luzp2	92.6809	2.00889	0.0445492	0.367762
ENSMUSG00000093536	Smim17	176.656	3.79892	0.0138357	0.118478		ENSMUSG00000038742	Angptl6	211.706	2.01027	0.0444028	0.367762
ENSMUSG00000022798	Tex55	63.1835	-5.21795	0.0139091	0.119003		ENSMUSG00000032085	Tagln	98.7372	-2.00887	0.0445513	0.367762
ENSMUSG00000028626	Col9a2	174.418	-3.33159	0.0139459	0.119096		ENSMUSG00000038775	Vill	248.563	-2.00935	0.0445004	0.367762
ENSMUSG00000005148	Klf5	6038.35	-0.874274	0.0139399	0.119096		ENSMUSG00000094942	Gm3604	830.442	2.00955	0.0444786	0.367762
ENSMUSG00000021759	Plpp1	1203.75	-1.08152	0.0139423	0.119096		ENSMUSG00000079015	Serpina1c	15.2152	2.01049	0.0443799	0.367762
ENSMUSG00000018417	Myo1b	9171.3	-0.526201	0.0139681	0.119104		ENSMUSG00000027394	Ttl	671.71	2.00766	0.0446795	0.368592
ENSMUSG00000041859	Mcm3	13979.1	-1.3145	0.013956	0.119104		ENSMUSG00000103711	Tstd1	72.5103	-2.00704	0.0447459	0.368782
ENSMUSG00000048546	Tob2	516.807	1.75961	0.0139746	0.119104		ENSMUSG00000040287	Stac3	18.8459	-2.00692	0.0447578	0.368782
ENSMUSG00000022297	Fzd6	844.572	1.93757	0.0139813	0.119104		ENSMUSG00000042686	Jph1	617.798	2.00592	0.0448651	0.369438
ENSMUSG00000039095	En2	57.0402	-4.41965	0.0140096	0.119272		ENSMUSG00000044221	Grsf1	6760.69	-2.00474	0.044991	0.370018
ENSMUSG00000038122	Tbc1d32	2047.67	1.11576	0.0140554	0.119538		ENSMUSG00000001552	Jup	544.965	2.00477	0.0449877	0.370018
ENSMUSG00000048763	Hoxb3	371.875	2.45774	0.0140596	0.119538		ENSMUSG00000042644	Itpr3	970.784	2.00438	0.0450292	0.370104
ENSMUSG00000071068	Treml2	134.897	-3.7982	0.0140669	0.119538		ENSMUSG00000033419	Snap91	90.7278	2.00396	0.0450746	0.37025
ENSMUSG00000026836	Acvr1	2509.6	-0.670358	0.0141031	0.119699		ENSMUSG00000033813	Tcea1	3404.22	-2.00215	0.045269	0.370862
ENSMUSG00000005687	Bcas2	4113.88	-0.783303	0.0140949	0.119699		ENSMUSG00000029477	Morn3	52.9861	2.00153	0.0453348	0.370862
ENSMUSG00000071252	2210408I21Rik	1399.24	1.33757	0.0141299	0.119853		ENSMUSG00000006517	Mvd	945.398	-2.00242	0.04524	0.370862
ENSMUSG00000053062	Jam2	958.829	-1.44989	0.0141539	0.119983		ENSMUSG00000022037	Clu	644.259	-2.00276	0.0452029	0.370862
ENSMUSG00000097993	Ptprv	172.035	2.11571	0.0141956	0.120115		ENSMUSG00000039543	Cfap70	50.1412	2.00146	0.0453427	0.370862
ENSMUSG00000041961	Znrf3	9210.19	-0.861172	0.0141884	0.120115		ENSMUSG00000050627	Gpd1l	1169.16	2.00173	0.0453139	0.370862
ENSMUSG00000025198	Erlin1	1235.17	-0.792336	0.0141931	0.120115		ENSMUSG00000020743	Mif4gd	407.929	-2.00145	0.0453436	0.370862
ENSMUSG00000010362	Rdm1	1179.49	0.946743	0.0142052	0.120122		ENSMUSG00000031729	Ist1	4675.86	-1.99955	0.0455491	0.372314
ENSMUSG00000026799	Med27	3445.42	-0.903121	0.0142485	0.120369		ENSMUSG00000025269	Apex2	1694.28	-1.99856	0.0456559	0.372503
ENSMUSG00000027270	Lamp5	38.2102	6.11152	0.0142529	0.120369		ENSMUSG00000037979	Ccdc92	1416.45	-1.99865	0.0456465	0.372503
ENSMUSG00000040446	Rprd1a	4597.21	-0.795685	0.0142605	0.120369		ENSMUSG00000035824	Tk2	360.154	1.99863	0.0456484	0.372503
ENSMUSG00000022853	Ehhadh	1068.83	-1.52124	0.0142927	0.120567		ENSMUSG00000038042	Ptpdc1	583.02	1.9969	0.0458365	0.37352
ENSMUSG00000075249	Fsip2	9.98468	6.73428	0.014386	0.121206		ENSMUSG00000098374	Gm28043	21.8017	-1.9971	0.0458144	0.37352
ENSMUSG00000070699	Sars2	1210.9	-1.18098	0.0143842	0.121206		ENSMUSG00000037921	Ddx60	1082.65	-1.99588	0.0459467	0.374189
ENSMUSG00000047712	Ust	958.686	1.04626	0.0144128	0.121231		ENSMUSG00000045427	Hnrnph2	2264.89	1.99497	0.0460466	0.374775
ENSMUSG00000032253	Phip	8126.65	-0.490843	0.0144153	0.121231		ENSMUSG00000037857	Nufip2	12041	-1.99374	0.0461808	0.375638
ENSMUSG00000034675	Dbn1	342.882	2.49845	0.0144082	0.121231		ENSMUSG00000029228	Lnx1	1649.58	1.9934	0.0462181	0.375712
ENSMUSG00000053825	Ppfia2	88.9271	2.51511	0.0144393	0.121358		ENSMUSG00000028277	Ube2j1	2548.17	1.99269	0.0462954	0.376111
ENSMUSG00000052056	Zfp217	2882.05	0.995747	0.0144756	0.12159		ENSMUSG00000055612	Cdca7	2512.42	-1.99084	0.0464985	0.377121
ENSMUSG00000042203	Tbc1d22b	1172.17	0.902186	0.0144996	0.121718		ENSMUSG00000052310	Slc39a1	1172.71	-1.99035	0.0465519	0.377121
ENSMUSG00000020741	Cluh	3422.62	-0.961269	0.0145292	0.121892		ENSMUSG00000032413	Rasa2	2976.12	-1.99111	0.0464691	0.377121
ENSMUSG00000033114	Slc35d2	570.804	2.66604	0.014555	0.122034		ENSMUSG00000021414	Fam217a	12.4024	1.99027	0.0465609	0.377121
ENSMUSG00000074277	Phldb3	552.149	-1.38193	0.0146222	0.122523		ENSMUSG00000024114	Prss41	26.6689	1.99051	0.0465344	0.377121
ENSMUSG00000043681	Fam25c	30.4489	4.3636	0.0146339	0.122547		ENSMUSG00000064267	Hvcn1	523.505	-1.98878	0.0467252	0.377535
ENSMUSG00000055978	Fut2	115.723	3.34531	0.0146511	0.122617		ENSMUSG00000034112	Atp2c2	68.4243	1.9888	0.0467234	0.377535
ENSMUSG00000018595	Glra4	1507.08	-1.57454	0.0147262	0.122847		ENSMUSG00000037573	Tob1	311.819	-1.98913	0.0466873	0.377535
ENSMUSG00000059810	Rgs3	837.759	2.15278	0.0147321	0.122847		ENSMUSG00000024112	Cacna1h	21.6789	1.98924	0.0466745	0.377535
ENSMUSG00000030741	Spns1	3559.15	-1.3153	0.0147194	0.122847		ENSMUSG00000032261	Sh3bgrl2	1697.4	1.98783	0.0468307	0.37806
ENSMUSG00000039176	Polg	2020.09	-0.815974	0.0147286	0.122847		ENSMUSG00000006740	Kif5b	5250.08	-1.98768	0.0468468	0.37806
ENSMUSG00000020424	Castor1	345.438	-2.04607	0.0147023	0.122847		ENSMUSG00000030302	Atp2b2	25.1367	1.98655	0.0469728	0.378199
ENSMUSG00000113475	Gm49366	13.6487	4.08021	0.0147042	0.122847		ENSMUSG00000001248	Gramd1a	735.509	-1.98662	0.046964	0.378199
ENSMUSG00000056553	Ptprn2	976.406	-2.02927	0.0147513	0.122928		ENSMUSG00000038215	Cep44	1257.48	1.9865	0.0469774	0.378199
ENSMUSG00000036760	Kcnk9	22.213	6.35016	0.0147596	0.122928		ENSMUSG00000025231	Sufu	453.101	1.98726	0.0468934	0.378199
ENSMUSG00000024313	Mep1b	2444.45	1.63218	0.0147691	0.122934		ENSMUSG00000031292	Cdkl5	3647.95	-1.98598	0.047036	0.378304
ENSMUSG00000037306	Man1c1	711.652	-1.39364	0.0147894	0.123028		ENSMUSG00000027530	Fabp12	19.3851	1.98588	0.0470471	0.378304
ENSMUSG00000028307	Aldob	36.7812	-7.0119	0.0148475	0.123437		ENSMUSG00000020321	Mdh1	2475.26	-1.98522	0.0471204	0.378437
ENSMUSG00000028180	Zranb2	4979.78	-0.832692	0.0148834	0.123661		ENSMUSG00000065968	Ifitm7	19.8401	1.98522	0.0471197	0.378437
ENSMUSG00000020656	Grhl1	708.443	-1.95864	0.0149433	0.124084		ENSMUSG00000026131	Dst	16212.1	1.98337	0.0473263	0.379863
ENSMUSG00000035189	Ano4	106.937	1.91831	0.0149829	0.124263		ENSMUSG00000074955	Or4f56	13.4548	1.98282	0.047388	0.379901
ENSMUSG00000085793	Lin52	8468	-0.712283	0.0149744	0.124263		ENSMUSG00000030096	Slc6a6	5909.71	-1.98292	0.0473761	0.379901
ENSMUSG00000005447	Pafah1b3	591.177	-1.07454	0.0149943	0.124283		ENSMUSG00000021194	Chga	392.358	1.98244	0.04743	0.380009
ENSMUSG00000071369	Map3k5	1410.71	-0.936147	0.0150326	0.12451		ENSMUSG00000014786	Slc9a5	313.844	-1.98161	0.0475228	0.380524
ENSMUSG00000018548	Trim37	9000.07	-0.820015	0.0150396	0.12451		ENSMUSG00000028370	Pappa	70.7053	-1.98054	0.0476427	0.381256
ENSMUSG00000028106	Rprd2	6270.7	-0.711444	0.015073	0.124711		ENSMUSG00000014932	Yes1	1976.17	1.97973	0.0477341	0.381759
ENSMUSG00000022842	Ece2	14.4912	7.27308	0.0151134	0.12497		ENSMUSG00000025260	Hsd17b10	497.709	-1.97859	0.0478621	0.382096
ENSMUSG00000037957	Wdr20	3377.76	-0.814645	0.015176	0.125413		ENSMUSG00000044313	Mab21l3	28.5253	1.97862	0.0478593	0.382096
ENSMUSG00000028804	Csmd2	186.446	2.03653	0.0152114	0.12563		ENSMUSG00000046876	Atxn1	420.254	-1.97896	0.0478202	0.382096
ENSMUSG00000026404	Ddx59	633.574	1.64064	0.0152337	0.125639		ENSMUSG00000026558	Uck2	3833.9	-1.97783	0.047948	0.382477
ENSMUSG00000036002	Atosb	178.074	-2.47723	0.0152488	0.125639		ENSMUSG00000051517	Arhgef39	160.825	-1.9775	0.0479852	0.382477
ENSMUSG00000096145	Vkorc1	61.4829	-2.18631	0.0152416	0.125639		ENSMUSG00000003545	Fosb	51.1618	1.97741	0.0479958	0.382477
ENSMUSG00000019039	Dalrd3	400.684	1.5642	0.0152312	0.125639		ENSMUSG00000031131	Vgll1	27.0646	1.97701	0.048041	0.382608
ENSMUSG00000021718	Nt5el	44.6422	-5.17008	0.0152643	0.125692		ENSMUSG00000020159	Gabrp	401.1	-1.97646	0.0481022	0.382867
ENSMUSG00000079487	Med12	1918.85	-0.794684	0.0152991	0.125903		ENSMUSG00000025413	Ttc4	1251.96	1.97461	0.0483124	0.383849
ENSMUSG00000049107	Ntf3	24.8364	4.16391	0.0153686	0.126399		ENSMUSG00000028608	Czib	1881.9	1.97402	0.0483791	0.383849
ENSMUSG00000047030	Spata2	460.927	1.79858	0.0154176	0.126577		ENSMUSG00000028435	Aqp3	84.1552	1.97497	0.048271	0.383849
ENSMUSG00000049295	Zfp219	440.135	1.70048	0.0154171	0.126577		ENSMUSG00000020701	Tmem132e	18.7059	1.97386	0.048398	0.383849
ENSMUSG00000074829	2010315B03Rik	205.795	2.58244	0.0154138	0.126577		ENSMUSG00000021094	Dhrs7	303.176	1.97476	0.0482953	0.383849
ENSMUSG00000026556	Vangl2	757.362	2.60759	0.0154376	0.126593		ENSMUSG00000066643	Wdr35	803.119	1.97433	0.0483446	0.383849
ENSMUSG00000027364	Usp50	183.378	2.15913	0.0154379	0.126593		ENSMUSG00000094945	Rhox4a2	56.1072	-1.97354	0.0484346	0.38391
ENSMUSG00000006931	P3h4	13.9695	7.22132	0.0154485	0.126605		ENSMUSG00000034826	Nup54	2736.88	-1.97217	0.0485904	0.38446
ENSMUSG00000038256	Bcl9	3403.02	1.37691	0.0154631	0.126649		ENSMUSG00000025854	Fam20c	20.9404	1.97225	0.0485812	0.38446
ENSMUSG00000040907	Atp1a3	44.4224	2.76852	0.0155351	0.126965		ENSMUSG00000032540	Abhd5	132.553	1.97258	0.048543	0.38446
ENSMUSG00000040212	Emp3	53.1361	-2.77487	0.0155349	0.126965		ENSMUSG00000101678	Gm29609	20.1474	1.97089	0.0487363	0.385387
ENSMUSG00000017167	Cntnap1	19.2021	6.13719	0.0155337	0.126965		ENSMUSG00000033653	Vps8	1019.28	1.96836	0.049027	0.387455
ENSMUSG00000059839	Zfp874b	322.488	1.7517	0.0155385	0.126965		ENSMUSG00000029423	Piwil1	20.7006	1.96774	0.0490977	0.387785
ENSMUSG00000022940	Pigp	1485.32	-1.73577	0.0155659	0.127114		ENSMUSG00000025357	Dgka	230.386	1.96739	0.0491388	0.387879
ENSMUSG00000029761	Cald1	2657.99	2.00587	0.0155787	0.127143		ENSMUSG00000001763	Tspan33	66.0936	-1.96673	0.0492144	0.388247
ENSMUSG00000002820	Atg4d	263.315	-2.31556	0.0156544	0.127685		ENSMUSG00000031712	Il15	23.6204	1.96557	0.0493484	0.388878
ENSMUSG00000090946	Ccdc71l	78.7246	2.35396	0.0157539	0.128421		ENSMUSG00000021428	Riok1	1666.61	-1.96553	0.0493527	0.388878
ENSMUSG00000027569	Mrgbp	432.24	1.89965	0.0158129	0.128461		ENSMUSG00000039033	Tasp1	3051.25	-1.96517	0.0493944	0.388942
ENSMUSG00000026812	Tsc1	4119.48	-0.610198	0.0158156	0.128461		ENSMUSG00000022205	Sub1	9675.42	-1.96496	0.0494191	0.388942
ENSMUSG00000028128	F3	48.2085	3.66355	0.0158006	0.128461		ENSMUSG00000084786	Ubl5	2016.83	-1.96462	0.0494584	0.389022
ENSMUSG00000058239	Usf2	764.843	1.29924	0.0157773	0.128461		ENSMUSG00000031841	Cdh13	699.487	1.96423	0.0495038	0.38915
ENSMUSG00000008892	Vdac3	3177.76	-1.09139	0.0158239	0.128461		ENSMUSG00000019302	Atp6v0a1	530.395	1.96366	0.0495696	0.389209
ENSMUSG00000022973	Synj1	1333.05	-0.970774	0.01579	0.128461		ENSMUSG00000005043	Sgsh	36.5398	-1.96385	0.0495477	0.389209
ENSMUSG00000037098	Rab11fip3	2475.27	-0.841883	0.0157903	0.128461		ENSMUSG00000049892	Rasd1	48.8415	-1.96325	0.0496173	0.389354
ENSMUSG00000045576	St7l	1815.04	1.19737	0.0158345	0.128471		ENSMUSG00000061461	Smim20	295.192	-1.96255	0.0496989	0.389537
ENSMUSG00000006589	Aprt	981.93	1.12041	0.0158674	0.128587		ENSMUSG00000040760	Appl1	2545.4	1.96266	0.0496859	0.389537
ENSMUSG00000020794	Ube2g1	4503.89	-0.640425	0.0158636	0.128587		ENSMUSG00000026127	Imp4	4395.05	-1.96226	0.0497324	0.38957
ENSMUSG00000027219	Slc28a2	10.8518	4.7732	0.0158928	0.128642		ENSMUSG00000039328	Rnf122	317.538	-1.96182	0.0497831	0.389739
ENSMUSG00000032000	Birc3	195.866	1.75954	0.015886	0.128642		ENSMUSG00000048626	Klf17	83.4428	-1.96126	0.0498487	0.390024
ENSMUSG00000036093	Arl5a	3283.14	-0.542504	0.0159599	0.12911		ENSMUSG00000035754	Wdr18	2247.5	-1.96063	0.0499221	0.390369
ENSMUSG00000094282	Cfap73	35.7604	-6.93916	0.0159886	0.129266		ENSMUSG00000070394	Tmem256	982.623	-1.96	0.0499953	0.390712
ENSMUSG00000037784	Dzip1l	370.882	1.99997	0.0160411	0.129615		ENSMUSG00000038528	Mfsd4b5	21.5434	1.95876	0.0501415	0.391458
ENSMUSG00000055681	Cope	1803.8	-1.12982	0.0160785	0.129841		ENSMUSG00000040856	Dlk1	177.645	-1.95869	0.0501493	0.391458
ENSMUSG00000030671	Pde3b	1516.28	1.27573	0.0160906	0.129863		ENSMUSG00000040415	Dtx3	41.6082	1.95765	0.0502717	0.391726
ENSMUSG00000026042	Col5a2	243.051	2.12469	0.0161718	0.130338		ENSMUSG00000001150	Mcm3ap	3712.09	1.95812	0.0502158	0.391726
ENSMUSG00000015755	Tab2	7181.32	-0.583719	0.0161751	0.130338		ENSMUSG00000051671	Coa6	351.037	-1.95785	0.0502471	0.391726
ENSMUSG00000009114	2610028H24Rik	33.8672	3.04637	0.0161778	0.130338		ENSMUSG00000022701	Ccdc191	1739.21	1.95736	0.0503049	0.391756
ENSMUSG00000019478	Rab4a	931.138	-1.44707	0.0162847	0.131046		ENSMUSG00000028633	Ctps	6730.73	-1.95696	0.0503518	0.391892
ENSMUSG00000035455	Fignl1	3342.87	-1.03722	0.0162785	0.131046		ENSMUSG00000005615	Pcyt1a	584.903	-1.95667	0.0503865	0.391934
ENSMUSG00000046718	Bst2	945.617	-1.72362	0.0163063	0.131067		ENSMUSG00000048779	P2ry6	13.9426	1.95525	0.0505535	0.393005
ENSMUSG00000062309	Rpp25	890.958	-1.77979	0.0163003	0.131067		ENSMUSG00000027698	Nceh1	580.242	-1.95481	0.0506059	0.393183
ENSMUSG00000030471	Zdhhc13	2549.48	-0.894063	0.0164146	0.131861		ENSMUSG00000074227	Spint2	1619.14	-1.95344	0.0507678	0.394211
ENSMUSG00000017002	Slpi	68.6671	-2.91453	0.0164387	0.131965		ENSMUSG00000054520	Sh3bp2	42.5296	-1.95291	0.05083	0.394404
ENSMUSG00000022992	Kansl2	3264.45	-0.962837	0.0164467	0.131965		ENSMUSG00000031775	Pllp	18.5347	1.95248	0.0508813	0.394404
ENSMUSG00000038679	Trps1	729.598	1.55954	0.0165012	0.132326		ENSMUSG00000042870	Tom1	2192.09	1.95257	0.0508708	0.394404
ENSMUSG00000058550	Dppa4	3163.23	-0.777844	0.0165192	0.132393		ENSMUSG00000062546	V1ra8	18.7071	1.95186	0.050955	0.394746
ENSMUSG00000059540	Tcea2	22.3752	5.43362	0.0165848	0.13277		ENSMUSG00000096215	Smim22	110.641	-1.95146	0.0510018	0.394879
ENSMUSG00000025555	Farp1	6212.57	0.909636	0.0165854	0.13277		ENSMUSG00000015127	Unkl	759.173	1.9506	0.0511041	0.395442
ENSMUSG00000041479	Syt15	18.7625	5.22701	0.0166301	0.13305		ENSMUSG00000003227	Edar	782.707	1.95021	0.0511516	0.395559
ENSMUSG00000028649	Macf1	12361.8	-0.725987	0.0166464	0.133103		ENSMUSG00000047409	Ctdspl	399.742	1.94998	0.0511784	0.395559
ENSMUSG00000026831	Pierce1	285.312	2.58414	0.0166615	0.133147		ENSMUSG00000026090	Cracdl	330.902	1.94954	0.0512309	0.395728
ENSMUSG00000029676	Pot1a	4393.92	-0.731739	0.0166772	0.133163		ENSMUSG00000020776	Fbf1	464.73	1.94814	0.0513984	0.395728
ENSMUSG00000072066	6720489N17Rik	227.083	1.89712	0.0166827	0.133163		ENSMUSG00000017446	C1qtnf1	653.778	-1.94817	0.0513952	0.395728
ENSMUSG00000027719	Adad1	210.707	1.305	0.0167472	0.1336		ENSMUSG00000033102	Cdc14b	580.66	-1.94875	0.0513248	0.395728
ENSMUSG00000028488	Sh3gl2	822.639	-1.39095	0.0167637	0.133655		ENSMUSG00000073158	9030624G23Rik	447.816	1.94815	0.0513972	0.395728
ENSMUSG00000021822	Plau	15.1099	6.60036	0.0167913	0.133797		ENSMUSG00000033871	Ppargc1b	23.1893	1.94806	0.0514079	0.395728
ENSMUSG00000032350	Gclc	7810.83	-0.89711	0.0169867	0.135199		ENSMUSG00000024913	Lrp5	2464.45	1.94882	0.0513174	0.395728
ENSMUSG00000036196	Slc26a8	116.61	-2.17152	0.0169779	0.135199		ENSMUSG00000037243	Zfp692	867.426	1.94751	0.051474	0.396009
ENSMUSG00000047123	Ticam1	26.4755	4.28272	0.0170037	0.135256		ENSMUSG00000026447	Pik3c2b	3402.04	-1.94636	0.0516114	0.396555
ENSMUSG00000025035	Arl3	877.164	1.47215	0.0170224	0.135327		ENSMUSG00000050069	Grem2	136.2	-1.94636	0.0516109	0.396555
ENSMUSG00000074794	Arrdc3	2527.91	-0.734986	0.0170596	0.135545		ENSMUSG00000090110	Cmc4	126.475	-1.94617	0.0516342	0.396555
ENSMUSG00000034773	Hrob	3689.7	-1.05126	0.0170926	0.135729		ENSMUSG00000041263	Rusc1	12.3741	1.94534	0.0517343	0.396657
ENSMUSG00000016487	Ppfibp1	1603.73	1.18994	0.0171355	0.135991		ENSMUSG00000044681	Cnpy1	209.964	-1.94532	0.0517366	0.396657
ENSMUSG00000029060	Mib2	420.406	-2.00756	0.0171607	0.136113		ENSMUSG00000090843	Heatr4	33.2663	1.94534	0.0517336	0.396657
ENSMUSG00000052934	Fbxo31	1172.45	-1.2254	0.0171798	0.136186		ENSMUSG00000018599	Mief2	314.997	-1.94504	0.0517698	0.396684
ENSMUSG00000021953	Tdh	4918.73	-0.918094	0.0172332	0.136531		ENSMUSG00000022337	Emc2	1005.18	-1.94464	0.0518187	0.396831
ENSMUSG00000036980	Taf6	1401.17	1.28975	0.0173114	0.137072		ENSMUSG00000051527	Usp29	3545.52	1.94347	0.0519591	0.397245
ENSMUSG00000028184	Adgrl2	3399.06	0.931556	0.0173504	0.137302		ENSMUSG00000004994	Ccdc130	421.463	1.94345	0.0519621	0.397245
ENSMUSG00000026766	Mmadhc	1866.69	1.03655	0.0174485	0.137999		ENSMUSG00000036800	Fam135b	19.154	1.94358	0.0519463	0.397245
ENSMUSG00000040653	Ppp1r14c	233.049	1.80321	0.0175765	0.138853		ENSMUSG00000041926	Rnpep	100.556	-1.9426	0.0520642	0.397552
ENSMUSG00000018931	Natd1	1474.37	1.6135	0.017572	0.138853		ENSMUSG00000074923	Pak6	72.7927	1.94255	0.0520709	0.397552
ENSMUSG00000026941	Mamdc4	189.447	2.90278	0.0175868	0.138854		ENSMUSG00000066026	Dhrs3	101.445	1.94238	0.0520915	0.397552
ENSMUSG00000029920	Smarcad1	6841.87	-0.468502	0.0175991	0.138872		ENSMUSG00000055745	Rtl6	322.206	1.94205	0.0521315	0.397629
ENSMUSG00000067261	Foxd3	24.5722	8.03453	0.0176145	0.138914		ENSMUSG00000038400	Pmepa1	1065.66	1.94092	0.0522681	0.397851
ENSMUSG00000025193	Cutc	82.59	2.5239	0.0176557	0.139159		ENSMUSG00000027947	Il6ra	286.847	-1.94025	0.0523499	0.397851
ENSMUSG00000028785	Hpca	29.784	6.95412	0.0177131	0.139533		ENSMUSG00000078813	Leng1	269.27	1.94003	0.0523764	0.397851
ENSMUSG00000046618	Olfml2a	117.686	3.28055	0.0177748	0.139928		ENSMUSG00000035585	Tsen34	2890.15	-1.93984	0.052399	0.397851
ENSMUSG00000076431	Sox4	1392	1.4384	0.0177937	0.139928		ENSMUSG00000093536	Smim17	15.9302	1.94014	0.0523633	0.397851
ENSMUSG00000047953	Gp5	178.514	-3.85407	0.017785	0.139928		ENSMUSG00000062031	Pgghg	779.349	-1.94067	0.0522989	0.397851
ENSMUSG00000079700	Fpr3	228.737	2.31368	0.0178516	0.140224		ENSMUSG00000025812	Pard3	13248.8	-1.94062	0.0523044	0.397851
ENSMUSG00000056812	St8sia3	14.5104	7.27705	0.017848	0.140224		ENSMUSG00000052102	Gnpda1	1685.26	1.94139	0.0522106	0.397851
ENSMUSG00000022755	Adgrg7	35.0046	-2.93296	0.0178636	0.140238		ENSMUSG00000063694	Cycs	1764.69	-1.93854	0.0525577	0.398188
ENSMUSG00000059554	Ccdc28a	754.582	1.5662	0.0178952	0.140406		ENSMUSG00000042759	Apobr	21.0993	1.93892	0.0525109	0.398188
ENSMUSG00000026429	Ube2t	2408.94	-0.777477	0.0179114	0.14045		ENSMUSG00000030589	Rasgrp4	297.901	-1.93896	0.0525066	0.398188
ENSMUSG00000039699	Batf2	81.6942	2.18054	0.0179212	0.14045		ENSMUSG00000018830	Myh11	139.08	1.9385	0.0525628	0.398188
ENSMUSG00000001227	Sema6b	15.8044	6.02866	0.0179386	0.140507		ENSMUSG00000026748	Plxdc2	1601.69	1.93756	0.0526771	0.398828
ENSMUSG00000029235	Pdcl2	166.846	-3.02871	0.0181314	0.141937		ENSMUSG00000046516	Cox17	2662.54	-1.93709	0.0527343	0.399035
ENSMUSG00000036872	Abcc12	30.8516	-4.49767	0.0181511	0.142011		ENSMUSG00000000544	Gpa33	15.7073	-1.93684	0.0527646	0.399038
ENSMUSG00000042647	Acad12	112.738	1.67268	0.0181837	0.142185		ENSMUSG00000026740	Dnajc1	4433.94	1.93568	0.0529068	0.399887
ENSMUSG00000059361	Nrsn2	24.8461	3.60853	0.0181948	0.142191		ENSMUSG00000045410	Akr1e1	900.334	1.93499	0.0529919	0.400303
ENSMUSG00000045691	Thtpa	19.8144	-5.74515	0.0182332	0.142411		ENSMUSG00000032498	Mlh1	2071.29	-1.9347	0.0530269	0.400341
ENSMUSG00000047963	Stbd1	30.4764	6.88756	0.0183089	0.142921		ENSMUSG00000054723	Vmac	381.573	1.93367	0.0531536	0.401071
ENSMUSG00000019853	Hebp2	18.5911	3.29662	0.0183356	0.143049		ENSMUSG00000071866	Ppia	19669.4	-1.93314	0.0532193	0.401339
ENSMUSG00000000263	Glra1	154.658	1.84572	0.0183464	0.143052		ENSMUSG00000026523	Wdr64	353.068	-1.93236	0.0533147	0.401832
ENSMUSG00000110190	Zscan4-ps2	27.9844	5.33533	0.0183959	0.143357		ENSMUSG00000020083	Fam241b	206.847	1.93147	0.0534246	0.402206
ENSMUSG00000062184	Hs6st2	326.448	1.59239	0.0184151	0.143426		ENSMUSG00000055707	Klhl26	360.274	-1.93152	0.0534189	0.402206
ENSMUSG00000019831	Wasf1	3100.98	-1.01413	0.018429	0.143454		ENSMUSG00000074269	Rec114	1001.6	-1.92961	0.0536555	0.403717
ENSMUSG00000029373	Pf4	1974.8	-3.57296	0.0184899	0.143846		ENSMUSG00000062098	Btbd3	1684.66	1.92931	0.0536919	0.403763
ENSMUSG00000039891	Txlnb	115.337	2.39231	0.0185235	0.144026		ENSMUSG00000014867	Surf4	2700.82	-1.92881	0.0537545	0.404006
ENSMUSG00000042155	Klhl23	244.791	-1.86272	0.0185803	0.144306		ENSMUSG00000003541	Ier3	294.152	-1.92853	0.0537897	0.404043
ENSMUSG00000022388	Ttll8	63.8046	4.72143	0.0185774	0.144306		ENSMUSG00000042371	Slc5a10	36.6079	-1.92808	0.0538453	0.404233
ENSMUSG00000036473	Tbc1d24	603.579	-1.0252	0.0185996	0.144374		ENSMUSG00000051166	Eml5	2435.54	1.92687	0.0539961	0.405138
ENSMUSG00000038059	Smim3	440.934	-2.24471	0.0186133	0.144399		ENSMUSG00000025894	Aasdhppt	1017.51	-1.92625	0.0540729	0.405258
ENSMUSG00000006574	Slc4a1	353.489	2.86429	0.0186849	0.144874		ENSMUSG00000059734	Ndufs8	1161.08	-1.92627	0.0540712	0.405258
ENSMUSG00000061099	Gapdhs	442.065	-2.16426	0.0187229	0.145087		ENSMUSG00000036403	Cep135	1721.48	1.92557	0.0541576	0.405438
ENSMUSG00000037139	Myom3	176.075	-1.95572	0.0187368	0.145113		ENSMUSG00000020160	Meis1	914.706	-1.92563	0.0541508	0.405438
ENSMUSG00000020267	Hint1	4557.01	-0.84244	0.0187533	0.145159		ENSMUSG00000028780	Sema3c	191.109	-1.92528	0.0541941	0.405484
ENSMUSG00000031490	Eif4ebp1	3250.06	0.992233	0.0188554	0.145825		ENSMUSG00000028920	Fbxo42	3786.21	-1.92338	0.0544322	0.406263
ENSMUSG00000022507	1810013L24Rik	4953.4	-0.611547	0.0188604	0.145825		ENSMUSG00000105078	Vamp9	75.4866	1.92324	0.0544505	0.406263
ENSMUSG00000028974	Dffa	267.621	2.26974	0.0188919	0.145987		ENSMUSG00000030826	Bcat2	248.99	-1.92327	0.0544464	0.406263
ENSMUSG00000040738	Ints8	6100.31	0.637061	0.019001	0.146532		ENSMUSG00000031959	Wdr59	1868.01	1.92368	0.0543952	0.406263
ENSMUSG00000029206	Nsun7	104.735	-3.45772	0.0189954	0.146532		ENSMUSG00000037656	Slc20a2	3093.47	1.92357	0.0544081	0.406263
ENSMUSG00000030264	Thumpd3	2520.72	-0.970681	0.019005	0.146532		ENSMUSG00000031479	Vps36	1641.15	1.92264	0.054525	0.406592
ENSMUSG00000079299	Klrb1	17.3899	3.38594	0.0189977	0.146532		ENSMUSG00000026511	Srp9	1237.33	-1.92228	0.0545702	0.406702
ENSMUSG00000070031	Sp140	45.5741	2.29196	0.019073	0.146893		ENSMUSG00000024663	Rab3il1	1017.7	-1.92193	0.0546147	0.406806
ENSMUSG00000039959	Hip1	916.579	1.61977	0.0190684	0.146893		ENSMUSG00000044017	Adgrd1	8962.66	-1.9215	0.0546683	0.406978
ENSMUSG00000038271	Iffo1	655.254	-1.65224	0.0191271	0.147227		ENSMUSG00000078632	Lrrc37a	16.8772	1.92122	0.0547039	0.407017
ENSMUSG00000038528	Mfsd4b5	132.884	2.53476	0.0191492	0.147315		ENSMUSG00000021189	Atxn3	1666.68	-1.92073	0.0547663	0.407254
ENSMUSG00000021685	Otp	52.3637	5.69719	0.0192355	0.147879		ENSMUSG00000028969	Cdk5	299.684	1.92006	0.0548505	0.407426
ENSMUSG00000071281	Zfp65	737.936	1.00661	0.0192439	0.147879		ENSMUSG00000022043	Trim35	868.414	1.92028	0.0548225	0.407426
ENSMUSG00000020088	Sar1a	3835.75	1.01553	0.0192782	0.147929		ENSMUSG00000058881	Zfp516	7152.95	1.91906	0.0549766	0.408136
ENSMUSG00000001034	Mapk7	2198.69	-0.957731	0.0192932	0.147929		ENSMUSG00000058328	Xlr5a	34.8213	1.91617	0.0553437	0.409041
ENSMUSG00000011254	Thg1l	1531.19	0.860517	0.0192927	0.147929		ENSMUSG00000040720	Virma	5158.76	1.91769	0.0551499	0.409041
ENSMUSG00000022494	Shisa9	15.6671	-4.51977	0.019265	0.147929		ENSMUSG00000063446	Plppr1	581.806	-1.91748	0.0551771	0.409041
ENSMUSG00000022475	Hdac7	130.845	-1.76567	0.0193529	0.148304		ENSMUSG00000078511	Pramel16	13.8729	1.91684	0.0552588	0.409041
ENSMUSG00000019528	Gyg	660.827	1.81785	0.0193777	0.148412		ENSMUSG00000020027	Socs2	6371.86	-1.91624	0.0553347	0.409041
ENSMUSG00000028702	Rad54l	2019.24	-1.22772	0.0193975	0.148481		ENSMUSG00000034910	Pygo1	291.171	1.91704	0.0552323	0.409041
ENSMUSG00000002257	Def6	463.773	-2.20546	0.0194212	0.14858		ENSMUSG00000047260	Emc6	397.871	-1.91658	0.0552911	0.409041
ENSMUSG00000071317	Bves	336.921	2.95748	0.0194393	0.148601		ENSMUSG00000095909	Zfp997	153.305	-1.91658	0.0552919	0.409041
ENSMUSG00000033987	Dnah17	83.6449	-2.87891	0.0194521	0.148601		ENSMUSG00000025147	Mob2	1992.44	1.91578	0.0553933	0.409119
ENSMUSG00000048895	Cdk5r1	243.062	-3.40049	0.0194562	0.148601		ENSMUSG00000064120	Mocs1	693.037	-1.9156	0.0554156	0.409119
ENSMUSG00000069520	Tmem19	226.423	1.88458	0.0195359	0.149127		ENSMUSG00000075256	Cerkl	302.415	-1.91507	0.0554837	0.409169
ENSMUSG00000046182	Gsg1l	187.383	2.41671	0.019554	0.149132		ENSMUSG00000031641	Cbr4	606.418	1.91527	0.0554586	0.409169
ENSMUSG00000025317	Car5a	85.08	3.48771	0.0195581	0.149132		ENSMUSG00000035342	Lzts2	689.021	1.91457	0.055548	0.409417
ENSMUSG00000001056	Nhp2	6739.29	1.38231	0.0196095	0.149441		ENSMUSG00000035258	Abi3bp	68.2174	1.9143	0.0555821	0.409442
ENSMUSG00000025202	Scd3	48.1169	2.15783	0.0197289	0.150268		ENSMUSG00000041439	Mfsd6	220.236	1.91298	0.0557502	0.410228
ENSMUSG00000047067	Dusp28	25.3335	4.81518	0.0197977	0.150653		ENSMUSG00000024900	Cpt1a	450.356	1.91299	0.0557498	0.410228
ENSMUSG00000036198	Arhgap36	22.1847	7.88757	0.0198012	0.150653		ENSMUSG00000034724	Cnot6l	3073.82	-1.91171	0.0559132	0.410538
ENSMUSG00000057715	A830018L16Rik	2370.03	-1.11843	0.0198468	0.150916		ENSMUSG00000063568	Jazf1	294.15	-1.91217	0.0558541	0.410538
ENSMUSG00000064289	Tank	1507.83	1.29725	0.0199211	0.151368		ENSMUSG00000050052	Tdrp	798.282	1.91169	0.0559154	0.410538
ENSMUSG00000029279	Brdt	1273.59	1.93159	0.019939	0.151368		ENSMUSG00000053646	Plxnb1	461.525	1.91221	0.0558489	0.410538
ENSMUSG00000009378	Slc16a12	189.042	2.87591	0.0199339	0.151368		ENSMUSG00000055305	Zfp93	301.566	1.911	0.056005	0.41097
ENSMUSG00000026821	Ralgds	3147.23	-0.535309	0.0200067	0.151715		ENSMUSG00000095082	Gm15091	45.911	1.90846	0.0563318	0.411333
ENSMUSG00000039542	Ncam1	1392.67	1.23748	0.0200005	0.151715		ENSMUSG00000028644	Ermap	12.9289	-1.90894	0.0562697	0.411333
ENSMUSG00000006777	Krt23	13.9161	7.2162	0.0200293	0.151803		ENSMUSG00000028430	Nol6	5438.58	-1.90973	0.0561683	0.411333
ENSMUSG00000025505	Tmem80	143.769	2.30264	0.0200666	0.152002		ENSMUSG00000028978	Nos3	53.6264	1.9094	0.0562102	0.411333
ENSMUSG00000070594	Cfhr4	51.2643	2.10424	0.0200925	0.152031		ENSMUSG00000061589	Dot1l	18662.9	1.90893	0.0562707	0.411333
ENSMUSG00000056116	H2-T22	258.95	-2.08055	0.0200909	0.152031		ENSMUSG00000040006	Ginm1	245.673	1.90939	0.0562116	0.411333
ENSMUSG00000044576	Garem2	52.418	-3.88145	0.0201088	0.15205		ENSMUSG00000035164	Zc3h12c	792.428	-1.91007	0.0561241	0.411333
ENSMUSG00000052566	Hook2	1021.81	-0.946271	0.020117	0.15205		ENSMUSG00000034641	Cd300ld	16.0751	1.90868	0.0563033	0.411333
ENSMUSG00000020078	Vps26a	7334.97	-0.552194	0.0201599	0.152291		ENSMUSG00000071550	Cfap44	67.3242	-1.909	0.0562626	0.411333
ENSMUSG00000070733	Fryl	15877.4	-0.494278	0.0201797	0.152357		ENSMUSG00000034807	Colgalt1	1340.88	-1.90743	0.0564654	0.411858
ENSMUSG00000031762	Mt2	623.6	-1.73418	0.0201979	0.152411		ENSMUSG00000041620	Mmp1b	12.2312	1.90745	0.056462	0.411858
ENSMUSG00000044176	Spink10	97.795	-3.44712	0.0202584	0.152784		ENSMUSG00000009640	Dmap1	1641.74	-1.90631	0.0566102	0.412013
ENSMUSG00000027220	Syt13	18.5109	5.28365	0.0202982	0.152918		ENSMUSG00000053768	Chchd3	6881.25	-1.90688	0.0565361	0.412013
ENSMUSG00000056185	Snx32	256.181	2.31979	0.0202983	0.152918		ENSMUSG00000038122	Tbc1d32	1401.9	1.90658	0.0565754	0.412013
ENSMUSG00000006576	Slc4a3	61.798	2.35276	0.0204014	0.153515		ENSMUSG00000020515	Cnot8	1005.88	-1.90643	0.0565949	0.412013
ENSMUSG00000020205	Phlda1	1273.85	1.9096	0.0204109	0.153515		ENSMUSG00000032280	Tle3	1184.29	1.90598	0.0566531	0.412101
ENSMUSG00000050945	Zfp438	1693.96	-1.25302	0.020404	0.153515		ENSMUSG00000058022	Adtrp	156.154	1.90505	0.0567734	0.412751
ENSMUSG00000023074	Mospd1	479.2	1.9176	0.0204483	0.153713		ENSMUSG00000026475	Rgs16	496.299	-1.9047	0.0568188	0.412857
ENSMUSG00000073027	Dmrtc1b	16.8739	6.12248	0.0204743	0.153786		ENSMUSG00000003131	Pafah1b2	4887.6	-1.90435	0.0568645	0.412964
ENSMUSG00000109850	Gm45692	595.079	-1.69216	0.0204803	0.153786		ENSMUSG00000025656	Arhgef9	167.426	-1.90387	0.0569272	0.412969
ENSMUSG00000025839	Pramel7	13.1874	7.13882	0.02053	0.153906		ENSMUSG00000021314	Amph	1380.81	1.90387	0.0569271	0.412969
ENSMUSG00000025265	Fgd1	4642.93	-0.757425	0.0205188	0.153906		ENSMUSG00000027566	Psma7	4809.1	-1.90242	0.0571168	0.412998
ENSMUSG00000031483	Erlin2	1208.2	1.232	0.0205303	0.153906		ENSMUSG00000026854	Usp20	142.732	1.90296	0.0570459	0.412998
ENSMUSG00000098650	Commd1b	182.066	-2.40914	0.0205408	0.153906		ENSMUSG00000054453	Sytl5	22.5104	1.90262	0.0570904	0.412998
ENSMUSG00000022769	Sdf2l1	402.23	2.09813	0.0205653	0.153922		ENSMUSG00000028655	Mfsd2a	34.1017	-1.90286	0.0570586	0.412998
ENSMUSG00000024436	Mrps18b	891.271	-0.684607	0.0205647	0.153922		ENSMUSG00000044576	Garem2	12.2007	1.90358	0.0569652	0.412998
ENSMUSG00000042854	Trp53rkb	183.532	1.61328	0.0207632	0.154316		ENSMUSG00000041654	Slc39a11	2658.27	1.90283	0.0570629	0.412998
ENSMUSG00000031246	Sh3bgrl	969.739	1.21025	0.0207448	0.154316		ENSMUSG00000003031	Cdkn1b	448.738	1.90144	0.0572449	0.413701
ENSMUSG00000025151	Maged1	9087.64	0.706448	0.0207129	0.154316		ENSMUSG00000026470	Stx6	1507.75	1.89775	0.0577289	0.414536
ENSMUSG00000037266	Rsrp1	3807.99	-0.590016	0.0207586	0.154316		ENSMUSG00000053746	Ptrh1	13.5373	1.89922	0.0575358	0.414536
ENSMUSG00000006392	Med8	811.876	1.60896	0.0207055	0.154316		ENSMUSG00000002012	Pnck	13.1244	1.89772	0.0577332	0.414536
ENSMUSG00000045205	Dpy19l4	2564.41	-0.817401	0.0206575	0.154316		ENSMUSG00000072694	1500011B03Rik	656.962	-1.89914	0.0575466	0.414536
ENSMUSG00000030335	Mrpl51	2513.69	1.23424	0.0207063	0.154316		ENSMUSG00000001158	Snrnp27	1000.21	-1.89964	0.0574803	0.414536
ENSMUSG00000054568	Usp17la	10.8828	5.47631	0.020694	0.154316		ENSMUSG00000030553	Pgpep1l	145.814	1.89864	0.0576115	0.414536
ENSMUSG00000000791	Il12rb1	48.4072	-3.74201	0.0207252	0.154316		ENSMUSG00000031647	Mfap3l	214.703	1.89903	0.0575608	0.414536
ENSMUSG00000031838	Ifi30	229.172	2.48896	0.0206705	0.154316		ENSMUSG00000018474	Chd3	3632.62	-1.89783	0.0577179	0.414536
ENSMUSG00000032097	Ddx6	9510.91	0.66633	0.020757	0.154316		ENSMUSG00000021362	Gcm2	13.1244	1.89772	0.0577332	0.414536
ENSMUSG00000038437	Mllt6	2637.75	-0.786096	0.0206407	0.154316		ENSMUSG00000014313	Cox6c	4189.68	-1.89908	0.0575538	0.414536
ENSMUSG00000023169	Slc38a1	6427.22	-0.688599	0.0207051	0.154316		ENSMUSG00000024190	Dusp1	3479.39	1.8999	0.0574466	0.414536
ENSMUSG00000000168	Dlat	2466.19	-0.868204	0.0208137	0.154608		ENSMUSG00000064043	Trerf1	890.74	1.89792	0.0577071	0.414536
ENSMUSG00000024847	Aip	1051.94	0.878427	0.0208433	0.154745		ENSMUSG00000026603	Smyd2	3335.67	-1.8942	0.0581984	0.414585
ENSMUSG00000037419	Endod1	124.124	1.91344	0.0208705	0.154863		ENSMUSG00000044768	Macir	527.256	1.89601	0.0579587	0.414585
ENSMUSG00000022556	Hsf1	3453.67	-0.585813	0.0208885	0.154914		ENSMUSG00000063663	Brwd3	3137.78	1.89533	0.0580486	0.414585
ENSMUSG00000041431	Ccnb1	6790.31	0.510261	0.0209688	0.155426		ENSMUSG00000025862	Stag2	2998.18	1.89721	0.0578009	0.414585
ENSMUSG00000029811	Aoc1	59.9198	2.69373	0.0210264	0.155769		ENSMUSG00000031309	Rps6ka3	5030.23	-1.89375	0.058258	0.414585
ENSMUSG00000032812	Arap1	348.077	-1.46739	0.0210827	0.156102		ENSMUSG00000005779	Psmb4	4081.38	-1.8942	0.0581978	0.414585
ENSMUSG00000000167	Pih1d2	383.406	-1.88369	0.0211402	0.156361		ENSMUSG00000020220	Vps13d	2907.29	-1.89602	0.0579577	0.414585
ENSMUSG00000013236	Ptprs	3574.48	1.08273	0.0211338	0.156361		ENSMUSG00000038722	Bud31	1161.05	-1.89566	0.0580047	0.414585
ENSMUSG00000027702	Lrrc34	2825.37	-0.852608	0.0211847	0.156606		ENSMUSG00000029455	Aldh2	2156.63	-1.89364	0.0582731	0.414585
ENSMUSG00000029055	Plch2	25.1493	5.66452	0.0212854	0.157014		ENSMUSG00000064080	Fbln2	318.055	-1.89323	0.0583275	0.414585
ENSMUSG00000038587	Akap12	10829.8	-0.984323	0.0212686	0.157014		ENSMUSG00000030204	Ddx47	3365.92	-1.89521	0.0580651	0.414585
ENSMUSG00000019977	Hbs1l	5831.98	-0.607109	0.0212709	0.157014		ENSMUSG00000030134	Rasgef1a	236.679	-1.89478	0.0581209	0.414585
ENSMUSG00000032179	Bmp5	150.48	2.45808	0.0212777	0.157014		ENSMUSG00000045282	Tmem86b	217.856	-1.89321	0.0583302	0.414585
ENSMUSG00000043251	Exoc3l	369.687	3.03731	0.0213453	0.157372		ENSMUSG00000034990	Otoa	294.708	1.89543	0.0580357	0.414585
ENSMUSG00000028790	Khdrbs1	3850.7	0.81993	0.0213621	0.157412		ENSMUSG00000019731	Slc35e1	1194.99	-1.89342	0.0583026	0.414585
ENSMUSG00000026471	Mr1	25.8655	-4.66414	0.0214082	0.157667		ENSMUSG00000049717	Lig4	393.757	1.89578	0.057989	0.414585
ENSMUSG00000032754	Slc8b1	93.7849	-1.97987	0.0214413	0.157827		ENSMUSG00000041429	Nthl1	470.084	-1.89355	0.0582852	0.414585
ENSMUSG00000014725	Adam28	79.8941	4.85925	0.0214572	0.15786		ENSMUSG00000049173	Myoz3	12.2862	1.89515	0.0580726	0.414585
ENSMUSG00000024726	Carnmt1	2645.18	-1.12285	0.0214784	0.157931		ENSMUSG00000024619	Cdx1	14.7444	-1.89362	0.0582759	0.414585
ENSMUSG00000024304	Cdh2	1721.65	1.33497	0.0215023	0.158023		ENSMUSG00000022629	Kif21a	2017.42	1.89263	0.0584072	0.414818
ENSMUSG00000062077	Trim54	14.8834	4.21992	0.0215608	0.158369		ENSMUSG00000058656	Samd12	42.5717	1.89249	0.0584251	0.414818
ENSMUSG00000027210	Meis2	2522.16	1.29413	0.0215915	0.15851		ENSMUSG00000008136	Fhl2	1449.61	1.89223	0.0584608	0.414851
ENSMUSG00000019916	P4ha1	2016.93	-0.686646	0.0216054	0.158528		ENSMUSG00000048264	Dip2c	2533.01	-1.89084	0.0586455	0.415941
ENSMUSG00000025240	Sacm1l	2244.92	-0.763361	0.0216845	0.158939		ENSMUSG00000045767	B230219D22Rik	2906	1.89043	0.058701	0.416113
ENSMUSG00000108265	Or2ak5	18.3656	3.58512	0.0216746	0.158939		ENSMUSG00000028295	Smim8	131.137	1.88957	0.0588154	0.416537
ENSMUSG00000022508	Bcl6	162.178	3.161	0.0217644	0.15944		ENSMUSG00000049686	Orai1	359.623	1.88951	0.0588232	0.416537
ENSMUSG00000058407	Txndc9	2087.71	0.764342	0.0218267	0.15975		ENSMUSG00000043760	Pkhd1	96.7716	1.88885	0.0589116	0.416942
ENSMUSG00000056153	Socs6	1345.13	-0.984668	0.0218298	0.15975		ENSMUSG00000092036	Gm2244	22.1154	1.88676	0.0591927	0.418709
ENSMUSG00000018774	Cd68	131.854	3.16094	0.0218463	0.159786		ENSMUSG00000032897	Nfyc	4618.52	-1.88592	0.0593058	0.419287
ENSMUSG00000074766	Ism1	58.7614	4.8094	0.0218745	0.159907		ENSMUSG00000028681	Ptch2	620.047	-1.88521	0.0594015	0.419297
ENSMUSG00000049265	Kcnk3	22.0533	3.87275	0.0219515	0.159963		ENSMUSG00000029146	Snx17	1174.63	-1.88547	0.0593665	0.419297
ENSMUSG00000047085	Lrrc4b	25.2735	4.40815	0.0219062	0.159963		ENSMUSG00000018585	Atox1	1120.59	-1.88544	0.0593709	0.419297
ENSMUSG00000038173	Enpp6	171.363	2.92793	0.0219222	0.159963		ENSMUSG00000026211	Obsl1	675.149	1.88391	0.0595771	0.419567
ENSMUSG00000021098	4930447C04Rik	2847.17	-0.741273	0.0219235	0.159963		ENSMUSG00000026807	Ak8	58.8192	1.88216	0.0598143	0.419567
ENSMUSG00000095724	Eif1ad19	12.2569	4.66613	0.0219461	0.159963		ENSMUSG00000029482	Aacs	823.741	-1.88249	0.05977	0.419567
ENSMUSG00000050668	Gpatch11	788.434	0.988382	0.0219302	0.159963		ENSMUSG00000029148	Nrbp1	3544.35	1.88385	0.0595847	0.419567
ENSMUSG00000060679	Mrps9	4636.77	-0.790487	0.0219663	0.159986		ENSMUSG00000048897	Zfp710	9187.95	-1.88307	0.059691	0.419567
ENSMUSG00000032135	Mcam	171.144	2.41375	0.022025	0.160329		ENSMUSG00000030494	Rhpn2	3611.63	-1.88216	0.0598141	0.419567
ENSMUSG00000030619	Eed	3489.81	-0.921411	0.0220709	0.160578		ENSMUSG00000000901	Mmp11	527.446	-1.88357	0.0596234	0.419567
ENSMUSG00000015702	Anxa9	139.789	-2.20882	0.0221226	0.160869		ENSMUSG00000031622	Sin3b	4982.8	1.88214	0.0598169	0.419567
ENSMUSG00000033705	Stard9	2231.74	-1.22062	0.0221746	0.161009		ENSMUSG00000075592	Nynrin	387.971	1.88262	0.0597523	0.419567
ENSMUSG00000055960	Skint4	33.1157	-2.64987	0.0221709	0.161009		ENSMUSG00000020788	Atp2a3	66.5265	1.883	0.0597005	0.419567
ENSMUSG00000020689	Itgb3	3978.21	-0.991092	0.0221768	0.161009		ENSMUSG00000021703	Serinc5	1137.68	1.88468	0.0594724	0.419567
ENSMUSG00000032946	Rasgrp2	235.983	-2.43357	0.022233	0.161332		ENSMUSG00000024960	Plcb3	4230.67	-1.88377	0.0595955	0.419567
ENSMUSG00000006435	Neurl1a	2249.19	-1.60315	0.0222568	0.16142		ENSMUSG00000039620	Trmt9b	128.486	1.8816	0.0598906	0.419863
ENSMUSG00000037437	Adam32	51.8214	3.04956	0.0223255	0.161704		ENSMUSG00000020484	Xbp1	702.357	-1.88055	0.0600335	0.420424
ENSMUSG00000020721	Helz	24639	-0.668034	0.0223263	0.161704		ENSMUSG00000024812	Tjp2	5753.53	-1.88071	0.0600114	0.420424
ENSMUSG00000044966	Fbxo48	186.07	-2.41641	0.0223311	0.161704		ENSMUSG00000020732	Rab37	138.02	1.88025	0.0600734	0.420482
ENSMUSG00000049940	Pgrmc2	1845.97	-1.32067	0.0223828	0.161994		ENSMUSG00000029674	Limk1	823.234	-1.8794	0.0601903	0.42108
ENSMUSG00000010461	Eya4	513.513	1.98346	0.022408	0.162092		ENSMUSG00000037325	Bbs7	490.69	1.87888	0.0602611	0.421215
ENSMUSG00000038174	Hycc2	1419.38	-0.735127	0.022443	0.16226		ENSMUSG00000038500	Prr3	1291.58	1.87879	0.0602728	0.421215
ENSMUSG00000035027	Map2k2	3669.44	-1.08889	0.0225036	0.162527		ENSMUSG00000075318	Scn2a	79.6587	-1.87726	0.0604821	0.422378
ENSMUSG00000059363	Fxn	311.907	1.52913	0.0225033	0.162527		ENSMUSG00000066684	Pilrb1	18.2015	1.87711	0.0605025	0.422378
ENSMUSG00000094076	Gm4767	12.0288	2.86168	0.0225494	0.162773		ENSMUSG00000043089	Mmp1a	11.9717	1.87682	0.0605432	0.422441
ENSMUSG00000028668	Eloa	1787	-1.13289	0.0226228	0.163162		ENSMUSG00000028420	Tmem38b	1161.08	-1.87646	0.0605922	0.422498
ENSMUSG00000001313	Rnd2	53.8475	3.26504	0.0226269	0.163162		ENSMUSG00000024803	Ankrd1	11.7839	1.8763	0.0606146	0.422498
ENSMUSG00000021556	Golm1	586.666	1.16808	0.0226633	0.163339		ENSMUSG00000032640	Chsy1	5012.75	-1.8748	0.0608205	0.423712
ENSMUSG00000023826	Prkn	915.86	1.47301	0.0227054	0.163557		ENSMUSG00000040118	Cacna2d1	2827.66	-1.8735	0.0609996	0.424085
ENSMUSG00000028986	Klhl7	4552.9	-0.672159	0.0227719	0.16395		ENSMUSG00000020135	Apc2	27.9606	1.87374	0.060967	0.424085
ENSMUSG00000029004	Kmt2e	3741.17	0.697476	0.0227931	0.163952		ENSMUSG00000031776	Arl2bp	390.799	1.87349	0.0610011	0.424085
ENSMUSG00000040481	Bptf	9208.74	-0.407596	0.0227959	0.163952		ENSMUSG00000023991	Foxp4	577.368	1.87365	0.0609784	0.424085
ENSMUSG00000024533	Spire1	7242.65	-0.532665	0.0228128	0.163988		ENSMUSG00000116358	Gm49450	234.674	-1.8732	0.061041	0.424141
ENSMUSG00000040675	Mthfd1l	2799.47	-0.932827	0.0228686	0.164304		ENSMUSG00000024866	Acy3	271.899	1.87289	0.0610833	0.424214
ENSMUSG00000024369	Nelfe	1458.69	0.924152	0.0228956	0.164413		ENSMUSG00000019817	Plagl1	837.053	1.87259	0.061125	0.424283
ENSMUSG00000057173	Rfx8	326.476	-2.20992	0.0229239	0.164504		ENSMUSG00000032796	Lama1	348.02	-1.87213	0.0611891	0.424507
ENSMUSG00000029830	Svopl	62.8692	-2.63174	0.0229321	0.164504		ENSMUSG00000064302	Clasp1	7607.87	1.87158	0.0612649	0.424703
ENSMUSG00000068250	Amn1	1381.32	1.06591	0.0229574	0.1646		ENSMUSG00000114378	Gm49355	60.3898	-1.87146	0.061281	0.424703
ENSMUSG00000048960	Prex2	415.446	1.05517	0.0230152	0.164863		ENSMUSG00000031799	Tpm4	1315.42	1.87122	0.0613141	0.424712
ENSMUSG00000049791	Fzd4	171.89	-3.17067	0.0230209	0.164863		ENSMUSG00000042066	Tmcc2	246.947	-1.87057	0.0614042	0.425116
ENSMUSG00000022216	Psme1	3165.95	-0.669593	0.02303	0.164863		ENSMUSG00000036764	Dnajc12	14.6658	1.86982	0.0615082	0.425395
ENSMUSG00000031434	Morc4	78.1973	2.47763	0.023042	0.164864		ENSMUSG00000039375	Wdr17	75.8901	1.87001	0.0614825	0.425395
ENSMUSG00000038766	Gabpb2	5753.98	-0.624178	0.0230608	0.164912		ENSMUSG00000045917	Tmem268	465.846	1.86764	0.0618121	0.425425
ENSMUSG00000042010	Acacb	2213.82	-0.659055	0.0230807	0.164969		ENSMUSG00000028691	Prdx1	14088.1	-1.8683	0.0617198	0.425425
ENSMUSG00000004460	Dnajb11	4002.18	-0.62335	0.0231438	0.165335		ENSMUSG00000029468	P2rx7	479.327	1.86782	0.0617865	0.425425
ENSMUSG00000028646	Rragc	3423.29	-1.07791	0.0232209	0.1658		ENSMUSG00000001630	Stk38l	3430.15	-1.86922	0.0615922	0.425425
ENSMUSG00000028958	Tmub1	87.7309	-2.34583	0.0232375	0.165833		ENSMUSG00000089694	Nat8f7	27.8941	1.8683	0.0617205	0.425425
ENSMUSG00000074238	Ap1ar	715.586	-1.01209	0.0232507	0.165841		ENSMUSG00000029911	Ssbp1	2625.31	-1.86733	0.0618555	0.425425
ENSMUSG00000039737	Prkrip1	4194.5	0.847692	0.0233134	0.166203		ENSMUSG00000025723	Nmb	86.1148	-1.86856	0.0616839	0.425425
ENSMUSG00000027229	Terb2	133.752	-2.39876	0.0233864	0.166637		ENSMUSG00000002341	Ncan	70.0797	1.86786	0.061782	0.425425
ENSMUSG00000032890	Rims3	1002.43	-1.12554	0.0234494	0.167		ENSMUSG00000033083	Tbc1d4	284.961	1.8675	0.0618319	0.425425
ENSMUSG00000026439	Rbbp5	2858.15	-0.650186	0.0234739	0.167088		ENSMUSG00000023110	Prmt5	4430.09	-1.86746	0.0618372	0.425425
ENSMUSG00000034902	Pip5k1c	2400.62	-1.45134	0.0235034	0.167212		ENSMUSG00000025014	Dntt	12.5303	1.86727	0.0618632	0.425425
ENSMUSG00000020780	Srp68	3639.73	0.967241	0.0235609	0.167534		ENSMUSG00000030111	A2m	31.3142	1.86675	0.0619362	0.425488
ENSMUSG00000026255	Efhd1	303.786	-2.10495	0.0236488	0.1679		ENSMUSG00000041935	Rimoc1	5071.21	1.86691	0.0619137	0.425488
ENSMUSG00000019689	Fmc1	640.384	1.45421	0.0236478	0.1679		ENSMUSG00000020538	Srebf1	1411.65	-1.86639	0.0619861	0.425613
ENSMUSG00000021318	Gli3	11925	0.602627	0.0236285	0.1679		ENSMUSG00000003810	Mast2	7421.81	-1.86527	0.0621441	0.426415
ENSMUSG00000036613	Eipr1	2368.99	-1.06391	0.0236701	0.167965		ENSMUSG00000046756	Mrps7	949.555	-1.8651	0.0621669	0.426415
ENSMUSG00000022770	Dlg1	18585.5	-0.484205	0.0237786	0.168649		ENSMUSG00000068551	Zfp467	20.6293	1.86413	0.0623031	0.42713
ENSMUSG00000059921	Unc5c	930.11	1.40165	0.0239653	0.169885		ENSMUSG00000030406	Gipr	58.7162	1.86363	0.0623738	0.427247
ENSMUSG00000029817	Tra2a	15352	-0.673018	0.023999	0.170037		ENSMUSG00000101152	Gm28305	11.8675	1.86333	0.0624162	0.427247
ENSMUSG00000022679	Mpv17l	2978.46	1.32391	0.0240235	0.170123		ENSMUSG00000025173	Wdr45b	1879.41	-1.8634	0.0624062	0.427247
ENSMUSG00000029563	Foxp2	916.921	1.75728	0.0240366	0.170129		ENSMUSG00000025958	Creb1	3703.45	-1.86094	0.0627524	0.427794
ENSMUSG00000027460	Angpt4	26.0402	6.65918	0.0243173	0.171474		ENSMUSG00000053192	Mllt11	97.4757	1.86058	0.0628035	0.427794
ENSMUSG00000027843	Ptpn22	1115.32	-1.4906	0.0243259	0.171474		ENSMUSG00000027794	Sohlh2	1643.59	-1.86184	0.0626255	0.427794
ENSMUSG00000046985	Tapt1	1813.73	-0.817468	0.0242557	0.171474		ENSMUSG00000028188	Spata1	516.099	1.86104	0.0627387	0.427794
ENSMUSG00000054385	Ceacam2	731.824	0.787804	0.0243151	0.171474		ENSMUSG00000037060	Cavin3	12.9211	1.86149	0.0626753	0.427794
ENSMUSG00000025475	Adgra1	23.9718	5.06462	0.0242499	0.171474		ENSMUSG00000069539	Scyl2	3353.76	-1.86159	0.0626603	0.427794
ENSMUSG00000078762	Haus5	926.908	-1.54205	0.0243187	0.171474		ENSMUSG00000074259	Gramd2	443.527	-1.8608	0.0627728	0.427794
ENSMUSG00000025583	Rptor	12958.2	-0.438447	0.0242857	0.171474		ENSMUSG00000036466	Megf11	147.795	1.86026	0.0628486	0.427794
ENSMUSG00000072919	Noxred1	92.1978	-2.69671	0.0242983	0.171474		ENSMUSG00000000686	Abhd15	37.4908	1.86102	0.0627418	0.427794
ENSMUSG00000029428	Stx2	330.849	-2.51945	0.0243483	0.171544		ENSMUSG00000008393	Carhsp1	396.011	-1.86045	0.0628219	0.427794
ENSMUSG00000003123	Lipe	1114.93	-1.60333	0.0244117	0.171903		ENSMUSG00000025737	Wdr24	231.232	-1.86248	0.0625362	0.427794
ENSMUSG00000098078	Gm26992	719.811	-1.32162	0.024454	0.172113		ENSMUSG00000028743	Akr7a5	456.66	-1.85943	0.0629662	0.428157
ENSMUSG00000018559	Ctdnep1	1035.33	1.28446	0.0245076	0.172402		ENSMUSG00000020251	Glt8d2	148.236	-1.85958	0.0629444	0.428157
ENSMUSG00000094626	Tmem121b	12.8113	7.09685	0.0245646	0.172469		ENSMUSG00000010476	Ebf3	670.522	1.85874	0.063064	0.428604
ENSMUSG00000021809	Nudt13	1138.33	2.38981	0.0245636	0.172469		ENSMUSG00000028136	Snx27	9778.96	1.85816	0.0631468	0.428728
ENSMUSG00000032583	Mon1a	186.546	-2.15646	0.024567	0.172469		ENSMUSG00000066704	Cyp2b19	11.2186	1.85769	0.0632137	0.428728
ENSMUSG00000024317	Rnf138	1984.27	-0.856781	0.0245661	0.172469		ENSMUSG00000052605	Isoc2b	69.0308	1.85797	0.0631739	0.428728
ENSMUSG00000048655	Ccdc169	55.5171	-3.6931	0.0245853	0.172509		ENSMUSG00000021124	Vti1b	745.109	-1.85748	0.0632429	0.428728
ENSMUSG00000030830	Itgal	219.152	-2.52823	0.0246344	0.172766		ENSMUSG00000047466	8030462N17Rik	2686.04	-1.85756	0.0632322	0.428728
ENSMUSG00000066392	Nrxn3	1340.63	2.20382	0.0247152	0.173245		ENSMUSG00000005899	Smpd4	3598.24	-1.85705	0.0633047	0.428929
ENSMUSG00000018102	H2bc4	955.27	-1.1652	0.0247491	0.173394		ENSMUSG00000030590	Fam98c	75.4637	-1.85569	0.0634977	0.429801
ENSMUSG00000060441	Trim5	542.561	1.56608	0.0247688	0.173444		ENSMUSG00000036450	Hif1an	1373.7	1.85587	0.0634721	0.429801
ENSMUSG00000035790	Cep19	513.44	1.41825	0.0248	0.173575		ENSMUSG00000027438	Napb	313.845	1.85524	0.0635619	0.430017
ENSMUSG00000067571	Ms4a15	12.1846	7.02431	0.0248491	0.17383		ENSMUSG00000018322	Tomm34	4234.3	-1.85435	0.0636897	0.430228
ENSMUSG00000039474	Wfs1	411.112	1.35086	0.0249619	0.174531		ENSMUSG00000006715	Gmnn	2638.17	-1.85455	0.0636603	0.430228
ENSMUSG00000001305	Rrp15	3793.46	-0.83134	0.02503	0.174608		ENSMUSG00000092243	Gm7030	12.3941	-1.85479	0.0636268	0.430228
ENSMUSG00000041642	Kif21b	920.375	1.01282	0.0250032	0.174608		ENSMUSG00000056553	Ptprn2	332.446	-1.85382	0.0637648	0.430517
ENSMUSG00000027342	Pcna	7565.66	-0.67404	0.0250728	0.174608		ENSMUSG00000027203	Dut	7905.34	-1.85355	0.063804	0.430564
ENSMUSG00000039041	Adrm1	1796.76	-1.17475	0.0250444	0.174608		ENSMUSG00000038784	Cnot4	8271.13	-1.8533	0.0638394	0.430585
ENSMUSG00000042672	Dcst1	19.7257	6.1595	0.0250227	0.174608		ENSMUSG00000026791	Slc2a8	114.753	1.85267	0.0639301	0.430658
ENSMUSG00000040720	Virma	3907.07	0.792427	0.0250902	0.174608		ENSMUSG00000033883	Zfp267	1017.31	-1.8526	0.0639391	0.430658
ENSMUSG00000006586	Runx1t1	7718.05	-0.913572	0.0250868	0.174608		ENSMUSG00000035891	Cerk	1399.65	-1.85238	0.0639714	0.430658
ENSMUSG00000032725	Folr2	96.2253	-2.10472	0.0250994	0.174608		ENSMUSG00000025209	Twnk	880.65	1.85232	0.0639793	0.430658
ENSMUSG00000111448	Or8b48	10.6152	4.17027	0.0250247	0.174608		ENSMUSG00000090470	Prr23a3	217.315	1.85023	0.0642803	0.432467
ENSMUSG00000021115	Vrk1	9242.55	-0.553748	0.0250702	0.174608		ENSMUSG00000113450	Zfp935	96.7641	1.8495	0.0643857	0.432957
ENSMUSG00000075419	Dolk	72.8839	3.49819	0.0251207	0.174639		ENSMUSG00000070737	Tmem35b	123.432	1.84925	0.0644218	0.432982
ENSMUSG00000090215	Trim34b	22.6188	-2.20565	0.0251291	0.174639		ENSMUSG00000026176	Ctdsp1	866.796	-1.84839	0.0645459	0.433598
ENSMUSG00000021619	Atg10	2043.33	-0.72192	0.0251657	0.174805		ENSMUSG00000040591	Cstpp1	1077.15	1.84778	0.0646345	0.433648
ENSMUSG00000031839	Hsbp1	3575.24	1.02428	0.0252161	0.175067		ENSMUSG00000021067	Sav1	461.982	1.84767	0.0646508	0.433648
ENSMUSG00000004035	Gstm7	104.047	-3.02301	0.0252649	0.175318		ENSMUSG00000118668	Rps6ka4	12.8027	1.84775	0.0646389	0.433648
ENSMUSG00000008136	Fhl2	2066.89	0.641923	0.0253372	0.175348		ENSMUSG00000040532	Abhd11	328.042	-1.84744	0.0646837	0.43365
ENSMUSG00000031432	Prps1	120.351	2.63189	0.0253364	0.175348		ENSMUSG00000027679	Dnajc19	1211.78	-1.84669	0.064792	0.434029
ENSMUSG00000028546	Elavl4	965.015	1.60419	0.0253164	0.175348		ENSMUSG00000025420	Katnal2	704.197	1.8466	0.0648052	0.434029
ENSMUSG00000023353	Agap3	3044.24	1.4587	0.0252922	0.175348		ENSMUSG00000022346	Myc	328.009	1.8462	0.0648638	0.434203
ENSMUSG00000032867	Fbxw8	1845.98	0.819272	0.0253563	0.175348		ENSMUSG00000034416	Pkd1l2	463.782	1.84538	0.0649819	0.434341
ENSMUSG00000001663	Gstt1	31.5558	4.67764	0.0253114	0.175348		ENSMUSG00000049299	Trappc1	970.39	-1.84558	0.0649533	0.434341
[truncated: 16,062 more rows]

## Sheet: E11.5 DETE
Analysed using:	Featurecounts, DESeq2, R v4.2.2
E11.5 Female, All TE DETE								E11.5 Male, All TE DETE
Subfamily	Family	Superfamily	log2 FoldChange	padj	Female TCKO RPKM	Female Control RPKM		Subfamily	Family	Superfamily	log2 FoldChange	padj	Male TCKO RPKM	Male Control RPKM
Lx2B2	L1	LINE	0.241515	0.879851	0.196667	0.168667		Lx2B2	L1	LINE	-0.210455	0.712135	0.16875	0.20025
B3	B2	SINE	-0.10818	0.944793	2.25767	2.46567		B3	B2	SINE	-0.184768	0.657794	2.2005	2.544
Lx7	L1	LINE	0.0130062	1	0.274	0.276333		Lx7	L1	LINE	-0.0707431	0.899486	0.27425	0.293
L1MdV_III	L1	LINE	0.106565	0.946792	0.294667	0.276333		L1MdV_III	L1	LINE	0.0342668	0.946821	0.28875	0.28675
MLTR14	ERV1	LTR	-0.472035	0.533096	0.375667	0.524		MLTR14	ERV1	LTR	0.117669	0.860104	0.46425	0.4345
Lx4B	L1	LINE	-0.239422	0.893664	0.497333	0.591		Lx4B	L1	LINE	-0.125364	0.834384	0.61275	0.6785
Lx2B	L1	LINE	0.649515	0.601422	0.193333	0.128		Lx2B	L1	LINE	-0.00403087	0.994082	0.14275	0.14775
X9_LINE	L1	LINE	-0.0258346	1	4.006	3.936		X9_LINE	L1	LINE	-0.585856	0.562701	2.1795	3.3235
B1F1	Alu	SINE	0.0233776	0.997564	2.34133	2.33033		B1F1	Alu	SINE	-0.178516	0.661664	2.134	2.453
Lx9	L1	LINE	-0.0545711	0.964946	0.32	0.338		Lx9	L1	LINE	-0.0989687	0.851411	0.309	0.337
MuRRS4-int	ERV1	LTR	0.138635	0.990767	0.0443333	0.04		MuRRS4-int	ERV1	LTR	0.674795	0.744474	0.10525	0.0685
B1_Mus1	Alu	SINE	-0.18149	0.917657	2.95567	3.382		B1_Mus1	Alu	SINE	-0.209952	0.711516	2.71525	3.2075
Lx3_Mus	L1	LINE	0.195588	0.935741	0.209667	0.188333		Lx3_Mus	L1	LINE	-0.443248	0.421965	0.171	0.2365
L1Lx_IV	L1	LINE	-0.0166193	1	0.197333	0.199333		L1Lx_IV	L1	LINE	-0.239332	0.463949	0.182	0.21875
L1MdF_V	L1	LINE	0.3643	0.601422	0.124	0.0956667		L1MdF_V	L1	LINE	0.10918	0.851411	0.10975	0.1035
PB1D10	Alu	SINE	-0.197815	0.832489	2.55367	2.95		PB1D10	Alu	SINE	-0.228613	0.472795	2.414	2.87025
L2	L2	LINE	-0.186852	0.87749	1.211	1.385		L2	L2	LINE	-0.178916	0.629788	1.195	1.3765
L1MdGf_II	L1	LINE	0.527392	0.382833	0.198	0.136333		L1MdGf_II	L1	LINE	0.470339	0.26356	0.16975	0.12325
L1MdTf_III	L1	LINE	0.434818	0.527541	0.242333	0.178667		L1MdTf_III	L1	LINE	0.335495	0.472795	0.203	0.16075
L1MdF_IV	L1	LINE	0.170841	0.917657	0.097	0.086		L1MdF_IV	L1	LINE	0.0731306	0.87315	0.0995	0.09575
RMER15	ERVL	LTR	-0.0171622	1	0.519	0.531		RMER15	ERVL	LTR	-0.136259	0.83546	0.601	0.6765
L1MdFanc_II	L1	LINE	0.23295	0.879851	0.121667	0.104		L1MdFanc_II	L1	LINE	0.437282	0.19027	0.12775	0.09625
Lx3B	L1	LINE	-0.227291	0.930947	0.205333	0.239333		Lx3B	L1	LINE	0.246105	0.757896	0.2695	0.235
MLT1E	ERVL-MaLR	LTR	0.158984	0.967783	0.796333	0.738		MLT1E	ERVL-MaLR	LTR	0.390425	0.798652	0.985	0.77575
L1MC	L1	LINE	0.184962	0.917657	0.571667	0.505667		L1MC	L1	LINE	-0.27033	0.553077	0.59525	0.72875
B4A	B4	SINE	-0.0661867	0.949324	1.40367	1.48267		B4A	B4	SINE	-0.199293	0.562701	1.36775	1.59575
L1MdF_II	L1	LINE	0.450137	0.548323	0.096	0.0706667		L1MdF_II	L1	LINE	0.494363	0.258606	0.09075	0.06475
L1MdF_III	L1	LINE	0.141645	0.925423	0.120333	0.108333		L1MdF_III	L1	LINE	0.159161	0.738028	0.112	0.10175
RMER19B	ERVK	LTR	0.118938	0.945355	0.866	0.803667		RMER19B	ERVK	LTR	0.0505447	0.920934	0.85525	0.8425
IAPEz-int	ERVK	LTR	3.02089	4.41186e-09	4.25867	0.506667		IAPEz-int	ERVK	LTR	4.01098	8.92913e-23	6.19	0.38225
L2a	L2	LINE	-0.149747	0.917657	1.11267	1.243		L2a	L2	LINE	-0.0137987	0.968627	1.12325	1.15225
B3A	B2	SINE	-0.135552	0.925423	1.97533	2.20067		B3A	B2	SINE	-0.16382	0.71729	1.9365	2.20525
Lx10	L1	LINE	0.0690885	0.971836	0.282333	0.275333		Lx10	L1	LINE	-0.213845	0.757896	0.2375	0.27625
Lx5c	L1	LINE	-0.336458	0.810627	0.236333	0.301333		Lx5c	L1	LINE	-0.289572	0.609523	0.23725	0.293
Lx5	L1	LINE	-0.536692	0.427726	0.513333	0.751667		Lx5	L1	LINE	-0.0545473	0.933416	0.61925	0.65375
RMER12C	ERVK	LTR	-0.129407	0.944793	0.388333	0.427667		RMER12C	ERVK	LTR	0.0983746	0.856405	0.42975	0.40925
L1MdV_I	L1	LINE	-0.0564428	0.985823	0.196667	0.205333		L1MdV_I	L1	LINE	0.374513	0.516127	0.18775	0.149
RCHARR1	hAT-Charlie	DNA	0.195609	0.930947	0.827667	0.737333		RCHARR1	hAT-Charlie	DNA	-0.191475	0.766574	0.8205	0.9485
RMER10A	ERVL	LTR	-0.259874	0.879851	0.805	0.968333		RMER10A	ERVL	LTR	-0.372419	0.429232	0.71875	0.93425
B2_Mm2	B2	SINE	-0.184122	0.946792	2.66933	3.10633		B2_Mm2	B2	SINE	-0.033789	0.96627	3.4645	3.629
ETnERV3-int	ERVK	LTR	0.8781	0.313061	0.175	0.095		ETnERV3-int	ERVK	LTR	1.42057	0.000547023	0.21675	0.0825
RMER3D-int	ERVK	LTR	0.14754	0.946792	0.298333	0.274		RMER3D-int	ERVK	LTR	0.0899895	0.906695	0.3005	0.283
L1_Mur2	L1	LINE	-0.0603205	0.958126	0.105	0.111333		L1_Mur2	L1	LINE	-0.0310026	0.95455	0.134	0.13875
ORR1B1	ERVL-MaLR	LTR	0.0172356	1	0.766333	0.764		ORR1B1	ERVL-MaLR	LTR	-0.164273	0.738028	0.71525	0.81375
RSINE1	B4	SINE	0.0106696	1	2.85033	2.837		RSINE1	B4	SINE	-0.226277	0.456239	2.4575	2.91925
URR1B	hAT-Charlie	DNA	-0.0170486	1	1.08933	1.121		URR1B	hAT-Charlie	DNA	-0.237396	0.61831	1.0045	1.19975
B1F	Alu	SINE	-0.194247	0.917166	2.159	2.49333		B1F	Alu	SINE	-0.314898	0.420995	2.06275	2.601
MTC	ERVL-MaLR	LTR	-0.114128	0.935741	0.694333	0.754333		MTC	ERVL-MaLR	LTR	-0.269331	0.407283	0.74325	0.91075
B2_Mm1t	B2	SINE	-0.170839	0.946792	3.49633	4.06833		B2_Mm1t	B2	SINE	-0.177165	0.851411	4.10925	4.76675
BGLII_A	ERVK	LTR	0.256468	0.951233	0.487333	0.422		BGLII_A	ERVK	LTR	-0.752491	0.630583	0.41425	0.70425
OldhAT1	hAT-Ac	DNA	-0.300904	0.879851	4.70833	5.761		OldhAT1	hAT-Ac	DNA	-0.0292477	0.965235	3.63675	3.746
L1MdA_III	L1	LINE	0.493687	0.548323	0.185667	0.130333		L1MdA_III	L1	LINE	0.349181	0.562701	0.158	0.124
MIRc	MIR	SINE	-0.170308	0.909626	1.40533	1.576		MIRc	MIR	SINE	-0.215104	0.561435	1.36575	1.60575
L1M5	L1	LINE	0.00307582	1	0.724333	0.737		L1M5	L1	LINE	0.0104258	0.983132	0.7475	0.756
L1MdA_II	L1	LINE	1.26572	0.0797242	0.281	0.116		L1MdA_II	L1	LINE	0.723679	0.378392	0.225	0.13575
RLTR12E	ERVK	LTR	-0.603225	0.716809	0.871667	1.359		RLTR12E	ERVK	LTR	0.198858	0.851411	1.09025	0.96
MTA_Mm	ERVL-MaLR	LTR	-0.151682	0.886586	0.760333	0.846667		MTA_Mm	ERVL-MaLR	LTR	-0.209597	0.456239	0.686	0.80725
MLT1A	ERVL-MaLR	LTR	0.201923	0.925423	0.579333	0.507667		MLT1A	ERVL-MaLR	LTR	-0.0959495	0.885174	0.58375	0.631
ORR1E	ERVL-MaLR	LTR	-0.00201265	1	0.484333	0.49		ORR1E	ERVL-MaLR	LTR	-0.0549188	0.900212	0.57375	0.60625
RLTR4_MM-int	LTR	LTR	0.168541	0.938784	0.640333	0.561333		RLTR4_MM-int	LTR	LTR	0.44469	0.367556	0.64	0.47625
L1MdFanc_I	L1	LINE	0.374837	0.619629	0.188667	0.147667		L1MdFanc_I	L1	LINE	0.116712	0.851411	0.1655	0.154
L1MdA_IV	L1	LINE	-0.71133	0.0329216	0.262	0.430667		L1MdA_IV	L1	LINE	-0.506853	0.112377	0.2	0.2885
Lx6	L1	LINE	0.0955007	0.949324	0.237	0.227667		Lx6	L1	LINE	0.253982	0.638911	0.25475	0.21725
MusHAL1	L1	LINE	0.340041	0.917657	0.198	0.161333		MusHAL1	L1	LINE	0.276576	0.7601	0.16	0.1345
B2_Mm1a	B2	SINE	-0.293522	0.930947	5.92233	7.51333		B2_Mm1a	B2	SINE	-0.186089	0.860104	7.3375	8.57625
L1_Mur3	L1	LINE	-0.291277	0.559654	0.270667	0.332667		L1_Mur3	L1	LINE	-0.235846	0.480689	0.2505	0.30025
MLT1B	ERVL-MaLR	LTR	-0.647592	0.250471	0.558	0.871		MLT1B	ERVL-MaLR	LTR	-0.227845	0.744474	0.495	0.58625
IAPLTR2b	ERVK	LTR	1.42231	0.00347228	0.731333	0.272		IAPLTR2b	ERVK	LTR	1.36371	0.000265436	0.858	0.33675
B4	B4	SINE	-0.0558292	0.951233	1.39833	1.46133		B4	B4	SINE	-0.114526	0.766574	1.323	1.457
Tigger17b	TcMar-Tigger	DNA	0.721995	0.886586	1.69733	1.06333		Tigger17b	TcMar-Tigger	DNA	0.670239	0.685635	1.31	0.8325
Lx2	L1	LINE	-0.200912	0.917657	0.174333	0.203		Lx2	L1	LINE	0.134355	0.815937	0.2125	0.1975
ORR1A3	ERVL-MaLR	LTR	0.0348196	0.991647	0.929	0.904667		ORR1A3	ERVL-MaLR	LTR	-0.0735496	0.88907	0.8185	0.873
RMER1B	L1-dep	Retroposon	-0.416095	0.695148	0.433333	0.579333		RMER1B	L1-dep	Retroposon	0.0308207	0.963567	0.54125	0.538
MMVL30-int	ERV1	LTR	0.726634	0.571914	0.974667	0.578		MMVL30-int	ERV1	LTR	0.413554	0.701316	0.77275	0.59925
L1M2	L1	LINE	-0.0543972	0.960814	0.454667	0.476333		L1M2	L1	LINE	0.0708194	0.880646	0.47475	0.46125
B1_Mus2	Alu	SINE	-0.21548	0.917657	3.17933	3.73267		B1_Mus2	Alu	SINE	-0.246073	0.640017	2.99975	3.63725
L1Lx_I	L1	LINE	0.0383097	0.991873	0.136	0.134667		L1Lx_I	L1	LINE	-0.360995	0.456239	0.1275	0.16425
L1MB7	L1	LINE	-0.111672	0.946792	0.967	1.061		L1MB7	L1	LINE	-0.0834094	0.880646	1.0275	1.10975
L1Lx_III	L1	LINE	0.29852	0.821898	0.145667	0.12		L1Lx_III	L1	LINE	-0.0800003	0.88907	0.14	0.15075
L1MDb	L1	LINE	-1.30521	0.64074	0.244667	0.580333		L1MDb	L1	LINE	0.062732	0.970259	0.368	0.365
L1MdA_I	L1	LINE	0.534124	0.917657	2.236	1.478		L1MdA_I	L1	LINE	-0.0997672	0.954045	1.85025	2.012
MLTR25A	ERVK	LTR	0.215511	0.917657	0.440667	0.386667		MLTR25A	ERVK	LTR	-0.147427	0.815937	0.5075	0.57675
RMER13B	ERVK	LTR	-0.15733	0.959889	0.237667	0.258667		RMER13B	ERVK	LTR	-0.626168	0.58653	0.21425	0.33925
L1MdMus_I	L1	LINE	-0.142044	0.930947	0.140667	0.156667		L1MdMus_I	L1	LINE	0.114816	0.82	0.1415	0.13275
ID_B1	B4	SINE	-0.138158	0.917657	1.81767	2.01833		ID_B1	B4	SINE	-0.227614	0.465917	1.7545	2.085
L1M3	L1	LINE	-0.360089	0.592368	0.455	0.588333		L1M3	L1	LINE	0.199256	0.716142	0.582	0.517
MYSERV-int	ERVK	LTR	0.0791375	0.975243	0.438	0.419		MYSERV-int	ERVK	LTR	0.345972	0.629788	0.54925	0.44075
L1MdTf_II	L1	LINE	1.20693	0.0585402	0.373667	0.160333		L1MdTf_II	L1	LINE	0.671861	0.367556	0.32525	0.20275
RLTR1B	ERV1	LTR	-0.206217	0.948859	0.691667	0.806333		RLTR1B	ERV1	LTR	0.0464311	0.96627	0.79575	0.8025
MERV1_LTR	ERV1	LTR	-0.168135	0.977345	0.274	0.308333		MERV1_LTR	ERV1	LTR	0.78863	0.590552	0.43075	0.26975
ORR1C1	ERVL-MaLR	LTR	-0.283803	0.755965	0.564333	0.682667		ORR1C1	ERVL-MaLR	LTR	0.026242	0.962174	0.728	0.72675
RLTR17B_Mm	ERVK	LTR	0.0216104	0.997564	0.354	0.353		RLTR17B_Mm	ERVK	LTR	-0.0748714	0.865647	0.2955	0.3165
MMERVK9E_I	ERVK	LTR	0.647461	0.706446	0.415	0.263667		MMERVK9E_I	ERVK	LTR	0.956873	0.175242	0.48675	0.2555
L1MdF_I	L1	LINE	0.515001	0.356166	0.123667	0.0856667		L1MdF_I	L1	LINE	0.353292	0.456239	0.10425	0.08175
ORR1D1	ERVL-MaLR	LTR	-0.261883	0.782352	0.832	1.00967		ORR1D1	ERVL-MaLR	LTR	-0.0641473	0.898152	0.90875	0.9675
MMERVK9C_I	ERVK	LTR	0.612606	0.336264	0.603667	0.399667		MMERVK9C_I	ERVK	LTR	1.24395	5.67167e-06	0.7055	0.301
Lx8	L1	LINE	-0.0619701	0.951233	0.466667	0.494		Lx8	L1	LINE	-0.106518	0.815937	0.46275	0.505
L1MdA_V	L1	LINE	0.748025	0.164833	0.156667	0.092		L1MdA_V	L1	LINE	0.548443	0.249388	0.12025	0.08325
L1Lx_II	L1	LINE	-0.0187279	1	0.103333	0.103333		L1Lx_II	L1	LINE	0.189967	0.815937	0.129	0.11425
RLTR13E	ERVK	LTR	1.18835	0.256231	0.747667	0.341333		RLTR13E	ERVK	LTR	-0.734211	0.456239	0.433	0.71275
ORR1G	ERVL-MaLR	LTR	-0.0962753	0.949324	0.660333	0.709667		ORR1G	ERVL-MaLR	LTR	0.187135	0.757896	0.736	0.6575
MTD	ERVL-MaLR	LTR	-0.0353606	0.98414	0.731333	0.759667		MTD	ERVL-MaLR	LTR	-0.316787	0.301738	0.721	0.908
IMPB_01	Satellite	Satellite	-0.399932	0.87749	1.21233	1.635		IMPB_01	Satellite	Satellite	-0.50158	0.478698	0.8125	1.176
Cheshire	hAT-Charlie	DNA	0.265635	0.938784	1.51467	1.297		Cheshire	hAT-Charlie	DNA	-0.657265	0.405048	1.14	1.813
RLTR20A4	ERVK	LTR	-0.361619	0.925423	2.723	3.62767		RLTR20A4	ERVK	LTR	-0.40198	0.744474	2.89925	3.9485
RLTR11C_MM	ERVK	LTR	-0.749112	0.427726	0.741333	1.25967		RLTR11C_MM	ERVK	LTR	-0.71838	0.247868	0.78825	1.31575
MER5B	hAT-Charlie	DNA	-0.168548	0.917657	1.03033	1.164		MER5B	hAT-Charlie	DNA	0.0794765	0.867926	1.18	1.13125
RLTR28	ERVL	LTR	-0.382452	0.716809	0.735	0.954667		RLTR28	ERVL	LTR	-0.0971128	0.885174	0.78525	0.85075
L1ME3A	L1	LINE	-0.0674226	0.982186	0.704333	0.743		L1ME3A	L1	LINE	-0.203173	0.803896	0.57625	0.67425
MLT1D	ERVL-MaLR	LTR	-0.00339704	1	0.453	0.456333		MLT1D	ERVL-MaLR	LTR	-0.00240209	0.994082	0.53	0.53825
LTRIS2	ERV1	LTR	-0.0533867	0.997564	0.478	0.506333		LTRIS2	ERV1	LTR	0.428277	0.630583	0.68625	0.51875
MYSERV6-int	ERVK	LTR	-0.171841	0.944793	0.514	0.589		MYSERV6-int	ERVK	LTR	-0.227327	0.757896	0.54825	0.64725
Lx2A	L1	LINE	0.259677	0.951233	0.0806667	0.0676667		Lx2A	L1	LINE	0.0632127	0.968485	0.125	0.122
ETnERV2-int	ERVK	LTR	0.455728	0.716809	0.278	0.202333		ETnERV2-int	ERVK	LTR	0.881129	0.0321795	0.354	0.19375
Lx5b	L1	LINE	-0.226798	0.917657	0.153667	0.180667		Lx5b	L1	LINE	-0.054505	0.934088	0.1835	0.19075
LTR10_RN	ERVK	LTR	-0.165161	0.946792	1.25367	1.40467		LTR10_RN	ERVK	LTR	-0.121131	0.88907	1.35675	1.50575
IAPEy-int	ERVK	LTR	3.2734	4.41186e-09	0.254	0.026		IAPEy-int	ERVK	LTR	2.8575	9.25481e-10	0.32875	0.046
ORR1A2	ERVL-MaLR	LTR	0.17388	0.917657	0.982	0.866667		ORR1A2	ERVL-MaLR	LTR	-0.244037	0.526959	0.87625	1.05375
Lx	L1	LINE	-0.274672	0.821898	0.117667	0.142		Lx	L1	LINE	0.0728242	0.893352	0.118	0.114
RMER17B	ERVK	LTR	-0.156554	0.949324	0.380667	0.426333		RMER17B	ERVK	LTR	-0.503631	0.506736	0.35425	0.50575
ORR1B2	ERVL-MaLR	LTR	0.0121874	1	0.617667	0.619333		ORR1B2	ERVL-MaLR	LTR	-0.193833	0.630583	0.66025	0.7675
MLT1A1	ERVL-MaLR	LTR	-0.155871	0.946792	0.622667	0.701667		MLT1A1	ERVL-MaLR	LTR	-0.0788318	0.920424	0.60125	0.64325
L1MEc	L1	LINE	-0.051442	0.98135	0.608	0.640667		L1MEc	L1	LINE	-0.0446856	0.937918	0.7275	0.76275
MERVL-int	ERVL	LTR	0.576478	0.548323	0.287333	0.192333		MERVL-int	ERVL	LTR	0.688866	0.184844	0.32925	0.20525
L1MdA_VII	L1	LINE	-0.0382149	0.989476	0.141667	0.144667		L1MdA_VII	L1	LINE	0.485787	0.0927208	0.14525	0.10525
MLT1J	ERVL-MaLR	LTR	-0.144652	0.946792	0.506333	0.553333		MLT1J	ERVL-MaLR	LTR	0.0573092	0.945372	0.54325	0.52575
MERVL_2A-int	ERVL	LTR	0.0827904	0.949594	0.411	0.39		MERVL_2A-int	ERVL	LTR	0.118449	0.835989	0.44425	0.415
L1MA9	L1	LINE	-0.179884	0.940224	0.395333	0.458		L1MA9	L1	LINE	-0.269852	0.711516	0.347	0.42675
L1MB3	L1	LINE	-0.465711	0.434627	0.879	1.22867		L1MB3	L1	LINE	-0.375767	0.400529	0.821	1.07425
L1MdA_VI	L1	LINE	0.0647814	0.981111	0.157	0.147333		L1MdA_VI	L1	LINE	0.136463	0.851411	0.1235	0.1135
L1MdGf_I	L1	LINE	1.9057	1.9547e-08	0.313667	0.0833333		L1MdGf_I	L1	LINE	1.65021	8.42395e-09	0.29025	0.09225
L1M4	L1	LINE	0.0317844	0.996913	0.980333	0.980667		L1M4	L1	LINE	-0.136624	0.815937	0.88375	0.99125
L3	CR1	LINE	-0.0387685	0.990767	2.01333	2.05667		L3	CR1	LINE	-0.0431794	0.933416	1.40375	1.46525
MLT1F1	ERVL-MaLR	LTR	0.37438	0.886586	0.903333	0.712667		MLT1F1	ERVL-MaLR	LTR	-0.555542	0.417305	0.5025	0.74
MTE-int	ERVL-MaLR	LTR	-0.13782	0.938784	0.472333	0.522		MTE-int	ERVL-MaLR	LTR	-0.100463	0.851411	0.557	0.60925
ORR1A4	ERVL-MaLR	LTR	-0.0889884	0.946792	0.843333	0.901667		ORR1A4	ERVL-MaLR	LTR	-0.0735727	0.877819	0.8765	0.93875
MTEb	ERVL-MaLR	LTR	-0.212757	0.893664	0.574	0.667333		MTEb	ERVL-MaLR	LTR	-0.120334	0.815937	0.5925	0.65175
PB1	Alu	SINE	-0.17066	0.879851	2.906	3.28733		PB1	Alu	SINE	-0.115961	0.765532	2.9755	3.2675
MIR1_Amn	MIR	SINE	-0.0656849	0.951233	1.72933	1.815		MIR1_Amn	MIR	SINE	-0.237145	0.562701	1.48675	1.7755
MIRb	MIR	SINE	0.0355129	0.991647	1.19333	1.17267		MIRb	MIR	SINE	0.129092	0.815937	1.42325	1.32775
MER5A1	hAT-Charlie	DNA	-0.165986	0.949324	0.859333	0.949333		MER5A1	hAT-Charlie	DNA	-0.051461	0.956228	0.9075	0.96575
MLTR11B	ERVK	LTR	-0.10422	0.951233	0.384	0.407667		MLTR11B	ERVK	LTR	-0.355481	0.562701	0.4465	0.57875
MER77	ERVL	LTR	-0.488804	0.875134	0.643	0.916		MER77	ERVL	LTR	-0.0813618	0.938055	0.89175	0.9515
RMER17C	ERVK	LTR	-0.484745	0.484346	0.571667	0.802		RMER17C	ERVK	LTR	-0.0369893	0.95455	0.6315	0.661
L1ME2z	L1	LINE	0.55053	0.644734	1.333	0.942333		L1ME2z	L1	LINE	0.0538961	0.95455	0.9225	0.89675
IAPLTR2a2_Mm	ERVK	LTR	0.744357	0.744601	0.342667	0.197		IAPLTR2a2_Mm	ERVK	LTR	1.30479	0.0985455	0.44375	0.1835
MER21B	ERVL	LTR	-0.0679767	0.971836	0.987667	1.042		MER21B	ERVL	LTR	-0.357956	0.498445	0.9255	1.206
RLTR11B	ERVK	LTR	-0.289447	0.917166	1.36533	1.65933		RLTR11B	ERVK	LTR	-0.483826	0.408037	1.03625	1.469
RMER17C2	ERVK	LTR	-0.259811	0.940224	0.311	0.367		RMER17C2	ERVK	LTR	-0.10173	0.920934	0.273	0.29225
MLT1F	ERVL-MaLR	LTR	0.165367	0.949324	0.699667	0.637667		MLT1F	ERVL-MaLR	LTR	-0.56294	0.463949	0.4805	0.706
RMER12	ERVK	LTR	-0.0595628	0.990767	0.583667	0.603667		RMER12	ERVK	LTR	-0.0260295	0.96957	0.47475	0.48975
MTB	ERVL-MaLR	LTR	-0.19325	0.917657	0.722	0.829667		MTB	ERVL-MaLR	LTR	0.0902683	0.876734	0.8315	0.79875
L1_Rod	L1	LINE	-0.359126	0.692137	0.241667	0.316667		L1_Rod	L1	LINE	-0.224083	0.712135	0.26775	0.3175
L1MdN_I	L1	LINE	-0.0534947	0.991873	0.129333	0.136		L1MdN_I	L1	LINE	0.614595	0.291854	0.14625	0.09775
MRLTR33	ERVK	LTR	-0.286099	0.946792	0.662333	0.796		MRLTR33	ERVK	LTR	-0.638786	0.562701	0.703	1.097
RLTR22_Mur	ERVK	LTR	-0.19827	0.944793	0.348333	0.408		RLTR22_Mur	ERVK	LTR	-0.0449278	0.958319	0.31425	0.32325
Lx4A	L1	LINE	-0.228798	0.925423	0.163667	0.195667		Lx4A	L1	LINE	0.192154	0.803838	0.2285	0.2055
RLTR13D2	ERVK	LTR	0.0522397	1	0.228333	0.216		RLTR13D2	ERVK	LTR	-0.169328	0.933416	0.3145	0.37825
ETnERV-int	ERVK	LTR	-0.0394125	0.997564	6.79967	6.88267		ETnERV-int	ERVK	LTR	0.439056	0.465917	4.962	3.70725
RLTR13C1	ERVK	LTR	0.458346	0.917166	0.176333	0.129667		RLTR13C1	ERVK	LTR	-0.118212	0.920424	0.183	0.203
MLTR25C	ERVK	LTR	0.954848	0.644514	0.380667	0.195		MLTR25C	ERVK	LTR	-0.576122	0.711516	0.12125	0.17875
MMERVK10D3_I	ERVK	LTR	0.98063	0.0674663	0.755333	0.377333		MMERVK10D3_I	ERVK	LTR	1.38477	3.35092e-05	1.09575	0.4215
RLTR48A	ERV1	LTR	-0.441967	0.893664	0.342	0.473333		RLTR48A	ERV1	LTR	0.463218	0.626974	0.54075	0.39825
L1MdV_II	L1	LINE	0.159406	0.946792	0.103667	0.095		L1MdV_II	L1	LINE	-0.0717611	0.920934	0.10975	0.1165
L1_Mur1	L1	LINE	-0.401491	0.550844	0.186667	0.25		L1_Mur1	L1	LINE	0.125274	0.835989	0.26025	0.24425
Lx2A1	L1	LINE	0.166607	0.949324	0.108333	0.096		Lx2A1	L1	LINE	0.00474941	0.994082	0.08825	0.0905
Lx8b	L1	LINE	0.03521	0.990767	0.280667	0.278333		Lx8b	L1	LINE	-0.0937605	0.854629	0.27625	0.29975
RLTR40	ERVK	LTR	-0.135262	0.946792	0.394333	0.436667		RLTR40	ERVK	LTR	-0.140365	0.851411	0.445	0.49975
RLTR20B3A_MM	ERVK	LTR	-0.388721	0.925423	0.592667	0.76		RLTR20B3A_MM	ERVK	LTR	0.546549	0.629788	0.91275	0.64675
MurERV4_19-int	ERVK	LTR	0.784355	0.212664	0.381667	0.225667		MurERV4_19-int	ERVK	LTR	0.904725	0.0228497	0.26875	0.146
ERVB4_1B-I_MM	ERVK	LTR	1.20696	0.111427	0.307333	0.133667		ERVB4_1B-I_MM	ERVK	LTR	0.979094	0.132481	0.31125	0.1615
MTEa	ERVL-MaLR	LTR	-0.0990071	0.949324	0.520333	0.565		MTEa	ERVL-MaLR	LTR	-0.067736	0.908271	0.56525	0.608
L1MdTf_I	L1	LINE	1.13902	0.0476758	0.415333	0.187667		L1MdTf_I	L1	LINE	0.817485	0.132481	0.39175	0.222
RLTR45	ERVK	LTR	-0.185194	0.951233	0.166667	0.185		RLTR45	ERVK	LTR	-0.41326	0.757896	0.1665	0.22375
ID4_.	ID	SINE	-0.119513	0.938784	3.30033	3.619		ID4_.	ID	SINE	-0.146455	0.757896	2.95825	3.3255
LTR40a	ERVL	LTR	0.988177	0.784329	0.430667	0.219333		LTR40a	ERVL	LTR	1.21287	0.401262	0.35275	0.15575
MT2A	ERVL	LTR	-0.422506	0.519113	0.505333	0.678667		MT2A	ERVL	LTR	-0.250848	0.61831	0.527	0.63425
L1MA6	L1	LINE	-0.179567	0.930947	0.449667	0.521333		L1MA6	L1	LINE	-0.248753	0.657794	0.41475	0.4955
ORR1D2	ERVL-MaLR	LTR	-0.155472	0.917657	0.577	0.641667		ORR1D2	ERVL-MaLR	LTR	-0.210388	0.562701	0.652	0.76425
RLTR10-int	ERVK	LTR	0.806806	0.0585402	0.974	0.557667		RLTR10-int	ERVK	LTR	0.142011	0.835989	0.8	0.7385
MLT1C	ERVL-MaLR	LTR	0.282639	0.938784	0.603	0.508333		MLT1C	ERVL-MaLR	LTR	-0.658086	0.450369	0.5375	0.854
MTE2a	ERVL-MaLR	LTR	-0.141117	0.944793	0.626667	0.695		MTE2a	ERVL-MaLR	LTR	-0.038641	0.951897	0.63875	0.66825
L1MC4	L1	LINE	-0.0329032	0.997564	1.193	1.26067		L1MC4	L1	LINE	-0.527234	0.306739	1.055	1.545
L1MD	L1	LINE	-0.0235751	0.997564	0.743	0.767		L1MD	L1	LINE	-0.20829	0.634978	0.67575	0.79075
L1MB8	L1	LINE	-0.114059	0.946792	0.982667	1.08633		L1MB8	L1	LINE	-0.0924412	0.880646	1.0135	1.1035
MER119	hAT-Charlie	DNA	0.359962	0.925423	1.447	1.15133		MER119	hAT-Charlie	DNA	-0.282236	0.815937	0.9165	1.131
B1_Mur1	Alu	SINE	-0.101728	0.946792	2.42567	2.63733		B1_Mur1	Alu	SINE	-0.252691	0.516364	2.102	2.54875
MER2	TcMar-Tigger	DNA	0.0322229	0.991873	0.776	0.768		MER2	TcMar-Tigger	DNA	-0.00935487	0.983132	0.81075	0.83
Tigger17a	TcMar-Tigger	DNA	-0.109341	0.949324	0.839333	0.916333		Tigger17a	TcMar-Tigger	DNA	-0.109809	0.877819	1.09	1.20925
B1F2	Alu	SINE	-0.167341	0.917657	2.975	3.36933		B1F2	Alu	SINE	-0.253419	0.486132	2.46475	2.98125
MLT2B3	ERVL	LTR	-0.788761	0.879851	0.324667	0.577		MLT2B3	ERVL	LTR	0.251519	0.88907	0.41575	0.36325
B1_Mur4	Alu	SINE	-0.25045	0.821898	2.46267	2.96667		B1_Mur4	Alu	SINE	-0.315573	0.408037	2.455	3.1155
L1MD3	L1	LINE	0.121738	0.948859	0.874667	0.823333		L1MD3	L1	LINE	-0.306866	0.597086	0.74875	0.9375
X6B_LINE	CR1	LINE	0.16654	0.949324	2.84567	2.53833		X6B_LINE	CR1	LINE	-0.199482	0.851411	2.38	2.782
RLTR15	ERVK	LTR	0.325899	0.871573	1.05967	0.856333		RLTR15	ERVK	LTR	-0.173705	0.815937	0.724	0.82675
RMER16-int	ERVK	LTR	-0.12948	0.948859	0.345	0.379333		RMER16-int	ERVK	LTR	0.172955	0.815937	0.26425	0.23725
Lx3C	L1	LINE	-0.177957	0.935741	0.190333	0.217333		Lx3C	L1	LINE	-0.139768	0.835989	0.206	0.23225
MT2_Mm	ERVL	LTR	-0.33914	0.917657	0.559	0.704		MT2_Mm	ERVL	LTR	0.377952	0.7139	0.777	0.602
Lx3A	L1	LINE	0.127447	0.955787	0.133333	0.124		Lx3A	L1	LINE	0.407124	0.701316	0.207	0.1625
MT2B1	ERVL	LTR	-0.0128364	1	0.626333	0.635333		MT2B1	ERVL	LTR	-0.167561	0.736956	0.5975	0.67725
ORR1D-int	ERVL-MaLR	LTR	-0.436726	0.917657	0.174	0.234333		ORR1D-int	ERVL-MaLR	LTR	-0.417339	0.738028	0.21725	0.30175
RMER6C	ERVK	LTR	-0.0193129	1	0.380333	0.391667		RMER6C	ERVK	LTR	0.146669	0.834384	0.36625	0.33675
RLTR16C_MM	ERVK	LTR	-0.24731	0.946792	0.496667	0.588667		RLTR16C_MM	ERVK	LTR	-0.237684	0.863451	0.6535	0.7775
RLTR22_Mus	ERVK	LTR	0.105558	0.951233	0.501	0.473		RLTR22_Mus	ERVK	LTR	-0.196549	0.815937	0.34825	0.405
MER94	hAT-Blackjack	DNA	0.739638	0.909626	1.66833	1.05633		MER94	hAT-Blackjack	DNA	0.299514	0.875201	1.06025	0.867
Charlie15b	hAT-Charlie	DNA	1.31939	0.440648	1.63033	0.673		Charlie15b	hAT-Charlie	DNA	0.0185498	0.991165	0.9585	0.93225
L1MC5	L1	LINE	-0.0372843	0.996889	1.08633	1.13267		L1MC5	L1	LINE	-0.172373	0.805744	1.035	1.19675
ORR1A3-int	ERVL-MaLR	LTR	-0.162008	0.930947	0.638333	0.712		ORR1A3-int	ERVL-MaLR	LTR	-0.310649	0.478956	0.55475	0.6985
B1_Mur2	Alu	SINE	-0.15009	0.917657	2.27733	2.55333		B1_Mur2	Alu	SINE	-0.27545	0.401262	2.152	2.643
RMER17B2	ERVK	LTR	-0.157616	0.946792	0.405	0.451		RMER17B2	ERVK	LTR	-0.251714	0.757896	0.4575	0.55425
L1MCa	L1	LINE	-0.193221	0.946792	0.479333	0.556667		L1MCa	L1	LINE	0.134231	0.877819	0.5345	0.5015
L2b	L2	LINE	0.0779641	0.949324	1.28167	1.234		L2b	L2	LINE	-0.0807845	0.865647	1.1705	1.25825
URR1A	hAT-Charlie	DNA	-0.0593687	0.951233	0.869667	0.918667		URR1A	hAT-Charlie	DNA	-0.145268	0.757896	0.938	1.05625
L1MC2	L1	LINE	0.665606	0.601422	0.627667	0.395333		L1MC2	L1	LINE	0.0370609	0.967065	0.56875	0.57125
RLTR20C2_MM	ERVK	LTR	-0.0996787	0.951233	0.601667	0.645333		RLTR20C2_MM	ERVK	LTR	-0.189077	0.812098	0.5845	0.68575
RMER17C-int	ERVK	LTR	0.231417	0.935741	0.493333	0.418667		RMER17C-int	ERVK	LTR	-0.0857347	0.920424	0.51525	0.557
LTR16E2	ERVL	LTR	-1.81302	0.577519	0.0523333	0.183667		LTR16E2	ERVL	LTR	0.378641	0.888223	0.32875	0.25425
L2d2	L2	LINE	-0.397742	0.484346	1.582	2.101		L2d2	L2	LINE	-0.308175	0.456239	1.51625	1.898
LTR40c	ERVL	LTR	0.0358681	1	1.025	0.995667		LTR40c	ERVL	LTR	-0.412738	0.798652	0.71725	0.998
L1ME4b	L1	LINE	-0.440725	0.634674	0.789667	1.06833		L1ME4b	L1	LINE	-0.332179	0.574057	0.8325	1.058
L1MC3	L1	LINE	0.112303	0.949324	0.634667	0.597		L1MC3	L1	LINE	-0.0313729	0.963567	0.56475	0.5875
ERVB2_1-I_MM	ERVK	LTR	-0.23167	0.981111	0.427333	0.521		ERVB2_1-I_MM	ERVK	LTR	-1.08268	0.630583	0.35225	0.75575
MLT1E2	ERVL-MaLR	LTR	-0.167703	0.948859	0.579333	0.657667		MLT1E2	ERVL-MaLR	LTR	-0.0562013	0.95455	0.5495	0.575
MMERVK10C-int	ERVK	LTR	1.50682	1.74899e-05	0.669	0.233667		MMERVK10C-int	ERVK	LTR	1.82659	1.61066e-11	0.7605	0.2175
MTB_Mm	ERVL-MaLR	LTR	0.0783784	0.955787	0.550333	0.521667		MTB_Mm	ERVL-MaLR	LTR	-0.238071	0.7204	0.52725	0.63375
RLTR51B_Mm	ERVK	LTR	0.370044	0.938784	0.345333	0.266333		RLTR51B_Mm	ERVK	LTR	-0.390901	0.785677	0.4895	0.65025
ORR1F	ERVL-MaLR	LTR	-0.265283	0.61918	0.525333	0.633667		ORR1F	ERVL-MaLR	LTR	-0.119133	0.765532	0.63025	0.69575
RLTR1B-int	ERV1	LTR	0.187437	0.949324	1.52967	1.31033		RLTR1B-int	ERV1	LTR	1.04745	0.0927208	1.48625	0.74175
MTE2b	ERVL-MaLR	LTR	-0.0559154	0.956186	0.547333	0.570333		MTE2b	ERVL-MaLR	LTR	-0.0024385	0.994082	0.6125	0.622
B1_Mm	Alu	SINE	-0.22685	0.917657	2.443	2.90167		B1_Mm	Alu	SINE	-0.169905	0.793952	2.3855	2.74825
RMER1A	L1-dep	Retroposon	-0.253208	0.893664	0.295667	0.356		RMER1A	L1-dep	Retroposon	0.130719	0.84405	0.377	0.35125
L1MCc	L1	LINE	-1.01927	0.529187	0.796667	1.62933		L1MCc	L1	LINE	-0.635907	0.597086	0.80675	1.26325
ID2	ID	SINE	-0.485844	0.227344	2.52367	3.55133		ID2	ID	SINE	-0.16481	0.744474	2.734	3.1205
Tigger9a	TcMar-Tigger	DNA	0.452446	0.940224	0.828333	0.601667		Tigger9a	TcMar-Tigger	DNA	0.214041	0.906892	0.64175	0.553
Tigger5b_Glire	TcMar-Tigger	DNA	-0.0941972	0.963796	0.675	0.718		Tigger5b_Glire	TcMar-Tigger	DNA	-0.482029	0.465917	0.87125	1.2515
L1MB4	L1	LINE	0.149044	0.946792	1.02067	0.953333		L1MB4	L1	LINE	0.00237535	0.995718	0.90375	0.92
MT2C_Mm	ERVL	LTR	0.0284107	1	0.385	0.380333		MT2C_Mm	ERVL	LTR	-0.395301	0.58653	0.45425	0.59175
ERVB7_1-LTR_MM	ERVK	LTR	-0.293928	0.917657	4.99867	6.00567		ERVB7_1-LTR_MM	ERVK	LTR	0.464853	0.456239	4.35725	3.20275
L1M3d	L1	LINE	-0.436141	0.951233	0.221333	0.329667		L1M3d	L1	LINE	-0.00221211	0.998216	0.268	0.2725
RLTR26B_MM	ERVK	LTR	1.86578	0.0375947	0.497333	0.141667		RLTR26B_MM	ERVK	LTR	0.278513	0.851411	0.36425	0.306
RLTR25A	ERVK	LTR	-0.282112	0.925423	0.742333	0.897		RLTR25A	ERVK	LTR	-0.289998	0.757896	0.5715	0.70525
RLTR14	ERV1	LTR	0.890454	0.445368	0.421667	0.222667		RLTR14	ERV1	LTR	0.941821	0.185194	0.4175	0.22275
RMER17A	ERVK	LTR	-0.0469123	1	0.393	0.401333		RMER17A	ERVK	LTR	-0.381713	0.757896	0.356	0.47925
IAPLTR1a_Mm	ERVK	LTR	3.4812	2.90673e-05	2.247	0.195667		IAPLTR1a_Mm	ERVK	LTR	3.8813	2.38841e-09	3.51125	0.23875
ERVB7_3-LTR_MM	ERVK	LTR	1.17977	0.666076	0.38	0.169333		ERVB7_3-LTR_MM	ERVK	LTR	1.01599	0.504891	0.5485	0.282
RLTR1D	ERV1	LTR	-0.63034	0.879851	0.835	1.32533		RLTR1D	ERV1	LTR	-0.293104	0.848133	0.972	1.16925
MER74B	ERVL	LTR	-0.190098	0.973989	0.453667	0.505		MER74B	ERVL	LTR	-0.175886	0.922868	0.69175	0.7925
BGLII_C	ERVK	LTR	2.34615	0.0132122	1.418	0.289		BGLII_C	ERVK	LTR	0.3094	0.851411	0.94725	0.80925
RMER4B	ERVK	LTR	0.0309254	0.992358	1.099	1.086		RMER4B	ERVK	LTR	-0.25263	0.547721	0.966	1.16775
ERVB4_2-LTR_MM	ERVK	LTR	-0.173102	0.991873	0.100667	0.109333		ERVB4_2-LTR_MM	ERVK	LTR	-1.11326	0.655013	0.32175	0.7115
RLTR45-int	ERVK	LTR	0.168003	0.946792	0.311	0.279		RLTR45-int	ERVK	LTR	0.0940576	0.906695	0.361	0.33925
RMER16A3	ERVK	LTR	0.383829	0.930947	0.815333	0.628333		RMER16A3	ERVK	LTR	0.144425	0.917255	0.64	0.5845
PB1D11	Alu	SINE	-0.187743	0.893664	2.44767	2.80367		PB1D11	Alu	SINE	-0.231665	0.544671	2.43025	2.90425
RLTR9D2	ERVK	LTR	-0.0597212	1	0.243667	0.253		RLTR9D2	ERVK	LTR	-0.647621	0.757896	0.47275	0.76825
Charlie2b	hAT-Charlie	DNA	0.52575	0.619629	1.218	0.841667		Charlie2b	hAT-Charlie	DNA	-0.209376	0.803896	0.9375	1.09725
RLTR10D	ERVK	LTR	0.247169	0.951233	0.319333	0.267		RLTR10D	ERVK	LTR	0.916575	0.489967	0.50825	0.27825
MLT1A0	ERVL-MaLR	LTR	-0.0298491	0.997564	0.582	0.602		MLT1A0	ERVL-MaLR	LTR	-0.199218	0.757896	0.48975	0.56525
RLTR20B4_MM	ERVK	LTR	0.273177	0.944793	0.825333	0.684333		RLTR20B4_MM	ERVK	LTR	0.759953	0.408037	0.663	0.3955
RLTRETN_Mm	ERVK	LTR	0.329511	0.915273	2.855	2.21767		RLTRETN_Mm	ERVK	LTR	0.978077	0.0241555	2.2205	1.137
IAPEY2_LTR	ERVK	LTR	-0.797935	0.938784	0.37	0.651667		IAPEY2_LTR	ERVK	LTR	1.35925	0.616652	0.688	0.28225
IAPEY3_LTR	ERVK	LTR	0.871597	0.832489	0.393333	0.221667		IAPEY3_LTR	ERVK	LTR	0.942852	0.502748	0.43375	0.22875
MMETn-int	ERVK	LTR	0.262411	0.902214	15.7283	13.0417		MMETn-int	ERVK	LTR	0.73423	0.0321795	11.8215	7.18175
ERVB4_1C-LTR_Mm	ERVK	LTR	0.31725	0.917657	2.02467	1.58733		ERVB4_1C-LTR_Mm	ERVK	LTR	0.754635	0.255036	1.204	0.73175
RLTR13G	ERVK	LTR	0.69857	0.484346	2.84833	1.70533		RLTR13G	ERVK	LTR	0.416381	0.592262	2.137	1.60575
Tigger19b	TcMar-Tigger	DNA	-0.0805508	0.951233	10.2247	10.8357		Tigger19b	TcMar-Tigger	DNA	0.0750103	0.906695	7.60275	7.30325
L4_C_Mam	RTE-X	LINE	-0.916096	0.61918	0.639667	1.19467		L4_C_Mam	RTE-X	LINE	-1.12054	0.242499	0.5815	1.26675
MER45C	hAT-Tip100	DNA	-0.926695	0.925423	0.221333	0.402333		MER45C	hAT-Tip100	DNA	-1.55697	0.53291	0.15625	0.43
RLTR6B_Mm	ERV1	LTR	-0.148067	0.981111	0.292667	0.325		RLTR6B_Mm	ERV1	LTR	0.585255	0.729534	0.3175	0.20925
RMER17A2	ERVK	LTR	0.198637	0.946792	0.360667	0.314333		RMER17A2	ERVK	LTR	-0.606447	0.407201	0.3605	0.543
RLTR13A1	ERVK	LTR	1.03504	0.84834	0.369	0.179333		RLTR13A1	ERVK	LTR	-1.94444	0.132481	0.252	0.9335
RLTR20B3	ERVK	LTR	0.169317	0.949324	0.535333	0.479		RLTR20B3	ERVK	LTR	-0.747284	0.350629	0.45375	0.7615
MER58B	hAT-Charlie	DNA	-0.23193	0.917657	1.341	1.58533		MER58B	hAT-Charlie	DNA	-0.0667873	0.920934	1.48175	1.5835
RLTR9A3	ERVK	LTR	0.930677	0.716809	0.260333	0.139333		RLTR9A3	ERVK	LTR	-0.196355	0.906695	0.262	0.30275
RLTR9A3B	ERVK	LTR	1.57777	0.694888	0.215333	0.071		RLTR9A3B	ERVK	LTR	2.55662	0.0985455	0.2505	0.04675
L1MC1	L1	LINE	-0.307531	0.821898	0.514	0.648667		L1MC1	L1	LINE	-0.207744	0.744474	0.522	0.6115
MLT2B4	ERVL	LTR	0.215503	0.949324	0.393667	0.330333		MLT2B4	ERVL	LTR	0.371062	0.7601	0.45025	0.355
L4_B_Mam	RTE-X	LINE	1.58568	0.434627	1.59833	0.548667		L4_B_Mam	RTE-X	LINE	-0.374785	0.851411	0.4105	0.54425
MER5A	hAT-Charlie	DNA	-0.0877616	0.949324	1.14833	1.22433		MER5A	hAT-Charlie	DNA	0.0100894	0.983132	1.16525	1.183
MER3	hAT-Charlie	DNA	0.159245	0.917657	1.699	1.535		MER3	hAT-Charlie	DNA	0.0700172	0.885174	1.74325	1.679
L1M4a1	L1	LINE	-0.546611	0.706446	0.383667	0.565333		L1M4a1	L1	LINE	-0.460775	0.561435	0.48	0.6625
L1MA4	L1	LINE	0.318749	0.917657	0.521333	0.433333		L1MA4	L1	LINE	-0.330925	0.70509	0.43325	0.552
PB1D7	Alu	SINE	0.136663	0.946792	3.67933	3.42633		PB1D7	Alu	SINE	-0.179259	0.784449	2.8005	3.2295
ORR1B1-int	ERVL-MaLR	LTR	-0.0985227	0.946792	0.957333	1.036		ORR1B1-int	ERVL-MaLR	LTR	-0.252853	0.478266	0.85475	1.03325
L1MEd	L1	LINE	0.630567	0.550844	1.062	0.698667		L1MEd	L1	LINE	-0.502214	0.480689	0.7095	1.026
MIR3	MIR	SINE	-0.422461	0.548323	1.60267	2.12533		MIR3	MIR	SINE	-0.164643	0.784449	1.623	1.833
RLTR20C1_MM	ERVK	LTR	0.0386193	0.997564	1.153	1.113		RLTR20C1_MM	ERVK	LTR	-0.0445346	0.95455	0.7905	0.83025
MIR	MIR	SINE	-0.0790498	0.949324	1.00367	1.06567		MIR	MIR	SINE	-0.0839285	0.864462	1.09575	1.181
Charlie1	hAT-Charlie	DNA	-0.4707	0.719109	1.18533	1.65		Charlie1	hAT-Charlie	DNA	0.0394375	0.962174	1.488	1.49075
Tigger18a	TcMar-Tigger	DNA	-0.47242	0.938784	1.07933	1.451		Tigger18a	TcMar-Tigger	DNA	0.660271	0.72121	1.0115	0.64275
L1M4b	L1	LINE	0.149941	0.946792	0.752	0.676		L1M4b	L1	LINE	-0.778111	0.0985455	0.61775	1.0755
L1MA5	L1	LINE	-0.017701	1	0.517	0.534		L1MA5	L1	LINE	-0.117449	0.880646	0.45475	0.50125
L1ME3D	L1	LINE	-0.436495	0.944793	1.14833	1.577		L1ME3D	L1	LINE	-0.476908	0.805744	0.8625	1.196
MER131	DNA	DNA	-0.672408	0.703116	2.847	4.443		MER131	DNA	DNA	0.195433	0.865647	2.29425	2.0085
ID4	ID	SINE	-0.194279	0.871573	3.11833	3.58433		ID4	ID	SINE	-0.243982	0.456239	2.81075	3.381
RLTR13D4	ERVK	LTR	0.234517	0.951453	0.169	0.151667		RLTR13D4	ERVK	LTR	-1.6478	0.164966	0.16475	0.51475
HAL1M8	L1	LINE	-0.81614	0.35046	0.885	1.559		HAL1M8	L1	LINE	-0.188631	0.851411	0.774	0.89525
L1MC4a	L1	LINE	-0.137868	0.946792	1.053	1.181		L1MC4a	L1	LINE	-0.481725	0.26356	0.92875	1.3255
L1MD1	L1	LINE	-0.529789	0.727877	0.562	0.813		L1MD1	L1	LINE	0.0758179	0.934088	0.7365	0.7175
Eutr15	hAT-Tip100	DNA	1.06421	0.944793	0.135667	0.0613333		Eutr15	hAT-Tip100	DNA	-0.695091	NA	0.137	0.21725
Zaphod	hAT-Tip100	DNA	0.098892	0.997564	0.139667	0.133667		Zaphod	hAT-Tip100	DNA	0.916593	0.602463	0.127	0.07325
RLTR10C	ERVK	LTR	0.28422	0.917657	0.543667	0.452		RLTR10C	ERVK	LTR	-0.213122	0.815937	0.5575	0.65575
MER77B	ERVL	LTR	-0.459078	0.832489	1.01067	1.37567		MER77B	ERVL	LTR	-0.615004	0.378463	1.3845	2.1425
MER89	ERV1	LTR	0.424666	0.948859	0.215667	0.154		MER89	ERV1	LTR	0.272985	0.910513	0.24025	0.20275
RLTR28B	ERVL	LTR	0.185748	0.949324	0.744	0.661333		RLTR28B	ERVL	LTR	-0.845931	0.336867	0.5405	0.993
MamRTE1	RTE-Bo.B	LINE	-0.280737	0.893664	4.13467	4.98067		MamRTE1	RTE-Bo.B	LINE	0.112259	0.867926	3.05575	2.864
MamGypLTR1c	Gypsy	LTR	-1.55291	0.70739	0.511333	1.43533		MamGypLTR1c	Gypsy	LTR	-0.472625	0.863451	0.33775	0.477
Charlie9	hAT-Charlie	DNA	0.230936	0.951233	1.11533	0.925333		Charlie9	hAT-Charlie	DNA	-0.89953	0.456239	0.88875	1.679
L1MA4A	L1	LINE	-0.192893	0.944793	0.349	0.407667		L1MA4A	L1	LINE	0.412697	0.566032	0.39275	0.30425
PB1D9	Alu	SINE	-0.11183	0.940224	3.92067	4.29367		PB1D9	Alu	SINE	-0.198554	0.61831	3.624	4.233
L1MdMus_II	L1	LINE	-0.1587	0.940224	0.152	0.169		L1MdMus_II	L1	LINE	-0.295734	0.58653	0.12025	0.15
L1VL1	L1	LINE	0.328847	0.946792	0.076	0.0586667		L1VL1	L1	LINE	0.0562709	0.968627	0.0695	0.0675
MLTR31FA_MM	ERVK	LTR	0.296551	0.938784	0.762667	0.630333		MLTR31FA_MM	ERVK	LTR	0.657001	0.465917	0.9905	0.657
MTC-int	ERVL-MaLR	LTR	-0.539399	0.644734	0.840333	1.24533		MTC-int	ERVL-MaLR	LTR	-0.239001	0.77882	0.9625	1.167
RLTR27	ERVK	LTR	-0.00554765	1	0.184	0.182333		RLTR27	ERVK	LTR	-0.187401	0.920424	0.31475	0.3645
BGLII	ERVK	LTR	-0.215553	0.946792	0.350667	0.405333		BGLII	ERVK	LTR	-0.144383	0.893352	0.36025	0.41375
RLTR13B4	ERVK	LTR	0.827426	0.874764	0.092	0.0516667		RLTR13B4	ERVK	LTR	0.708278	0.685335	0.14375	0.09175
MLT1C2	ERVL-MaLR	LTR	-0.392242	0.719109	0.368333	0.476333		MLT1C2	ERVL-MaLR	LTR	0.202873	0.765532	0.5915	0.51725
RMER13A2	ERVK	LTR	-0.113487	0.98414	0.244	0.255333		RMER13A2	ERVK	LTR	-0.0955009	0.949078	0.33375	0.36025
MER33	hAT-Charlie	DNA	0.240969	0.917657	1.14033	0.975		MER33	hAT-Charlie	DNA	-0.165155	0.815937	1.1295	1.2765
RLTR16	ERVK	LTR	-0.237246	0.940224	0.980333	1.15933		RLTR16	ERVK	LTR	-0.273254	0.766666	0.86425	1.06025
UCON28a	UCON28a	Unknown	2.65211	0.289341	0.892333	0.141667		UCON28a	UCON28a	Unknown	-0.185172	0.952078	0.7085	0.78525
X24_LINE	L2	LINE	-0.00751298	1	2.19	2.215		X24_LINE	L2	LINE	0.0141484	0.991165	2.00275	2.07
RMER20B	ERVK	LTR	-0.796789	0.424739	0.385333	0.653		RMER20B	ERVK	LTR	0.156534	0.871029	0.45	0.41375
Tigger16a	TcMar-Tigger	DNA	0.483224	0.925423	1.162	0.839667		Tigger16a	TcMar-Tigger	DNA	-0.642375	0.630583	1.014	1.58025
B1_Mur3	Alu	SINE	-0.141255	0.938784	3.00533	3.36067		B1_Mur3	Alu	SINE	-0.199121	0.72121	2.632	3.07575
RLTR1D2_MM	ERV1	LTR	-0.0921592	0.996714	0.600667	0.607667		RLTR1D2_MM	ERV1	LTR	-0.315174	0.851411	0.83575	1.03725
UCON26	hAT-Ac	DNA	-3.91614	0.184754	0.056	0.832667		UCON26	hAT-Ac	DNA	-0.0183622	0.994082	0.58675	0.61575
RLTR19B	ERVK	LTR	-1.21459	0.634674	0.457667	1.02367		RLTR19B	ERVK	LTR	1.22377	0.408037	1.089	0.48425
MER34C_.	ERV1	LTR	0.181125	0.985823	0.190667	0.171333		MER34C_.	ERV1	LTR	1.59175	0.336867	0.55475	0.18125
RLTR13D5	ERVK	LTR	-0.533985	0.893664	0.226333	0.317		RLTR13D5	ERVK	LTR	0.674674	0.516364	0.25275	0.162
Penelope1_Vert	Penelope	LINE	-0.256834	0.930947	3.32967	3.954		Penelope1_Vert	Penelope	LINE	-0.124257	0.88907	2.8235	3.08225
L2d	L2	LINE	-0.254031	0.917657	1.14533	1.37167		L2d	L2	LINE	0.508091	0.308344	1.58375	1.1515
RLTR14_RN	ERV1	LTR	-0.219704	0.944793	0.628	0.74		RLTR14_RN	ERV1	LTR	-0.621696	0.386753	0.452	0.6965
RMER13A	ERVK	LTR	-0.625275	0.938784	0.261667	0.389333		RMER13A	ERVK	LTR	-0.739771	0.757896	0.306	0.505
RodERV21-int	ERV1	LTR	0.209479	0.930947	0.42	0.364333		RodERV21-int	ERV1	LTR	-0.320752	0.613662	0.27975	0.3515
MLT-int	ERVL-MaLR	LTR	-0.67772	0.877006	0.256667	0.416667		MLT-int	ERVL-MaLR	LTR	0.090485	0.95455	0.38325	0.35725
RLTR41	ERV1	LTR	0.352098	0.930947	0.293	0.237333		RLTR41	ERV1	LTR	-1.2663	0.0512755	0.19825	0.46975
RMER10B	ERVL	LTR	-0.364903	0.879851	0.547333	0.702		RMER10B	ERVL	LTR	-0.257014	0.757896	0.75025	0.9115
RMER4A	ERVK	LTR	-0.0949849	0.949324	1.13167	1.21367		RMER4A	ERVK	LTR	-0.276539	0.543503	1.19075	1.45725
X17_LINE	CR1	LINE	-0.961759	0.689179	0.936333	1.76267		X17_LINE	CR1	LINE	-0.0921744	0.95455	2.074	2.203
RMER20C_Mm	ERVK	LTR	-0.328862	0.946792	0.284	0.342		RMER20C_Mm	ERVK	LTR	0.759794	0.560959	0.4505	0.27425
MamRep605	LTR	LTR	-0.6962	0.548323	0.853333	1.35533		MamRep605	LTR	LTR	0.172583	0.864787	0.898	0.8235
L1_Mus3	L1	LINE	1.34432	0.946792	0.005	0.002		L1_Mus3	L1	LINE	0.639793	NA	0.02125	0.01425
ORR1C2	ERVL-MaLR	LTR	-0.202473	0.874305	0.764333	0.886667		ORR1C2	ERVL-MaLR	LTR	-0.208946	0.577945	0.7585	0.8925
HERV16-int	ERVL	LTR	-1.07339	0.84834	0.162	0.330667		HERV16-int	ERVL	LTR	0.815374	0.720873	0.0955	0.05525
LTR72_RN	ERV1	LTR	-0.548939	0.893664	0.372	0.557333		LTR72_RN	ERV1	LTR	0.198666	0.884847	0.437	0.39225
Charlie5	hAT-Charlie	DNA	-0.236832	0.925381	1.13267	1.36133		Charlie5	hAT-Charlie	DNA	0.27518	0.712135	1.53425	1.289
ERV3-16A3_I	ERVL	LTR	-0.0114628	1	0.112667	0.112		ERV3-16A3_I	ERVL	LTR	1.59867	0.230248	0.3235	0.11075
MYSERV16_I	ERVK	LTR	-0.202097	0.930947	0.393333	0.451		MYSERV16_I	ERVK	LTR	0.470694	0.367556	0.39275	0.2895
RLTR20B2	ERVK	LTR	-0.153809	0.951233	0.398333	0.444333		RLTR20B2	ERVK	LTR	-0.0408935	0.967065	0.51275	0.528
RLTR20A3_MM	ERVK	LTR	0.055553	1	0.739333	0.737667		RLTR20A3_MM	ERVK	LTR	-0.235757	0.865647	0.528	0.64075
MER92-int	ERV1	LTR	0.284062	0.946792	0.539	0.439333		MER92-int	ERV1	LTR	-0.406257	0.77203	0.5175	0.6975
MER57-int	ERV1	LTR	0.0741493	1	0.832667	0.765333		MER57-int	ERV1	LTR	-1.28476	0.478266	0.418	1.01625
Charlie29a	hAT-Charlie	DNA	0.430351	0.949324	0.298333	0.219		Charlie29a	hAT-Charlie	DNA	1.29162	0.561435	0.8395	0.359
RLTR9F	ERVK	LTR	1.09779	0.548323	0.374333	0.176		RLTR9F	ERVK	LTR	0.588036	0.712135	0.43525	0.291
L1M	L1	LINE	-0.357542	0.944793	0.481667	0.626333		L1M	L1	LINE	0.41996	0.786914	0.99775	0.7595
RLTR16B_MM	ERVK	LTR	-0.292047	0.925423	0.840667	1.036		RLTR16B_MM	ERVK	LTR	0.407839	0.630583	1.4105	1.10775
Charlie13a	hAT-Charlie	DNA	-0.0949719	0.997564	0.397	0.436333		Charlie13a	hAT-Charlie	DNA	-0.209568	0.911713	1.1295	1.31425
RMER5	ERV1	LTR	0.0357686	0.996714	0.427	0.423333		RMER5	ERV1	LTR	-0.0433775	0.950489	0.46625	0.49125
MurSatRep1	MurSatRep1	Unknown	-0.195263	0.893664	8.356	9.52167		MurSatRep1	MurSatRep1	Unknown	0.225495	0.58653	6.16075	5.3475
RLTR9E	ERVK	LTR	-1.18201	0.0132122	0.905333	2.03733		RLTR9E	ERVK	LTR	-0.266703	0.757896	1.109	1.33425
Tigger6a	TcMar-Tigger	DNA	0.856878	0.689179	1.96167	1.1		Tigger6a	TcMar-Tigger	DNA	0.896045	0.413243	1.51475	0.80975
L2c	L2	LINE	-0.342715	0.716809	1.65533	2.10133		L2c	L2	LINE	0.00460042	0.993305	1.62475	1.643
LTR16C	ERVL	LTR	0.708491	0.820292	0.195333	0.118667		LTR16C	ERVL	LTR	-0.460698	0.744672	0.28625	0.39325
CYRA11_Mm	Y-chromosome	Satellite	-0.0988992	0.960814	0.201333	0.220333		CYRA11_Mm	Y-chromosome	Satellite	-0.16237	0.851411	0.20275	0.2315
RLTR9D	ERVK	LTR	0.774403	0.180997	0.654667	0.386667		RLTR9D	ERVK	LTR	0.479088	0.401262	0.96475	0.7035
MLT2D	ERVL	LTR	-0.222128	0.946792	0.349667	0.411333		MLT2D	ERVL	LTR	0.3095	0.77203	0.53675	0.444
L1M4c	L1	LINE	-0.105584	0.963796	0.777	0.826333		L1M4c	L1	LINE	-0.0780751	0.933416	0.75375	0.81075
L1M3c	L1	LINE	-0.634491	0.938784	0.220667	0.349333		L1M3c	L1	LINE	-0.346517	0.88803	0.39875	0.51425
LTR80B	ERVL	LTR	-0.520761	0.949324	0.0573333	0.0813333		LTR80B	ERVL	LTR	2.01833	0.408037	0.82075	0.20475
MLT1G3	ERVL-MaLR	LTR	-0.0461596	1	0.423333	0.45		MLT1G3	ERVL-MaLR	LTR	0.260266	0.84405	0.608	0.52075
MER20	hAT-Charlie	DNA	-0.25438	0.694888	1.44233	1.721		MER20	hAT-Charlie	DNA	0.0267396	0.95455	1.75925	1.7575
RLTR42-int	ERVK	LTR	0.088355	0.951233	0.837333	0.785667		RLTR42-int	ERVK	LTR	0.419988	0.354683	0.93475	0.71725
MLTR31A_MM	ERVK	LTR	-0.644359	0.879851	0.822667	1.28867		MLTR31A_MM	ERVK	LTR	-0.341437	0.815937	0.80175	1.0155
MT2B	ERVL	LTR	1.19817	NA	1.02133	0.47		MT2B	ERVL	LTR	-0.312522	NA	0.4055	0.5115
MLTR11A	ERVK	LTR	-0.0946718	0.971836	0.361333	0.379667		MLTR11A	ERVK	LTR	-0.477024	0.53291	0.42875	0.60225
MMAR1	TcMar-Mariner	DNA	-1.03162	0.236665	1.204	2.51667		MMAR1	TcMar-Mariner	DNA	-0.588897	0.478266	1.697	2.5955
L1MC5a	L1	LINE	-0.2862	0.894373	0.908333	1.12667		L1MC5a	L1	LINE	-0.128472	0.860104	1.08625	1.205
MLTR18_MM	ERVK	LTR	-0.631625	0.821898	0.482333	0.742333		MLTR18_MM	ERVK	LTR	-0.388613	0.757896	0.55725	0.7275
RLTR18B	ERVK	LTR	0.682987	0.548323	1.21767	0.776333		RLTR18B	ERVK	LTR	-0.49653	0.534791	0.7525	1.08325
LTR90A	LTR	LTR	-0.158092	0.951233	1.51767	1.66433		LTR90A	LTR	LTR	0.280751	0.82	1.23625	1.019
RLTR17	ERVK	LTR	0.390136	0.689179	1.49233	1.13667		RLTR17	ERVK	LTR	0.219465	0.744474	1.237	1.08525
RLTR31D_MM	ERVK	LTR	-0.245511	0.917657	0.559667	0.665		RLTR31D_MM	ERVK	LTR	0.0665092	0.920424	0.63375	0.614
L1M3de	L1	LINE	0.986295	0.746486	1.35333	0.721333		L1M3de	L1	LINE	0.285747	0.875201	0.60725	0.51
L1MD2	L1	LINE	0.195009	0.944793	0.852333	0.768333		L1MD2	L1	LINE	-0.440415	0.480689	0.588	0.80125
Tigger1	TcMar-Tigger	DNA	-0.537027	0.484346	0.655	0.942667		Tigger1	TcMar-Tigger	DNA	-0.0269719	0.96627	0.9285	0.9725
L1MB1	L1	LINE	-0.524256	0.445368	0.404667	0.582333		L1MB1	L1	LINE	-0.451875	0.363868	0.409	0.5645
MER52-int	ERV1	LTR	-0.598885	0.951233	0.246	0.352333		MER52-int	ERV1	LTR	1.28483	0.766666	0.38725	0.15875
MER34B	ERV1	LTR	-0.746546	0.917657	0.382333	0.624667		MER34B	ERV1	LTR	0.939407	0.597518	0.40475	0.2095
RLTR21	ERVK	LTR	0.189992	0.948859	0.401667	0.360667		RLTR21	ERVK	LTR	0.116319	0.917255	0.298	0.27575
RLTR53B_Mm	ERVK	LTR	2.23916	0.529187	0.292	0.0643333		RLTR53B_Mm	ERVK	LTR	-2.60522	0.175242	0.12775	0.77875
MER106B	hAT-Charlie	DNA	-0.278624	0.951233	0.458667	0.568333		MER106B	hAT-Charlie	DNA	-0.677843	0.757896	0.454	0.73925
LTR37A	ERV1	LTR	1.72169	0.336784	0.778333	0.229333		LTR37A	ERV1	LTR	-0.544952	0.774753	0.26975	0.4055
MLTR32C_MM	ERVK	LTR	1.60198	0.554922	0.862667	0.275333		MLTR32C_MM	ERVK	LTR	-1.07141	0.589894	0.2755	0.56
RLTR30	ERV1	LTR	0.587794	0.917657	0.518667	0.331333		RLTR30	ERV1	LTR	0.625865	0.72121	0.51625	0.3355
BGLII_B	ERVK	LTR	0.0882084	0.971836	0.899667	0.867667		BGLII_B	ERVK	LTR	0.488533	0.465917	0.984	0.71725
ID	ID	SINE	-0.122276	0.935741	2.18967	2.40567		ID	ID	SINE	-0.348427	0.249388	1.91675	2.49175
MMERGLN-int	ERV1	LTR	0.52854	0.917657	1.82133	1.21467		MMERGLN-int	ERV1	LTR	0.636017	0.634978	2.4125	1.57675
L1MA10	L1	LINE	0.260554	0.946792	0.344	0.292333		L1MA10	L1	LINE	0.499361	0.712135	0.411	0.30675
RMER21B	ERV1	LTR	-0.217862	0.944971	0.465667	0.542		RMER21B	ERV1	LTR	-0.0371982	0.96627	0.566	0.59125
L1MA7	L1	LINE	-0.124812	0.949324	0.550333	0.606667		L1MA7	L1	LINE	-0.192018	0.803896	0.46525	0.5345
L1ME1	L1	LINE	-0.311594	0.692137	0.622667	0.776333		L1ME1	L1	LINE	0.060278	0.908869	0.71525	0.69775
L1MDa	L1	LINE	-0.0983084	0.951233	0.531333	0.579333		L1MDa	L1	LINE	-0.378799	0.561378	0.43925	0.578
LTR78B	ERV1	LTR	-2.44572	0.327521	0.0643333	0.352667		LTR78B	ERV1	LTR	0.175836	0.953188	0.24975	0.219
RLTR13B2	ERVK	LTR	-0.51431	0.925423	0.208	0.297667		RLTR13B2	ERVK	LTR	0.492263	0.765532	0.1605	0.115
L1MB5	L1	LINE	-0.164158	0.917657	0.804667	0.911333		L1MB5	L1	LINE	-0.302442	0.411618	0.7585	0.94975
MLT1K	ERVL-MaLR	LTR	-0.230508	0.917657	0.587333	0.697333		MLT1K	ERVL-MaLR	LTR	-0.42972	0.442574	0.558	0.75325
Charlie1a	hAT-Charlie	DNA	-0.364223	0.719109	1.546	2.01933		Charlie1a	hAT-Charlie	DNA	-0.19299	0.7601	1.46375	1.70975
Charlie7a	hAT-Charlie	DNA	-0.759982	0.930947	0.969	1.62433		Charlie7a	hAT-Charlie	DNA	-0.768639	0.765532	0.86625	1.48225
RMER19C	ERVK	LTR	0.53887	0.336264	0.397	0.273667		RMER19C	ERVK	LTR	-0.457509	0.270253	0.311	0.429
IAPLTR2_Mm	ERVK	LTR	1.46319	0.0476758	1.704	0.598667		IAPLTR2_Mm	ERVK	LTR	3.03685	8.91476e-13	2.78725	0.3445
IAPEY4_I	ERVK	LTR	0.377974	0.946792	0.277333	0.210333		IAPEY4_I	ERVK	LTR	2.26687	0.0080653	0.6915	0.145
Plat_L3	CR1	LINE	0.877091	0.484346	2.12567	1.19833		Plat_L3	CR1	LINE	0.498859	0.61831	1.9385	1.40375
RLTR51A_Mm	ERVK	LTR	0.321907	0.879851	0.513	0.416333		RLTR51A_Mm	ERVK	LTR	0.308445	0.638911	0.42925	0.3575
L1MB2	L1	LINE	-0.137055	0.946792	0.628667	0.690333		L1MB2	L1	LINE	-0.222809	0.757896	0.84925	1.006
RMER17D2	ERVK	LTR	0.261221	0.938784	0.270333	0.228		RMER17D2	ERVK	LTR	-0.263285	0.802189	0.298	0.3615
ERVB7_4-LTR_MM	ERVK	LTR	-0.602302	0.935741	0.633667	0.962		ERVB7_4-LTR_MM	ERVK	LTR	1.60805	0.301738	1	0.32925
BGLII_B2	ERVK	LTR	-0.484902	0.871573	5.233	7.274		BGLII_B2	ERVK	LTR	-0.0574728	0.955675	3.3485	3.61325
RLTR12B	ERVK	LTR	0.0445211	0.996714	0.739667	0.723		RLTR12B	ERVK	LTR	-0.70677	0.136431	0.7015	1.15475
RLTR41A2	ERV1	LTR	0.653274	0.940224	0.190333	0.116667		RLTR41A2	ERV1	LTR	-1.75203	0.367556	0.0765	0.2445
L1ME3G	L1	LINE	0.0777823	0.990767	0.663667	0.627		L1ME3G	L1	LINE	-0.262632	0.815937	0.605	0.72775
L1ME3B	L1	LINE	0.286617	0.930947	0.939	0.774667		L1ME3B	L1	LINE	-0.248261	0.803896	0.60675	0.72825
Kanga1a	TcMar-Tc2	DNA	0.450122	0.946792	0.642	0.491333		Kanga1a	TcMar-Tc2	DNA	-1.91964	0.206151	0.354	1.31425
Kanga1c	TcMar-Tc2	DNA	-0.530106	0.932804	0.587333	0.836333		Kanga1c	TcMar-Tc2	DNA	-1.54906	0.198606	0.62275	1.88025
LTR16A	ERVL	LTR	0.459426	0.932804	0.323333	0.229		LTR16A	ERVL	LTR	-0.10316	0.954317	0.36525	0.4
Tigger10	TcMar-Tigger	DNA	1.07131	0.172362	2.97667	1.41667		Tigger10	TcMar-Tigger	DNA	-0.196846	0.851411	1.33725	1.54975
RLTR10A	ERVK	LTR	1.03943	0.445368	0.772333	0.386		RLTR10A	ERVK	LTR	-0.0288756	0.98143	0.45875	0.4775
MLT1L	ERVL-MaLR	LTR	-0.0287355	1	0.56	0.588667		MLT1L	ERVL-MaLR	LTR	0.187079	0.856405	0.612	0.53075
ORR1A0	ERVL-MaLR	LTR	0.115235	0.949324	1.16467	1.07433		ORR1A0	ERVL-MaLR	LTR	-0.234143	0.738028	1.01075	1.1895
RLTR13C2	ERVK	LTR	0.202918	0.946792	0.338667	0.294667		RLTR13C2	ERVK	LTR	-0.337967	0.729534	0.26875	0.34875
RLTR19	ERVK	LTR	-0.427432	0.821898	0.574667	0.781		RLTR19	ERVK	LTR	0.082663	0.920934	0.80525	0.77575
RMER1C	L1-dep	Retroposon	-0.234922	0.938784	0.275	0.324667		RMER1C	L1-dep	Retroposon	-0.10401	0.906695	0.311	0.3445
RLTR42	ERVK	LTR	-0.440846	0.942776	0.805333	1.081		RLTR42	ERVK	LTR	0.347396	0.851411	0.6975	0.54175
MER46C	TcMar-Tigger	DNA	-0.391504	0.917657	1.11367	1.49267		MER46C	TcMar-Tigger	DNA	-0.488141	0.597086	1.30775	1.848
Kanga1b	TcMar-Tc2	DNA	-0.960613	0.917657	0.503333	0.992333		Kanga1b	TcMar-Tc2	DNA	2.61656	0.113194	1.18825	0.192
RMER6B	ERVK	LTR	0.170063	0.944793	0.999	0.906		RMER6B	ERVK	LTR	-0.00572164	0.993305	0.97425	1.0015
Charlie4	hAT-Charlie	DNA	0.513581	0.917657	1.04633	0.736333		Charlie4	hAT-Charlie	DNA	0.909473	0.424162	1.45525	0.75825
Charlie19a	hAT-Charlie	DNA	0.397012	0.946792	0.503333	0.388667		Charlie19a	hAT-Charlie	DNA	-0.459119	0.825768	0.41625	0.581
RMER6A	ERVK	LTR	-0.0454264	0.98414	1.41233	1.471		RMER6A	ERVK	LTR	-0.29921	0.498906	1.3225	1.651
MMERGLN_LTR	ERV1	LTR	-0.148801	0.946792	2.85467	3.15167		MMERGLN_LTR	ERV1	LTR	-0.0380074	0.959723	1.84825	1.92325
RLTR1A2_MM	ERV1	LTR	-0.628291	0.719109	1.066	1.6		RLTR1A2_MM	ERV1	LTR	0.0768345	0.950489	1.0265	0.98075
RLTR12BD_Mm	ERVK	LTR	0.329207	0.893664	1.19767	0.967		RLTR12BD_Mm	ERVK	LTR	0.428427	0.516364	1.08125	0.826
Helitron1Nb_Mam	Helitron	RC	1.24418	0.917657	0.219	0.0883333		Helitron1Nb_Mam	Helitron	RC	2.42315	0.369859	1.1825	0.22375
RLTR10B2	ERVK	LTR	0.751486	0.589894	0.344333	0.199333		RLTR10B2	ERVK	LTR	1.18599	0.0493176	0.5305	0.23575
IAP-d-int	ERVK	LTR	1.78619	0.00545142	0.378333	0.11		IAP-d-int	ERVK	LTR	0.639914	0.478956	0.47325	0.307
IAPEY3-int	ERVK	LTR	2.44221	0.0003445	0.388	0.0696667		IAPEY3-int	ERVK	LTR	3.9887	3.89874e-16	0.77725	0.0505
MLTR18B_MM	ERVK	LTR	-0.503996	0.917166	0.659667	0.905667		MLTR18B_MM	ERVK	LTR	0.31527	0.815937	0.7	0.572
MER68B	ERVL	LTR	1.32348	0.256231	2.28833	0.956667		MER68B	ERVL	LTR	0.361657	0.802189	2.23475	1.7775
RMER17D	ERVK	LTR	0.725027	0.849025	0.378667	0.221667		RMER17D	ERVK	LTR	0.528301	0.738028	0.18875	0.134
RLTR34C_MM	ERVK	LTR	-0.670282	0.879851	0.681333	1.06867		RLTR34C_MM	ERVK	LTR	0.858565	0.486132	0.75775	0.434
L1MEg	L1	LINE	0.0106344	1	0.765333	0.782333		L1MEg	L1	LINE	-0.114832	0.906998	0.62875	0.68425
MLT2C2	ERVL	LTR	-0.763277	0.832489	0.281333	0.482333		MLT2C2	ERVL	LTR	-0.0328648	0.98263	0.361	0.37275
MLTR12	ERV1	LTR	-0.240031	0.940224	1.39833	1.621		MLTR12	ERV1	LTR	-0.244027	0.803896	1.6095	1.92525
RLTR24B_MM	ERV1	LTR	0.135682	0.953071	0.720333	0.659		RLTR24B_MM	ERV1	LTR	-0.0891944	0.934088	0.55625	0.609
MamRep137	TcMar-Tigger	DNA	0.467521	0.917657	1.309	0.94		MamRep137	TcMar-Tigger	DNA	-0.759151	0.456239	0.84975	1.45225
LTR108c_Mam	ERVL	LTR	-0.115116	1	0.32	0.330333		LTR108c_Mam	ERVL	LTR	5.3637	NA	1.71425	0.0455
ORR1A1-int	ERVL-MaLR	LTR	-0.626379	0.548323	0.857	1.30333		ORR1A1-int	ERVL-MaLR	LTR	-0.525594	0.456239	0.7075	1.03675
RLTR30E_MM	ERV1	LTR	0.193762	0.951214	0.985333	0.871667		RLTR30E_MM	ERV1	LTR	-0.0746465	0.95455	0.6115	0.6415
Looper	PiggyBac	DNA	0.381707	0.930947	1.58333	1.20167		Looper	PiggyBac	DNA	-0.0719806	0.955675	1.449	1.52375
LTR50	ERVL	LTR	0.0274681	1	0.423667	0.422333		LTR50	ERVL	LTR	0.35245	0.880646	0.483	0.3885
RMER15-int	ERVL	LTR	-0.0653206	0.975243	0.529333	0.556667		RMER15-int	ERVL	LTR	-0.364357	0.48127	0.601	0.7795
Tigger17c	TcMar-Tigger	DNA	-0.689653	0.87749	0.602333	1.00433		Tigger17c	TcMar-Tigger	DNA	0.0673384	0.963567	0.717	0.671
Tigger17d	TcMar-Tigger	DNA	0.508133	0.893664	1.44233	1.005		Tigger17d	TcMar-Tigger	DNA	-0.685531	0.478956	1.12675	1.8205
RMER19B2	ERVK	LTR	-0.454429	0.692137	0.344	0.470333		RMER19B2	ERVK	LTR	0.214123	0.77205	0.3465	0.306
RMER2	ERV1	LTR	1.42111	0.0145113	0.495	0.183333		RMER2	ERV1	LTR	0.0467147	0.962174	0.318	0.3155
MurERV4-int	ERVK	LTR	-0.22405	0.938784	0.670333	0.783333		MurERV4-int	ERVK	LTR	0.202819	0.815937	0.82625	0.7255
RMER19A	ERVK	LTR	-0.266709	0.917657	0.464	0.551333		RMER19A	ERVK	LTR	-0.101903	0.88803	0.46425	0.50075
RMER13A1	ERVK	LTR	1.5843	0.219123	0.748	0.263667		RMER13A1	ERVK	LTR	0.522243	0.757896	0.438	0.31475
MER65D	ERV1	LTR	1.01844	0.917657	1.36067	0.702333		MER65D	ERV1	LTR	-0.216828	0.938055	0.58825	0.685
MamGypLTR2c	Gypsy	LTR	1.80656	0.719109	0.506	0.149667		MamGypLTR2c	Gypsy	LTR	1.09085	0.744474	0.51225	0.2495
L1ME3E	L1	LINE	0.286724	0.951233	0.518	0.429		L1ME3E	L1	LINE	0.244806	0.906998	0.685	0.6115
RLTR25B	ERVK	LTR	-0.0693383	0.973989	0.476667	0.506333		RLTR25B	ERVK	LTR	-0.508188	0.301738	0.42125	0.6135
RMER12B	ERVK	LTR	0.285753	0.917657	0.789333	0.656333		RMER12B	ERVK	LTR	-0.111956	0.897937	0.725	0.793
MLT1F2	ERVL-MaLR	LTR	0.117009	0.953071	0.616	0.574		MLT1F2	ERVL-MaLR	LTR	-0.596438	0.420995	0.50875	0.77275
ERVB7_2-LTR_MM	ERVK	LTR	-0.198121	0.944793	3.62267	4.138		ERVB7_2-LTR_MM	ERVK	LTR	0.435572	0.529257	3.259	2.42775
L1MEi	L1	LINE	-0.0759741	0.997564	0.483667	0.511333		L1MEi	L1	LINE	0.520611	0.757896	0.70225	0.50125
MER74A	ERVL	LTR	0.839113	0.539897	0.650333	0.364333		MER74A	ERVL	LTR	-0.640349	0.486132	0.43675	0.67825
MER68	ERVL	LTR	0.35002	0.925423	1.79867	1.432		MER68	ERVL	LTR	-0.139257	0.901753	1.46375	1.652
MLT2C1	ERVL	LTR	-0.507968	0.893664	0.341	0.492		MLT2C1	ERVL	LTR	-0.233229	0.851411	0.338	0.39375
MERV1_I	ERV1	LTR	-0.610626	0.930947	0.125667	0.188		MERV1_I	ERV1	LTR	-0.112625	0.956031	0.221	0.2435
RLTR13A	ERVK	LTR	1.72463	0.424739	0.692667	0.227		RLTR13A	ERVK	LTR	0.25108	0.906695	0.36	0.31375
RLTR50B	ERVK	LTR	-0.860959	0.925423	0.079	0.139667		RLTR50B	ERVK	LTR	-0.276798	0.920424	0.2635	0.3395
RLTR10F	ERVK	LTR	-0.416262	0.917657	0.55	0.724667		RLTR10F	ERVK	LTR	-0.273526	0.815937	0.527	0.6555
MLT1J1	ERVL-MaLR	LTR	0.213992	0.951233	0.292333	0.255667		MLT1J1	ERVL-MaLR	LTR	-0.3316	0.851411	0.45675	0.56775
MT2B2	ERVL	LTR	0.26484	0.879851	0.749667	0.623333		MT2B2	ERVL	LTR	-0.0880336	0.884847	0.772	0.828
MLTR18D_MM	ERVK	LTR	-0.386021	0.917657	0.341333	0.440667		MLTR18D_MM	ERVK	LTR	0.340244	0.765532	0.43875	0.35275
RLTR11A	ERVK	LTR	-0.189044	0.925423	0.587333	0.678333		RLTR11A	ERVK	LTR	0.260486	0.630583	0.69925	0.5995
RLTR44B	ERVK	LTR	2.73408	0.0192854	1.714	0.247667		RLTR44B	ERVK	LTR	3.19699	7.28223e-05	2.51025	0.28875
RLTR44-int	ERVK	LTR	1.62162	0.0145113	2.25033	0.715333		RLTR44-int	ERVK	LTR	2.717	1.59887e-10	2.988	0.47575
RLTR44A	ERVK	LTR	-0.238565	0.946792	1.351	1.62867		RLTR44A	ERVK	LTR	-0.119246	0.920424	1.59775	1.7855
IAP1-MM_LTR	ERVK	LTR	3.44398	4.41186e-09	1.461	0.137333		IAP1-MM_LTR	ERVK	LTR	1.48309	0.0280492	0.8165	0.29025
RLTR26	ERVK	LTR	-0.467982	0.946792	0.0973333	0.131		RLTR26	ERVK	LTR	0.0354255	0.989689	0.2415	0.24625
MER21C	ERVL	LTR	-0.332184	0.936444	0.712667	0.897		MER21C	ERVL	LTR	0.921953	0.270253	1.7795	0.986
ERVL-B4-int	ERVL	LTR	0.344171	0.946792	0.419333	0.320667		ERVL-B4-int	ERVL	LTR	0.59279	0.712135	0.44575	0.3095
MLT2B2	ERVL	LTR	-0.404017	0.917657	0.244	0.314		MLT2B2	ERVL	LTR	-0.403933	0.712135	0.2885	0.383
MER54A	ERVL	LTR	0.959848	0.871573	0.617333	0.315667		MER54A	ERVL	LTR	0.181658	0.930317	0.698	0.60875
MER34	ERV1	LTR	0.177186	0.949324	0.381667	0.339		MER34	ERV1	LTR	0.257768	0.82	0.597	0.51075
RLTR9A3A	ERVK	LTR	-0.388868	0.949571	0.307667	0.391667		RLTR9A3A	ERVK	LTR	-0.448425	0.863451	0.27475	0.373
RLTR1C	ERV1	LTR	1.23108	0.424739	0.453	0.198667		RLTR1C	ERV1	LTR	-0.46603	0.757896	0.275	0.39125
Tigger5a_Glire	TcMar-Tigger	DNA	-0.0897337	0.967783	0.733	0.787		Tigger5a_Glire	TcMar-Tigger	DNA	-0.374824	0.597086	0.59225	0.788
RLTR12D	ERVK	LTR	-0.649375	0.382833	1.767	2.77033		RLTR12D	ERVK	LTR	-0.186092	0.815937	1.56025	1.77225
IAPA_MM-int	ERVK	LTR	3.24854	0.000995376	3.53033	0.363		IAPA_MM-int	ERVK	LTR	3.39674	5.42496e-06	4.874	0.47575
RMER6BA	ERVK	LTR	-0.123142	0.951233	0.540333	0.579333		RMER6BA	ERVK	LTR	-0.524002	0.465917	0.38525	0.56575
RLTR20B1	ERVK	LTR	-0.5124	0.893664	0.610667	0.854		RLTR20B1	ERVK	LTR	-0.104108	0.933416	0.678	0.7305
LTR55	ERVL	LTR	0.877723	0.935477	0.284333	0.166667		LTR55	ERVL	LTR	1.47621	0.58653	0.2555	0.09525
MLT1O	ERVL-MaLR	LTR	-0.686543	0.849025	1.07833	1.77633		MLT1O	ERVL-MaLR	LTR	-0.150586	0.920424	1.2715	1.402
RLTR23	ERV1	LTR	0.360596	0.877006	0.317	0.245		RLTR23	ERV1	LTR	-0.129531	0.871029	0.45375	0.50225
MamTip2b	hAT-Tip100	DNA	0.179955	0.949324	1.493	1.29		MamTip2b	hAT-Tip100	DNA	-0.624759	0.489967	0.8695	1.35475
RLTR18-int	ERVK	LTR	-0.306009	0.938784	0.855333	1.08267		RLTR18-int	ERVK	LTR	-0.223257	0.851411	0.663	0.7855
RLTR18	ERVK	LTR	-0.523042	0.917166	0.676333	0.953667		RLTR18	ERVK	LTR	-0.380466	0.781614	0.514	0.66925
RLTR26_Mus	ERVK	LTR	-0.653534	0.530688	0.270333	0.424333		RLTR26_Mus	ERVK	LTR	0.197203	0.83546	0.252	0.2275
RLTR12A	ERVK	LTR	-0.0799419	0.981346	0.691	0.735333		RLTR12A	ERVK	LTR	-0.0572366	0.954045	0.625	0.662
MLT1E1A	ERVL-MaLR	LTR	-0.214096	0.946792	0.433333	0.495		MLT1E1A	ERVL-MaLR	LTR	-0.282739	0.778402	0.5735	0.7045
MER34A	ERV1	LTR	0.828161	0.832489	0.504667	0.292		MER34A	ERV1	LTR	-0.317028	0.851411	0.33775	0.42125
L1P5	L1	LINE	-0.159317	0.990767	0.745667	0.858333		L1P5	L1	LINE	-0.65366	0.766574	0.5365	0.861
MLTR18C_MM	ERVK	LTR	0.397688	0.917657	0.677667	0.525		MLTR18C_MM	ERVK	LTR	-0.145438	0.906695	0.49975	0.56225
IAPLTR4	ERVK	LTR	0.766856	0.930947	0.158667	0.091		IAPLTR4	ERVK	LTR	-0.79129	0.757896	0.145	0.25125
MLTR31F_MM	ERVK	LTR	-0.445322	0.925423	0.837333	1.19433		MLTR31F_MM	ERVK	LTR	-0.0693226	0.962174	0.666	0.7305
MLT1-int	ERVL-MaLR	LTR	-0.780802	0.879851	0.585667	0.976333		MLT1-int	ERVL-MaLR	LTR	0.0711403	0.96627	0.46625	0.4405
RLTR34D_MM	ERVK	LTR	0.0132301	1	0.597667	0.582		RLTR34D_MM	ERVK	LTR	-0.072212	0.963567	0.44	0.46825
IAP1-MM_I	ERVK	LTR	1.79887	1.35289e-05	2.00567	0.574333		IAP1-MM_I	ERVK	LTR	1.448	3.61681e-05	1.514	0.5615
MMTV-int	ERVK	LTR	0.258464	0.949324	1.17267	1.02733		MMTV-int	ERVK	LTR	-0.710668	0.590552	0.8825	1.4555
RLTR9A2	ERVK	LTR	2.71497	0.519113	0.199333	0.0293333		RLTR9A2	ERVK	LTR	1.71839	0.577945	0.23725	0.06875
L1M1	L1	LINE	0.707979	0.881785	0.399667	0.243333		L1M1	L1	LINE	-0.177302	0.919708	0.27925	0.30825
RLTR30D2_MM	ERV1	LTR	-0.0697565	0.997564	0.361667	0.393667		RLTR30D2_MM	ERV1	LTR	-0.608973	0.655048	0.374	0.57425
Charlie4a	hAT-Charlie	DNA	0.340749	0.930947	0.841667	0.684667		Charlie4a	hAT-Charlie	DNA	-0.326353	0.774753	0.661	0.8385
RLTR47	ERVK	LTR	0.231242	0.971836	0.541333	0.465333		RLTR47	ERVK	LTR	0.214579	0.920934	0.303	0.27275
RMER20A	ERVK	LTR	-0.0411397	1	0.351	0.366		RMER20A	ERVK	LTR	-0.248136	0.825238	0.61275	0.7515
RLTR20D	ERVK	LTR	-0.185652	0.949324	1.11167	1.29367		RLTR20D	ERVK	LTR	-0.421442	0.712135	0.7965	1.08625
ERVB4_1B-LTR_MM	ERVK	LTR	-0.599954	NA	0.219	0.331333		ERVB4_1B-LTR_MM	ERVK	LTR	-0.970587	NA	0.28	0.5525
RLTR33	ERVK	LTR	-0.14361	0.951233	0.413	0.459		RLTR33	ERVK	LTR	-0.694302	0.358811	0.34925	0.56
Charlie12_Rodent	hAT-Charlie	DNA	-0.478651	0.716809	0.777667	1.10367		Charlie12_Rodent	hAT-Charlie	DNA	-0.0856292	0.920424	0.71125	0.76275
MLTR73	ERV1	LTR	-0.502282	0.917657	0.401667	0.561		MLTR73	ERV1	LTR	0.265344	0.851411	0.63225	0.537
LTRIS_Mus	ERV1	LTR	0.0749053	0.990354	0.812667	0.794		LTRIS_Mus	ERV1	LTR	0.549123	0.480689	0.88375	0.61825
MuRRS-int	ERV1	LTR	0.57013	0.944793	0.162667	0.111667		MuRRS-int	ERV1	LTR	-0.0458062	0.983132	0.09675	0.09775
IAPLTR1_Mm	ERVK	LTR	2.61284	4.41186e-09	10.935	1.73167		IAPLTR1_Mm	ERVK	LTR	3.76949	1.27259e-26	15.4543	1.138
RLTR14-int	ERV1	LTR	-0.299752	0.935741	0.128	0.160667		RLTR14-int	ERV1	LTR	0.671727	0.421965	0.22175	0.14325
L1ME3Cz	L1	LINE	-0.25478	0.917166	0.850667	1.01133		L1ME3Cz	L1	LINE	0.211097	0.757896	1.03975	0.91275
MER31B	ERV1	LTR	0.484958	0.917657	0.834333	0.617		MER31B	ERV1	LTR	-0.93126	0.408037	0.56975	1.07225
RLTR9A	ERVK	LTR	1.77295	0.0236529	0.659	0.186667		RLTR9A	ERVK	LTR	0.382714	0.761264	0.492	0.37975
MLT1H-int	ERVL-MaLR	LTR	-0.294521	0.949324	0.585667	0.721667		MLT1H-int	ERVL-MaLR	LTR	-0.28892	0.867747	0.57325	0.70825
RLTR12H	ERVK	LTR	-0.00349865	1	0.641667	0.677667		RLTR12H	ERVK	LTR	-0.0208884	0.993305	0.40075	0.39
ERVB7_2B-LTR_MM	ERVK	LTR	1.4881	0.184754	0.416333	0.150333		ERVB7_2B-LTR_MM	ERVK	LTR	1.01152	0.331516	0.42675	0.2195
MER88	ERVL	LTR	3.1494	0.445368	0.618333	0.0723333		MER88	ERVL	LTR	1.30404	0.744474	0.55925	0.232
ORR1A1	ERVL-MaLR	LTR	-0.0934037	0.949324	0.804333	0.861667		ORR1A1	ERVL-MaLR	LTR	-0.131746	0.815937	0.791	0.87625
RLTR10D2	ERVK	LTR	1.58392	0.428617	0.551333	0.176667		RLTR10D2	ERVK	LTR	1.03565	0.502448	0.68575	0.344
RLTR34B_MM	ERVK	LTR	-0.920602	0.318205	1.061	2.03733		RLTR34B_MM	ERVK	LTR	-0.277927	0.784449	0.917	1.12975
RLTR13B1	ERVK	LTR	0.278892	0.935741	0.194	0.156333		RLTR13B1	ERVK	LTR	-0.119294	0.906695	0.30975	0.3405
MER31-int	ERV1	LTR	-0.535887	0.946792	0.459667	0.684		MER31-int	ERV1	LTR	-0.151764	0.955675	0.464	0.5015
MER31A	ERV1	LTR	0.0318228	1	0.505667	0.479333		MER31A	ERV1	LTR	-1.30913	0.143833	0.37775	0.95225
MER57C2	ERV1	LTR	-0.33888	0.951233	0.321333	0.430667		MER57C2	ERV1	LTR	0.531789	0.834384	0.3045	0.2205
MER53	hAT-Blackjack	DNA	0.528147	0.871573	0.944	0.674667		MER53	hAT-Blackjack	DNA	0.276404	0.815937	0.804	0.673
L1MA5A	L1	LINE	-0.724985	0.559654	0.441333	0.732333		L1MA5A	L1	LINE	1.07363	0.0711555	0.76025	0.36425
UCON11	TcMar-Tigger	DNA	-3.67023	NA	0	0.0453333		UCON11	TcMar-Tigger	DNA	6.54849	NA	0.21525	0
MER130	DNA	DNA	-1.98592	0.601422	0.154333	0.625		MER130	DNA	DNA	-1.68697	0.478266	0.33375	1.0695
HAL1	L1	LINE	0.144949	0.948859	1.14167	1.042		HAL1	L1	LINE	-0.192601	0.815937	0.99125	1.15325
Arthur1	hAT-Tip100	DNA	-0.673862	0.879851	0.111333	0.174667		Arthur1	hAT-Tip100	DNA	-0.251252	0.872077	0.195	0.2375
Tigger9b	TcMar-Tigger	DNA	0.301568	0.940224	0.976667	0.798		Tigger9b	TcMar-Tigger	DNA	-0.38472	0.757896	1.54775	2.05825
MER121	hAT	DNA	0.650768	0.938784	0.298333	0.196333		MER121	hAT	DNA	0.754244	0.757896	0.165	0.09925
RLTR17D_Mm	ERVK	LTR	-0.706824	0.484346	0.166333	0.269667		RLTR17D_Mm	ERVK	LTR	-0.42633	0.58653	0.17325	0.238
L1MA8	L1	LINE	-0.205268	0.930947	0.363333	0.422667		L1MA8	L1	LINE	-0.0736466	0.920424	0.34775	0.3735
UCON86	L2	LINE	1.34713	0.832489	2.068	0.846333		UCON86	L2	LINE	-0.842197	0.757896	0.69725	1.2355
MLT1E3	ERVL-MaLR	LTR	-0.115852	0.990767	0.501	0.551667		MLT1E3	ERVL-MaLR	LTR	0.354588	0.84405	0.49875	0.3875
RLTR19-int	ERVK	LTR	-0.284034	0.917657	5.24167	6.286		RLTR19-int	ERVK	LTR	0.0117476	0.989689	2.479	2.47825
RLTR10	ERVK	LTR	0.677005	0.35046	0.642	0.408		RLTR10	ERVK	LTR	-0.0594053	0.937918	0.53125	0.5685
MER110A	ERV1	LTR	-0.372355	0.96298	0.279	0.359		MER110A	ERV1	LTR	1.9241	0.456239	0.464	0.12475
MER92D	ERV1	LTR	2.9004	0.874305	0.572	0.0736667		MER92D	ERV1	LTR	-0.11345	NA	0.08025	0.0835
RMER21A	ERV1	LTR	-0.0175772	1	0.813	0.828667		RMER21A	ERV1	LTR	-1.09618	0.141771	0.5335	1.13675
MLTR18A_MM	ERVK	LTR	0.563856	0.692137	1.10633	0.745		MLTR18A_MM	ERVK	LTR	-0.0889003	0.920934	0.7945	0.861
MER90a	ERV1	LTR	-0.288205	0.946792	0.279333	0.342667		MER90a	ERV1	LTR	0.406702	0.757896	0.324	0.253
RLTR13D6	ERVK	LTR	0.138557	0.951233	0.209333	0.196333		RLTR13D6	ERVK	LTR	0.330658	0.757896	0.244	0.198
ERVB2_1A-I_MM	ERVK	LTR	0.33583	0.949324	0.238	0.183333		ERVB2_1A-I_MM	ERVK	LTR	0.99099	0.590552	0.3045	0.1525
RMER16	ERVK	LTR	-0.138896	0.985823	0.589333	0.694		RMER16	ERVK	LTR	0.292706	0.867926	0.50575	0.423
LTR88c	Gypsy	LTR	-1.41867	0.0785096	2.557	6.673		LTR88c	Gypsy	LTR	-0.260236	0.835989	3.40925	4.0975
RLTR12F	ERVK	LTR	0.441582	0.960814	0.342333	0.247667		RLTR12F	ERVK	LTR	-2.79788	0.306451	0.124	0.83525
LTRIS4A	ERV1	LTR	-0.143781	0.991647	0.234667	0.251667		LTRIS4A	ERV1	LTR	-0.207142	0.920934	0.346	0.4115
MamGypsy2-I	Gypsy	LTR	0.433769	0.949594	0.198333	0.139		MamGypsy2-I	Gypsy	LTR	1.19467	0.634978	0.5505	0.256
L1MEf	L1	LINE	0.136824	0.949324	0.756	0.702		L1MEf	L1	LINE	-0.238463	0.757896	0.7115	0.84675
RLTR13A2	ERVK	LTR	0.1472	0.949324	0.800333	0.726333		RLTR13A2	ERVK	LTR	1.11079	0.020668	1.435	0.68175
UCON84	UCON84	Unknown	-0.329433	0.981111	1.842	2.28633		UCON84	UCON84	Unknown	0.850668	0.815937	1.29825	0.74275
RLTR20A2B_MM	ERVK	LTR	-0.653086	0.832489	0.697	1.08733		RLTR20A2B_MM	ERVK	LTR	0.674308	0.533852	1.041	0.68775
X26_DNA	TcMar-Tigger	DNA	-0.0240038	1	0.590333	0.604		X26_DNA	TcMar-Tigger	DNA	0.112618	0.955675	0.3275	0.29525
LTRIS4	ERV1	LTR	0.546557	0.944793	0.836667	0.591667		LTRIS4	ERV1	LTR	1.41973	0.430313	1.1875	0.46525
RLTR20B5_MM	ERVK	LTR	0.426684	0.938784	0.446333	0.333		RLTR20B5_MM	ERVK	LTR	-0.714368	0.62072	0.32275	0.54425
MER34A1	ERV1	LTR	0.344946	0.939317	1.311	1.01733		MER34A1	ERV1	LTR	-0.282872	0.84405	0.7475	0.91575
RLTR9C	ERVK	LTR	0.556421	0.946792	0.071	0.047		RLTR9C	ERVK	LTR	0.233547	0.932933	0.191	0.174
AmnSINE1	5S-Deu-L2	SINE	-0.336728	0.901708	2.71867	3.41933		AmnSINE1	5S-Deu-L2	SINE	-0.164692	0.851411	2.052	2.34375
RLTR13A3	ERVK	LTR	-0.314788	0.949324	0.205	0.250333		RLTR13A3	ERVK	LTR	0.444563	0.815937	0.32325	0.24
MER63D	hAT-Tip100	DNA	1.34127	0.529187	0.907	0.388		MER63D	hAT-Tip100	DNA	0.309167	0.867926	0.473	0.3895
RLTR31_Mm	ERVK	LTR	0.392479	0.92437	1.542	1.18267		RLTR31_Mm	ERVK	LTR	-0.319466	0.802189	1.37025	1.728
RLTR43C	ERVK	LTR	0.802917	0.944793	0.219	0.124		RLTR43C	ERVK	LTR	1.49792	0.618684	0.151	0.05425
ERVB4_1-I_MM	ERVK	LTR	0.999292	0.886586	0.207	0.108667		ERVB4_1-I_MM	ERVK	LTR	1.70179	0.314309	0.23475	0.07475
RLTR31C_MM	ERVK	LTR	-0.266354	0.930947	0.711667	0.859667		RLTR31C_MM	ERVK	LTR	-0.564651	0.430313	0.64775	0.957
AmnL2-1	L2	LINE	-0.0127404	1	4.50767	4.49933		AmnL2-1	L2	LINE	0.272231	0.738028	4.3615	3.6995
RLTR6C_Mm	ERV1	LTR	-1.26606	0.917657	0.109333	0.252		RLTR6C_Mm	ERV1	LTR	-1.13713	0.765532	0.13	0.27025
RLTR1F_Mm	ERVK	LTR	-0.156071	0.990767	0.97	1.02767		RLTR1F_Mm	ERVK	LTR	0.885605	0.665585	0.875	0.47275
RLTR26D_MM	ERVK	LTR	1.73736	0.404958	0.863667	0.254333		RLTR26D_MM	ERVK	LTR	-0.48548	0.815937	0.45375	0.645
RMER6D	ERVK	LTR	0.210416	0.946792	0.600667	0.535		RMER6D	ERVK	LTR	0.195239	0.851411	0.42775	0.3775
RLTR13D3	ERVK	LTR	0.196689	0.949324	0.659333	0.579667		RLTR13D3	ERVK	LTR	1.16245	0.113194	0.89825	0.4105
RMER17A-int	ERVK	LTR	0.00361089	1	0.641	0.631		RMER17A-int	ERVK	LTR	0.571911	0.630583	1.0875	0.741
RLTR11D	ERVK	LTR	-0.803596	0.868039	0.301667	0.521333		RLTR11D	ERVK	LTR	1.22032	0.318914	0.844	0.36875
RLTR10B	ERVK	LTR	0.989472	0.533096	0.902333	0.465		RLTR10B	ERVK	LTR	0.83665	0.432679	0.615	0.3365
RLTR31M	ERVK	LTR	0.678287	0.893664	0.570667	0.347667		RLTR31M	ERVK	LTR	1.29437	0.257168	0.5375	0.234
RLTR17C_Mm	ERVK	LTR	0.640909	0.925423	0.186	0.116667		RLTR17C_Mm	ERVK	LTR	-0.816405	0.690525	0.1545	0.27075
RLTR13F	ERVK	LTR	0.00832933	1	0.49	0.481		RLTR13F	ERVK	LTR	0.102666	0.96627	0.43575	0.4175
RLTR11A2	ERVK	LTR	0.113406	0.949324	0.744667	0.694		RLTR11A2	ERVK	LTR	-0.234161	0.744474	0.62625	0.747
IAPEY3C_LTR	ERVK	LTR	-0.0492152	1	0.104333	0.104667		IAPEY3C_LTR	ERVK	LTR	1.87273	0.408037	0.5285	0.14825
Charlie7	hAT-Charlie	DNA	0.456575	0.930947	0.240333	0.172333		Charlie7	hAT-Charlie	DNA	-0.0686442	0.964106	0.41	0.44325
IAPLTR4_I	ERVK	LTR	3.06549	0.00011803	0.822333	0.0953333		IAPLTR4_I	ERVK	LTR	4.01835	1.61066e-11	1.377	0.08725
IAPEY5_I	ERVK	LTR	-0.128133	0.997564	0.082	0.091		IAPEY5_I	ERVK	LTR	1.43003	0.562701	0.26175	0.10075
Charlie30b	hAT-Charlie	DNA	0.698982	0.938784	0.821667	0.494		Charlie30b	hAT-Charlie	DNA	-0.750873	0.77203	0.363	0.64725
IAPLTR3	ERVK	LTR	2.10882	0.484346	0.158	0.0366667		IAPLTR3	ERVK	LTR	-1.64227	0.455626	0.03275	0.098
IAPLTR3-int	ERVK	LTR	2.00972	0.343648	0.0483333	0.0116667		IAPLTR3-int	ERVK	LTR	2.55563	0.030707	0.0865	0.01425
MER45B	hAT-Tip100	DNA	0.581575	0.940224	0.31	0.195333		MER45B	hAT-Tip100	DNA	0.0340611	0.989689	0.26675	0.26
MERVK26-int	ERVK	LTR	1.37871	0.227344	0.458	0.175		MERVK26-int	ERVK	LTR	-0.0161161	0.991165	0.3735	0.38925
L1MCb	L1	LINE	0.263033	0.944793	0.415	0.350667		L1MCb	L1	LINE	0.190143	0.871029	0.41775	0.37375
Charlie1b	hAT-Charlie	DNA	0.162724	0.944793	1.259	1.13467		Charlie1b	hAT-Charlie	DNA	-0.0192822	0.974278	1.19225	1.21425
LTRIS3	ERV1	LTR	0.323154	0.951233	0.617333	0.492		LTRIS3	ERV1	LTR	0.297017	0.899835	0.63475	0.50275
HERVL40-int	ERVL	LTR	-0.854674	0.877006	0.138667	0.244333		HERVL40-int	ERVL	LTR	0.391096	0.84405	0.321	0.2525
LTR40b	ERVL	LTR	-0.381128	0.946792	0.416667	0.549667		LTR40b	ERVL	LTR	-0.24012	0.88907	0.34375	0.40775
RLTR9B2	ERVK	LTR	1.19399	0.821898	0.457333	0.200333		RLTR9B2	ERVK	LTR	0.0736476	0.969802	0.1645	0.16125
X15_LINE	L2	LINE	-0.457148	0.917657	2.048	2.75633		X15_LINE	L2	LINE	-0.429548	0.757896	1.3335	1.77775
MER57E2	ERV1	LTR	-0.679525	0.951233	0.290333	0.456		MER57E2	ERV1	LTR	0.769657	NA	0.3625	0.21975
Charlie21a	hAT-Charlie	DNA	-0.0656116	1	0.37	0.391667		Charlie21a	hAT-Charlie	DNA	0.477476	0.851411	0.4965	0.35425
RLTR44C	ERVK	LTR	0.745353	0.716809	2.069	1.20833		RLTR44C	ERVK	LTR	0.331896	0.805744	1.884	1.53325
LTR68	ERV1	LTR	1.25113	0.868039	0.361	0.149333		LTR68	ERV1	LTR	0.269614	0.920424	0.49475	0.41425
RLTR31B2	ERVK	LTR	-0.088877	0.971836	1.24733	1.34967		RLTR31B2	ERVK	LTR	0.079706	0.922868	1.0715	1.0475
MLTR31D_MM	ERVK	LTR	-0.720452	0.703116	1.02233	1.77367		MLTR31D_MM	ERVK	LTR	0.580356	0.577945	1.55125	1.04725
L1M2c	L1	LINE	0.356627	0.925423	0.538667	0.426667		L1M2c	L1	LINE	0.605882	0.516364	0.6855	0.4595
RLTR26C_MM	ERVK	LTR	-0.482434	0.944793	0.181333	0.261333		RLTR26C_MM	ERVK	LTR	0.0393976	0.983132	0.444	0.43225
BGLII_Mus	ERVK	LTR	-0.165107	0.949324	0.377	0.427		BGLII_Mus	ERVK	LTR	-0.668223	0.41371	0.43625	0.7075
L1M4a2	L1	LINE	0.173914	0.951233	0.671333	0.617		L1M4a2	L1	LINE	0.915312	0.379668	0.802	0.44425
MER58A	hAT-Charlie	DNA	-0.187919	0.917657	1.29133	1.46567		MER58A	hAT-Charlie	DNA	0.0410339	0.934088	1.29975	1.28775
EutTc1-N1	TcMar-Tc1	DNA	0.378593	0.982628	1.59667	1.191		EutTc1-N1	TcMar-Tc1	DNA	-2.25774	NA	0.5225	2.49125
RLTR6_Mm	ERV1	LTR	-0.227975	0.946792	0.901	1.03967		RLTR6_Mm	ERV1	LTR	1.04334	0.105422	1.043	0.521
MER136	Merlin	DNA	2.35423	NA	0.2	0.0393333		MER136	Merlin	DNA	5.58386	NA	1.35225	0.028
MER135	DNA	DNA	0.16473	0.990767	0.509333	0.445333		MER135	DNA	DNA	-0.882921	0.683372	0.34225	0.614
MLT1H	ERVL-MaLR	LTR	0.251713	0.946792	0.432333	0.373667		MLT1H	ERVL-MaLR	LTR	-0.757103	0.430313	0.41525	0.7145
RLTR30C_MM	ERV1	LTR	-0.10839	0.997564	0.243667	0.257333		RLTR30C_MM	ERV1	LTR	0.223258	0.922868	0.164	0.14125
ERVB3_1-I_MM	ERVK	LTR	0.206011	0.951233	0.469667	0.412667		ERVB3_1-I_MM	ERVK	LTR	-0.262639	0.851411	0.43675	0.52925
LTR80A	ERVL	LTR	-2.75296	0.879851	0.0106667	0.068		LTR80A	ERVL	LTR	1.39067	NA	0.21125	0.0815
MADE2	TcMar-Mariner	DNA	0.175301	0.990767	0.857	0.757667		MADE2	TcMar-Mariner	DNA	-1.88733	0.26356	0.96575	3.48125
BLACKJACK	hAT-Blackjack	DNA	0.515307	0.917166	0.287667	0.202333		BLACKJACK	hAT-Blackjack	DNA	0.643436	0.576065	0.41275	0.27
Arthur1C	hAT-Tip100	DNA	0.208037	0.996714	0.137667	0.12		Arthur1C	hAT-Tip100	DNA	0.459186	0.900212	0.264	0.19525
RLTR12C	ERVK	LTR	-0.215733	0.948859	1.65867	1.97		RLTR12C	ERVK	LTR	-0.0876463	0.944712	2.1645	2.36675
ZP3AR	Satellite	Satellite	0.243613	0.917657	0.999	0.85		ZP3AR	Satellite	Satellite	-0.149176	0.851411	1.00525	1.13575
MER102a	hAT-Charlie	DNA	0.84125	0.484346	2.233	1.268		MER102a	hAT-Charlie	DNA	0.0132418	0.991165	1.51275	1.5265
MER106A	hAT-Charlie	DNA	-0.68569	0.946792	0.496667	0.766333		MER106A	hAT-Charlie	DNA	-1.04238	0.757896	0.22275	0.4365
Tigger22N1	TcMar-Tigger	DNA	-0.165931	0.951233	8.33833	9.29833		Tigger22N1	TcMar-Tigger	DNA	0.28997	0.815937	5.042	4.21375
MER102b	hAT-Charlie	DNA	-0.365632	0.935741	1.03833	1.33267		MER102b	hAT-Charlie	DNA	-0.620049	0.58653	1.07775	1.66675
LTRIS_Mm	ERV1	LTR	0.113524	0.991647	0.205667	0.185		LTRIS_Mm	ERV1	LTR	0.444274	0.798652	0.258	0.189
UCON80_AMi	UCON80_AMi	Unknown	-1.12446	0.719109	2.90367	6.277		UCON80_AMi	UCON80_AMi	Unknown	-0.73914	0.716803	1.702	2.80225
hAT-N1a_Mam	hAT-Tip100	DNA	-1.07284	0.923501	0.130333	0.261667		hAT-N1a_Mam	hAT-Tip100	DNA	1.14499	0.738566	2.4365	1.15275
L1ME3	L1	LINE	-0.209769	0.946792	0.510333	0.585		L1ME3	L1	LINE	-0.0607548	0.95455	0.4415	0.4605
RMER30	hAT-Charlie	DNA	-0.024152	1	1.325	1.372		RMER30	hAT-Charlie	DNA	-0.0875627	0.910164	1.151	1.23875
Charlie29b	hAT-Charlie	DNA	-0.487706	0.944793	0.327	0.467667		Charlie29b	hAT-Charlie	DNA	1.36119	0.367556	0.81175	0.325
MER90	ERV1	LTR	-1.05341	0.548323	0.174	0.363333		MER90	ERV1	LTR	0.232114	0.876734	0.36525	0.31
MER67A	ERV1	LTR	0.431155	0.951233	0.407667	0.315333		MER67A	ERV1	LTR	-2.44767	0.306451	0.174	0.96975
LTR85a	Gypsy	LTR	-1.28856	0.874305	0.201333	0.493333		LTR85a	Gypsy	LTR	2.32625	0.193761	0.69525	0.13225
MARNA	TcMar-Mariner	DNA	-0.288959	0.919118	1.598	1.94967		MARNA	TcMar-Mariner	DNA	0.393041	0.618684	1.409	1.074
ERV3-16A3_LTR	ERVL	LTR	2.24268	0.412201	0.536667	0.109		ERV3-16A3_LTR	ERVL	LTR	-0.0541972	0.983132	0.49975	0.4975
L1ME2	L1	LINE	-0.00785858	1	0.637	0.655667		L1ME2	L1	LINE	-0.298816	0.712135	0.45875	0.56675
LTR103_Mam	ERV1	LTR	-6.06067	NA	0.0103333	0.708333		LTR103_Mam	ERV1	LTR	1.36423	NA	0.06325	0.02525
RLTR13D3A1	ERVK	LTR	-0.132869	0.951233	0.517333	0.568333		RLTR13D3A1	ERVK	LTR	-0.294029	0.757896	0.524	0.6705
SRV_MM-int	ERVK	LTR	0.588901	0.925423	0.693	0.46		SRV_MM-int	ERVK	LTR	0.0876816	0.962174	0.5925	0.5495
L1MEh	L1	LINE	0.0589904	1	9.45233	8.769		L1MEh	L1	LINE	-1.09644	0.533852	2.8305	6.0195
RLTR44E	ERVK	LTR	1.94415	0.0591622	2.92567	0.792		RLTR44E	ERVK	LTR	-0.0419729	0.974765	2.15175	2.264
MER92B	ERV1	LTR	-1.10161	0.406808	1.17367	2.45567		MER92B	ERV1	LTR	-1.08844	0.193761	0.8895	1.874
Arthur1A	hAT-Tip100	DNA	2.10405	0.727877	0.377333	0.0913333		Arthur1A	hAT-Tip100	DNA	-0.865081	0.815937	0.4075	0.76525
RLTR13B3	ERVK	LTR	0.229426	0.951233	0.185333	0.153333		RLTR13B3	ERVK	LTR	0.00320313	0.996469	0.27625	0.2725
MLT2B5	ERVL	LTR	0.303348	0.946792	0.344	0.279		MLT2B5	ERVL	LTR	0.228079	0.885174	0.46175	0.402
Tigger13a	TcMar-Tigger	DNA	0.269924	0.944793	1.155	0.960333		Tigger13a	TcMar-Tigger	DNA	-0.548922	0.585251	1.327	1.9875
MamRep1151	LTR	LTR	-0.479143	0.944793	0.465	0.695		MamRep1151	LTR	LTR	-0.605224	0.757896	0.41175	0.641
MLT1H1	ERVL-MaLR	LTR	0.297127	0.946792	0.537	0.442		MLT1H1	ERVL-MaLR	LTR	0.581837	0.630583	0.58	0.3975
Charlie2a	hAT-Charlie	DNA	-0.764106	0.832489	0.357333	0.609		Charlie2a	hAT-Charlie	DNA	-0.389114	0.805744	0.4795	0.6175
RLTR9B	ERVK	LTR	1.48199	0.559654	0.902667	0.339667		RLTR9B	ERVK	LTR	0.503882	0.815937	0.67025	0.47225
LTR33	ERVL	LTR	-0.285746	0.946792	0.271	0.327		LTR33	ERVL	LTR	-0.113183	0.932933	0.29975	0.32875
LTR37-int	ERV1	LTR	-1.25973	0.519113	0.403	0.929		LTR37-int	ERV1	LTR	0.90071	0.506736	0.8695	0.4815
RMER16_Mm	ERVK	LTR	0.473	0.909626	0.755667	0.559667		RMER16_Mm	ERVK	LTR	0.450999	0.712135	0.8	0.59525
X24_DNA	DNA	DNA	-0.768318	0.951233	0.0763333	0.125		X24_DNA	DNA	DNA	1.99784	NA	0.239	0.06725
MER57E1	ERV1	LTR	0.141652	0.997666	0.274667	0.24		MER57E1	ERV1	LTR	-2.84177	0.175242	0.20775	1.454
IAPLTR2a	ERVK	LTR	1.81224	0.00872383	1.21333	0.338		IAPLTR2a	ERVK	LTR	2.4576	1.05696e-07	2.27425	0.4135
MER45R	hAT-Tip100	DNA	-0.545347	0.946792	0.251	0.365		MER45R	hAT-Tip100	DNA	-0.595966	0.84405	0.22675	0.33325
Arthur2	hAT-Tip100	DNA	0.722082	0.879851	0.443333	0.268667		Arthur2	hAT-Tip100	DNA	-0.256187	0.877819	0.25375	0.3035
MER102c	hAT-Charlie	DNA	0.339487	0.944793	2.705	2.082		MER102c	hAT-Charlie	DNA	-0.0655842	0.963567	1.9835	2.10775
Eulor10	DNA	DNA	-0.707892	0.99537	0.0253333	0.0416667		Eulor10	DNA	DNA	-0.69952	NA	0.03925	0.06575
X7B_LINE	CR1	LINE	-0.567618	0.930947	1.14333	1.67833		X7B_LINE	CR1	LINE	0.844783	0.630583	1.65025	0.9585
X6a_DNA	TcMar-Tigger	DNA	0.152303	0.990767	1.36433	1.20767		X6a_DNA	TcMar-Tigger	DNA	-0.494571	0.815937	0.5895	0.795
MLT1H2	ERVL-MaLR	LTR	0.515049	0.917657	0.500667	0.373333		MLT1H2	ERVL-MaLR	LTR	-0.212077	0.88907	0.493	0.579
MLT1I	ERVL-MaLR	LTR	-0.457064	0.917657	0.245667	0.335		MLT1I	ERVL-MaLR	LTR	-0.429627	0.744474	0.34025	0.4635
MLTR31E_MM	ERVK	LTR	-0.873887	0.790174	0.627333	1.19167		MLTR31E_MM	ERVK	LTR	0.510608	0.757896	1.1895	0.84
Charlie10	hAT-Charlie	DNA	-0.448192	0.917657	0.926667	1.29667		Charlie10	hAT-Charlie	DNA	0.180199	0.893352	1.234	1.13075
RLTR41C	ERV1	LTR	-0.408791	0.946792	0.437	0.569		RLTR41C	ERV1	LTR	-0.713745	0.757896	0.32775	0.54
Arthur1B	hAT-Tip100	DNA	-0.620394	0.590172	3.02133	4.73033		Arthur1B	hAT-Tip100	DNA	0.139412	0.880646	5.6625	5.274
Chompy-6_Croc	PIF-Harbinger	DNA	1.01916	0.879851	1.95567	0.943		Chompy-6_Croc	PIF-Harbinger	DNA	-0.309397	0.893352	2.3235	2.94275
LTR16	ERVL	LTR	-0.133508	0.982186	0.369667	0.414		LTR16	ERVL	LTR	-0.150824	0.920934	0.24125	0.2745
HAL1ME	L1	LINE	-1.3558	0.0329216	5.40133	13.5247		HAL1ME	L1	LINE	-0.184223	0.860104	2.79175	3.20575
UCON6	UCON6	Unknown	-1.73446	0.243173	4.567	14.6947		UCON6	UCON6	Unknown	-0.194163	0.917255	5.20875	6.13975
LTR33C	ERVL	LTR	1.51539	0.719109	0.484	0.165333		LTR33C	ERVL	LTR	0.840266	0.757896	0.3735	0.21125
IAPEY5_LTR	ERVK	LTR	-1.53448	0.917657	0.0733333	0.204		IAPEY5_LTR	ERVK	LTR	0.349726	0.933416	0.1945	0.15125
RMER16B2	ERVK	LTR	-0.250207	0.949324	0.484	0.587667		RMER16B2	ERVK	LTR	0.489411	0.744474	0.44475	0.313
MER20B	hAT-Charlie	DNA	-0.738595	0.519113	0.918	1.501		MER20B	hAT-Charlie	DNA	0.0417143	0.965235	0.91525	0.89625
MER103C	hAT-Charlie	DNA	0.118766	0.951233	0.875333	0.812667		MER103C	hAT-Charlie	DNA	0.110447	0.900212	0.83175	0.7895
LTR67B	ERVL	LTR	0.365727	0.938784	0.943	0.751333		LTR67B	ERVL	LTR	0.23764	0.864462	0.88375	0.7565
Chap1a_Mam	hAT-Charlie	DNA	-0.214435	0.958126	0.528333	0.637333		Chap1a_Mam	hAT-Charlie	DNA	0.675585	0.712135	0.7385	0.46775
MER89-int	ERV1	LTR	0.720865	0.981111	0.0396667	0.0236667		MER89-int	ERV1	LTR	-2.78852	NA	0.01925	0.1315
X9b_DNA	TcMar-Tigger	DNA	-0.368811	0.946792	0.547	0.695333		X9b_DNA	TcMar-Tigger	DNA	-0.245464	0.906695	0.9365	1.10875
MER34C	ERV1	LTR	0.426047	0.946792	0.706667	0.538		MER34C	ERV1	LTR	-1.05968	0.516364	0.62725	1.3235
Charlie24	hAT-Charlie	DNA	-0.454613	0.909626	2.04133	2.75067		Charlie24	hAT-Charlie	DNA	-0.495297	0.629788	2.7515	3.8415
Charlie17b	hAT-Charlie	DNA	0.0870481	0.997564	1.479	1.39767		Charlie17b	hAT-Charlie	DNA	0.650962	0.757896	1.234	0.80075
MER63A	hAT-Tip100	DNA	0.222671	0.946792	0.582667	0.496667		MER63A	hAT-Tip100	DNA	-0.0733011	0.95455	0.3615	0.3835
LTR91A	LTR	LTR	-1.33197	0.917657	0.0446667	0.105333		LTR91A	LTR	LTR	0.7004	0.860471	0.1595	0.10075
ERVL-int	ERVL	LTR	-0.729633	0.689179	0.242	0.404667		ERVL-int	ERVL	LTR	-0.129745	0.918571	0.31975	0.349
Eutr16	hAT-Tip100	DNA	0.0522594	1	0.195	0.185		Eutr16	hAT-Tip100	DNA	0.536833	0.877819	1.164	0.869
MER70A	ERVL	LTR	-0.849722	0.917657	0.145333	0.258667		MER70A	ERVL	LTR	-0.199569	0.933416	0.39775	0.45975
LTR91	LTR	LTR	0.0672086	1	0.135	0.125333		LTR91	LTR	LTR	-0.0339259	0.992217	0.131	0.134
MamTip2	hAT-Tip100	DNA	-1.61001	0.0674663	0.440333	1.33533		MamTip2	hAT-Tip100	DNA	-0.742528	0.480689	0.6595	1.11225
hAT-1_Mam	hAT-Tag1	DNA	0.211415	0.946792	1.898	1.677		hAT-1_Mam	hAT-Tag1	DNA	0.407174	0.738028	1.945	1.4825
MLT1E1	ERVL-MaLR	LTR	-0.104846	0.98414	0.8	0.873667		MLT1E1	ERVL-MaLR	LTR	-0.302119	0.815937	0.56625	0.71025
LTR16B	ERVL	LTR	-1.23414	0.871573	0.679667	1.51367		LTR16B	ERVL	LTR	-0.790369	0.7601	0.422	0.755
RLTR31A_Mm	ERVK	LTR	-1.35287	0.629089	0.234	0.596333		RLTR31A_Mm	ERVK	LTR	-0.056855	0.974482	0.30075	0.3325
RLTR20A	ERVK	LTR	-0.540688	0.917657	0.767	1.107		RLTR20A	ERVK	LTR	0.12979	0.933416	0.9985	0.9055
LTR102_Mam	ERVL	LTR	0.0930282	1	0.135333	0.133333		LTR102_Mam	ERVL	LTR	1.29293	0.621264	0.3005	0.12925
L1M3e	L1	LINE	-1.39797	0.17214	0.600667	1.56533		L1M3e	L1	LINE	0.526388	0.672561	0.916	0.6475
UCON78	DNA	DNA	-0.682262	0.940224	0.506667	0.788667		UCON78	DNA	DNA	-0.466116	0.864462	1.0285	1.3875
LTR53	ERVL	LTR	1.69461	0.559654	0.449	0.144667		LTR53	ERVL	LTR	-2.03912	0.193761	0.1405	0.59125
Charlie8	hAT-Charlie	DNA	0.0322093	1	2.18467	2.13867		Charlie8	hAT-Charlie	DNA	0.412992	0.757896	1.47175	1.113
UCON73	hAT	DNA	0.764367	0.949324	0.377	0.223333		UCON73	hAT	DNA	0.355193	0.938644	1.136	0.92475
LTRIS6	ERV1	LTR	1.25418	0.893664	0.176667	0.0713333		LTRIS6	ERV1	LTR	-4.14536	0.00283963	0.089	1.59275
MLT2B1	ERVL	LTR	-0.155908	0.956304	0.366	0.412667		MLT2B1	ERVL	LTR	0.450849	0.74365	0.59875	0.46725
RLTR24	ERV1	LTR	-0.121099	0.951233	0.403667	0.445667		RLTR24	ERV1	LTR	0.384949	0.629788	0.55075	0.4265
ERVL-E-int	ERVL	LTR	-0.376835	0.938784	0.389	0.518667		ERVL-E-int	ERVL	LTR	-0.683188	0.567333	0.27175	0.4345
LTRIS5	ERV1	LTR	-0.444957	0.951233	0.230667	0.307667		LTRIS5	ERV1	LTR	-0.943294	0.77205	0.22325	0.419
L3b	CR1	LINE	-0.430105	0.84834	2.69967	3.552		L3b	CR1	LINE	0.200513	0.824893	2.167	1.9125
RLTR6-int	ERV1	LTR	2.32759	0.200106	0.458333	0.089		RLTR6-int	ERV1	LTR	-0.0758714	0.968627	0.2015	0.2135
CR1-L3A_Croc	CR1	LINE	-4.99495	0.689179	0	0.448		CR1-L3A_Croc	CR1	LINE	5.69575	NA	0.87475	0.01275
MER115	hAT-Tip100	DNA	-1.22606	0.770889	0.208333	0.494333		MER115	hAT-Tip100	DNA	-0.145905	0.954045	0.38525	0.432
MLT1J2	ERVL-MaLR	LTR	-0.842528	0.79112	0.536667	0.932333		MLT1J2	ERVL-MaLR	LTR	-0.617964	0.701316	0.4665	0.73125
MamRep4096	hAT-Tip100	DNA	-2.204	0.484346	0.173	0.777		MamRep4096	hAT-Tip100	DNA	-0.731241	0.805744	0.1315	0.22425
RLTR13D3A	ERVK	LTR	-0.145377	0.991647	0.602	0.649667		RLTR13D3A	ERVK	LTR	-0.448996	0.845914	0.1835	0.2465
ORSL-2b	hAT-Tip100	DNA	-0.171654	0.981111	0.287667	0.323333		ORSL-2b	hAT-Tip100	DNA	0.363157	0.851411	0.81	0.63575
MLT1G	ERVL-MaLR	LTR	0.455342	0.917657	0.692	0.526333		MLT1G	ERVL-MaLR	LTR	-0.0454963	0.968627	0.58625	0.60475
LTR86A2	ERVL	LTR	2.467	0.844669	0.330333	0.0586667		LTR86A2	ERVL	LTR	-1.47782	0.7601	0.26825	0.73575
MER127	TcMar-Tigger	DNA	-1.86269	0.719109	0.240333	0.834667		MER127	TcMar-Tigger	DNA	-0.74867	0.822095	0.41775	0.68425
LTR33A_.	ERVL	LTR	-0.0114861	1	0.498	0.488667		LTR33A_.	ERVL	LTR	0.201275	0.920424	0.51975	0.453
MER94B	hAT-Blackjack	DNA	-0.154789	1	0.215	0.246333		MER94B	hAT-Blackjack	DNA	1.29732	NA	0.57825	0.24625
MER58C	hAT-Charlie	DNA	-0.523768	0.871573	5.01567	7.21567		MER58C	hAT-Charlie	DNA	-0.517418	0.590552	2.98575	4.30675
Kanga2_a	TcMar-Tc2	DNA	-1.05388	0.689179	0.545333	1.11467		Kanga2_a	TcMar-Tc2	DNA	-0.396743	0.82	0.62825	0.826
Charlie23a	hAT-Charlie	DNA	-0.474074	0.949324	1.01433	1.42467		Charlie23a	hAT-Charlie	DNA	-0.813574	0.765532	0.4335	0.74975
UCON105	hAT	DNA	-1.25718	0.917657	0.412	0.991667		UCON105	hAT	DNA	0.520472	0.880646	0.3305	0.224
MER112	hAT-Charlie	DNA	-0.834811	0.434627	2.5	4.49567		MER112	hAT-Charlie	DNA	0.240119	0.815937	2.346	2.0375
EUTREP2	hAT	DNA	3.44416	0.336264	1.64567	0.140667		EUTREP2	hAT	DNA	0.495346	0.899835	0.3195	0.22575
MER117	hAT-Charlie	DNA	-0.656025	0.620923	2.81467	4.38433		MER117	hAT-Charlie	DNA	0.359954	0.738028	2.48575	1.99025
Helitron2Na_Mam	Helitron	RC	-2.14032	0.548323	0.325667	1.39767		Helitron2Na_Mam	Helitron	RC	2.59855	0.169541	3.49475	0.61975
UCON28c	UCON28c	Unknown	5.28821	0.87749	0.212667	0		UCON28c	UCON28c	Unknown	1.01572	NA	0.1065	0.04975
MER45A	hAT-Tip100	DNA	-0.948078	0.689179	0.637333	1.267		MER45A	hAT-Tip100	DNA	0.412402	0.798652	0.53875	0.41775
RLTR30D_MM	ERV1	LTR	-1.52977	0.601422	0.219667	0.624		RLTR30D_MM	ERV1	LTR	0.311097	0.893352	0.54525	0.44725
X32_DNA	TcMar-Tc1	DNA	-0.480999	0.938784	13.635	18.2377		X32_DNA	TcMar-Tc1	DNA	-1.56665	0.180628	3.73125	11.1395
X6A_LINE	CR1	LINE	-0.0845132	0.993301	1.284	1.396		X6A_LINE	CR1	LINE	0.254252	0.85763	1.21575	1.0285
X12_LINE	I-Jockey	LINE	-0.348845	0.946792	4.885	5.97833		X12_LINE	I-Jockey	LINE	-0.567422	0.757896	3.23125	4.7765
L4_A_Mam	RTE-X	LINE	0.450358	0.901708	0.752333	0.552		L4_A_Mam	RTE-X	LINE	-0.562511	0.55469	0.61975	0.9395
Charlie18a	hAT-Charlie	DNA	-0.461059	0.917657	1.92867	2.66233		Charlie18a	hAT-Charlie	DNA	-0.082059	0.95455	1.317	1.39125
LTR33A	ERVL	LTR	-0.446137	0.938784	0.689333	0.919		LTR33A	ERVL	LTR	-0.439138	0.805744	0.51	0.681
L1ME4c	L1	LINE	-0.0231692	1	0.938333	0.951333		L1ME4c	L1	LINE	-0.222305	0.84405	0.70425	0.8485
MER81	hAT-Blackjack	DNA	-0.408184	0.946792	1.25533	1.63533		MER81	hAT-Blackjack	DNA	-0.197641	0.920424	1.017	1.23825
LTR81	Gypsy	LTR	-2.31184	0.917657	0.0496667	0.243		LTR81	Gypsy	LTR	-0.999255	NA	0.1315	0.27775
BGLII_Mur	ERVK	LTR	0.0697445	0.991647	0.750667	0.713		BGLII_Mur	ERVK	LTR	-0.178094	0.867747	0.9315	1.09125
LTR85c	Gypsy	LTR	-1.38668	0.893664	0.467	1.231		LTR85c	Gypsy	LTR	0.799185	0.815937	1.1975	0.7035
MER70B	ERVL	LTR	1.6525	0.879851	0.0993333	0.0326667		MER70B	ERVL	LTR	2.2861	0.430313	0.2705	0.058
MER67B	ERV1	LTR	1.29757	0.716809	1.21867	0.517		MER67B	ERV1	LTR	-0.614024	0.793952	0.3525	0.54575
L1ME3F	L1	LINE	0.236396	0.946792	1.59533	1.369		L1ME3F	L1	LINE	-0.257647	0.851411	1.24925	1.52325
hAT-4b_Ther	hAT-Tip100	DNA	-0.712729	0.909626	2.963	4.68833		hAT-4b_Ther	hAT-Tip100	DNA	-0.295073	0.871078	1.56825	1.9815
L1ME4a	L1	LINE	-0.208495	0.944793	1.583	1.85467		L1ME4a	L1	LINE	0.048358	0.955675	1.36475	1.34175
HAL1b	L1	LINE	-1.69615	0.242151	0.471667	1.527		HAL1b	L1	LINE	-0.477559	0.784449	0.4895	0.699
ERVB5_2-LTR_MM	ERVK	LTR	-0.752679	0.917657	0.119	0.196		ERVB5_2-LTR_MM	ERVK	LTR	0.659838	0.7601	0.20975	0.136
MER5C1	hAT-Charlie	DNA	1.49829	0.716809	1.55367	0.556667		MER5C1	hAT-Charlie	DNA	-0.410381	0.875201	1.56175	2.0265
MamRep434	TcMar-Tigger	DNA	0.76727	0.821898	0.363333	0.216333		MamRep434	TcMar-Tigger	DNA	0.0392033	0.974765	0.4635	0.46075
MER91C	hAT-Tip100	DNA	6.01703	0.0519491	1.50833	0.025		MER91C	hAT-Tip100	DNA	-0.435253	0.920934	0.16225	0.21425
Charlie16	hAT-Charlie	DNA	-0.734611	0.917657	0.395667	0.630667		Charlie16	hAT-Charlie	DNA	0.693029	0.757896	0.734	0.45675
MLT1G1	ERVL-MaLR	LTR	-0.12204	0.991647	0.235667	0.263333		MLT1G1	ERVL-MaLR	LTR	0.27291	0.884388	0.32975	0.2875
LTR41	ERVL	LTR	-0.491174	0.917657	0.814667	1.17833		LTR41	ERVL	LTR	-0.281051	0.835989	0.90425	1.11775
RLTR20A1	ERVK	LTR	-0.650837	0.944793	0.416333	0.635		RLTR20A1	ERVK	LTR	0.874169	0.757896	0.72875	0.41775
RLTR1E_MM	ERV1	LTR	5.15351	0.250471	0.225	0.00633333		RLTR1E_MM	ERV1	LTR	0.636121	0.900212	0.2355	0.17975
MER113	hAT-Charlie	DNA	-0.136768	0.977987	0.803333	0.895		MER113	hAT-Charlie	DNA	0.0488795	0.968627	0.614	0.59325
CR1_Mam	CR1	LINE	-1.21275	0.0833987	1.87	4.28867		CR1_Mam	CR1	LINE	0.598703	0.465917	3.48875	2.36375
MamGypsy2-LTR	Gypsy	LTR	0.379514	0.944793	1.476	1.12033		MamGypsy2-LTR	Gypsy	LTR	0.0209518	0.991165	1.81275	1.839
MER126	DNA	DNA	-1.3558	0.484346	1.20467	2.99067		MER126	DNA	DNA	-1.88733	0.0406146	0.85025	3.2425
Tigger15a	TcMar-Tigger	DNA	0.0042121	1	2.276	2.316		Tigger15a	TcMar-Tigger	DNA	0.153808	0.864462	1.562	1.439
Charlie14a	hAT-Charlie	DNA	2.36542	0.592368	0.742	0.148333		Charlie14a	hAT-Charlie	DNA	-0.794766	0.82	0.50175	0.87325
Tigger23a	TcMar-Tigger	DNA	0.751756	0.930947	0.948	0.578333		Tigger23a	TcMar-Tigger	DNA	-0.078154	0.970658	0.71875	0.78275
L1MEa	L1	LINE	1.04099	0.917657	0.985667	0.45		L1MEa	L1	LINE	-0.263456	0.920934	0.90175	1.0755
LTR83	ERVL	LTR	0.284362	0.982186	0.368333	0.294333		LTR83	ERVL	LTR	-0.993801	0.757896	0.208	0.40325
LTR16B1	ERVL	LTR	0.221612	0.965905	0.441333	0.394333		LTR16B1	ERVL	LTR	-0.813092	0.657794	0.5055	0.85225
LTR88a	Gypsy	LTR	-5.85553	0.424739	0.017	0.918667		LTR88a	Gypsy	LTR	-1.69557	NA	0.0855	0.2605
MMERVK10D3_LTR	ERVK	LTR	-1.30212	0.87749	0.32	0.792		MMERVK10D3_LTR	ERVK	LTR	0.874881	0.7601	0.32425	0.171
MamGypLTR3a	Gypsy	LTR	0.241624	0.997564	0.151333	0.119		MamGypLTR3a	Gypsy	LTR	-1.54137	0.757896	0.1525	0.447
FordPrefect	hAT-Tip100	DNA	0.510075	0.930947	28.508	19.2287		FordPrefect	hAT-Tip100	DNA	-0.846766	0.562701	44.93	82.0593
MER99	hAT	DNA	-1.3177	0.788341	0.483333	1.175		MER99	hAT	DNA	-0.800183	0.757896	0.384	0.661
RLTR13D1	ERVK	LTR	-0.304517	0.951233	0.243333	0.305333		RLTR13D1	ERVK	LTR	-0.854313	0.712135	0.26825	0.4715
LTR16A1	ERVL	LTR	-1.77787	0.519113	0.122	0.408667		LTR16A1	ERVL	LTR	-0.451507	0.851411	0.182	0.24875
MamRep1879	hAT-Tip100	DNA	-1.9833	0.871573	0.223	0.880333		MamRep1879	hAT-Tip100	DNA	0.352403	0.933416	0.998	0.78825
MLT1J-int	ERVL-MaLR	LTR	-0.61506	0.925423	0.347	0.515		MLT1J-int	ERVL-MaLR	LTR	0.433789	0.839767	0.306	0.22775
MER104	TcMar-Tc2	DNA	0.632971	0.879851	1.34333	0.884333		MER104	TcMar-Tc2	DNA	0.391889	0.790639	1.5225	1.223
LTR16B2	ERVL	LTR	-1.32767	0.601422	0.122	0.307667		LTR16B2	ERVL	LTR	1.00508	0.547721	0.79875	0.42125
RMER16B	ERVK	LTR	1.03107	0.874305	1.39267	0.719		RMER16B	ERVK	LTR	-1.51603	0.367556	0.595	1.6805
ERVB4_2-I_MM	ERVK	LTR	1.21365	0.529187	0.386	0.164667		ERVB4_2-I_MM	ERVK	LTR	1.40558	0.180628	0.483	0.18975
RLTR19C	ERVK	LTR	1.15618	0.527541	1.26067	0.599667		RLTR19C	ERVK	LTR	-0.27781	0.863451	0.694	0.865
RLTR48B	ERV1	LTR	-0.799349	0.692137	1.21267	2.132		RLTR48B	ERV1	LTR	-0.234954	0.863451	1.06075	1.271
Charlie11	hAT-Charlie	DNA	0.990529	0.925423	1.04733	0.524667		Charlie11	hAT-Charlie	DNA	3.17831	0.0927208	1.084	0.12075
MER67C	ERV1	LTR	-0.395043	0.949324	0.139333	0.178		MER67C	ERV1	LTR	0.291196	0.911713	0.1525	0.124
Eulor6B	Crypton	DNA	-1.75192	0.790174	0.568333	1.88033		Eulor6B	Crypton	DNA	0.259153	0.937407	0.674	0.52425
Charlie15a	hAT-Charlie	DNA	0.35207	0.944793	2.555	1.98767		Charlie15a	hAT-Charlie	DNA	1.78923	0.0241555	5.36175	1.59025
Charlie16a	hAT-Charlie	DNA	0.547168	0.946792	0.798667	0.517667		Charlie16a	hAT-Charlie	DNA	0.808239	0.775555	0.87725	0.50125
UCON8	DNA	DNA	1.31443	0.87749	1.03867	0.427		UCON8	DNA	DNA	-0.834855	0.766666	0.5035	0.8455
X6b_DNA	TcMar-Tigger	DNA	1.38278	0.879851	0.291667	0.118333		X6b_DNA	TcMar-Tigger	DNA	0.566471	0.860104	0.282	0.197
MER121B	hAT	DNA	0.551763	0.951233	0.468333	0.332		MER121B	hAT	DNA	0.330896	NA	0.364	0.29675
MER97b	hAT-Tip100	DNA	-0.590964	0.949324	0.156	0.224333		MER97b	hAT-Tip100	DNA	2.13724	0.409805	0.96225	0.2385
X1_LINE	CR1	LINE	6.85114	NA	0.826333	0.007		X1_LINE	CR1	LINE	-4.54208	NA	0.02575	0.66875
Eutr10	ERVL	LTR	0.213321	0.996714	0.314333	0.263		Eutr10	ERVL	LTR	1.87388	0.547721	0.23425	0.06825
MER105	hAT-Charlie	DNA	0.492863	0.935477	2.461	1.81533		MER105	hAT-Charlie	DNA	-0.355482	0.851411	3.7555	4.93425
UCON5	UCON5	Unknown	0.786495	0.981111	0.0856667	0.049		UCON5	UCON5	Unknown	5.8781	NA	0.23875	0.00275
Eulor11	DNA	DNA	1.38127	0.917657	0.593667	0.234667		Eulor11	DNA	DNA	-1.61878	0.634978	0.172	0.5255
ORSL-2a	hAT-Tip100	DNA	4.35917	0.866927	0.142	0.006		ORSL-2a	hAT-Tip100	DNA	-2.23064	NA	0.03625	0.16125
Eulor1	DNA	DNA	2.01367	0.930947	0.43	0.106667		Eulor1	DNA	DNA	-2.26079	NA	0.03525	0.15575
X34_DNA	DNA	DNA	-1.16119	0.946792	0.625	1.31267		X34_DNA	DNA	DNA	1.23219	NA	0.54025	0.2365
IAPEY_LTR	ERVK	LTR	0.669096	0.917657	0.163667	0.100333		IAPEY_LTR	ERVK	LTR	1.63998	0.16017	0.34575	0.11
UCON29	Kolobok	DNA	-0.493131	0.944793	0.46	0.633		UCON29	Kolobok	DNA	-0.797224	0.716041	1.0705	1.824
MER124	DNA	DNA	0.656461	0.936444	0.448667	0.291		MER124	DNA	DNA	-0.329744	0.88907	0.4385	0.53025
L2-2_Mam	L2	LINE	-0.596309	0.879851	2.80167	4.17933		L2-2_Mam	L2	LINE	-0.687498	0.553077	2.314	3.69075
X2b_DNA	DNA	DNA	5.44277	0.874305	0.187	0		X2b_DNA	DNA	DNA	2.34546	NA	0.1345	0.0245
MER76	ERVL	LTR	0.479942	0.946792	0.298	0.213333		MER76	ERVL	LTR	-0.25711	0.920424	0.4065	0.45825
RLTR35B_MM	ERVL	LTR	0.451207	0.944793	0.398333	0.297		RLTR35B_MM	ERVL	LTR	0.364615	0.851411	0.36275	0.27675
MT-int	ERVL-MaLR	LTR	0.0351313	1	0.519	0.515667		MT-int	ERVL-MaLR	LTR	-0.352458	0.767842	0.74975	0.98425
CR1-13_AMi	CR1	LINE	-2.64508	0.944793	0.043	0.257		CR1-13_AMi	CR1	LINE	-0.532268	NA	0.048	0.0635
RLTR8	ERVK	LTR	1.16819	0.689179	1.03033	0.483		RLTR8	ERVK	LTR	-0.457651	0.815937	0.33375	0.46125
X8_LINE	CR1	LINE	0.0448276	1	1.597	1.54233		X8_LINE	CR1	LINE	-0.309966	0.851411	1.0225	1.262
UCON33	TcMar-Tigger	DNA	0.499366	0.951233	0.390667	0.280667		UCON33	TcMar-Tigger	DNA	1.63934	NA	0.50725	0.17125
X9a_DNA	DNA	DNA	0.741843	0.930947	0.766	0.439		X9a_DNA	DNA	DNA	-1.58476	0.424162	0.4655	1.3795
MER63B	hAT-Tip100	DNA	0.534198	0.938784	0.372333	0.267		MER63B	hAT-Tip100	DNA	-1.21627	0.456239	0.37225	0.874
Charlie17a	hAT-Charlie	DNA	-1.17301	0.874305	1.33767	2.938		Charlie17a	hAT-Charlie	DNA	1.82591	0.329387	2.34575	0.679
LTR88b	Gypsy	LTR	0.558765	0.951233	0.124667	0.0813333		LTR88b	Gypsy	LTR	-0.458481	0.920424	0.23425	0.32325
MamRep605b	LTR	LTR	0.720438	0.917166	0.528	0.316		MamRep605b	LTR	LTR	-0.859638	0.590552	0.608	1.115
RLTR48C	ERV1	LTR	0.73882	0.917657	0.442667	0.257333		RLTR48C	ERV1	LTR	-1.08194	0.480689	0.38625	0.82175
LTR78	ERV1	LTR	-1.42178	0.703116	0.229667	0.624		LTR78	ERV1	LTR	0.453669	0.851411	0.36075	0.273
L5	RTE-X	LINE	-2.34618	0.559654	0.212667	1.083		L5	RTE-X	LINE	0.155896	0.963567	0.3135	0.275
MER65-int	ERV1	LTR	-0.275917	0.982186	0.259	0.315333		MER65-int	ERV1	LTR	1.10394	0.744474	0.96225	0.47775
RLTR49	ERVK	LTR	-0.0467648	0.997564	0.471333	0.486333		RLTR49	ERVK	LTR	-0.632599	0.456239	0.40025	0.621
RLTR20C	ERVK	LTR	-0.707141	0.917657	0.394	0.624333		RLTR20C	ERVK	LTR	-1.85383	0.094008	0.40275	1.4255
L1M2a	L1	LINE	-1.54463	0.704628	0.162333	0.450667		L1M2a	L1	LINE	1.32147	0.548217	0.58	0.239
RLTR50A	ERVK	LTR	2.62171	0.930947	0.101	0.016		RLTR50A	ERVK	LTR	3.0023	NA	0.007	0
LTR84a	ERVL	LTR	-2.14749	0.529187	0.325667	1.43367		LTR84a	ERVL	LTR	-0.0207296	0.993817	0.32875	0.31675
MER70C	ERVL	LTR	-0.544359	0.951233	0.0623333	0.0866667		MER70C	ERVL	LTR	-1.35005	NA	0.1325	0.337
Tigger6b	TcMar-Tigger	DNA	0.796741	0.917657	0.404667	0.232667		Tigger6b	TcMar-Tigger	DNA	1.62638	0.257168	0.60125	0.1995
X20_LINE	CR1	LINE	-3.04271	0.440839	0.094	0.760667		X20_LINE	CR1	LINE	2.97689	0.228202	1.29875	0.17825
MER67D	ERV1	LTR	1.0144	NA	0.0126667	0.006		MER67D	ERV1	LTR	-1.30373	NA	0.05425	0.12775
LTR89	ERVL	LTR	0.437452	0.949324	0.224667	0.167667		LTR89	ERVL	LTR	-0.104465	0.96627	0.33775	0.35725
ORSL	hAT-Tip100	DNA	-0.732998	0.944793	0.161	0.261333		ORSL	hAT-Tip100	DNA	0.499701	0.8697	0.6745	0.478
Charlie10b	hAT-Charlie	DNA	0.0261934	1	0.401667	0.392		Charlie10b	hAT-Charlie	DNA	-0.778358	0.848133	0.5295	0.87725
Tigger17	TcMar-Tigger	DNA	-1.10133	0.539897	0.499667	1.06533		Tigger17	TcMar-Tigger	DNA	0.0910546	0.95455	1.05725	0.98175
MER63C	hAT-Tip100	DNA	0.341606	0.946792	0.18	0.144667		MER63C	hAT-Tip100	DNA	-0.273123	0.865647	0.2295	0.28075
X5a_DNA	TcMar-Tigger	DNA	-0.551176	0.930947	1.99233	2.99833		X5a_DNA	TcMar-Tigger	DNA	-0.203761	0.916572	2.564	2.97525
LTR101_Mam	ERVL	LTR	-0.0523151	1	0.941	0.953		LTR101_Mam	ERVL	LTR	-0.125792	0.95455	0.76575	0.859
MER97c	hAT-Tip100	DNA	-0.312393	0.990767	0.523667	0.634667		MER97c	hAT-Tip100	DNA	-0.741398	NA	0.03925	0.067
UCON9B	PIF-Harbinger	DNA	-1.76318	0.951233	0.00333333	0.0173333		UCON9B	PIF-Harbinger	DNA	-0.925162	NA	0.01175	0.024
RLTR41B	ERV1	LTR	2.24494	0.706446	0.497667	0.105		RLTR41B	ERV1	LTR	0.554033	0.885174	0.81575	0.53575
LTR40A1	ERVL	LTR	0.264445	0.985823	0.350667	0.295		LTR40A1	ERVL	LTR	1.15399	0.738028	0.682	0.299
UCON48	UCON48	Unknown	2.35296	0.917657	0.805	0.148333		UCON48	UCON48	Unknown	2.71688	NA	0.01775	0
Eulor9C	DNA	DNA	-0.115262	1	0.121	0.13		Eulor9C	DNA	DNA	0.864093	NA	0.434	0.2305
UCON25	UCON25	Unknown	0	1	0	0		UCON25	UCON25	Unknown	-0.902956	NA	0.011	0.0225
RMER16A2	ERVK	LTR	0.179035	0.970987	0.368333	0.331333		RMER16A2	ERVK	LTR	-0.985146	0.456239	0.44	0.842
FordPrefect_a	hAT-Tip100	DNA	0.462818	NA	0.102333	0.0753333		FordPrefect_a	hAT-Tip100	DNA	-2.99872	NA	0.034	0.2465
Tigger19a	TcMar-Tigger	DNA	-0.590031	0.719109	1.10533	1.65367		Tigger19a	TcMar-Tigger	DNA	-0.0319549	0.970259	1.1805	1.21725
RLTR10E	ERVK	LTR	-0.961589	0.716809	0.448333	0.867333		RLTR10E	ERVK	LTR	-0.606244	0.72121	0.40275	0.62575
MER5C	hAT-Charlie	DNA	-0.0996253	0.996714	1.04	1.13667		MER5C	hAT-Charlie	DNA	0.900027	0.526141	1.80275	0.989
ERVB5_1-I_MM	ERVK	LTR	1.3215	0.944793	0.035	0.0143333		ERVB5_1-I_MM	ERVK	LTR	2.78579	NA	0.02525	0.0035
LTR41C	ERVL	LTR	-1.63097	0.242151	0.510333	1.573		LTR41C	ERVL	LTR	-0.329816	0.851411	0.66075	0.83375
L1M8	L1	LINE	1.32208	0.665561	0.699667	0.281		L1M8	L1	LINE	-0.544954	0.803896	0.59725	0.88475
MamGypLTR1d	Gypsy	LTR	-1.77902	0.857429	0.322667	1.038		MamGypLTR1d	Gypsy	LTR	-0.969193	0.803896	0.16825	0.33775
L1M7	L1	LINE	0.512538	0.917657	0.893333	0.635		L1M7	L1	LINE	-0.137803	0.921667	0.9475	1.07075
RMER16C	ERVK	LTR	0.533174	0.909626	4.20733	2.92633		RMER16C	ERVK	LTR	0.486523	0.729534	1.48375	1.05275
hAT-5_Mam	hAT-Tag1	DNA	0.0892068	0.990767	1.431	1.341		hAT-5_Mam	hAT-Tag1	DNA	0.296402	0.815937	1.9935	1.664
RLTR31_Mur	ERVK	LTR	0.192092	0.951233	0.664	0.574667		RLTR31_Mur	ERVK	LTR	0.243212	0.860104	0.564	0.481
L1MEb	L1	LINE	0.321728	0.946792	0.806333	0.643667		L1MEb	L1	LINE	0.226551	0.880646	0.799	0.6925
UCON1	UCON1	Unknown	-0.79538	0.944793	0.155	0.264333		UCON1	UCON1	Unknown	-0.652195	0.851411	0.14025	0.21075
RMER6-int	ERVK	LTR	0.00697341	1	0.438333	0.432333		RMER6-int	ERVK	LTR	-0.830029	0.41371	0.35075	0.62375
Charlie26a	hAT-Charlie	DNA	-0.389598	0.951233	2.359	2.95833		Charlie26a	hAT-Charlie	DNA	-1.25823	0.646752	1.223	2.72975
LTR73	ERV1	LTR	0.0010504	1	1.29567	1.28667		LTR73	ERV1	LTR	0.467644	0.848133	0.8985	0.6575
RLTR30B_MM	ERV1	LTR	1.64653	0.336264	0.531333	0.166		RLTR30B_MM	ERV1	LTR	-1.29303	0.336867	0.208	0.5245
UCON39	TcMar-Tigger	DNA	-0.584766	0.951233	0.785	1.108		UCON39	TcMar-Tigger	DNA	1.26914	NA	0.505	0.22625
EUTREP14	EUTREP14	Unknown	-15.4383	NA	0	0.0206667		EUTREP14	EUTREP14	Unknown	-7.09756	NA	0.00475	0.622
Tigger16b	TcMar-Tigger	DNA	-0.499255	0.925423	1.281	1.75667		Tigger16b	TcMar-Tigger	DNA	-0.751823	0.58653	1.42075	2.51625
Tigger6	TcMar-Tigger	DNA	0.777664	0.846638	0.624333	0.369333		Tigger6	TcMar-Tigger	DNA	-0.427278	0.793952	0.692	0.93375
CR1-12_AMi	CR1	LINE	-0.600953	0.949324	0.415	0.594667		CR1-12_AMi	CR1	LINE	0.494134	0.88907	0.6165	0.43025
LTR82A	ERVL	LTR	0.487454	0.944793	0.543667	0.368333		LTR82A	ERVL	LTR	-0.275469	0.88907	0.403	0.5115
UCON59	DNA	DNA	-1.4638	0.946792	0.168667	0.52		UCON59	DNA	DNA	0.368193	NA	0.05525	0.04
UCON97	DNA	DNA	2.38131	0.917657	0.614333	0.109333		UCON97	DNA	DNA	-0.999557	NA	0.62925	1.16075
L1M6	L1	LINE	-0.898125	0.917657	0.221333	0.398667		L1M6	L1	LINE	2.22728	0.193761	0.33375	0.072
Tigger11a	TcMar-Tigger	DNA	1.43451	0.820292	1.244	0.442667		Tigger11a	TcMar-Tigger	DNA	0.408823	0.884847	0.60275	0.4735
RLTR53_Mm	ERVK	LTR	0.467152	0.930947	0.558667	0.396		RLTR53_Mm	ERVK	LTR	0.675982	0.630583	0.498	0.325
UCON58	DNA	DNA	-0.385738	0.980814	0.574667	0.791		UCON58	DNA	DNA	-0.195201	0.962174	0.50875	0.64125
AmnHarb1	PIF-Harbinger	DNA	0.0573865	1	0.0786667	0.0753333		AmnHarb1	PIF-Harbinger	DNA	-0.0735741	NA	0.114	0.12325
MER96B	hAT-Tip100	DNA	-0.708098	0.716809	0.728333	1.17867		MER96B	hAT-Tip100	DNA	0.388276	0.757896	0.74125	0.585
LTR16E1	ERVL	LTR	-0.455407	0.946792	0.192333	0.254667		LTR16E1	ERVL	LTR	1.1562	0.576065	0.19875	0.08875
MLT1N2	ERVL-MaLR	LTR	0.355404	0.946792	0.442667	0.361667		MLT1N2	ERVL-MaLR	LTR	1.65966	0.0927208	0.6155	0.19775
LTR33B	ERVL	LTR	0.0963832	0.997564	0.534333	0.508667		LTR33B	ERVL	LTR	0.108658	0.962174	0.66125	0.61675
RLTR19A2	ERVK	LTR	0.731838	0.946792	0.617333	0.391333		RLTR19A2	ERVK	LTR	-1.58614	0.657794	0.24925	0.77525
LTR106_Mam	LTR	LTR	0.993385	0.938784	0.255333	0.124667		LTR106_Mam	LTR	LTR	-0.00790316	0.996469	0.17525	0.18525
L1MEg2	L1	LINE	-0.575062	0.949324	0.415333	0.648		L1MEg2	L1	LINE	2.45121	0.323234	0.4015	0.07925
LTR79	ERVL	LTR	-0.360947	0.946792	0.442667	0.571667		LTR79	ERVL	LTR	-0.613979	0.757896	0.28125	0.42375
MLT2F	ERVL	LTR	-0.459881	0.917657	2.07	2.85067		MLT2F	ERVL	LTR	0.359951	0.803896	1.559	1.2295
LTR52	ERVL	LTR	-2.6981	0.28694	0.113667	0.708667		LTR52	ERVL	LTR	-0.937486	0.757896	0.1375	0.278
LTRIS4B	ERV1	LTR	0.0945244	0.997564	34.7243	31.1653		LTRIS4B	ERV1	LTR	-0.0239978	0.991165	33.5202	34.8173
MER54B	ERVL	LTR	1.14745	0.87749	1.17533	0.52		MER54B	ERVL	LTR	-0.121681	0.962174	0.92125	1.00575
UCON31	UCON31	Unknown	-2.58159	0.84834	0.091	0.559667		UCON31	UCON31	Unknown	1.59107	NA	0.3135	0.10575
UCON7	DNA	DNA	1.88676	NA	0.074	0.0203333		UCON7	DNA	DNA	-3.48533	NA	0.073	0.7715
MLTR13	ERVK	LTR	0.15798	0.981111	0.603667	0.551		MLTR13	ERVK	LTR	-0.412403	0.815937	0.47375	0.62025
MURVY-LTR	ERV1	LTR	-0.0366121	1	0.145667	0.151333		MURVY-LTR	ERV1	LTR	0.200089	0.88907	0.1585	0.14375
LTR37B	ERV1	LTR	-0.679897	0.938784	0.150333	0.259		LTR37B	ERV1	LTR	0.289531	0.912534	0.269	0.22225
MER74C	ERVL	LTR	-2.48952	0.944793	0.00866667	0.0476667		MER74C	ERVL	LTR	-2.24097	NA	0.0075	0.0345
RLTR12G	ERVK	LTR	0.328147	0.946792	0.856	0.674		RLTR12G	ERVK	LTR	0.474768	0.757896	1.0115	0.7165
ERVB3_1-LTR_MM	ERVK	LTR	-0.596168	0.944793	0.355333	0.521667		ERVB3_1-LTR_MM	ERVK	LTR	-1.94725	0.261756	0.24775	0.93325
UCON96	UCON96	Unknown	-1.05062	0.944793	0.729	1.466		UCON96	UCON96	Unknown	3.82163	NA	3.71425	0.28525
LTR75B	ERVL	LTR	-1.89432	0.879851	0.270667	1.10567		LTR75B	ERVL	LTR	0.525394	0.906695	0.40725	0.295
Zaphod3	hAT-Tip100	DNA	-1.84517	0.424739	0.134667	0.468		Zaphod3	hAT-Tip100	DNA	0.928075	0.634978	0.71575	0.4095
UCON18	UCON18	Unknown	-4.86166	0.893664	0	0.172333		UCON18	UCON18	Unknown	0.636211	NA	0.05325	0.03375
MER57D	ERV1	LTR	-0.292091	0.951233	0.747	0.912		MER57D	ERV1	LTR	-0.120525	0.958643	0.3795	0.39875
Zaphod2	hAT-Tip100	DNA	-0.728574	0.879851	0.717667	1.17067		Zaphod2	hAT-Tip100	DNA	-0.0405555	0.976508	1.12675	1.18425
MER91B	hAT-Tip100	DNA	-1.55838	0.243173	1.321	3.793		MER91B	hAT-Tip100	DNA	-0.567633	0.736873	1.82475	2.75925
LTR107_Mam	LTR	LTR	1.69097	0.434627	1.35367	0.428		LTR107_Mam	LTR	LTR	1.7437	0.185783	1.36825	0.42575
Charlie31a	hAT-Charlie	DNA	0.501587	0.951233	0.709667	0.497		Charlie31a	hAT-Charlie	DNA	-0.364528	0.920424	0.431	0.5845
LTR90B	LTR	LTR	0.402819	0.990767	0.291667	0.229667		LTR90B	LTR	LTR	-3.85704	NA	0.0295	0.4405
Charlie13b	hAT-Charlie	DNA	-3.31614	0.0132122	0.265333	2.74533		Charlie13b	hAT-Charlie	DNA	1.53725	0.367556	1.009	0.35575
RLTR31B_Mm	ERVK	LTR	-0.128942	0.981111	1.26133	1.42633		RLTR31B_Mm	ERVK	LTR	-0.626127	0.621264	0.96825	1.4825
Tigger14a	TcMar-Tigger	DNA	0.25636	0.981111	0.597333	0.487333		Tigger14a	TcMar-Tigger	DNA	-0.361993	0.8947	0.52925	0.65575
Tigger2b	TcMar-Tigger	DNA	0.411367	0.944793	1.234	0.979667		Tigger2b	TcMar-Tigger	DNA	-1.32558	0.298407	0.90475	2.2565
MER92C	ERV1	LTR	0.962549	0.951233	0.057	0.0303333		MER92C	ERV1	LTR	-0.167547	NA	0.129	0.13425
MLT1F-int	ERVL-MaLR	LTR	1.40693	0.529187	0.593	0.218		MLT1F-int	ERVL-MaLR	LTR	-1.25465	0.401262	0.4195	0.998
MER134	Crypton	DNA	-1.53362	0.917657	0.278333	0.793		MER134	Crypton	DNA	2.72857	0.456239	0.79675	0.13125
MER76-int	ERVL	LTR	0	1	0	0		MER76-int	ERVL	LTR	-1.66022	NA	0	0.0135
Kanga1	TcMar-Tc2	DNA	0.31974	0.946792	0.807	0.649667		Kanga1	TcMar-Tc2	DNA	0.504638	0.766666	1.0105	0.71825
UCON63	UCON63	Unknown	-0.607643	0.997564	0.038	0.05		UCON63	UCON63	Unknown	0.868846	NA	0.26975	0.144
MamTip3	hAT-Tip100	DNA	1.17407	0.916319	0.909	0.419667		MamTip3	hAT-Tip100	DNA	-1.76596	0.456239	0.59575	1.9345
LTR16A2	ERVL	LTR	0.168375	0.997564	0.267	0.239		LTR16A2	ERVL	LTR	-0.135819	0.964106	0.1855	0.1965
UCON101	UCON101	Unknown	5.51093	0.0585402	2.33	0.0553333		UCON101	UCON101	Unknown	0.67377	0.871029	1.62025	0.935
Charlie12	hAT-Charlie	DNA	2.20118	0.559654	0.599667	0.125		Charlie12	hAT-Charlie	DNA	-1.52995	0.574057	0.15375	0.42925
X7A_LINE	CR1	LINE	-0.15371	0.946792	23.4017	26.2677		X7A_LINE	CR1	LINE	0.153763	0.85242	15.3492	13.9385
MamRep38	hAT-Tip100	DNA	1.03768	0.917657	1.38667	0.655333		MamRep38	hAT-Tip100	DNA	0.95291	0.757896	1.023	0.5475
X4b_DNA	TcMar-Tigger	DNA	-1.22868	0.446651	5.64567	12.905		X4b_DNA	TcMar-Tigger	DNA	-0.100859	0.953444	4.35875	4.652
Kanga11a	TcMar-Tc2	DNA	0.499249	0.946792	0.452333	0.329		Kanga11a	TcMar-Tc2	DNA	0.177198	0.950489	0.21775	0.19325
LTR82B	ERVL	LTR	-2.28034	0.200106	0.135667	0.639667		LTR82B	ERVL	LTR	0.534717	0.815937	0.3285	0.2325
LTR41B	ERVL	LTR	-1.00048	0.548323	3.29533	6.429		LTR41B	ERVL	LTR	0.130429	0.923341	2.38625	2.25025
MLT1M	ERVL-MaLR	LTR	-0.631899	0.901708	1.26867	1.89667		MLT1M	ERVL-MaLR	LTR	-0.759089	0.574057	0.6935	1.18
Charlie4z	hAT-Charlie	DNA	0.01372	1	1.85767	1.83833		Charlie4z	hAT-Charlie	DNA	-0.311759	0.757896	1.61675	2.023
LTR52-int	ERVL	LTR	-1.02816	NA	0	0.00233333		LTR52-int	ERVL	LTR	-5.69096	NA	0.0085	0.418
MER110-int	ERV1	LTR	-0.900612	0.949324	0.0456667	0.0813333		MER110-int	ERV1	LTR	-2.04831	NA	0.05375	0.217
UCON100	hAT-hAT19	DNA	0.844826	0.949571	1.55367	0.874		UCON100	hAT-hAT19	DNA	-2.75036	NA	0.5315	3.41575
EUTREP4	PiggyBac	DNA	2.22802	0.755965	0.642	0.138667		EUTREP4	PiggyBac	DNA	-0.596586	NA	0.12975	0.20075
LTR53B	ERVL	LTR	-0.00701556	1	0.228333	0.222333		LTR53B	ERVL	LTR	-2.36221	0.492708	0.187	0.941
Eutr11	DNA	DNA	0.00938567	1	0.879	0.891333		Eutr11	DNA	DNA	0.300946	0.88907	0.36125	0.29725
Charlie22a	hAT-Charlie	DNA	0.00906992	1	0.762667	0.733667		Charlie22a	hAT-Charlie	DNA	0.0997406	0.962174	0.5975	0.57675
RMER16B3	ERVK	LTR	1.40147	0.917657	0.180667	0.0706667		RMER16B3	ERVK	LTR	-1.35251	0.744474	0.13825	0.3465
UCON19	UCON19	Unknown	-6.61424	0.719109	0	0.718		UCON19	UCON19	Unknown	0.680546	NA	0.0375	0.027
UCON55	TcMar-Tigger	DNA	-0.600054	0.977928	0.191333	0.285333		UCON55	TcMar-Tigger	DNA	0.550196	NA	0.33	0.22925
Zaphod4a	hAT-Tip100	DNA	-0.0267391	1	0.247	0.256		Zaphod4a	hAT-Tip100	DNA	-0.494643	0.88907	0.211	0.301
LTR65	ERV1	LTR	0.574087	0.940224	0.490333	0.335		LTR65	ERV1	LTR	0.594429	0.798652	1.1155	0.788
RLTR20A2	ERVK	LTR	-0.43772	0.917657	0.569333	0.787667		RLTR20A2	ERVK	LTR	-0.425801	0.750633	0.507	0.6995
EutTc1-N2	TcMar-Tc1	DNA	1.38102	0.832489	2.49367	0.985333		EutTc1-N2	TcMar-Tc1	DNA	-0.915444	0.757896	0.611	1.136
RLTR19A	ERVK	LTR	-0.305082	0.951233	1.39133	1.695		RLTR19A	ERVK	LTR	-1.70062	0.247868	0.395	1.285
Eulor5A	Crypton-A	DNA	-0.500768	0.946792	0.850667	1.22633		Eulor5A	Crypton-A	DNA	1.81904	0.367556	1.75325	0.48875
LTR85b	Gypsy	LTR	1.80668	0.925423	0.191	0.0573333		LTR85b	Gypsy	LTR	-0.0869709	NA	0.203	0.19975
LTR86B1	ERVL	LTR	-0.231887	0.990354	0.505333	0.616667		LTR86B1	ERVL	LTR	1.93891	0.408037	2.211	0.618
X13_LINE	L2	LINE	-6.1323	0.336264	0.00733333	0.468		X13_LINE	L2	LINE	-0.78597	NA	0.22175	0.37925
X22_DNA	TcMar	DNA	0	1	0	0		X22_DNA	TcMar	DNA	-0.726313	NA	0	0.017
LTR81B	Gypsy	LTR	-1.91542	0.84834	0.174	0.626		LTR81B	Gypsy	LTR	2.01159	0.548217	0.29325	0.075
Eutr5	LTR	LTR	0.265888	0.991873	0.407667	0.321		Eutr5	LTR	LTR	2.0534	NA	0.50725	0.13275
Helitron3Na_Mam	Helitron	RC	-1.01113	0.893664	0.484	0.961667		Helitron3Na_Mam	Helitron	RC	-0.752154	0.757896	1.014	1.743
UCON20	UCON20	Unknown	-0.699013	0.949324	0.730333	1.17467		UCON20	UCON20	Unknown	-0.793604	0.864462	1.051	1.78925
Mam_R4	Dong-R4	LINE	-0.729906	0.946792	0.257667	0.400667		Mam_R4	Dong-R4	LINE	1.73638	0.562701	0.565	0.16625
MER101B	ERV1	LTR	-1.36847	0.946792	0.07	0.187		MER101B	ERV1	LTR	-4.15369	NA	0.13875	2.514
UCON85	UCON85	Unknown	-5.20408	0.157627	0.053	1.94333		UCON85	UCON85	Unknown	-0.689411	NA	0.43775	0.66175
EuthAT-N1	hAT-Tip100	DNA	2.19713	0.930947	0.569667	0.122333		EuthAT-N1	hAT-Tip100	DNA	0.279364	NA	0.67725	0.5625
MER58D	hAT-Charlie	DNA	1.26362	0.285681	2.45467	1.055		MER58D	hAT-Charlie	DNA	-0.351341	0.802909	1.0305	1.311
X7C_LINE	CR1	LINE	0.436245	0.946792	1.05	0.808		X7C_LINE	CR1	LINE	0.809412	0.711516	1.03475	0.5895
RLTR46A	ERVK	LTR	-0.450263	0.991647	0.0836667	0.109333		RLTR46A	ERVK	LTR	-2.64278	0.695437	0.1125	0.651
RLTR13D	ERVK	LTR	1.91473	0.490644	0.406667	0.112333		RLTR13D	ERVK	LTR	0.248944	0.920424	0.306	0.24575
LTR108d_Mam	ERVL	LTR	2.6819	0.879851	0.132	0.0213333		LTR108d_Mam	ERVL	LTR	-0.238381	NA	0.307	0.35525
Charlie30a	hAT-Charlie	DNA	-0.958594	0.689179	3.09633	5.977		Charlie30a	hAT-Charlie	DNA	-1.12072	0.331516	0.811	1.79375
L1PB4	L1	LINE	-0.492834	0.951233	0.248	0.352667		L1PB4	L1	LINE	-1.11657	0.757896	0.369	0.8515
MamRep1527	LTR	LTR	-0.17577	0.997564	0.084	0.0943333		MamRep1527	LTR	LTR	-1.63734	0.630583	0.0685	0.2225
L1M3f	L1	LINE	2.304	0.821898	0.571	0.108333		L1M3f	L1	LINE	-0.127545	0.972929	0.25075	0.2765
LTR87	ERVL	LTR	0.553194	0.930947	0.700333	0.499		LTR87	ERVL	LTR	0.665745	0.729534	1.1165	0.732
UCON93	UCON93	Unknown	0.98895	0.982186	0.393333	0.187		UCON93	UCON93	Unknown	4.2824	NA	0.602	0.02875
X23_DNA	DNA	DNA	1.32579	0.925423	0.580333	0.246333		X23_DNA	DNA	DNA	1.28585	NA	0.569	0.239
EUTREP7	ERV1	LTR	-0.0651702	1	0.237333	0.256333		EUTREP7	ERV1	LTR	-0.726922	0.867747	0.6365	1.04725
Kanga1d	TcMar-Tc2	DNA	-0.133571	0.996714	0.684333	0.760667		Kanga1d	TcMar-Tc2	DNA	0.200899	0.933416	0.30875	0.2725
Eulor2A	DNA	DNA	0.846865	0.951233	0.146333	0.0796667		Eulor2A	DNA	DNA	-1.36879	NA	0.4845	1.26625
MER68C	ERVL	LTR	0.545238	0.949324	1.863	1.21		MER68C	ERVL	LTR	1.14259	0.757896	1.7425	0.80275
ERVB4_3-LTR_MM	ERVK	LTR	4.747	0.539897	0.0413333	0.00133333		ERVB4_3-LTR_MM	ERVK	LTR	-0.935108	0.877819	0.07725	0.15
MER73	ERVL	LTR	-1.61801	0.879851	0.115333	0.339333		MER73	ERVL	LTR	-0.587513	0.872077	0.33275	0.48625
MMSAT4	Satellite	Satellite	0.453619	0.571914	5.79333	4.20133		MMSAT4	Satellite	Satellite	0.514335	0.261756	3.25275	2.321
MER91A	hAT-Tip100	DNA	0.0677743	1	0.669667	0.636667		MER91A	hAT-Tip100	DNA	-0.689662	0.712949	0.74175	1.21575
Eulor8	TcMar	DNA	0.569958	0.997564	0.008	0.005		Eulor8	TcMar	DNA	-0.991277	NA	0.01075	0.02125
UCON41	UCON41	Unknown	0.518324	0.949324	0.830667	0.631		UCON41	UCON41	Unknown	-0.671519	0.848133	0.157	0.25
X2a_DNA	DNA	DNA	1.81247	0.917166	0.161333	0.046		X2a_DNA	DNA	DNA	1.25677	NA	0.6345	0.2815
UCON14	DNA	DNA	0.0521396	1	1.31933	1.28133		UCON14	DNA	DNA	-0.0271557	0.993305	0.5575	0.55675
UCON35	DNA	DNA	0.712457	0.951453	0.354667	0.228		UCON35	DNA	DNA	1.92454	NA	0.97075	0.2495
Tigger12c	TcMar-Tigger	DNA	-0.690438	0.893664	1.02533	1.67433		Tigger12c	TcMar-Tigger	DNA	0.817689	0.576732	0.9335	0.5275
UCON40	TcMar-Mariner	DNA	0.810734	NA	0.297667	0.170333		UCON40	TcMar-Mariner	DNA	2.43089	NA	0.69825	0.1185
UCON76	UCON76	Unknown	-0.306393	0.961081	0.692667	0.869667		UCON76	UCON76	Unknown	0.69794	0.802189	1.66825	1.0145
LTR16D	ERVL	LTR	0.58897	0.946792	0.296667	0.188667		LTR16D	ERVL	LTR	0.568224	0.860104	0.21825	0.14725
LTR104_Mam	Gypsy	LTR	-0.843787	0.930947	0.182333	0.312667		LTR104_Mam	Gypsy	LTR	-0.493056	0.867747	0.216	0.29575
Charlie17	hAT-Charlie	DNA	0.0946982	0.997564	1.05233	1.005		Charlie17	hAT-Charlie	DNA	-0.25037	0.900212	1.1545	1.39075
X4a_DNA	TcMar-Tigger	DNA	-1.27897	0.930947	0.486667	1.12533		X4a_DNA	TcMar-Tigger	DNA	-2.23171	0.562701	0.1825	0.82475
CR1-1_Amn	CR1	LINE	-0.0211113	1	1.16933	1.11033		CR1-1_Amn	CR1	LINE	-2.30652	0.394859	0.51625	2.46475
LTR84b	ERVL	LTR	0.467219	0.946792	1.13967	0.841333		LTR84b	ERVL	LTR	-1.56691	0.313445	0.28375	0.8235
UCON34	hAT-Charlie	DNA	-0.862078	0.821898	2.61867	4.71567		UCON34	hAT-Charlie	DNA	-0.00892822	0.994082	2.1305	2.1565
LTR86A1	ERVL	LTR	0.00780722	1	1.66367	1.74267		LTR86A1	ERVL	LTR	0.494793	0.848133	0.59	0.41475
RLTR1	ERV1	LTR	-0.469308	NA	0.00666667	0.00933333		RLTR1	ERV1	LTR	2.482	NA	0.283	0.05275
Charlie25	hAT-Charlie	DNA	-0.829615	0.917166	0.634	1.08367		Charlie25	hAT-Charlie	DNA	1.85665	0.180628	0.77175	0.22
LTR81A	Gypsy	LTR	-0.25752	0.970987	1.04867	1.24633		LTR81A	Gypsy	LTR	-0.590178	0.815937	0.60325	0.90175
MamGypLTR4	Gypsy	LTR	1.31319	0.893664	1.47167	0.598333		MamGypLTR4	Gypsy	LTR	-0.568186	0.860104	0.74625	1.1555
Zaphod5a	hAT-Tip100	DNA	-0.00201926	NA	0.0803333	0.0766667		Zaphod5a	hAT-Tip100	DNA	-1.97144	NA	0.051	0.22475
L1ME5	L1	LINE	0.0170059	1	0.307667	0.299		L1ME5	L1	LINE	-1.40119	0.630583	0.85525	2.313
X12_DNA	TcMar-Tigger	DNA	-0.361029	0.938784	1.862	2.36167		X12_DNA	TcMar-Tigger	DNA	0.0505514	0.967065	1.8185	1.77225
MamGypLTR1a	Gypsy	LTR	1.03795	0.946792	0.0426667	0.0206667		MamGypLTR1a	Gypsy	LTR	-0.404309	NA	0.1125	0.13725
UCON70	UCON70	Unknown	-1.40397	0.318205	13.4957	35.537		UCON70	UCON70	Unknown	0.479473	0.757896	13.5742	10.0787
UCON66	UCON66	Unknown	0.562941	0.946792	2.59033	1.693		UCON66	UCON66	Unknown	-1.26963	0.59265	1.63625	3.94375
LTR86C	ERVL	LTR	1.06029	0.917657	0.751333	0.350667		LTR86C	ERVL	LTR	1.46758	0.590552	0.87825	0.34075
UCON99	Helitron	RC	-2.46971	0.946792	0	0.038		UCON99	Helitron	RC	6.02427	NA	0.33425	0
UCON64	UCON64	Unknown	1.3132	0.925423	0.624	0.247667		UCON64	UCON64	Unknown	-0.18982	NA	0.29925	0.34225
Eulor12	DNA	DNA	1.37168	0.917657	0.614667	0.231		Eulor12	DNA	DNA	1.06335	0.757896	2.489	1.183
UCON44	TcMar-Tigger	DNA	0.693832	0.935741	1.43567	0.898667		UCON44	TcMar-Tigger	DNA	0.414265	0.871029	0.695	0.52175
X33a_DNA	TcMar-Tc1	DNA	0.922116	0.930947	3.68133	1.90267		X33a_DNA	TcMar-Tc1	DNA	-0.328136	0.920424	1.15525	1.4685
EuthAT-2	hAT-Ac	DNA	-0.493144	0.925423	0.438333	0.610333		EuthAT-2	hAT-Ac	DNA	0.317582	0.848133	0.52725	0.41725
L1MEj	L1	LINE	-0.134277	0.991873	0.637333	0.715		L1MEj	L1	LINE	0.852587	0.657794	0.4975	0.28075
LTR89B	ERVL	LTR	0.653194	0.930947	2.024	1.28433		LTR89B	ERVL	LTR	1.13394	0.533852	1.14225	0.51225
Eutr18	LTR	LTR	-2.47357	0.539897	0.405667	2.12267		Eutr18	LTR	LTR	-1.05274	0.757896	0.496	1.075
Tigger8	TcMar-Tigger	DNA	-0.893479	0.925423	0.609667	1.14833		Tigger8	TcMar-Tigger	DNA	0.0159579	0.994082	0.76975	0.74525
LTR105_Mam	ERVL	LTR	-0.532104	0.944793	0.873667	1.23433		LTR105_Mam	ERVL	LTR	-0.019986	0.993305	0.65275	0.65725
MamTip1b	hAT-Tip100	DNA	-3.6702	0.925423	0	0.0713333		MamTip1b	hAT-Tip100	DNA	0.260737	NA	0.061	0.053
RLTR5_Mm	ERV1	LTR	-2.05193	NA	0.00433333	0.018		RLTR5_Mm	ERV1	LTR	-0.79377	NA	0.02525	0.04025
X30_DNA	DNA	DNA	-1.19057	0.484346	3.38833	7.70067		X30_DNA	DNA	DNA	0.472055	0.757896	2.64675	1.895
LTR75	ERVL	LTR	1.73055	0.427726	1.82467	0.548333		LTR75	ERVL	LTR	0.553821	0.800279	1.319	0.93325
MamGypLTR1b	Gypsy	LTR	-1.67913	0.893664	0.150333	0.453		MamGypLTR1b	Gypsy	LTR	0.769116	0.851411	0.22525	0.1315
UCON9	PIF-Harbinger	DNA	-1.93263	0.864741	0.0496667	0.186667		UCON9	PIF-Harbinger	DNA	-0.00309037	NA	0.375	0.36825
MER133A	PIF-Harbinger	DNA	-2.75899	0.821898	0.191667	1.238		MER133A	PIF-Harbinger	DNA	-4.58648	0.173484	0.24375	5.6575
UCON65	UCON65	Unknown	-2.90356	0.917166	0.0766667	0.577		UCON65	UCON65	Unknown	-4.75528	NA	0.0575	1.572
MER123	DNA	DNA	-0.033011	1	0.312667	0.325333		MER123	DNA	DNA	-1.42154	0.738028	0.4425	1.27225
MLT2E	ERVL	LTR	0.458951	0.951233	0.142667	0.105		MLT2E	ERVL	LTR	0.901225	0.803896	0.307	0.17425
X1_DNA	TcMar-Tigger	DNA	1.23839	0.548323	1.46433	0.620333		X1_DNA	TcMar-Tigger	DNA	-0.581327	0.757896	1.14225	1.775
UCON103	LTR	LTR	6.48085	0.250471	3.42533	0.0373333		UCON103	LTR	LTR	-0.812451	NA	0.16975	0.281
MARE4	hAT-Tip100	DNA	-2.05031	0.874305	0.174	0.715333		MARE4	hAT-Tip100	DNA	2.78286	0.408037	2.60725	0.37625
MamTip1	hAT-Tip100	DNA	1.33112	0.925423	1.30367	0.519		MamTip1	hAT-Tip100	DNA	0.132705	0.970259	0.1305	0.118
YREP_Mm	YREP_Mm	Unknown	0.260496	0.970987	0.0213333	0.017		YREP_Mm	YREP_Mm	Unknown	-0.27495	0.913591	0.03075	0.0385
UCON68	UCON68	Unknown	0	1	0	0		UCON68	UCON68	Unknown	1.32062	NA	0.07925	0
UCON88	UCON88	Unknown	1.22425	0.938784	1.02567	0.427667		UCON88	UCON88	Unknown	-1.53794	0.757896	0.58975	1.65475
RLTR44D	ERVK	LTR	-0.166805	0.990354	0.954667	1.03867		RLTR44D	ERVK	LTR	-0.17996	0.933416	0.937	1.06325
MLTR31C_MM	ERVK	LTR	-0.0878627	0.996889	0.989667	1.09233		MLTR31C_MM	ERVK	LTR	0.159774	0.920424	1.39875	1.224
MER110	ERV1	LTR	1.53348	0.893664	0.388333	0.14		MER110	ERV1	LTR	1.30501	0.743521	0.1485	0.06225
Tigger20a	TcMar-Tigger	DNA	0.640859	0.917657	1.511	0.949		Tigger20a	TcMar-Tigger	DNA	-0.338101	0.851411	1.465	1.8865
MER34-int	ERV1	LTR	0.0410264	1	0.029	0.027		MER34-int	ERV1	LTR	-1.55021	0.757896	0.50425	1.3865
LTR45	ERV1	LTR	8.80562	0.0525624	4.72733	0		LTR45	ERV1	LTR	-2.22117	0.743521	0.5045	2.203
RLTR9A4	ERVK	LTR	-4.35847	NA	0.0426667	0.932667		RLTR9A4	ERVK	LTR	-1.90482	NA	0.0765	0.2895
EUTREP15	ERV1	LTR	-2.55376	0.87749	0.215	1.219		EUTREP15	ERV1	LTR	-3.01876	0.516127	0.0995	0.75225
EUTREP8	LTR	LTR	2.38085	0.917657	0.352333	0.066		EUTREP8	LTR	LTR	2.56147	NA	0.0815	0.0135
LTR108a_Mam	ERVL	LTR	-0.379968	0.997564	0.223667	0.287667		LTR108a_Mam	ERVL	LTR	0.795915	NA	0.1785	0.109
UCON21	DNA	DNA	-0.475085	0.997564	0.048	0.066		UCON21	DNA	DNA	-0.0923715	NA	0.63525	0.73525
hAT-N1_Mam	hAT-Tip100	DNA	-0.486274	0.949324	0.870667	1.17067		hAT-N1_Mam	hAT-Tip100	DNA	1.85855	0.455626	1.456	0.41775
MER133B	PIF-Harbinger	DNA	-2.46974	0.946792	0	0.0793333		MER133B	PIF-Harbinger	DNA	3.85308	NA	0.1645	0
DNA1_Mam	TcMar-Tc1	DNA	-1.16013	0.917657	0.548333	1.18067		DNA1_Mam	TcMar-Tc1	DNA	0.38592	0.907421	1.30425	0.99675
Chap1_Mam	hAT-Charlie	DNA	-0.072387	NA	0.161	0.165		Chap1_Mam	hAT-Charlie	DNA	1.01282	NA	0.96925	0.494
RLTR46B	ERVK	LTR	-1.02235	0.940224	0.147667	0.289667		RLTR46B	ERVK	LTR	1.5511	0.695437	0.954	0.33075
Tigger12A	TcMar-Tigger	DNA	1.31465	0.893664	0.648	0.279333		Tigger12A	TcMar-Tigger	DNA	-3.54554	0.0347182	0.19725	2.23925
MER129	LTR	LTR	-2.28166	0.821898	0.104667	0.472333		MER129	LTR	LTR	1.35052	0.757896	1.1895	0.43425
UCON4	Unspecified	Unspecified	-0.109664	0.996714	4.16733	4.34833		UCON4	Unspecified	Unspecified	0.65083	0.757896	5.53925	3.5485
Eutr2B	MULE-MuDR	DNA	0.592054	0.970987	0.091	0.058		Eutr2B	MULE-MuDR	DNA	-1.3892	NA	0.1095	0.2775
GSAT_MM	Satellite	Satellite	-0.121058	1	0.0246667	0.026		GSAT_MM	Satellite	Satellite	0.0284261	0.993305	0.11725	0.10925
MARE6	L1-Tx1	LINE	1.39407	0.703116	13.3	5.21133		MARE6	L1-Tx1	LINE	2.62374	0.0351614	4.835	0.8365
UCON47	UCON47	Unknown	2.01953	0.548323	2.91867	0.739		UCON47	UCON47	Unknown	1.73387	0.455206	1.3345	0.413
L1ME3C	L1	LINE	0.50502	0.946792	0.695667	0.524667		L1ME3C	L1	LINE	-0.390833	0.871078	0.444	0.56975
LTR81C	Gypsy	LTR	-1.47969	0.896799	0.19	0.507		LTR81C	Gypsy	LTR	-1.57912	0.629788	0.22775	0.65925
MamTip3B	hAT-Tip100	DNA	0.119466	1	0.0626667	0.0563333		MamTip3B	hAT-Tip100	DNA	1.42007	0.766389	0.4135	0.166
Tigger12	TcMar-Tigger	DNA	-0.682043	0.293123	10.8387	17.7183		Tigger12	TcMar-Tigger	DNA	0.0119561	0.987879	18.1165	18.2913
L1M3b	L1	LINE	-0.403475	0.946792	0.484	0.635333		L1M3b	L1	LINE	-0.809575	0.712135	0.14775	0.2655
EUTREP16	LTR	LTR	-2.8141	NA	0.444667	2.945		EUTREP16	LTR	LTR	3.11164	NA	5.0595	0.66775
MamGypLTR3	Gypsy	LTR	-3.11601	NA	0.0473333	0.400667		MamGypLTR3	Gypsy	LTR	2.07013	NA	0.11425	0.03175
Eulor6A	Crypton	DNA	-0.123216	1	0.391	0.429667		Eulor6A	Crypton	DNA	-4.42017	NA	0.062	1.20975
Eulor9B	DNA	DNA	0	1	0	0		Eulor9B	DNA	DNA	0.71637	NA	0.01725	0
MARE8	DNA	DNA	-1.06787	0.874305	0.468	0.968333		MARE8	DNA	DNA	-0.542679	0.815937	0.777	1.13925
UCON89	hAT	DNA	6.52853	0.484346	1.48533	0.015		UCON89	hAT	DNA	-1.40162	NA	0.20025	0.50925
MamRep564	MamRep564	Unknown	2.16542	0.832489	1.25133	0.267333		MamRep564	MamRep564	Unknown	0.156823	0.968485	0.1655	0.16225
MER125	Merlin	DNA	-0.0472568	1	0.515667	0.583333		MER125	Merlin	DNA	-0.00514476	NA	0.0865	0.0855
UCON83	DNA	DNA	1.25526	0.949324	0.307	0.131333		UCON83	DNA	DNA	-3.03891	NA	0.20825	1.77625
RLTR30D_RN	ERV1	LTR	0.934476	0.917657	1.53533	0.806333		RLTR30D_RN	ERV1	LTR	0.217252	0.934088	0.659	0.54875
LTR77	ERV1	LTR	-5.3502	NA	0.0446667	1.85933		LTR77	ERV1	LTR	2.28489	NA	0.23825	0.05225
Charlie20a	hAT-Charlie	DNA	0.062344	1	0.581333	0.560333		Charlie20a	hAT-Charlie	DNA	0.475441	0.851411	0.5705	0.41725
Charlie32a	hAT-Charlie	DNA	3.93648	0.529187	0.701667	0.0446667		Charlie32a	hAT-Charlie	DNA	-0.367216	0.946993	0.68925	0.92575
X5B_LINE	CR1	LINE	-0.758535	0.944793	1.45233	2.378		X5B_LINE	CR1	LINE	0.785529	0.815937	2.069	1.26825
LTR75_1	ERV1	LTR	4.70325	0.695663	3.87733	0.155667		LTR75_1	ERV1	LTR	-3.25566	NA	0.3775	3.628
MER92A	ERV1	LTR	2.49989	0.821898	0.421333	0.078		MER92A	ERV1	LTR	-1.78931	0.712135	0.28725	0.9765
LTR103b_Mam	ERV1	LTR	0.0565443	1	0.748	0.684333		LTR103b_Mam	ERV1	LTR	1.07909	0.815937	0.837	0.40825
UCON12	UCON12	Unknown	6.68568	0.648462	0.602	0		UCON12	UCON12	Unknown	4.95052	NA	0.1125	0
MER21-int	ERVL	LTR	-1.1143	0.770889	0.190333	0.403		MER21-int	ERVL	LTR	-0.717449	0.738028	0.356	0.60075
LTR109A2	ERV1	LTR	-2.09162	NA	0.0743333	0.298		LTR109A2	ERV1	LTR	-2.82768	NA	0.27025	1.87825
MER97a	hAT-Tip100	DNA	0.468269	0.973989	0.121667	0.0833333		MER97a	hAT-Tip100	DNA	4.28633	0.113194	1.788	0.10075
IAPEY4_LTR	ERVK	LTR	2.04609	0.484346	0.598667	0.138667		IAPEY4_LTR	ERVK	LTR	-1.09648	0.634978	1.346	2.9405
MER34B-int	ERV1	LTR	-0.397466	0.909626	18.339	23.731		MER34B-int	ERV1	LTR	0.559777	0.484672	9.75875	6.7645
MamGypLTR2b	Gypsy	LTR	3.27537	0.87749	0.231667	0.022		MamGypLTR2b	Gypsy	LTR	1.43404	NA	0.10175	0.03575
Helitron1Na_Mam	Helitron	RC	-0.998444	0.946792	0.0486667	0.092		Helitron1Na_Mam	Helitron	RC	-0.433497	NA	0.22325	0.31575
UCON71	UCON71	Unknown	-1.73423	0.944793	0.304667	0.929333		UCON71	UCON71	Unknown	0.719681	NA	0.247	0.1395
LTR69	ERVL	LTR	1.99769	NA	0.327	0.0783333		LTR69	ERVL	LTR	2.71271	NA	0.4355	0.06675
CR1-16_AMi	CR1	LINE	-0.274004	0.984811	0.171667	0.208		CR1-16_AMi	CR1	LINE	0.125148	0.967065	0.41725	0.39375
X11_DNA	TcMar-Tigger	DNA	0.279428	0.967783	1.51733	1.25967		X11_DNA	TcMar-Tigger	DNA	-0.544209	0.844703	0.452	0.67
LTR16D2	ERVL	LTR	-0.39858	NA	0.0936667	0.127333		LTR16D2	ERVL	LTR	5.69504	NA	0.63	0.01225
L1MEg1	L1	LINE	2.17645	0.35046	0.836667	0.185333		L1MEg1	L1	LINE	-1.1464	0.58653	0.40975	0.9095
UCON38	hAT-Charlie	DNA	1.61248	0.879851	0.642	0.199		UCON38	hAT-Charlie	DNA	0.304391	0.933416	0.762	0.6055
Charlie6	hAT-Charlie	DNA	0.0132488	1	1.07233	1.03933		Charlie6	hAT-Charlie	DNA	0.0483599	0.976349	0.955	0.91275
RLTR12B2	ERVK	LTR	-0.181216	0.982186	0.504	0.562		RLTR12B2	ERVK	LTR	-0.500715	0.815937	0.576	0.826
X2_LINE	CR1	LINE	1.31871	0.930947	0.1	0.0393333		X2_LINE	CR1	LINE	-0.806157	NA	0.2495	0.43775
MamRep1894	hAT-Tip100	DNA	-2.72493	0.944793	0	0.0623333		MamRep1894	hAT-Tip100	DNA	5.70061	NA	0.371	0
RLTR46	ERVK	LTR	-1.99419	NA	0.006	0.028		RLTR46	ERVK	LTR	1.12725	NA	0.253	0.1395
RLTR13C3	ERVK	LTR	0.419154	0.949324	0.068	0.0506667		RLTR13C3	ERVK	LTR	-0.724936	0.7601	0.0455	0.07475
ERVB5_1-LTR_MM	ERVK	LTR	0.473473	0.949324	0.589333	0.424		ERVB5_1-LTR_MM	ERVK	LTR	2.90267	0.0742459	0.34925	0.04725
ERVB4_3-I_MM	ERVK	LTR	-0.525681	0.930947	0.102333	0.149667		ERVB4_3-I_MM	ERVK	LTR	-0.221064	0.906695	0.0665	0.07975
RLTR19D	ERVK	LTR	0	1	0	0		RLTR19D	ERVK	LTR	0.803464	NA	0.0485	0.02725
UCON62	Crypton	DNA	-1.11407	0.981111	0	0.0296667		UCON62	Crypton	DNA	0.0558191	NA	0.07375	0.072
MER132	TcMar-Pogo	DNA	-1.99757	0.949324	0	0.0443333		MER132	TcMar-Pogo	DNA	5.57618	NA	0.4175	0
MamGyp-int	Gypsy	LTR	-0.275837	0.946792	4.46467	5.41233		MamGyp-int	Gypsy	LTR	0.243076	0.872077	6.0205	5.12325
Charlie10a	hAT-Charlie	DNA	1.93199	0.832489	1.12933	0.311		Charlie10a	hAT-Charlie	DNA	-0.415838	0.919708	0.543	0.7215
Eulor5B	Crypton-A	DNA	-6.85418	0.0476758	0.03	3.31433		Eulor5B	Crypton-A	DNA	0.401001	NA	0.05075	0.03925
MERX	TcMar-Tigger	DNA	0.281527	0.981111	0.528	0.450667		MERX	TcMar-Tigger	DNA	0.288347	0.920934	0.50975	0.4195
Eulor3	DNA	DNA	1.88525	0.949324	0.0233333	0		Eulor3	DNA	DNA	0.71637	NA	0.00675	0
X7D_LINE	CR1	LINE	-0.838755	0.949324	2.259	3.97633		X7D_LINE	CR1	LINE	1.33424	NA	0.65275	0.27575
LTR45C	ERV1	LTR	0	1	0	0		LTR45C	ERV1	LTR	1.73573	NA	0.03825	0
RMER3D1	ERVK	LTR	0	1	0	0		RMER3D1	ERVK	LTR	-1.35676	NA	0	0.26575
MER97d	hAT-Tip100	DNA	-4.53527	NA	0.0113333	0.248		MER97d	hAT-Tip100	DNA	1.59724	NA	0.0165	0.00475
UCON67	UCON67	Unknown	3.75493	0.893664	1.20733	0.0826667		UCON67	UCON67	Unknown	-1.33258	NA	0.26075	0.602
LTR81AB	Gypsy	LTR	6.15227	0.753483	0.227	0		LTR81AB	Gypsy	LTR	-1.18155	NA	0.0115	0.026
UCON37	hAT-Ac	DNA	4.30432	0.716809	0.178	0.006		UCON37	hAT-Ac	DNA	0.455416	NA	0.3705	0.283
LTR108e_Mam	ERVL	LTR	0.819578	0.940224	2.07667	1.15667		LTR108e_Mam	ERVL	LTR	0.110962	0.968627	1.41325	1.342
UCON17	UCON17	Unknown	4.27798	0.917657	0.133333	0		UCON17	UCON17	Unknown	-0.926002	NA	0.02975	0.06325
CR1-L3B_Croc	CR1	LINE	-2.2805	0.879851	1.32567	6.526		CR1-L3B_Croc	CR1	LINE	-2.10555	NA	0.95575	3.7275
MER96	hAT-Tip100	DNA	1.53814	0.917657	0.665333	0.243667		MER96	hAT-Tip100	DNA	-0.776675	0.863451	0.58175	0.94
RLTR46A2	ERVK	LTR	7.10949	0.143093	0.242333	0		RLTR46A2	ERVK	LTR	2.67074	NA	0.20675	0.03325
RLTR4_Mm	ERV1	LTR	0.399424	0.917657	2.65867	2.05867		RLTR4_Mm	ERV1	LTR	0.274875	0.815937	2.54825	2.1235
RNERVK23-int	ERVK	LTR	-0.49261	0.961081	0.312	0.466667		RNERVK23-int	ERVK	LTR	0.126694	NA	0.79875	0.76825
Tigger21a	TcMar-Tigger	DNA	-1.39479	0.930947	0.187333	0.484333		Tigger21a	TcMar-Tigger	DNA	0.0634468	NA	0.4895	0.454
UCON22	UCON22	Unknown	1.41643	NA	0.585667	0.209667		UCON22	UCON22	Unknown	7.60863	NA	1.86425	0
MER70-int	ERVL	LTR	-1.323	0.949324	0.0813333	0.205667		MER70-int	ERVL	LTR	-1.65576	NA	0.0685	0.21175
LTR53-int	ERVL	LTR	-0.0474593	1	0.188	0.211667		LTR53-int	ERVL	LTR	-4.63575	0.0208111	0.022	0.529
HERVL74-int	ERVL	LTR	-0.703411	0.944793	0.549333	0.844		HERVL74-int	ERVL	LTR	0.964011	0.757896	0.556	0.2975
UCON60	UCON60	Unknown	-2.18418	0.917657	0.0596667	0.277667		UCON60	UCON60	Unknown	2.29078	NA	0.76025	0.174
Tigger1a_Art	TcMar-Tigger	DNA	-1.1697	0.925423	1.02333	2.37667		Tigger1a_Art	TcMar-Tigger	DNA	-1.1398	0.757896	1.39525	3.089
MER4B-int	ERV1	LTR	-2.87673	0.930947	0.143	1.064		MER4B-int	ERV1	LTR	0.495577	NA	0.1045	0.0735
RLTR3_Mm	ERVK	LTR	0.752057	0.951233	0.33	0.185		RLTR3_Mm	ERVK	LTR	-3.03934	0.478266	0.10025	0.834
UCON2	DNA	DNA	-0.0497363	1	3.43367	3.51633		UCON2	DNA	DNA	-0.374982	0.851411	3.2395	4.17725
CR1-3_Croc	CR1	LINE	-0.593973	0.946792	1.654	2.74333		CR1-3_Croc	CR1	LINE	-0.400821	0.898152	0.90725	1.14875
MER113A	hAT-Charlie	DNA	-0.508362	0.944793	0.342667	0.482		MER113A	hAT-Charlie	DNA	1.26101	0.478266	0.81775	0.33775
Eulor6E	Crypton	DNA	-4.30671	0.917657	0	0.275333		Eulor6E	Crypton	DNA	0.315088	NA	0.0915	0.076
ERVB4_1-LTR_MM	ERVK	LTR	-0.490596	0.999703	0.041	0.0566667		ERVB4_1-LTR_MM	ERVK	LTR	-1.20038	NA	0.0585	0.13675
L1M3a	L1	LINE	-0.434483	0.951233	0.175667	0.233		L1M3a	L1	LINE	0.798924	0.815937	0.499	0.28625
CR1-11_Crp	CR1	LINE	-1.20465	0.951233	0.587	1.30133		CR1-11_Crp	CR1	LINE	-3.75879	NA	0.1305	1.64575
UCON81	hAT-Charlie	DNA	3.84208	0.917657	0.475	0		UCON81	hAT-Charlie	DNA	0.668801	NA	1.11525	0.7715
LTR16D1	ERVL	LTR	-0.889621	0.634674	3.112	5.684		LTR16D1	ERVL	LTR	0.173572	0.904099	4.60475	4.09975
MURVY-int	ERV1	LTR	0.45014	0.982186	0.0106667	0.00733333		MURVY-int	ERV1	LTR	-0.304212	NA	0.0255	0.031
LTR86B2	ERVL	LTR	1.01768	0.930947	2.17	1.078		LTR86B2	ERVL	LTR	0.486906	0.88907	0.88425	0.60925
X10b_DNA	TcMar-Tigger	DNA	-0.416251	0.946792	3.04367	4.05433		X10b_DNA	TcMar-Tigger	DNA	0.941984	0.590552	3.375	1.804
MER95	ERV1	LTR	0.46666	0.951233	0.703	0.489667		MER95	ERV1	LTR	0.884588	0.815937	0.5335	0.29525
LTR58	ERV1	LTR	0	1	0	0		LTR58	ERV1	LTR	3.37163	NA	0.1695	0
EuthAT-N1a	hAT-Tip100	DNA	-1.51115	0.951233	0.0596667	0.164333		EuthAT-N1a	hAT-Tip100	DNA	-1.14183	NA	0.09725	0.19425
MamRTE2	RTE-Bo.B	LINE	-3.30334	0.930947	0.118	1.10267		MamRTE2	RTE-Bo.B	LINE	0	NA	0	0
UCON16	UCON16	Unknown	-4.8328	NA	0.037	1.085		UCON16	UCON16	Unknown	6.47869	NA	0.60275	0
L2-1_AMi	L2	LINE	-3.36422	0.917657	0.109333	1.14933		L2-1_AMi	L2	LINE	8.17654	NA	5.681	0
UCON23	hAT-Tip100	DNA	-0.700846	0.946792	5.89367	9.159		UCON23	hAT-Tip100	DNA	0.152308	0.962174	1.71	1.5135
UCON28b	UCON28b	Unknown	-1.81643	0.909626	0.381667	1.34333		UCON28b	UCON28b	Unknown	-0.371166	0.934088	0.25175	0.32975
UCON94	UCON94	Unknown	-0.348159	0.997564	0.748667	0.91		UCON94	UCON94	Unknown	5.1151	NA	2.13775	0.061
MamRep488	hAT-Tip100	DNA	4.67052	0.601422	0.378667	0.00933333		MamRep488	hAT-Tip100	DNA	-0.45994	NA	0.41075	0.592
UCON80	hAT-Blackjack	DNA	0.865036	NA	0.0496667	0.0343333		UCON80	hAT-Blackjack	DNA	-3.53475	NA	0.03925	0.48825
UCON15	hAT-Ac	DNA	0	1	0	0		UCON15	hAT-Ac	DNA	-4.42515	NA	0	0.093
UCON51	LTR	LTR	3.67396	0.766408	3.152	0.241667		UCON51	LTR	LTR	-1.26368	NA	0.74275	1.713
Eulor2C	DNA	DNA	4.1166	0.893664	0.164333	0		Eulor2C	DNA	DNA	-3.87557	NA	0.03875	0.5165
Eulor9A	DNA	DNA	1.87573	0.72463	2.686	0.709		Eulor9A	DNA	DNA	-1.00606	0.7601	0.72125	1.427
UCON69	hAT	DNA	0.725649	0.991873	0.14	0.0826667		UCON69	hAT	DNA	-3.14134	NA	0	0.06525
Eulor6D	Crypton	DNA	-1.68869	0.917657	0.270667	0.856333		Eulor6D	Crypton	DNA	2.29585	0.576732	1.628	0.35425
UCON56	UCON56	Unknown	0	1	0	0		UCON56	UCON56	Unknown	1.32062	NA	0.03575	0
X21_LINE	CR1	LINE	2.46536	0.917657	0.0906667	0.021		X21_LINE	CR1	LINE	-0.479213	NA	0.33925	0.4645
X1_LR	Gypsy	LTR	0	1	0	0		X1_LR	Gypsy	LTR	1.32062	NA	0.04225	0
MARE10	TcMar-Tigger	DNA	-0.864907	0.917657	4.15467	7.57633		MARE10	TcMar-Tigger	DNA	0.609932	0.798652	3.1405	2.16425
SYNREP_MM	Satellite	Satellite	-0.905779	0.946792	0.006	0.0106667		SYNREP_MM	Satellite	Satellite	0.351746	NA	0.0205	0.017
UCON87B	UCON87B	Unknown	-0.804285	0.951233	1.56233	2.56467		UCON87B	UCON87B	Unknown	1.97587	NA	3.05275	0.80475
Eutr2	MULE-MuDR	DNA	-3.38185	0.879851	0.0603333	0.630667		Eutr2	MULE-MuDR	DNA	-1.51225	NA	0.20925	0.59
MER68-int	ERVL	LTR	0.373386	0.949324	1.452	1.07833		MER68-int	ERVL	LTR	1.10782	0.58653	3.35425	1.60975
L1M6B	L1	LINE	1.84781	0.821898	2.66967	0.732333		L1M6B	L1	LINE	1.13581	0.757896	1.3765	0.62175
Zaphod5b	hAT-Tip100	DNA	0	1	0	0		Zaphod5b	hAT-Tip100	DNA	4.99798	NA	0.2035	0
Eulor2B	DNA	DNA	0.704706	0.944793	3.338	2.02833		Eulor2B	DNA	DNA	1.01733	0.744474	8.7545	4.51
UCON75	UCON75	Unknown	-2.98411	0.940224	0.025	0.190667		UCON75	UCON75	Unknown	-1.72972	NA	0.035	0.123
LTR108b_Mam	ERVL	LTR	-5.7849	0.61918	0	0.299667		LTR108b_Mam	ERVL	LTR	4.47288	NA	0.48175	0.02475
UCON57	UCON57	Unknown	-17.595	NA	0	1.05367		UCON57	UCON57	Unknown	-3.57682	NA	0.295	3.56125
EUTREP6	EUTREP6	Unknown	0	1	0	0		EUTREP6	EUTREP6	Unknown	2.43324	NA	1.23175	0.22325
RLTR43B	ERVK	LTR	0	1	0	0		RLTR43B	ERVK	LTR	2.24446	NA	3.80025	0.83925
Eulor6C	Crypton	DNA	1.23938	0.946792	0.782333	0.315667		Eulor6C	Crypton	DNA	0.473362	NA	4.915	3.97425
UCON12A	UCON12A	Unknown	0	1	0	0		UCON12A	UCON12A	Unknown	-0.726313	NA	0	0.01125
Eulor7	DNA	DNA	-5.50515	NA	0	1.798		Eulor7	DNA	DNA	-0.726313	NA	0	0.03375
Tigger1a_Mars	TcMar-Tigger	DNA	0.867872	0.990767	0.0583333	0		Tigger1a_Mars	TcMar-Tigger	DNA	0	NA	0	0
RNLTR23	ERVK	LTR	-1.03098	0.981111	0.800667	1.57567		RNLTR23	ERVK	LTR	-2.00426	NA	0.2795	1.02925
L2-1_Crp	L2	LINE	2.92962	NA	0.485	0		L2-1_Crp	L2	LINE	-5.64971	NA	0.14625	6.811
RLTR47_MM	ERV1	LTR	-3.05135	0.938784	0.00466667	0.0323333		RLTR47_MM	ERV1	LTR	-3.52779	NA	0	0.0175
L1M2b	L1	LINE	-5.8999	0.832489	0	3.082		L1M2b	L1	LINE	2.06888	NA	0.1735	0
RMER3D2	ERVK	LTR	-4.08235	0.917657	0	1.023		RMER3D2	ERVK	LTR	0	NA	0	0
MurSAT1	Satellite	Satellite	0	1	0	0		MurSAT1	Satellite	Satellite	-0.312854	NA	0.00025	0.0005
CENSAT_MC	centr	Satellite	-1.0254	0.982628	0	0.174667		CENSAT_MC	centr	Satellite	0	NA	0	0
ID4_v	ID	SINE	-1.5694	0.951233	0	0.061		ID4_v	ID	SINE	4.8575	NA	0.8095	0.02075

## Sheet: E12.5 DEG
Genome:	mm39 ENSEMBL v109
Packages:	Featurecount, DESeq2
E12.5 XY TCKO vs. Control, All Genes							E12.5 XX TCKO vs. Control, All Genes
ENSEMBL ID	Gene Symbol	baseMean	log2FoldChange	pvalue	padj		ENSEMBL ID	Gene Symbol	baseMean	log2FoldChange	pvalue	padj
ENSMUSG00000036292	Gramd1c	2448.99	4.96913	5.65896375075472e-191	9.0554737939577e-187		Gene	gene_name	baseMean	log2FoldChange	pvalue	padj
ENSMUSG00000005566	Trim28	14651.2	-3.41069	1.38797257835963e-105	1.11051685994554e-101		ENSMUSG00000036292	Gramd1c	1066.4	4.87611	1.15180477635902e-74	1.70973901002733e-70
ENSMUSG00000010592	Dazl	13548.5	-4.00873	1.28756501276765e-101	6.86787177810267e-98		ENSMUSG00000009292	Trpm2	637.239	5.94793	3.56473859929786e-70	2.64574898839887e-66
ENSMUSG00000025165	Sectm1a	1016.25	5.91634	5.07791835538268e-97	2.03142123807084e-93		ENSMUSG00000031981	Capn9	776.184	5.99149	7.51177041083805e-68	3.71682399928267e-64
ENSMUSG00000035606	Ky	885.175	6.02555	6.80290352690538e-88	2.1772012447508e-84		ENSMUSG00000034839	Larp6	369.671	5.65372	1.74886253058738e-67	6.49002885100975e-64
ENSMUSG00000009292	Trpm2	1110.24	5.59534	1.8092821654986e-82	4.82535553538476e-79		ENSMUSG00000091813	Ces2h	388.569	6.16753	3.577401393757e-63	1.06205892577858e-59
ENSMUSG00000039853	Trim14	1885.78	4.62589	5.4149431595709e-79	1.23785600627791e-75		ENSMUSG00000034416	Pkd1l2	1280.2	5.23681	1.31405917020426e-62	3.25098238708535e-59
ENSMUSG00000022181	C6	1170.9	5.62904	1.36017133688527e-74	2.72068271660476e-71		ENSMUSG00000022197	Pdzd2	2121.58	3.57009	3.95942967403953e-60	8.39625344020612e-57
ENSMUSG00000018924	Alox15	2369.87	5.35446	1.25444368353736e-72	2.23040086932943e-69		ENSMUSG00000092232	Gm20521	1161.67	4.15342	4.2417821132232e-59	7.87062671108564e-56
ENSMUSG00000060924	Csmd1	959.527	3.96325	9.52729260386944e-71	1.52455736247119e-67		ENSMUSG00000010592	Dazl	6615.82	-4.80434	6.37751603126225e-58	1.05186497742285e-54
ENSMUSG00000079262	Slco1a6	625.239	4.52499	6.91679722736434e-66	1.00620535665713e-62		ENSMUSG00000041377	Ninj2	799.852	5.79995	5.72252672282559e-57	8.49451866736231e-54
ENSMUSG00000022679	Mpv17l	5479.69	2.49512	3.27147037568895e-64	4.36250574598122e-61		ENSMUSG00000079554	Aox2	578.086	5.65047	1.36632444584249e-50	1.84379273400781e-47
ENSMUSG00000004347	Pde1c	13610.7	-3.60401	1.72458220594691e-58	2.12282803535095e-55		ENSMUSG00000025165	Sectm1a	501.655	6.32512	3.50709940529109e-45	4.33828196434508e-42
ENSMUSG00000033498	Strc	1707.46	5.81944	9.77700430708224e-58	1.1175115922995e-54		ENSMUSG00000018924	Alox15	1622.96	6.2583	4.43172941838997e-45	5.06035319127544e-42
ENSMUSG00000095620	Csta2	2546.47	6.37852	9.14022706648497e-55	9.75079423452617e-52		ENSMUSG00000106824	Potefam3d	279.288	6.21745	2.33133451431824e-44	2.47188068075286e-41
ENSMUSG00000079594	Cstdc6	467.423	5.33161	6.78293007169947e-54	6.78377793795843e-51		ENSMUSG00000110333	Gm45861	1445.23	5.74815	1.64391741039506e-42	1.62682066932695e-39
ENSMUSG00000030075	Cntn3	2207.83	4.63954	3.25535936229292e-52	3.0642506185536e-49		ENSMUSG00000005107	Slc2a9	369.643	5.39031	8.07001131794715e-40	7.48695300022547e-37
ENSMUSG00000110333	Gm45861	3896.87	5.30059	4.24606822432863e-52	3.77475465142815e-49		ENSMUSG00000030621	Me3	494.795	5.22175	2.42030201191435e-39	2.11335076852097e-36
ENSMUSG00000040003	Magi2	2294.66	3.22135	8.16702962474613e-52	6.87835831869409e-49		ENSMUSG00000070619	Pramel31	595.679	6.56248	1.99010829285115e-38	1.64117597217124e-35
ENSMUSG00000106824	Potefam3d	459.443	5.80193	9.80382990639117e-52	7.84404430810358e-49		ENSMUSG00000026029	Casp8	615.998	4.10299	1.58333618286801e-35	1.23700222623646e-32
ENSMUSG00000091813	Ces2h	647.171	5.77115	1.16920489242992e-51	8.90934128031598e-49		ENSMUSG00000062687	Cks1brt	1368.77	4.72087	2.41688117271636e-34	1.79380920639008e-31
ENSMUSG00000025946	Pth2r	917.455	5.15931	3.10081262061478e-50	2.25541834341262e-47		ENSMUSG00000090336	Cfap97d2	1264.5	4.01745	1.91178734053029e-33	1.35136053727769e-30
ENSMUSG00000062687	Cks1brt	1466.75	4.78538	6.00453703805493e-50	4.17759137751978e-47		ENSMUSG00000038742	Angptl6	416.423	5.18845	7.79226822625428e-33	5.25765588865993e-30
ENSMUSG00000030577	Cd22	2940.23	3.66534	1.88520902238762e-49	1.25696311567694e-46		ENSMUSG00000104301	Wdr49	334.334	4.68165	1.99640809185996e-32	1.28846442241605e-29
ENSMUSG00000092232	Gm20521	2707.41	4.36972	6.447487986778e-49	4.12690811057687e-46		ENSMUSG00000040650	Cyp2b23	2493.65	4.08886	1.41094410408314e-31	8.72668928375423e-29
ENSMUSG00000037143	Cfap61	1361.18	3.3943	7.28885115802113e-49	4.48600754733285e-46		ENSMUSG00000079594	Cstdc6	333.783	5.31726	5.97830153555434e-31	3.54967631975075e-28
ENSMUSG00000031981	Capn9	974.931	5.41275	2.91489096400308e-47	1.72755871133249e-44		ENSMUSG00000033634	Nat8f2	518.502	6.03811	1.07423334971113e-30	6.13304609350461e-28
ENSMUSG00000052727	Map1b	8122.2	2.42037	1.61241907706167e-45	9.21497502540743e-43		ENSMUSG00000074061	Fbxw19	260.297	7.14347	1.44908246384511e-30	7.96673336789513e-28
ENSMUSG00000005107	Slc2a9	564.762	5.0186	4.47488788765327e-44	2.4692122751113e-41		ENSMUSG00000023236	Scg5	440.098	4.73916	1.65808313289546e-30	8.79020929453577e-28
ENSMUSG00000094706	Gm10338	277.626	5.6568	1.36053254979297e-43	7.25708062059571e-41		ENSMUSG00000056978	Hamp2	404.924	6.59801	2.32466361115141e-30	1.18990712565281e-27
ENSMUSG00000022197	Pdzd2	4056.18	3.10141	1.50951437790142e-43	7.79201583070277e-41		ENSMUSG00000005566	Trim28	5933.04	-2.91213	1.9161680278874e-29	9.48119940198686e-27
ENSMUSG00000026029	Casp8	808.553	3.53577	1.93225494530237e-42	9.66248238585267e-40		ENSMUSG00000027843	Ptpn22	1050.31	-2.35536	8.95439863927915e-29	4.28771269036967e-26
ENSMUSG00000049115	Agtr1a	538.352	4.32804	2.02909097310245e-40	9.8392465913895e-38		ENSMUSG00000070890	Pramel19	1148.81	6.89503	6.36982214063873e-28	2.95480124548879e-25
ENSMUSG00000020435	Osbp2	2453.14	2.80328	1.70970435490071e-39	8.04667326091799e-37		ENSMUSG00000054196	Cthrc1	1064.11	4.65874	1.14612880785504e-27	5.15549576478793e-25
ENSMUSG00000069456	Rdh16	622.805	5.66845	2.19937092802863e-39	1.00555238829469e-36		ENSMUSG00000031311	Nono	1771.87	-1.93993	9.4674498505961e-27	4.13337722300731e-24
ENSMUSG00000020600	Slc7a15	1382.48	4.01057	3.1848865123408e-39	1.41568205473549e-36		ENSMUSG00000037143	Cfap61	920.176	3.6436	6.25025137607057e-26	2.6508208978969e-23
ENSMUSG00000056978	Hamp2	359.294	5.46648	5.11115149997067e-37	2.21050395412245e-34		ENSMUSG00000039853	Trim14	1307.65	3.98996	3.52294652548584e-25	1.45262828400866e-22
ENSMUSG00000063929	Cyp4a32	173.022	6.24458	2.15657919658965e-36	9.08146850100727e-34		ENSMUSG00000094706	Gm10338	115.743	6.03038	6.41488030694672e-25	2.57358062908965e-22
ENSMUSG00000054196	Cthrc1	3389.06	4.26499	3.15571274916809e-36	1.29481321569712e-33		ENSMUSG00000015354	Pcolce2	163.221	-5.79242	7.04541266981118e-25	2.75216067554413e-22
ENSMUSG00000079554	Aox2	934.517	4.97448	4.53666654919731e-36	1.81489345300638e-33		ENSMUSG00000025002	Cyp2c55	605.408	6.39862	5.20383226506635e-24	1.98065861904218e-21
ENSMUSG00000023236	Scg5	587.896	4.1232	1.32366452475384e-35	5.16616578661241e-33		ENSMUSG00000095620	Csta2	348.802	4.68158	2.1318179966567e-23	7.91117658559302e-21
ENSMUSG00000022912	Pros1	842.047	3.21196	1.38097226908787e-35	5.26150434522478e-33		ENSMUSG00000033498	Strc	662.162	5.96858	3.07971133837822e-23	1.1150057343143e-20
ENSMUSG00000045036	Tmem232	792.147	2.60977	3.88310429207743e-35	1.44505662515868e-32		ENSMUSG00000079262	Slco1a6	412.181	4.62256	6.16494327599524e-23	2.17886709497318e-20
ENSMUSG00000067158	Col4a4	410.404	4.83483	4.48266559502914e-34	1.63026397390128e-31		ENSMUSG00000075610	Tmem92	835.29	7.1881	2.2836964358406e-22	7.88353253339951e-20
ENSMUSG00000026031	Cflar	1361.65	2.41087	4.9788353398228e-34	1.77047384684099e-31		ENSMUSG00000040629	Mael	897.021	-3.17611	2.60846632154776e-22	8.80001683569432e-20
ENSMUSG00000025013	Tll2	490.936	4.82823	1.0438217762934e-33	3.6311382748363e-31		ENSMUSG00000096175	Gm21761	903.909	7.64761	5.00099028398029e-22	1.64965999500897e-19
ENSMUSG00000058145	Adamts17	1763.09	2.63734	1.4524155998505e-33	4.94501158059737e-31		ENSMUSG00000001025	S100a6	1271.27	3.97803	5.44054469570553e-22	1.75564011876202e-19
ENSMUSG00000023931	Efhb	2205.08	2.86787	3.62920240800803e-33	1.20988535276968e-30		ENSMUSG00000060924	Csmd1	563.161	3.75622	5.87074654639381e-22	1.85415663265255e-19
ENSMUSG00000108981	Bend2	372.54	-5.0054	5.97965086733602e-33	1.95278312610431e-30		ENSMUSG00000023087	Noct	4113.1	1.51725	6.8885834754757e-22	2.13029443979086e-19
ENSMUSG00000034813	Grip1	22068.8	1.66928	1.16926265327822e-32	3.74210819555161e-30		ENSMUSG00000089728	Clec2f	279.081	6.42351	9.65300424430525e-22	2.92426928576464e-19
ENSMUSG00000040650	Cyp2b23	3410.82	3.08491	2.36308647818095e-32	7.41453133801011e-30		ENSMUSG00000058145	Adamts17	827.938	2.84583	1.38301814885071e-21	4.105904280308e-19
ENSMUSG00000014782	Plekhg4	369.507	-4.6879	1.08419414754782e-31	3.33639899020389e-29		ENSMUSG00000024558	Mapk4	4046.09	1.93029	1.78902746459638e-21	5.2071222910723e-19
ENSMUSG00000090336	Cfap97d2	1899.41	3.78169	1.5796285326762e-31	4.76928599620464e-29		ENSMUSG00000020600	Slc7a15	899.768	2.61439	2.40810456719371e-21	6.87421234527373e-19
ENSMUSG00000054021	Sirt5	641.471	2.6051	1.96679355139325e-31	5.82826489062865e-29		ENSMUSG00000022679	Mpv17l	3499.36	2.05215	7.5717043364531e-21	2.12064866359075e-18
ENSMUSG00000054385	Ceacam2	1156.13	2.70271	2.33746722892791e-31	6.80075465405536e-29		ENSMUSG00000031997	Trpc6	384.313	5.58441	1.0348791647765e-20	2.84476783739673e-18
ENSMUSG00000014852	Adamts13	479.389	5.60656	3.12248117400694e-31	8.92248995472483e-29		ENSMUSG00000070618	Pramel20	279.005	6.01209	2.22187352334214e-20	5.99663465099832e-18
ENSMUSG00000066721	Zfp575	174.241	5.84611	3.85489164184059e-31	1.0822101061883e-28		ENSMUSG00000039007	Cpq	1778.38	2.72984	2.8043450851921e-20	7.43351757939135e-18
ENSMUSG00000048758	Rpl29	4462.71	1.94852	4.61895008644255e-31	1.27435240143541e-28		ENSMUSG00000059423	Zfp933	2725.82	1.95507	5.05909875464211e-20	1.31749582305101e-17
ENSMUSG00000001025	S100a6	1422.41	3.65863	7.08853699460215e-31	1.92255540656989e-28		ENSMUSG00000035582	Gdpd4	427.528	4.13144	8.41938690408943e-20	2.1547824000742e-17
ENSMUSG00000032374	Plod2	4611.76	2.5737	2.23154157692191e-30	5.95152138565073e-28		ENSMUSG00000040213	Kyat3	1663.45	2.5401	9.93962351656121e-20	2.50074188948872e-17
ENSMUSG00000030621	Me3	406.034	3.55552	1.45329364669968e-29	3.81239425155544e-27		ENSMUSG00000000049	Apoh	249.184	5.78577	1.06781530771088e-19	2.64177507127671e-17
ENSMUSG00000069830	Nlrp1a	211.283	5.8304	2.75536935394926e-29	7.11151941966064e-27		ENSMUSG00000093847	Eif1ad15	142.266	4.8378	1.58172638667744e-19	3.84904040718688e-17
ENSMUSG00000066772	Obox3	246.492	5.37996	5.22151349788464e-29	1.3262644284627e-26		ENSMUSG00000022181	C6	327.858	5.00036	2.33955418459399e-19	5.60134553485696e-17
ENSMUSG00000004637	Wwox	12853.9	1.68179	5.48021149717218e-29	1.36012659919461e-26		ENSMUSG00000045917	Tmem268	631.376	2.60926	7.4675322236937e-19	1.75949283061126e-16
ENSMUSG00000018907	Alox12e	218.564	4.6738	5.52482370626482e-29	1.36012659919461e-26		ENSMUSG00000095936	Zscan4e	419.264	7.09804	1.17462667383731e-18	2.72439974163141e-16
ENSMUSG00000040969	Arhgef38	364.681	4.59855	9.40902568460308e-29	2.24721237320923e-26		ENSMUSG00000026114	Cnga3	632.411	3.93846	1.54302086210556e-18	3.52378487339921e-16
ENSMUSG00000034416	Pkd1l2	1511.78	4.203	9.34628051285134e-29	2.24721237320923e-26		ENSMUSG00000037028	Pramel18	329.372	6.35627	1.69389850311342e-18	3.8097317242751e-16
ENSMUSG00000028358	Zfp618	2517.58	3.38256	1.81433903559216e-28	4.26956665405084e-26		ENSMUSG00000054021	Sirt5	493.871	2.84197	3.10692132861403e-18	6.88345376148457e-16
ENSMUSG00000085925	Rtl1	1424.07	2.99278	3.32170247939426e-28	7.70346131525607e-26		ENSMUSG00000033752	Mnd1	3378.37	2.83574	3.62444347896409e-18	7.91194691202102e-16
ENSMUSG00000055471	Alk	466.845	3.81677	4.07150661634647e-28	9.30746412496803e-26		ENSMUSG00000038528	Mfsd4b5	164.019	3.87209	7.94604689085014e-18	1.70943652243159e-15
ENSMUSG00000034839	Larp6	655.192	5.18318	3.70310393685584e-27	8.34606608416438e-25		ENSMUSG00000061859	Patj	3737.17	2.36555	9.2409490275944e-18	1.95960924808016e-15
ENSMUSG00000038807	Rap1gap2	1611.89	2.54815	1.05119865873324e-26	2.33628901903463e-24		ENSMUSG00000034324	Tmem132c	1083.08	2.80294	9.78546323368244e-18	2.04585093296876e-15
ENSMUSG00000063297	Luzp2	514.499	4.02096	1.72386074714052e-26	3.77879721585514e-24		ENSMUSG00000025013	Tll2	296.777	5.61418	1.94275853683521e-17	4.00532051677526e-15
ENSMUSG00000020716	Nf1	4447.67	2.14589	5.36773365933569e-26	1.16073613536067e-23		ENSMUSG00000028358	Zfp618	863.449	3.84898	2.2816000001399e-17	4.63946169891462e-15
ENSMUSG00000040820	Hlcs	3616.24	2.26696	7.17432415248366e-26	1.53071380117391e-23		ENSMUSG00000029168	Dpysl5	806.43	2.23621	3.83661761930459e-17	7.69604755958884e-15
ENSMUSG00000029248	Thegl	505.89	5.64937	8.99593793692158e-26	1.89411840613972e-23		ENSMUSG00000022883	Robo1	3556.55	1.54551	4.53058502315844e-17	8.96693387783519e-15
ENSMUSG00000039488	Cntn5	1185.79	3.71619	9.99665812417771e-26	2.07748731562457e-23		ENSMUSG00000032549	Rab6b	3809.71	1.7561	5.16300920489634e-17	1.00841721891423e-14
ENSMUSG00000058571	Gpc6	5250.37	3.17415	1.06649091688416e-25	2.18794713486927e-23		ENSMUSG00000049115	Agtr1a	287.759	5.06223	5.26726885377243e-17	1.01541998526491e-14
ENSMUSG00000052955	Cpvl	486.035	4.56943	1.17897270071102e-25	2.38809128566806e-23		ENSMUSG00000066721	Zfp575	113.819	6.54697	6.17234398950356e-17	1.17464454077168e-14
[truncated: 18,731 more rows]

## Sheet: E12.5 DETE
Analysed using:	Featurecounts, DESeq2, R v4.2.2
E12.5 Female, All TE DETE								E12.5 Male, All TE DETE
[truncated: 1,220 more rows]

## Sheet: E13.5 DEG
Genome:	mm39 ENSEMBL v109
[truncated: 18,945 more rows]

## Sheet: E13.5 DETE
Analysed using:	Featurecounts, DESeq2, R v4.2.2
[truncated: 1,220 more rows]
