# Supplementary material for: Sex-specific expression and function of TRIM28 during mouse primordial germ differentiation
Source: iScience. 2025 Sep 1;28(10):113474. doi: 10.1016/j.isci.2025.113474 (PMC12475620; doi:10.1016/j.isci.2025.113474)
Supplement: Table S8. 2C-DE gene analysis, related to Figures 3B and S3B — Ensembl ID, Gene Name, and Log2 Fold Change for TCKO/Control PGCs and Zscan4/MERVL+ mESCs/ Zscan4/MERVL-mESCs. [file mmc6.xlsx]

## Sheet: E12.5 XY 2C-Log2FC
Ensembl ID	Gene Name	TRIM28 Log2FC	Reik_2C_Log2FC	Sig in TCKO?
ENSMUSG00000010592	Dazl	-4.00873	3.60121	Y
ENSMUSG00000075610	Tmem92	5.58407	9.07135	Y
ENSMUSG00000070619	Pramel31	5.88759	8.57018	Y
ENSMUSG00000019952	Poc1b	1.44465	-0.875598	Y
ENSMUSG00000052477	C130026I21Rik	1.85737	5.5978	Y
ENSMUSG00000096284	Tcstv1	5.5731	8.10421	Y
ENSMUSG00000096323	Gm20767	4.47213	9.3024	Y
ENSMUSG00000045519	Zfp560	1.43566	4.09117	Y
ENSMUSG00000095936	Zscan4e	5.40672	9.04304	Y
ENSMUSG00000019848	Popdc3	3.3914	5.04171	Y
ENSMUSG00000054272	Zscan4c	6.1242	8.97469	Y
ENSMUSG00000005892	Trh	-6.05097	-1.87363	Y
ENSMUSG00000096175	Gm21761	4.85616	9.51918	Y
ENSMUSG00000018196	Glrx2	-1.12945	3.58082	Y
ENSMUSG00000093847	Eif1ad15	4.70511	9.06409	Y
ENSMUSG00000070828	Zscan4f	5.49689	8.91869	Y
ENSMUSG00000070890	Pramel19	5.61673	10.283	Y
ENSMUSG00000095071	AF067061	5.87652	9.67254	Y
ENSMUSG00000078511	Pramel16	5.44352	9.82502	Y
ENSMUSG00000039209	Rpl39l	1.02471	2.02819	Y
ENSMUSG00000070618	Pramel20	6.26294	9.69458	Y
ENSMUSG00000095339	Zscan4b	5.33195	9.32683	Y
ENSMUSG00000057321	Usp17ld	5.88519	7.85325	Y
ENSMUSG00000095653	Gm21818	7.24136	8.60047	Y
ENSMUSG00000037028	Pramel18	6.10346	8.47828	Y
ENSMUSG00000022545	Ercc4	1.09671	2.81013	Y
ENSMUSG00000064145	Arih2	0.612343	2.0576	Y
ENSMUSG00000090714	Zscan4d	5.6259	9.03478	Y
ENSMUSG00000016239	Lonrf3	4.08094	4.89966	Y
ENSMUSG00000058976	Usp17lc	4.91381	8.76177	Y
ENSMUSG00000054568	Usp17la	5.09024	9.68875	Y
ENSMUSG00000043073	Usp17le	5.22834	8.5324	Y
ENSMUSG00000036885	Arhgef26	2.87552	4.1284	Y
ENSMUSG00000036030	Prtg	1.1274	-2.59399	Y
ENSMUSG00000095935	Gm11238	8.6569	7.78335	Y
ENSMUSG00000095935	Gm11238	8.6569	7.78335	Y
ENSMUSG00000095935	Gm11238	8.6569	7.78335	Y
ENSMUSG00000034391	Fbxo15	-1.39447	3.192	Y
ENSMUSG00000078537	B020031M17Rik	5.72963	7.21791	Y
ENSMUSG00000048612	Myof	1.68266	1.97258	Y
ENSMUSG00000053062	Jam2	-0.9663	1.99398	Y
ENSMUSG00000055780	Usp26	-1.03063	4.32383	Y
ENSMUSG00000079029	Eif1ad7	5.97629	8.97608	Y
ENSMUSG00000079034	Eif1ad8	6.0473	9.36715	Y
ENSMUSG00000070902	Zfp352	4.9862	10.3315	Y
ENSMUSG00000037605	Adgrl3	1.63859	3.87591	Y
ENSMUSG00000046435	Pramel24	6.31182	8.54858	Y
ENSMUSG00000037940	Inpp4b	2.03826	7.00521	Y
ENSMUSG00000095821	Tcstv3	3.82253	8.3075	Y
ENSMUSG00000036902	Neto2	0.726426	3.05396	Y
ENSMUSG00000079031	Eif1ad2	4.64451	7.89612	Y
ENSMUSG00000053964	Lgals4	-6.83856	5.31354	Y
ENSMUSG00000092019	Eif1ad6	6.37087	9.71332	Y
ENSMUSG00000035201	Pramel17	4.94976	9.32163	Y
ENSMUSG00000054474	Thnsl2	5.53187	4.19371	Y
ENSMUSG00000062369	Usp17lb	4.57946	8.56272	Y
ENSMUSG00000021687	Scamp1	0.719703	3.20257	Y
ENSMUSG00000074502	Ubtfl1	4.03555	8.24375	Y
ENSMUSG00000060499	Rpl10l	-1.03342	2.31056	Y
ENSMUSG00000095724	Eif1ad19	4.30926	8.19859	Y
ENSMUSG00000042417	Ccno	-6.31175	2.71831	Y
ENSMUSG00000090854	Gm4340	5.4225	8.18307	Y
ENSMUSG00000018906	P4ha2	0.96053	4.16367	Y
ENSMUSG00000090268	Spopfm3	6.32972	8.11668	Y
ENSMUSG00000031432	Prps1	-1.08842	1.64312	Y
ENSMUSG00000039329	Tex19.1	-0.959461	1.85737	N
ENSMUSG00000072905	Eif1ad3	5.38721	9.30458	N
ENSMUSG00000027227	Sord	2.0035	3.16838	N
ENSMUSG00000040462	Os9	0.666233	2.52767	N
ENSMUSG00000053604	Rpia	-0.434764	0.518106	N
ENSMUSG00000020027	Socs2	-0.315069	-2.32291	N
ENSMUSG00000072791	Abcb5	1.9506	7.04661	N
ENSMUSG00000045896	Paip2b	-0.348803	1.56361	N
ENSMUSG00000046846	Spesp1	2.42269	6.30901	N
ENSMUSG00000025362	Rps26	-0.329064	-1.08428	N
ENSMUSG00000058537	AW822073	5.95697	5.69389	N
ENSMUSG00000095180	Rhox5	-0.250121	0.986674	N
ENSMUSG00000028527	Ak4	0.663386	2.13374	N
ENSMUSG00000039323	Igfbp2	1.00029	2.21779	N
ENSMUSG00000026407	Cacna1s	-3.1427	7.26878	N
ENSMUSG00000031502	Col4a1	-0.827354	2.98778	N
ENSMUSG00000034854	Mfsd12	0.726936	2.0527	N
ENSMUSG00000026674	Ddr2	0.592028	5.20794	N
ENSMUSG00000030067	Foxp1	-0.483962	-1.93353	N
ENSMUSG00000028435	Aqp3	-1.90905	2.17058	N
ENSMUSG00000021125	Arg2	0.606273	6.1258	N
ENSMUSG00000007872	Id3	0.230779	1.80489	N
ENSMUSG00000044345	Marveld1	0.672937	3.79541	N
ENSMUSG00000046591	Ticrr	-0.149111	1.39012	N
ENSMUSG00000048720	Tbc1d12	0.211293	3.20816	N
ENSMUSG00000025839	Pramel7	1.78049	7.13281	N
ENSMUSG00000024501	Dpysl3	0.86211	1.93793	N
ENSMUSG00000066137	Gm11487	1.53293	7.68667	N
ENSMUSG00000028487	Bnc2	-0.631559	-1.61973	N
ENSMUSG00000035382	Pcsk7	0.199967	-0.0437076	N
ENSMUSG00000022094	Slc39a14	-0.102756	-1.87359	N
ENSMUSG00000028773	Fabp3	0.345625	0.2658	N
ENSMUSG00000074424	Spopfm2	1.7365	8.5952	N
ENSMUSG00000019989	Enpp3	-0.10769	-2.43555	N
ENSMUSG00000031028	Tub	0.292283	0.125455	N
ENSMUSG00000037622	Wdtc1	-0.0550031	1.66125	N
ENSMUSG00000024521	Pmaip1	0.195938	2.34533	N
ENSMUSG00000039395	Mreg	-0.0616264	3.53411	N
ENSMUSG00000025169	Ogfod3	0.102596	-0.650799	N
ENSMUSG00000094973	Eif4a3l1	-0.343612	9.30798	N
ENSMUSG00000066842	Hmcn1	0.0809043	1.08783	N
ENSMUSG00000028184	Adgrl2	0.0267727	-3.04833	N
ENSMUSG00000000581	C1d	-0.0300597	2.52027	N
ENSMUSG00000020953	Coch	-0.107419	2.40346	N
ENSMUSG00000006056	Calcoco2	0.0421859	3.32366	N
ENSMUSG00000027079	Clp1	-0.0159178	2.08346	N
ENSMUSG00000015846	Rxra	0.00191498	2.80452	N
ENSMUSG00000026246	Alppl2	-2.17394	7.56882	N
ENSMUSG00000046818	Ddit4l	-1.04082	2.66761	N
ENSMUSG00000060256	Tdpoz4	4.12316	8.52417	N
ENSMUSG00000095048	Gm11239	3.7573	6.20369	N
ENSMUSG00000091101	Gm4302	4.81282	7.37485	N
ENSMUSG00000090693	Trim43a	-0.221028	5.76948	N
ENSMUSG00000010803	Gabra1	-0.392357	10.1236	N
ENSMUSG00000094027	Gm21762	5.08894	6.92739	N
ENSMUSG00000096619	Eif1ad14	5.92218	9.14806	N

## Sheet: E12.5 XX 2C-Log2FC
Ensembl ID	Gene Name	TRIM28 Log2FC	Reik_2C_Log2FC	Sig in TCKO?
ENSMUSG00000010592	Dazl	-4.80434	3.60121	Y
ENSMUSG00000070619	Pramel31	6.56248	8.57018	Y
ENSMUSG00000070890	Pramel19	6.89503	10.283	Y
ENSMUSG00000075610	Tmem92	7.1881	9.07135	Y
ENSMUSG00000096175	Gm21761	7.64761	9.51918	Y
ENSMUSG00000070618	Pramel20	6.01209	9.69458	Y
ENSMUSG00000093847	Eif1ad15	4.8378	9.06409	Y
ENSMUSG00000095936	Zscan4e	7.09804	9.04304	Y
ENSMUSG00000037028	Pramel18	6.35627	8.47828	Y
ENSMUSG00000095339	Zscan4b	7.2885	9.32683	Y
ENSMUSG00000052477	C130026I21Rik	2.4559	5.5978	Y
ENSMUSG00000054272	Zscan4c	7.22173	8.97469	Y
ENSMUSG00000070828	Zscan4f	6.46698	8.91869	Y
ENSMUSG00000096323	Gm20767	4.75334	9.3024	Y
ENSMUSG00000078511	Pramel16	6.17495	9.82502	Y
ENSMUSG00000057321	Usp17ld	8.09773	7.85325	Y
ENSMUSG00000019952	Poc1b	1.78994	-0.875598	Y
ENSMUSG00000070902	Zfp352	8.5532	10.3315	Y
ENSMUSG00000096284	Tcstv1	6.89439	8.10421	Y
ENSMUSG00000034391	Fbxo15	-2.38646	3.192	Y
ENSMUSG00000095821	Tcstv3	8.60403	8.3075	Y
ENSMUSG00000095071	AF067061	6.43073	9.67254	Y
ENSMUSG00000043073	Usp17le	7.10768	8.5324	Y
ENSMUSG00000054568	Usp17la	7.2419	9.68875	Y
ENSMUSG00000090714	Zscan4d	7.43823	9.03478	Y
ENSMUSG00000058976	Usp17lc	6.38016	8.76177	Y
ENSMUSG00000019848	Popdc3	3.4165	5.04171	Y
ENSMUSG00000095653	Gm21818	7.05043	8.60047	Y
ENSMUSG00000045519	Zfp560	1.82092	4.09117	Y
ENSMUSG00000036030	Prtg	1.62762	-2.59399	Y
ENSMUSG00000062369	Usp17lb	6.15304	8.56272	Y
ENSMUSG00000039209	Rpl39l	1.41798	2.02819	Y
ENSMUSG00000053604	Rpia	-1.12837	0.518106	Y
ENSMUSG00000066137	Gm11487	8.39483	7.68667	Y
ENSMUSG00000006056	Calcoco2	-2.5012	3.32366	Y
ENSMUSG00000035201	Pramel17	6.0961	9.32163	Y
ENSMUSG00000028435	Aqp3	-7.60998	2.17058	Y
ENSMUSG00000010803	Gabra1	9.04814	10.1236	Y
ENSMUSG00000078537	B020031M17Rik	7.28503	7.21791	Y
ENSMUSG00000074424	Spopfm2	8.5872	8.5952	Y
ENSMUSG00000048612	Myof	2.64437	1.97258	Y
ENSMUSG00000036885	Arhgef26	2.54268	4.1284	Y
ENSMUSG00000079029	Eif1ad7	7.27951	8.97608	Y
ENSMUSG00000079031	Eif1ad2	4.24056	7.89612	Y
ENSMUSG00000094973	Eif4a3l1	4.64948	9.30798	Y
ENSMUSG00000096619	Eif1ad14	4.95717	9.14806	Y
ENSMUSG00000095724	Eif1ad19	6.00138	8.19859	Y
ENSMUSG00000024521	Pmaip1	1.36532	2.34533	Y
ENSMUSG00000037605	Adgrl3	1.72879	3.87591	Y
ENSMUSG00000060499	Rpl10l	-1.65458	2.31056	Y
ENSMUSG00000028487	Bnc2	-1.93895	-1.61973	Y
ENSMUSG00000074502	Ubtfl1	4.99167	8.24375	Y
ENSMUSG00000034854	Mfsd12	1.49681	2.0527	Y
ENSMUSG00000072905	Eif1ad3	7.48475	9.30458	Y
ENSMUSG00000090854	Gm4340	6.20091	8.18307	Y
ENSMUSG00000092019	Eif1ad6	5.28461	9.71332	Y
ENSMUSG00000037940	Inpp4b	1.89285	7.00521	Y
ENSMUSG00000094027	Gm21762	7.22554	6.92739	Y
ENSMUSG00000037622	Wdtc1	0.630925	1.66125	N
ENSMUSG00000042417	Ccno	-6.21958	2.71831	N
ENSMUSG00000022545	Ercc4	0.709937	2.81013	N
ENSMUSG00000020027	Socs2	-0.505315	-2.32291	N
ENSMUSG00000027079	Clp1	-0.492168	2.08346	N
ENSMUSG00000090268	Spopfm3	6.1295	8.11668	N
ENSMUSG00000015846	Rxra	-0.736308	2.80452	N
ENSMUSG00000054474	Thnsl2	2.57587	4.19371	N
ENSMUSG00000021125	Arg2	1.97004	6.1258	N
ENSMUSG00000021687	Scamp1	0.373186	3.20257	N
ENSMUSG00000053062	Jam2	-0.607777	1.99398	N
ENSMUSG00000095935	Gm11238	4.80245	7.78335	N
ENSMUSG00000095935	Gm11238	4.80245	7.78335	N
ENSMUSG00000095935	Gm11238	4.80245	7.78335	N
ENSMUSG00000031028	Tub	1.26073	0.125455	N
ENSMUSG00000040462	Os9	0.690157	2.52767	N
ENSMUSG00000020953	Coch	-1.38372	2.40346	N
ENSMUSG00000018196	Glrx2	-0.710338	3.58082	N
ENSMUSG00000016239	Lonrf3	1.8798	4.89966	N
ENSMUSG00000024501	Dpysl3	1.16512	1.93793	N
ENSMUSG00000018906	P4ha2	0.72165	4.16367	N
ENSMUSG00000048720	Tbc1d12	-0.364986	3.20816	N
ENSMUSG00000000581	C1d	0.373589	2.52027	N
ENSMUSG00000046435	Pramel24	3.96797	8.54858	N
ENSMUSG00000039395	Mreg	-0.280326	3.53411	N
ENSMUSG00000095180	Rhox5	-0.382356	0.986674	N
ENSMUSG00000046846	Spesp1	2.03548	6.30901	N
ENSMUSG00000030067	Foxp1	-0.655186	-1.93353	N
ENSMUSG00000007872	Id3	0.487537	1.80489	N
ENSMUSG00000025169	Ogfod3	0.572616	-0.650799	N
ENSMUSG00000005892	Trh	1.32552	-1.87363	N
ENSMUSG00000055780	Usp26	-0.424407	4.32383	N
ENSMUSG00000026674	Ddr2	0.988201	5.20794	N
ENSMUSG00000039329	Tex19.1	-0.47503	1.85737	N
ENSMUSG00000031502	Col4a1	0.985008	2.98778	N
ENSMUSG00000022094	Slc39a14	0.288181	-1.87359	N
ENSMUSG00000066842	Hmcn1	0.174459	1.08783	N
ENSMUSG00000039323	Igfbp2	-0.50137	2.21779	N
ENSMUSG00000028527	Ak4	-0.577201	2.13374	N
ENSMUSG00000053964	Lgals4	1.43175	5.31354	N
ENSMUSG00000027227	Sord	0.459433	3.16838	N
ENSMUSG00000031432	Prps1	0.463553	1.64312	N
ENSMUSG00000072791	Abcb5	0.505915	7.04661	N
ENSMUSG00000046818	Ddit4l	0.484132	2.66761	N
ENSMUSG00000046591	Ticrr	-0.0796597	1.39012	N
ENSMUSG00000064145	Arih2	0.14392	2.0576	N
ENSMUSG00000028184	Adgrl2	0.101607	-3.04833	N
ENSMUSG00000028773	Fabp3	0.287049	0.2658	N
ENSMUSG00000035382	Pcsk7	-0.161643	-0.0437076	N
ENSMUSG00000036902	Neto2	0.0901078	3.05396	N
ENSMUSG00000019989	Enpp3	0.0416461	-2.43555	N
ENSMUSG00000045896	Paip2b	0.0311309	1.56361	N
ENSMUSG00000090693	Trim43a	-0.0608479	5.76948	N
ENSMUSG00000044345	Marveld1	-0.0367496	3.79541	N
ENSMUSG00000025839	Pramel7	-0.031534	7.13281	N
ENSMUSG00000025362	Rps26	0.00264541	-1.08428	N
ENSMUSG00000026246	Alppl2	-1.33389	7.56882	N
ENSMUSG00000026407	Cacna1s	0.596286	7.26878	N
ENSMUSG00000060256	Tdpoz4	6.48432	8.52417	N
ENSMUSG00000095048	Gm11239	1.75204	6.20369	N
ENSMUSG00000058537	AW822073	-1.06759	5.69389	N
ENSMUSG00000091101	Gm4302	5.50148	7.37485	N
ENSMUSG00000079034	Eif1ad8	3.31745	9.36715	N

## Sheet: E13.5 XY 2C-Log2FC
Ensembl ID	Gene Name	TRIM28 Log2FC	Reik_2C_Log2FC	Sig in TCKO?
ENSMUSG00000052477	C130026I21Rik	2.41161	5.5978	Y
ENSMUSG00000019952	Poc1b	1.66141	-0.875598	Y
ENSMUSG00000037605	Adgrl3	3.56008	3.87591	Y
ENSMUSG00000018196	Glrx2	-1.23184	3.58082	Y
ENSMUSG00000039209	Rpl39l	1.62277	2.02819	Y
ENSMUSG00000034391	Fbxo15	-1.67316	3.192	Y
ENSMUSG00000096175	Gm21761	4.27586	9.51918	Y
ENSMUSG00000053062	Jam2	1.60884	1.99398	Y
ENSMUSG00000070619	Pramel31	3.17974	8.57018	Y
ENSMUSG00000095071	AF067061	7.11786	9.67254	Y
ENSMUSG00000030067	Foxp1	-1.76972	-1.93353	Y
ENSMUSG00000096284	Tcstv1	6.35958	8.10421	Y
ENSMUSG00000037940	Inpp4b	3.51116	7.00521	Y
ENSMUSG00000093847	Eif1ad15	5.23421	9.06409	Y
ENSMUSG00000016239	Lonrf3	-1.90573	4.89966	Y
ENSMUSG00000024521	Pmaip1	-0.857203	2.34533	Y
ENSMUSG00000070618	Pramel20	6.93034	9.69458	Y
ENSMUSG00000055780	Usp26	-0.974015	4.32383	Y
ENSMUSG00000007872	Id3	0.976979	1.80489	Y
ENSMUSG00000075610	Tmem92	2.73581	9.07135	Y
ENSMUSG00000054272	Zscan4c	5.21843	8.97469	Y
ENSMUSG00000022545	Ercc4	0.90087	2.81013	Y
ENSMUSG00000070890	Pramel19	3.61324	10.283	Y
ENSMUSG00000028773	Fabp3	1.74611	0.2658	Y
ENSMUSG00000021687	Scamp1	0.609491	3.20257	Y
ENSMUSG00000037028	Pramel18	3.55923	8.47828	Y
ENSMUSG00000090714	Zscan4d	4.45786	9.03478	Y
ENSMUSG00000019848	Popdc3	1.29107	5.04171	Y
ENSMUSG00000053604	Rpia	-0.564715	0.518106	Y
ENSMUSG00000095821	Tcstv3	7.11351	8.3075	Y
ENSMUSG00000096323	Gm20767	3.14508	9.3024	Y
ENSMUSG00000078511	Pramel16	4.55499	9.82502	Y
ENSMUSG00000028487	Bnc2	-2.03134	-1.61973	Y
ENSMUSG00000031432	Prps1	-1.15819	1.64312	Y
ENSMUSG00000095180	Rhox5	0.573383	0.986674	N
ENSMUSG00000095653	Gm21818	6.30822	8.60047	N
ENSMUSG00000010592	Dazl	-0.790356	3.60121	N
ENSMUSG00000035382	Pcsk7	0.654353	-0.0437076	N
ENSMUSG00000027079	Clp1	-0.686988	2.08346	N
ENSMUSG00000095724	Eif1ad19	5.13253	8.19859	N
ENSMUSG00000048720	Tbc1d12	0.388858	3.20816	N
ENSMUSG00000058976	Usp17lc	4.96645	8.76177	N
ENSMUSG00000095936	Zscan4e	3.13706	9.04304	N
ENSMUSG00000045519	Zfp560	0.684672	4.09117	N
ENSMUSG00000045896	Paip2b	-0.413736	1.56361	N
ENSMUSG00000031028	Tub	-0.804937	0.125455	N
ENSMUSG00000079034	Eif1ad8	5.58464	9.36715	N
ENSMUSG00000035201	Pramel17	3.69562	9.32163	N
ENSMUSG00000019989	Enpp3	0.332045	-2.43555	N
ENSMUSG00000015846	Rxra	-0.714002	2.80452	N
ENSMUSG00000039329	Tex19.1	-0.674697	1.85737	N
ENSMUSG00000046435	Pramel24	3.50765	8.54858	N
ENSMUSG00000070828	Zscan4f	2.69322	8.91869	N
ENSMUSG00000066842	Hmcn1	-0.467294	1.08783	N
ENSMUSG00000074502	Ubtfl1	2.11793	8.24375	N
ENSMUSG00000021125	Arg2	1.06312	6.1258	N
ENSMUSG00000020953	Coch	-0.825036	2.40346	N
ENSMUSG00000060499	Rpl10l	0.558097	2.31056	N
ENSMUSG00000095339	Zscan4b	2.30241	9.32683	N
ENSMUSG00000043073	Usp17le	2.75391	8.5324	N
ENSMUSG00000027227	Sord	0.874415	3.16838	N
ENSMUSG00000024501	Dpysl3	-0.994011	1.93793	N
ENSMUSG00000036885	Arhgef26	0.865685	4.1284	N
ENSMUSG00000018906	P4ha2	-0.423495	4.16367	N
ENSMUSG00000028184	Adgrl2	-0.272389	-3.04833	N
ENSMUSG00000026674	Ddr2	-0.563817	5.20794	N
ENSMUSG00000036902	Neto2	0.199767	3.05396	N
ENSMUSG00000072791	Abcb5	1.67797	7.04661	N
ENSMUSG00000090693	Trim43a	-1.47554	5.76948	N
ENSMUSG00000048612	Myof	-0.365163	1.97258	N
ENSMUSG00000053964	Lgals4	1.17952	5.31354	N
ENSMUSG00000025169	Ogfod3	-0.301808	-0.650799	N
ENSMUSG00000054474	Thnsl2	1.23878	4.19371	N
ENSMUSG00000039323	Igfbp2	-0.578536	2.21779	N
ENSMUSG00000046591	Ticrr	0.130031	1.39012	N
ENSMUSG00000044345	Marveld1	0.500179	3.79541	N
ENSMUSG00000037622	Wdtc1	-0.133592	1.66125	N
ENSMUSG00000046846	Spesp1	0.619662	6.30901	N
ENSMUSG00000036030	Prtg	-0.0961825	-2.59399	N
ENSMUSG00000039395	Mreg	0.0719482	3.53411	N
ENSMUSG00000000581	C1d	-0.0934979	2.52027	N
ENSMUSG00000006056	Calcoco2	-0.157518	3.32366	N
ENSMUSG00000064145	Arih2	0.0566437	2.0576	N
ENSMUSG00000040462	Os9	-0.0810038	2.52767	N
ENSMUSG00000026246	Alppl2	0.515513	7.56882	N
ENSMUSG00000031502	Col4a1	0.18691	2.98778	N
ENSMUSG00000028527	Ak4	-0.154943	2.13374	N
ENSMUSG00000046818	Ddit4l	0.175019	2.66761	N
ENSMUSG00000022094	Slc39a14	0.0388806	-1.87359	N
ENSMUSG00000094973	Eif4a3l1	0.210655	9.30798	N
ENSMUSG00000005892	Trh	0.0635828	-1.87363	N
ENSMUSG00000034854	Mfsd12	-0.0346444	2.0527	N
ENSMUSG00000025362	Rps26	-0.010307	-1.08428	N
ENSMUSG00000020027	Socs2	-0.00593923	-2.32291	N
ENSMUSG00000026407	Cacna1s	4.41322	7.26878	N
ENSMUSG00000025839	Pramel7	1.86375	7.13281	N
ENSMUSG00000074424	Spopfm2	4.02259	8.5952	N
ENSMUSG00000090268	Spopfm3	5.02596	8.11668	N
ENSMUSG00000070902	Zfp352	5.38359	10.3315	N
ENSMUSG00000066137	Gm11487	3.70704	7.68667	N
ENSMUSG00000062369	Usp17lb	0.435435	8.56272	N
ENSMUSG00000054568	Usp17la	4.20653	9.68875	N
ENSMUSG00000057321	Usp17ld	5.24539	7.85325	N
ENSMUSG00000089789	Rdh1	1.26626	8.88748	N
ENSMUSG00000010803	Gabra1	-1.01754	10.1236	N
ENSMUSG00000042417	Ccno	-3.99011	2.71831	N
ENSMUSG00000078537	B020031M17Rik	6.62568	7.21791	N
ENSMUSG00000094027	Gm21762	5.22146	6.92739	N
ENSMUSG00000092019	Eif1ad6	-1.07056	9.71332	N
ENSMUSG00000079031	Eif1ad2	2.05762	7.89612	N
ENSMUSG00000096619	Eif1ad14	1.73524	9.14806	N
ENSMUSG00000079029	Eif1ad7	1.70843	8.97608	N

## Sheet: E13.5 XX 2C-Log2FC
Ensembl ID	Gene Name	TRIM28 Log2FC	Reik_2C_Log2FC	Sig in TCKO?
ENSMUSG00000075610	Tmem92	5.49445	9.07135	Y
ENSMUSG00000070890	Pramel19	5.93803	10.283	Y
ENSMUSG00000070619	Pramel31	5.84669	8.57018	Y
ENSMUSG00000078511	Pramel16	6.98192	9.82502	Y
ENSMUSG00000096284	Tcstv1	5.73806	8.10421	Y
ENSMUSG00000070618	Pramel20	5.75092	9.69458	Y
ENSMUSG00000096175	Gm21761	6.11624	9.51918	Y
ENSMUSG00000090714	Zscan4d	6.00659	9.03478	Y
ENSMUSG00000095821	Tcstv3	6.01835	8.3075	Y
ENSMUSG00000095071	AF067061	6.27944	9.67254	Y
ENSMUSG00000037028	Pramel18	5.82694	8.47828	Y
ENSMUSG00000095936	Zscan4e	5.91386	9.04304	Y
ENSMUSG00000048612	Myof	4.23334	1.97258	Y
ENSMUSG00000096323	Gm20767	5.60404	9.3024	Y
ENSMUSG00000070828	Zscan4f	5.94863	8.91869	Y
ENSMUSG00000095339	Zscan4b	5.71956	9.32683	Y
ENSMUSG00000054272	Zscan4c	5.82041	8.97469	Y
ENSMUSG00000095653	Gm21818	6.05609	8.60047	Y
ENSMUSG00000058976	Usp17lc	5.06281	8.76177	Y
ENSMUSG00000019848	Popdc3	2.81572	5.04171	Y
ENSMUSG00000026674	Ddr2	3.77224	5.20794	Y
ENSMUSG00000093847	Eif1ad15	5.72233	9.06409	Y
ENSMUSG00000019952	Poc1b	2.53212	-0.875598	Y
ENSMUSG00000043073	Usp17le	5.68634	8.5324	Y
ENSMUSG00000078537	B020031M17Rik	6.08294	7.21791	Y
ENSMUSG00000010592	Dazl	-2.59726	3.60121	Y
ENSMUSG00000070902	Zfp352	6.13707	10.3315	Y
ENSMUSG00000074502	Ubtfl1	5.45762	8.24375	Y
ENSMUSG00000035201	Pramel17	5.9167	9.32163	Y
ENSMUSG00000052477	C130026I21Rik	2.63813	5.5978	Y
ENSMUSG00000046435	Pramel24	5.08794	8.54858	Y
ENSMUSG00000095724	Eif1ad19	5.92901	8.19859	Y
ENSMUSG00000054568	Usp17la	6.17004	9.68875	Y
ENSMUSG00000094027	Gm21762	7.0241	6.92739	Y
ENSMUSG00000074424	Spopfm2	6.18539	8.5952	Y
ENSMUSG00000079029	Eif1ad7	5.62099	8.97608	Y
ENSMUSG00000022545	Ercc4	1.26186	2.81013	Y
ENSMUSG00000057321	Usp17ld	5.4463	7.85325	Y
ENSMUSG00000037940	Inpp4b	2.74226	7.00521	Y
ENSMUSG00000062369	Usp17lb	4.28197	8.56272	Y
ENSMUSG00000090268	Spopfm3	6.93152	8.11668	Y
ENSMUSG00000066137	Gm11487	6.34377	7.68667	Y
ENSMUSG00000039209	Rpl39l	1.66433	2.02819	Y
ENSMUSG00000096619	Eif1ad14	7.32432	9.14806	Y
ENSMUSG00000037605	Adgrl3	1.51108	3.87591	Y
ENSMUSG00000090854	Gm4340	7.89764	8.18307	Y
ENSMUSG00000072905	Eif1ad3	7.8044	9.30458	Y
ENSMUSG00000045519	Zfp560	1.12058	4.09117	Y
ENSMUSG00000036885	Arhgef26	1.28249	4.1284	Y
ENSMUSG00000055780	Usp26	-1.45755	4.32383	Y
ENSMUSG00000072791	Abcb5	3.50048	7.04661	Y
ENSMUSG00000021125	Arg2	1.41948	6.1258	Y
ENSMUSG00000024521	Pmaip1	2.26854	2.34533	Y
ENSMUSG00000092019	Eif1ad6	7.18654	9.71332	Y
ENSMUSG00000005892	Trh	-3.12984	-1.87363	Y
ENSMUSG00000079034	Eif1ad8	5.84745	9.36715	Y
ENSMUSG00000079031	Eif1ad2	5.49002	7.89612	Y
ENSMUSG00000027227	Sord	1.23926	3.16838	N
ENSMUSG00000045896	Paip2b	-0.963019	1.56361	N
ENSMUSG00000044345	Marveld1	1.63934	3.79541	N
ENSMUSG00000031502	Col4a1	-1.52383	2.98778	N
ENSMUSG00000034854	Mfsd12	0.77409	2.0527	N
ENSMUSG00000036902	Neto2	0.541095	3.05396	N
ENSMUSG00000028487	Bnc2	-1.08876	-1.61973	N
ENSMUSG00000039329	Tex19.1	-0.78467	1.85737	N
ENSMUSG00000019989	Enpp3	1.02034	-2.43555	N
ENSMUSG00000022094	Slc39a14	0.833478	-1.87359	N
ENSMUSG00000018196	Glrx2	-0.747121	3.58082	N
ENSMUSG00000018906	P4ha2	1.13382	4.16367	N
ENSMUSG00000046846	Spesp1	-2.10922	6.30901	N
ENSMUSG00000060256	Tdpoz4	5.41618	8.52417	N
ENSMUSG00000020953	Coch	-1.0943	2.40346	N
ENSMUSG00000066842	Hmcn1	0.410696	1.08783	N
ENSMUSG00000016239	Lonrf3	-1.57718	4.89966	N
ENSMUSG00000039395	Mreg	0.453142	3.53411	N
ENSMUSG00000048720	Tbc1d12	0.523173	3.20816	N
ENSMUSG00000015846	Rxra	-0.605365	2.80452	N
ENSMUSG00000054474	Thnsl2	1.16005	4.19371	N
ENSMUSG00000024501	Dpysl3	0.768564	1.93793	N
ENSMUSG00000042417	Ccno	-3.00384	2.71831	N
ENSMUSG00000031028	Tub	-0.735922	0.125455	N
ENSMUSG00000058537	AW822073	5.82671	5.69389	N
ENSMUSG00000025839	Pramel7	2.69124	7.13281	N
ENSMUSG00000039323	Igfbp2	-0.848182	2.21779	N
ENSMUSG00000094973	Eif4a3l1	1.2215	9.30798	N
ENSMUSG00000030067	Foxp1	-0.710439	-1.93353	N
ENSMUSG00000006056	Calcoco2	-0.369708	3.32366	N
ENSMUSG00000000581	C1d	0.278901	2.52027	N
ENSMUSG00000037622	Wdtc1	0.246734	1.66125	N
ENSMUSG00000020027	Socs2	0.355746	-2.32291	N
ENSMUSG00000027079	Clp1	0.254816	2.08346	N
ENSMUSG00000053964	Lgals4	1.75393	5.31354	N
ENSMUSG00000090693	Trim43a	-1.06028	5.76948	N
ENSMUSG00000021687	Scamp1	0.179785	3.20257	N
ENSMUSG00000064145	Arih2	-0.108565	2.0576	N
ENSMUSG00000053062	Jam2	0.245309	1.99398	N
ENSMUSG00000046818	Ddit4l	0.363216	2.66761	N
ENSMUSG00000095180	Rhox5	-0.124523	0.986674	N
ENSMUSG00000053604	Rpia	0.125944	0.518106	N
ENSMUSG00000060499	Rpl10l	0.139487	2.31056	N
ENSMUSG00000028184	Adgrl2	-0.106313	-3.04833	N
ENSMUSG00000028773	Fabp3	0.288546	0.2658	N
ENSMUSG00000028527	Ak4	-0.129373	2.13374	N
ENSMUSG00000046591	Ticrr	-0.0930156	1.39012	N
ENSMUSG00000035382	Pcsk7	-0.108286	-0.0437076	N
ENSMUSG00000025362	Rps26	-0.0344538	-1.08428	N
ENSMUSG00000036030	Prtg	-0.102796	-2.59399	N
ENSMUSG00000034391	Fbxo15	0.107925	3.192	N
ENSMUSG00000025169	Ogfod3	0.110351	-0.650799	N
ENSMUSG00000031432	Prps1	-0.131623	1.64312	N
ENSMUSG00000007872	Id3	-0.039607	1.80489	N
ENSMUSG00000040462	Os9	-0.0112703	2.52767	N
ENSMUSG00000026246	Alppl2	-3.25849	7.56882	N
ENSMUSG00000026407	Cacna1s	4.89508	7.26878	N
ENSMUSG00000028435	Aqp3	-0.0495647	2.17058	N
ENSMUSG00000095935	Gm11238	5.43821	7.78335	N
ENSMUSG00000095935	Gm11238	5.43821	7.78335	N
ENSMUSG00000095935	Gm11238	5.43821	7.78335	N
ENSMUSG00000095048	Gm11239	1.49933	6.20369	N
ENSMUSG00000091101	Gm4302	4.68972	7.37485	N
ENSMUSG00000010803	Gabra1	-2.7148	10.1236	N
